# Supplementary material for: Transcriptomic features of Pecten maximus oocyte quality and maturation
Source: PLoS One. 2017 Mar 2;12(3):e0172805. doi: 10.1371/journal.pone.0172805 (PMC5333834; doi:10.1371/journal.pone.0172805)
Supplement: S2 File — (FASTA) [file pone.0172805.s002.fasta]

>CONTIG1
GGATGCTGAACGGTGCGTGAGCGACCCTGTTTCAACATGTTAGTACAAAAATTGCACAAT
TCTCAGAAATATATCATGATAAGTGGAAATTTCGAAATGACCGCTTCCGTTTGTGACCTA
TATAAGAGCTTCGGTGATCTTTTTAGAAATATATACCTTCCAGTAACCAAAGAGACAACA
CGAGCAGGGTAACAAGATTCGTCCATTGCCTTTACGTCAGCCCGAGAATAACAACACAGA
ATGAGCCGCAAGCTATTTGTTGTCCTGGTTGCTATGGTGGCGTTTCATCAAGCATTAGCT
GCCAGAAAGGTTGACGCCAGACAGCGAGCGTCCCATACTATACACAAGAGGTCACTTCAG
AATGATATGTACAAACGTGCAGAGGATATGAAAGATTTGTCAGTCGACCAACTACTTGAG
CTCAATGGAGCAGAGCGCATGACGACATCGCGTGAAGTTAAGTCAGCGCAAGGCACGACA
TTGCGGCGACTTCAGGAGACTTATCTTGGGATTCCTATCTACGCCGTTGTCGTCTCGGTA
GAGGTTGACGATGAGGGCAAGCCTACGGGAAAAGCATCTGGAGAGTTCATCCAGGGAATT
GAAGATGACTTGGAGTCGGTTGACCCTCTCTTCCCTCCAAATGTAGCTCTTGATATACTG
ATAGAAGCAGAGAATGATGGAGCACACAGGAGTTCCATCACCCGCAGTTCAACAGATCAT
TACATTTATATCGACGAAACTGATCGGGCTCGGTCTGTTTACCTAGTATCATATGTTTTG
ACCAGAAAAGATGCTGCACCAAAGCGTCCCGTCATGATTGTTGATGCAAGGTCAAGAGAA
ATTATAAGGACATGGCAAAATCTAGAATCCTGGAACTGTGGTGGCAGAAGAAAAACCTAC
AAAGGTGTTGGAGGTAATGAAAAAATGGGTAGGATTATATACGGGGACAAACCATTTTGT
CTAGCTCCTACCATTAACGGAGATACTTGTGTCCTGGAGAATAAGTATGTTCGAGTTGTT
GATATGCAACAGACAACTGACGACTCCAGAACCGAAACTGCAAGTTTTAGATGTAAAAAC
GGATATAACGATGAGGTCAACGGAGCGTATTCACCAGTCTTAGACGCATTCTACGCAGGT
ACTGCCGTCGGAATGATGTTTGAAGAATGGTTTCACACAACTCCTTTAAATTCAAAACCT
GTTCTTCGCGTTCATTACGGAAATGGGATGGACAATGCATTCTGGGATGGCAGCTATTGT
AGTTTTGGGGATGGTTCTTCCACCTTCTATCCTCTTACAAGTTTTGATGTTGTTGGTCAT
GAGATAGCTCACGGAGTGACCGAGCAAAGTTCTGGACTAGAATACCATAACGAGATGGGT
GGACTCAACGAAGCCTTTTCCGACATTGTAGGTGAGGCAACCGAGGAATTCATCGACTTC
CGGAGTGACATGTTCGTCGGTTTGGATATCAACAAGGGCGACATCATGCGTCATTTCAGA
GAACCCGAACTTGACGGGAGCTCACCAGGTAGTGTCGACGGGTACAGTGACGGAATGGAT
CCTCATTACTCAAGCGGGGTTTTCAGGAGAATGTTCTATGTCATCATCAAGCAAAAGGGA
GGAGTGATTCGCCCAGTGGTCCACGCCATACTACACGCTAATCGTATGTATTGGAGAAGT
ATGACAGGGTTTCAAGAGGCAGGTTGTGGTGTACTGAAGTCTGCTTACGATCTAGGACAA
AATCCTACACCATATCTGCGAGCTTTAAATGATGTCGGTATAGAAGCCTGTGACGTAACC
GAACACATCCGCCGTCTGAGATCAAATAATCCAGTTTCCGGTATCACCATTTCCCCCGAG
ATCAGTCCAATGTTTGGGTATGAGGTGCCAAGATCAACCTCAAGTGTGACAATTGTAGCC
AGGCATGATGTAGAAGATGTTATGATTGAAGTCCGGATAGGAACGTGGGAGAACGACGAG
GAGGGACGGAGTAGACTCGAACGTTTCTCCACCGGTGACAACGAACTGAGACTGGATGGT
TTAAATAGTGGCGATGTTCTCTTTATCGAATTAATGACCCAAAGTCATATCAACATTTCC
GGCGTCAACGTCACCGCAATTCCCGAGAGCAACTCCAGACGGAACTCCGACATGTCCAGG
GCGTACTGGGCTAAGGTGTTTGCCGATGCACGATTAATTCAGGATTAGTGATTAAGAATG
ACATTTTTTAAATTTTGTTCTCATCTGTGACATTGAAACTTTGTTGAACTGTTTACTTCA
TCAATATACCGCTTGTACACATTCTACATGTACATTGTTCCTATTGTCAAATATTCCATG
TTTTTATTACCTATAAATTTCAGTATATATTTTTTGTTTGTATCTACTATTTAATGCGAT
GCTCTGTTCAATGTGAAAATATTTTGCATTCTTTTTTAAATTAAAATAATTAAGATTACG
>CONTIG3
GTGAACATGAACGATTAGTGGTTAGTTTGTATCTCTGGTGTAAATAGCATGCGCGCCTTC
CAAGCGTGAGGTCTTCTTAGTTGAAGGGGGTGTATAGGGTAAGAGGCGTTAGTCTATTAA
GGGCATCCCGCTGTTAACGGGAAAGAGGGCTGTAGGGGCTCACGCTTCTTAGAGGCAAGG
TTGATTAGGTTTGACGGTGCTGAGCCGGGTTTTAGCGGGTTACTTTGATGTGGTAAATTT
CGAGAGTTTAATCTCTTTAGCATCTAAATGTAGTGTAGAGCTTATTTTATGGGTGGGTTG
ATAGCTTAAAGAGAGTGTTGAACTTTTGATTCAAAGGTAGGGAGTAAAATGCCCTTCAGC
CTTAGCTACAATGGGGGTGCTCCTTGGTGTAAGAAACATCTCTGATTTGCATTCAGAGGA
TGGGAATGTAGTCTCAGGAGCAGGTTAAGATGGTCTATTTTTGGGAAGTATTTGTGTGGT
AGTTTGGTTCTGGTTACCTTTGCTTGGCTATTAGTTTGGTCGATTAACACATGGCAGTTT
ATGCGGGGAATGCGTATACCGGTTTCTTTCTGTGGGAAGGTCTAAGATTGCCTTTTTGTG
GGGGGACTCACGTTTGTATAATCAGAGAAACTCGATAACTATTAATAGTATAATTCATAC
CTCCAGTGGATAGATTTTAACTATGAGCGTAAGCTTGATTAAGCTATTGTTTATTAGAGG
AGTCCAACCAGGTGCCAGCAGTCGCGGTTAAACCTGAGTAACTCAAGTCAAGTGGGACAG
TGTAAAAGGTGGTTAGACAGTCTGCTTTGTATTTTTATTAAAAACAAATGTAATTTTTGA
AAAAAGAAGATCGACCCGAGGAAGTAGGGGTGCAATCTTATGTATTTCCTTGAGGGAAGG
GGCACATTCTTCTTTAGGCTGAGTCCACGGAACCGGTTAACTGAAGACATGGATTAGATA
CCCATTTATTGCCGATGTAAACTTTGCTTTTCAGTGCAGCTGCTTGGGTACTACGAGCGA
GTGCTTAAAACTCAAAGAACTTGGCGGCTTGTTAACTACCTAGGGGAATATGCGCCTTAA
TCCGATGATCCCCGTCATATCTTACTGAGTCTTGAAAAAGTGCAGCTGGTGTATTGCCGT
TGTCAGCTTGTTGTTCGAGCAAAGAGAAACAGGCTTAATGGATCCCGGTGATAATCTTCA
CGGGAATCCATGAATTCAGGTCGTAATACTGCCTATGGCTCAAGGGAGCGGGTGTTACAA
TTCATATTTGGAATTACGGATCCTCATTGTGGAATCTTGGGGTGAAGGTGAACTTAGGAG
TAAGGAGAGATTAATGTGCTTTCCTGAACATGAATCTAACTCGTGTACAAACTGCCCGTC
GCTCTCGGCGAGAGCTGAGATAAGTCGTAACAAGGTAGGGGTACTGGAAGGTGCGCCCTG
AGAAATAATTTGATTTTGTAGGGTGGTGTAGTTGCGCACGGGGGTTTTTGGTTCCCTTAG
AAGGAGATTGGCGGCTCCTTCCTGCAGAGATGGCTTAATAAAGCTTTAAGCTAGCCAGGC
TAGTATAAATAGTACTAGTGGCTTACATCCACTAAGAGGCTTAGAATTGGCCGCTTGGTT
TGTGTGGAAGCTTTATTTTGGTCTCTGAGTTTTTATGTGGTGGTATTGTTGAGGGTTGCT
TATTTAACTCTTTTTGAGCGTAAGGTGTTGGCAGCATCTCAGGTCCGTAAAGGGCCTGAG
ATGGTTGGGTGGCTGGGTATTATGCAGCCTTTTGCGGATGGTATTAAGTTGTTCAGAAAG
GAGTATTTTACTCCAAGAAATTCCAACCCAGCTCTTTTCTTTCTAGGCCCTTGTTTTATG
TTATTACATTCTTTCATTTTGTGGGGATGTAGCCCTGGAATTTGGGGGTGTGGGGTTTAC
TTTTTTTGGGGCGGGTTGTATGTCTTGAGGGTTTTAAGGGTTGGGGTTTATGGGGTAGTT
CTTTGTGGTTGGTCTTCTAATTCCCGTTACGCTATGTTTGGTGCTGTTCGTGCTTTGGCT
CAGGTCATTTCTTATGAAGTTATGCTTGTTTTTTTGTACTTGTGTCCTTTTTTTGTGGTA
GGGAGGTTGGACCTAGAGAGGGTTAGGTTGTCTCAGGTTAGAGGGTGCAATGGAGGGGTT
TTATTTTTAGTTCTTCCTTGGTGGGTTTTTTGTGTTTTGGCGGAAAGAAACCGAGCCCCC
TTTGATTTTGTAGAGGGTGAGTCCGAGTTAGTTTCTGGGTTCAACGTGGAATACGGGAGA
GGTGGTTTTGCTATAATTTTTATTGCAGAGTATTCTAATATTTTGTTTTTAAGTACTTTG
ACTAGTGTATTATTTTTAGGTGGGGGAAATCTTTTAGGTAATGGGGAATATTTTGGATTA
ATTAGTAGAAGAGTTATTGGGTCTTTTTTTAGGTTTATGGTAGTTTTTTTGATTGTTTTG
TGTCGAAGGAGGTTTCCTCGGTATCGTTATGATATATTAATGAAGTTAATTTGGTGCCAA
ATTTTGCCAATTTTGATAAGATGCTTTGCTTTGTTTTTAATAATTATTTAAACCGAAGGG
GTAAGTCCTAGTGTTGGCAAAAAGGTTTCGGCCCTTTTTGAGGGAGGTTAATAGTCCTCT
CCTTACCTTAGATGTTTTAACTATGCCGTTATATAAGTAATAACTGTAAAAATTGGGTAA
ATCATTTTTTATTGTCTTAGTAGAGGAGATAGAATTAGACGTTTAAGCGGCGATAGATAA
TAGATAGTAGCGTGAGTGAAGGTTAAATAAATTAAACAGTGAAGTATCGGTGGTGAGCAC
TCGTACCTTTTGCATCATGGCTTATACTACTTTTTATGCTGAGGAAGTATCCCGAAAGTT
TTGTGATCTACTTTCTTACTTTACAGGTTGGCGTTATATTTGCTATCTGGAGATGGGGAG
ATAGTGGCGAAATACTTTTCGCACTGGTTGATAGCTGGTTATTCCGGAAATATATTTAAG
TATAGTCCTTCGGTTGATGGGGTTTACAGTTTGATAATTCTAATAGTATTCGGGCTGTTT
TTCGAAGGGGTCAGCCCCCTCAGGCTAAGCTGAGGGGGCTATTTTAAAGGATGGTTAATT
AAGAATGGAAAGGCTAAGAAGTGGGCTTGAAGTAGTTATCTTTATGGAGTGGGTTAAACC
ACAAATGAGCCTTGTATAATAAATTAAATTTTACCTATCTTTGTGTTGTACGGAATCTCT
TTTTGAAACAATAATCATGGAGGTGATAATGTAAAGATGAGTAGTCGAGAAGTTGTAAGA
GTTTTTAAGGTCGGGGAAAGAAACGTAAGGTTATGTTCCGTATTTTTAAAAAAAGCTAAA
GGAACTCGGCAAATAAGGGGACCGCCTGTTTATCAAAAACATGGCTCCCTGAGCAATATG
GGGGGTCGTGCCTTCCCGGTGAGCTTGCGGGCTTAAACGGACGCGGTAAAGCGTGCTAAG
GTAGCTAAATTATGGCCTATTAATTGTAGGTCCTGTGAATGGTTTGACGAGTTTCCAACT
GTCTCTAGTTTTTTTTGGTGAACTTGAATTGGATGTGCAAATGCTTCCATGGGTAAGAAA
GACGAGAAGACCCCGTGAAGTTAGAAATTTAAGTTATTGGGAAGTTCCAAGGCTATTTGT
GGCCGAATCGTTGAGGAGCACTAGAACTTAGTGTTTCAGAAGGGGTGAATAATAGCAGTT
TTGGCTGGGGCAGCAAAGGAGCAAAGCTAGACTCCTTTAGGGTGTAAAACAGATGTGTTA
CGACCCACAAACATTAAGGTGTGATTATCAGAAGAAGTTACTCCGGGGATAACAGCGTAA
TCTGTCTTGATAGTTCTTATAGATGGGCGGGTTTGCGACCTCGATGTTGGCTCTGGATAT
CCTAAGGCTTGTAGGCGGTCTTGAGGGTTGGTTCGTTCGCCCATAAAAATCTGACGTGAG
CTGAGTTCAGATCGGTGAAAGCTAGGTCGGTTTCTATCTTCTTTCTTTTAAAATTGGGCT
TTAGGGTACGAAAGGACATTTAGTTCCAGGTGATGGCCTGTAGTGTGTGATTTTAGAATA
ATTTTAGTATAAAAAAGTTTATCTATAAAAAAAAGTACTCTGCGTTGATACCACTGCT
>CONTIG4
CCAGCAGCCAGCTGCCCATCAGGCTGGGTATAGTGCCGGACCAATGTCAAGCCCTGGAGT
TTCCGATACCTTCATGCCAAGTTATTATAATCCTTCTATGTCTTTCCCGTATTTGGGACA
AGGACTAAATGAGGGTGGAGCATGGTCCAATGGAGGTGATGCCACTATGTTCTCAATTGG
AAGTTACGATTACAATGGAATGTTCAGTAGTGCAGGATTTGGTTATCCTCAATTCGGGTG
GACTGATTATTCTGGGAGTGACTATTGGGGTAACGCAGCGGGACAGGCGAGGAAGGATGC
CAGGGGCTACCCAGATGATTACTACCGAACAGAAAACATGATTCCAGCAGATCCCTACAC
AATCAACGGTGGTGAATTTGAACGTGACCCTAACATGGCTGGGGTAGAGCAGGGACTGAA
AGGCATGAATATCAGTGATAAACAGGTGGATGCTCATGGTGTGACTGTAAATGACCAAGG
TCATATACAAGGGGACATGAGTGGAGCACCAGTTTCTGCAGGACCTGTTCAACATGTGCC
TGTGACATCGCAGGCTCCTAAAAAAGCTTCGTGGGCAGCCATCGCCAGTCAGCCTGCTCG
TCCACAGCCCCAACTGAAACATAGGACTATTCCCAGGGCCCCTATGAATCCTAACAACAA
GCAAAACATGGACATTGGAACCTGGGACACCCGCAACAATGGAGGAAACAAGCAAGGCAA
TGGACAGGGACGAACATGGAATGTGCCACGTAGGTCTGGCATGAACTCGTATAATTCTAG
TTCCAATTCAGGCAATGCAAATCAATCTTCAGGCGCTGGAAATTCTGGACTAGCTTCAAT
TTCAAACCCCCAACAAGGGGCCACTGCTCACCCTGTGTTAGAAAAACTGCGCTCTGCCAA
CCAATACAACCCCAAGGATTTCAATATGAACCCACGAGGAGCCAGATTCTTTGTCATCAA
GAGCTACTCTGAGGACGATATTCATCGCTCTATCAAGTACAGCATTTGGTGTAGTACGGA
GCATGGTAATAAGAGACTGGATGGTGCATACAAGGAGCGTGAATCGAAGGGACCCATCTA
CCTTTTCTATAGTGTGAATGGTAGTGGACATTTCTGTGGGATGGCACAGATGATGTCGAC
GCTGGACTACAATCGTAGTGCGGGGGTTTGGGCCCAGGACAAGTGGAAAGGTCAGTTTGA
GGTCAAATGGATATATGTGAAGGACGTTCCCAACAGCCAACTTAGGCACATTCGTCTGGA
GAACAATGAAAACAAGCCTGTCACGAACTCGCGTGATACACAGGAAGTGCCGCCAGAGAA
AGGAAAGCAGGTGTTGAAGCTCATTCACTCCTACCGTCACACAACTTCCATATTTGATGA
CTTTGGTCACTACGAGAAACGCCAAGAGGAAGAGGATCCAGCTGATGCGGAACAAGCACC
AACACAGCAACAGCAGCAGCAACAGCAACGCCCTGCGCAACAGCGACAGTAGACGTGTCC
TAGGATGACCCTAGTTCTAGAAGGGTCAAAGGTCACTGACCACACCTGGGACTTCCCCCA
CGGAACTTGAATTTATATATAACTATCAAGTGGGTGAGGGAATTATCAGTTTATTTAACA
CGTGGACCTTATCTAGTGTAGTGATATGGTGTCGAAGGATCCAGATGCGCTGTGAGAAAA
AATTCATACAAAAATTCTGCGATTTTAAATTTTTTTATTATAAACTGATATTCTGTTATA
TTGTCTTGTTTTACATCTTCATTTGAATTATGAATCTGGGAATTGAAATCTACAACAGGC
TACCAGGAAAAGAAGCAAAGGGTCATGAAAACATTCTGCATACATGGAATTTTAATTTTC
GTAGGAAACTGTGAATTTGTGCTGAAATATTTTAAGTTCTGCAGTACTATCCGAATGTGC
TGATTTTCTTGATTTTAACCCAAAGAATCATCCTTTTGATTTAAAATAAAAGTTAAATGT
ACTAGTCTTATACATATAAGGATGTGATAGGCCTTCAACGAATGGATGTGTTTTCATATA
AATTCATAGTTGCTACATGCAAAATCTTTATTATGGACCACAAGAATATGCACCTACGAG
TGATATATTTGACCCAAGACGGGATGACTGTTCTTCATACTTGATAGGTATCGAAGACGT
TGCCAAGTGCATTAAACTTCATTTACCATGAAATATTTGAAGAAGGGTGTGTTTGGTATT
AAATAGACTTCCATTTGACAAATTTTCGTGCTAGAATGCCTGTTTTAAGATGCCTCTTTA
TGGAGAGACATGAGTTTTAAATAAAGGTGTGATTTTGTTTTCTCGGACAATTCACAAGTT
ACAAAGACAGATGAGAGAAACAAATTCAAGGAAGATTATTTAAAATATATGGGAAGTGTT
AACAAGAGACATCCAGATACAGTGCATTTCCCCTCAGTAACCGAAAACTTGCACAAAAAA
AATGTGGGGAAACAACTTATGGAGGTTATGAATCCTTGTGTTCAAAGGGAAACAATTCTC
TGTGCATATTTCAGTTTGAATCCGAAGAAAAAAACTTCAGACTTGGAATGCCATTGCCAA
GAAAAAAGGATGCATTTATAATCAATATTTCAACATTAAGTTTTCTTATGAATTATTCCA
ACTGTTGTGTGGTTGTTACAAGGACGTATGGCTGTATTCCTGATATGAAATCGTCCAGTT
GCCTATTAAAGAACTGCTACATACTGTGCAAATAAAAANNNNNNNAAAAAAAACTGTACA
AGATATCTCCTAAACCCCTACAGATTAATTATCCCTCAAACCCTAGTCTCGATATCCCGC
AAAGGTTGTTTGGATATACAAATAAGTTTTGCCTGTCTGTTGATCCC
>CONTIG5
CTTCAAACAATTATTGTGTTTGTGAGATGACAAGGAACAGGACAATATTATAACAAGCTA
CATAAACATACAGTGTGAGACTGATAGTGTTCCAAGGTGGTTAAACACTGCACAGGATTA
ACTCGGATTAATTACTTAACACAATGAGTGACTCTGATGAGAGCCGCGGATCCCCTTTGG
AGCAGCCGTCCACGGAACAACTTCTGGACGCTGTCCGGGGGGCCGGAGCTGGTCTCCTCC
ATCAAGACGATAGCAAACTTAACCCAGCCGAACTTAGCGCACAGGGACTGAACGTAGATA
AATTTCCCAAACAGATTCAGGATGCTGTGTCCCAAGTCCTGAAGGGCTATGACTGGTCCC
TAGTACCCATGCCCCAAAGGGGTCCCAACGGCGAGAAGAGGAAACCTCACATCAAGAGAC
CTATGAACGCCTTCATGGTGTGGGCTCAGGCCGCACGTAGGAAGCTGGCCGACCAGTACC
CGCATCTACACAACGCCGAACTTAGCAAGACCCTGGGAAAACTTTGGAGGCTTCTGAATG
AAGAAGAGAAACGTCCATTCGTGGATGAAGCAGAGCGCTTACGTGTTCAGCACAAGAAGG
ACTATCCAGACTACAAGTACCAGCCAAGACGCAGAAAGCCCCTGAAAAGTGCTAGTGGTG
GACAGACGGAAGGGGGACAGGTTCCCCCCGGACTCATGTTCAAAGGACTGAATGAACACT
CCCCCTCCGCCATCAGTGACGGAGACTCTGGTAGTGACTGCTCTAATCACAACCCAAATG
GACCACCCACTCCTCCCACCACACCCAACCAACACGACCTCATTACTCTCAAGTGTATGC
CCGACCGGCTACGTCATCGCCCACATGTGCCAGGACATCCGATCGACTTCCGGAGTGTGG
ACTTACATACATATCCTTCAGAAATGGTCCTTCCCATCGACAACTTCGACGACCATGAAT
TGGATCAATATCTACCAACTACAGCATCCCACATGCCTGGTACGCATGCGCCAGAACAGT
ACACTTCCTGTTACGGGACAGCTTCCTCCTCGACTACCACCTCGTCCTCCTGGACGTCCA
ACTATCGCGTGTCATCATCCGGCATGTGTCTGCCGTCCTACCCTCTGCCCCAAAACAATG
ACGTTTCGTCCCCATACGATCTGTCTAATCACTCGCCACAGTCGGCTACCAACGCCTCCT
CCCAGTCTCCTCCCATGCACAGCCCCTCATACCAACCAAATACAACAGGAAGCACTGGCA
CCTGCAAGTACATTGGCGAGGACGACCAGACAACCGTCAAACTAGAGCCTTTAGGTGCCA
GATCAGCCCCTCGTCAATCGCAGACTTCCTCACAGGGACAATTTGACACTTACAACATTT
CCCCTCCCCCACGATACGACAGTAACCACCACGGGAGTCAGTTCACCTCTCAGCACGGCT
TCCTTCCGGCTAGCACCACCGCCCAACCCTACCAATACATGGGTGTGTCCCGCCAAATGT
TCAACCCTATCCCTGCCGCCGTCCCAACTGATCAGACATGGAATCGGTTCACGTAACTTG
TGATGTCATTTGAACGTGCAGCTAGGTCATGACCGTCACTGGTTCTACGTGTCTGAACTG
TTGTGTATGTGACGTATGTGACGTGACGATGTGATCTCGTGCTGAGCAAGCTTTATACAA
ACTGGATATCATTTTGTTCGGAGAACGTGCACAATAACTTTTTCTTCTACCGATTAGACA
GAAATACCACAAGTGTCTGACGGACAGGTGCCCGATATTGTGCTACCATTAGTATATACA
ATCAACCTGCTCGATGTCCAAAGTGAAAGTAGGTCAGATGAGTATATACATTACGCAACA
AATATTCTACAAACAAGTTTCATTGTATGTCTCTATTTATTATCTATATGAAGGTCTCAA
AGAGAAATATGTATGTTTGTGAGAGGTATGTGTCCTCATCTTATATACTCACCGTCTGAC
GTATCCAACCAAAGTCCCGTTCTGATGGAAGCATTTGTAACCGGTGTTGACATGTGACGT
CATCATGTTTTGTTGTTTTCGTCATCCTTCGATGTTAATTTACATGATTGGTGCTTACCT
ATCACGTGCTACAAGGTGACAGAAGTCTCTAGCACTGGGTGCCTTCTTCAGAAAATCATT
TTGCATTGTTATTTATATTACATATACTCATCAACAATAAAATGATCATAGTGATTGTAG
TTTTAGAACTGTTTATTATCAACGGACTTTGATAAATTGTCTCTGTATTTCACATCGTGC
CTTTGACCAAAGTACTTTTTACATTGTTTTTTTAAGAGAGAATAATTTTAAGTGCCTAGA
TCTAAGACTGGCTACTAGCCAAAGGTTTCTGTCAAGAGCTGTCCAGTTGTATTCTTTTAC
AATTTTATTTCTCCATACTTTGAAATATTTGTTCCAAATAAGTCTAGGTTGATCATTAAA
AGGATTTTTGTCTGGGCCCTATTTTCAGGGCGACCCGTAATAGGGAAACACTTTGCAATA
AGTAAGAAAACCAACTGGTTGTTATTTTAGAATATTAATATTACAAGTACACTTTTTATG
CGATTTTCTGCATTACATTTTAAAAATGTTTGTAAATATCTTGTATATATATTGATTTAT
GCATTAAATTCTTTTGATAAATCAATATATATACAAGATATT
>CONTIG6
GCACCCCAATGTCCTCCCACCACGGTAGGATCACAATCCCATGATCATGATGAGGATGCT
TCGTTGTTAGAGAAGACAGACAAGCCATGGATGCGGACGGGCTGCCTCTCGTAGGTCCCG
GGGTGGATTACACCAAGGTAGAGGCTATACACCAGAAGCGAACCCTAGCTTTCCTGAACC
ACTTTGTGAGCCACACTGCCAGTTTCCTGAACCGTTTTTCATGTGTATGTGAAGAGAAAC
TGGATCACATGTCCAGCCGACTACAGCAGCTGGAGATCACAATGAATATTCTAGAAGCCA
AGCTTACATCAATACCTGGGTTAGAGAACATCACAGCTCCAACAAGTGGATCTACAGCAG
CACCAGATGTCCCAACAAGTGCCCCACAATCCACCAATTCTGCTGGCCAACAGGCAGGAG
ACAACCAACAAGGTGTTCCTCCACCTCCAGATGTCCCAGAAGTTGCTCCAGTTCCAGTGG
AGGAAGAGAAACCAGATAATCCTGTTTCTAAAGATCCTCGCTATGCGAAATACTTCAAGA
TGCTTCAAGTGGGGGTACCTGAAGCAGCAATCAGGCCTAAAATGAAAATGGATGGACTCA
ATCCAGACTTACTTAGCACACCAGATGCCCCAGCTCCTCCTGCCAAAAAGAGTGATGACA
GTGATGATGACTTCAGTGATGAAAGTGATAGTTTCAGTGACTAAACATAATCAATGTATA
TTGTGATAATTCATTCCAAGGTTTCAATGACACTGGAGACTACTGTTTATTTGGTGATAA
CCTGCAGCATTCTCATTCAGCAGAGTACAATAAATTATTACCTGGTAGTATATTGACTCA
TCATAATCATCAGATACAACAGTGATAATCAATTGAGCTGGACGTTGTCCCATAGTAGAC
TATATCTACTCAATGTCTAATTACCCATGAACTAAGATGTTGTCAGATTATGACGAGTCA
CTGGTTAAAAGCTGTAGCGAGAAAGACCTTAAGTTTGCATGTTTGGTCAATTCAGTGGAT
GCTATATGTATTAATTATTTATTTATACAATTTCAAATAAAATAATACATAAAACATCCA
CTGAATTGACCAAACATGCAAACTTAAGGTCTTTCTCGCTACAGCTT
>CONTIG7
AAGTGGGGATAACTCTACACTTCCCAGTGGGCACACAACGTCTGGAGAACGTTGCAGTTA
CGTCCGGATGCAACGTTGCATTTAGGTTGTAGTTAGGTTGCAAATGAAAGTTTGGGGAAC
GTTTTCATACAACGTTCCCACAACGTTACTGAGCAACGATGTGGCAACGTTTTATTTACG
TTGTATAGACGTTGTCACAACGTCGTATTATTTTATTTTCTACTAGTGTTACCTATTATG
TACAACAAAAACTCAAGTTGTTTTTAAACAGTATTTTAATGTCTTTATTTCCATGTGTCC
ATGTGCTTGCACTCCTCCCATCACTCATATCTCTGATGTCTCCGATTACCTCGGTGCATC
CAGTTATCACCATTTAATCTGTAAATAGAAAAACAATCAAAACAATTATTATTGATATAC
CGTAAACTTTTCGGCAATATATCATAACGTGCTCGGTTAACAAATATGCGTGAAACTAAA
CTTATGCCCGGTGATACCAAAAACGTACATCCGTTGTACGTACGTACGTACATGAAGATA
AATCATAACATGCCCGATCTGTTTGTAAATAAACACAAGTCAAAATCAAACGCAGTGTAA
TAAACAAAATACGAATCATATATAGAACTTACCTTGAATTACTGATCTGTATTCGGGAAG
AAAGCTGATTCCTTATGTTATTTTGAAAGCAAATACATAATCCAGTATAGCAAGTCAACA
GTCCGATTGAAATGTGTGTGTGTACGGCCCACGCGTGTGTTTGAGGAACAAAGAAACGGA
AGTTAAAATTACCGCGCAAATATCAATNNNNNNNNNNCTTCTCTCTATCTATTTCTTTTC
CCGAAAAAAATTGCAACGGTTTCAACCAAAACATGATATTTTCATGCAGTTA
>CONTIG8
CTAGGTACGCGGCCAACTCTCCTCAGTACACAAAGGAAACAGGCATGTCGAAATACGTTC
TACTCGTGTTGTTGGTGTTGGTGGCAGTGTCCGCTTTGGCCGAGGCCCATCGCGCACGGA
GGCCCCATAGACCAGCACGGAGAGGTCATGGGGACCGTGAGCCAGGGGTGGCAAGGCGGG
TCAGGCAGTTCATGAGAAATTTTAGATTTCCCAAGTTCAAATTTGGCGTGGACAGTCGAC
CGGCCTTTGAATTCAGTATCAATTTTGGTGGGAAGAATAGCAACTGGTGGGACGGTCCAA
ACGTTTGCGAGACGACGACCAATGATGAACCCCAAGAGACCGCTGAAGTTTCCTTGGACG
AGGAAACTCAGTACCACACGTATAGTGTCTCGGAGTCGTGTGATATCACACAAACGGTCT
ATAAATGCGTGCGAACTAAATCTATGAAAGGATCTGATACGACCACGACCATGGCTAAGA
AATGTTGTGACGGTTTCACAAGAAAGCCATCTGACTTCGGGTGTCCAAAAGAGGTTAACC
TTCAGAACCTGATAAAAACCGCTCAAAGCCTTGGACTTCAGCAGTTCCTGGAAACTGCCA
ACAGCTTAGATCTAACAGAAGAACTGGAAACGAGAAACTTTACAGTGTTCGCACCAACCG
ATGAAGCGTTTAATGACTTCGGGCACGTCCTACCGGCCTCAAGTGGAATCAATTTGGACA
TGGGACAAGTCCTTGTGGTATCAGAGTCGATGATAGAAAAGCTAACTTCGAAGGTAGCTG
GAGTAATGCTGGGACATCTAAGTACAGACATCATCCCGACTTCGTCAATGCATGATGAAC
AGCTAATCGAAACACAAAGCCCATTTTACTCGAAGATTCGTATCAACTTCTACGATAACA
CCGGTTCCAAGGTGATGTTGGCTAACTGTCAACGAGTGACATCATCGGACAACATCGCGT
CCAATGGTGTCATTCATGTGGTGGACCAAGTCTTGACCCCTGTCACGGAATCCATCATTG
ATATCATTTCAAAGGACCCTAATCTAAGCTACCTCAAAACTGCCCTCGGGCAGACTGCTC
TTAGCTCGTCCCTACGTGAAGACGGGCAGTTCACCATATACGCCCCAACCGACGCAGCCT
TCCGTCAGCTTGAGAGAGGTGTTCTCCACAGGCTTTTAAACCAATCAACCTGTCTCAAAA
AGGTGTTGCAGAATCACATTCTTCCGAACGTGATTTGCTCTACTGCCGTACAGGGCCGGG
CGAGAACCAGGACCCTACTAAACACGCATCTGTTCCTTACACGGGATGAGGACGACAAGC
TGTTTGTCCAGGATCATCAGGTAGTGGCTTCGGATATCATGGCGACCAATGGCGTTATCC
ACCTGATCGACCAAGTCCTCTTCCTGGACCGCGCTATGGATGTACTAGACATCGTCAGTA
ACCAGGTACCGACGTTGATGGAGCTGGTTCGTCTTGCAGACTTGGAGGACAATTTGCGAA
ACGCTGAAGACATCACAATTTTCGCTCCGACAATGGAAGCGCTCTCAAAAGTAGACCCTG
ACCTGCTCGACTCTCTGAAGAACGACACATCTGCCCTGAGGGATTTACTTACATACCACG
TGACTTCCGGTGTTCATTCGGCCAAAACGTTCTATGATGGTCAACGTTTGGACACTCTCA
ACGATGACAAGCAAATCCGCATTAACCAGTTCATGCTAAGGAGACGTGAATCAACCGGGA
TGGCTCAATGTGTTCCCATTGCAAGCAGTTCCGCCAGGATTTGCAATGGCATCGTCCATT
TCATTGACAAGATACTGACTCCTCCTAGTGGCAGCATTATGGATATCCTCCTACAGGATT
CTAGGTTCTCCAAGTTCGTGGAGTTAGTACGACGGACGAACATGGAACAAACGCTAAACG
AAGATGAACCATTGACTCTCTTGGCTCTAACCAACGAGGCATTTGCTGGCTTGCCACAAG
ACATAACAGATATTCTTCGAAAGAACAAAACAGGCCAAATTGAGAAACTGGTTCAGTCAA
ATATCATTAGAGGAACCATTTGCTGCCATGCCGTCCAAAACTGGTTCTACTCTGGGAGAT
CGTACGTTTGGGGCCTTGCTGGGGATATCTTGTCATTACGCTCGAAGTATGGTACATCTA
CGATCGGCCGTGCCACCGTGACCGAATGCGACCTTACTGCTACAAATGGTGTTATCCAGG
TCGTTGATGGGTTTACCACCAAGCGAGACATGTGGCACTTTTGGGGACTTTTTTTAAACT
GTCAATCTGAAAGATTGCTTTCACGCCAATCTCTAACGCGTTTATTCGATCAGCTTAAAG
TATACCATTGAATTATCTATAACTTTGCTTCCCTATCTCTTCATCAGTTCATATTGTGCG
ATGACAATTCCATTTTTCTTTCGTTGAGGTAGAGGTTTTCTCTGTGCTGTTTAATGTTCT
TTTCTTGATAATTTTATTGTATTTTTTTATAATAAAATCGATTTAAATACGAAAAAAAAA
NANNANNCTGCGTTGATACCACTGCT
>CONTIG9
TCATTTTACAAATACACATAGAAATGACATGTCACATAATATTATCTACATCTTAGATTG
ATATTTGTTTTTATTTACAATCAAATTTTGTTTATATTTACATCTATTCTTTACTGGTGA
AGATTTCATAAATTGCACTCTACCCACAACAGACAACTGTAGGTGTTAGACATCTTAGTC
CAGGCTATGGATGAATTCAATCAAATGTTTATGCATTTTTCCCCTCTCACAGACATGTCC
GATGCATTCCAATTTGTATGTCTTGAATGGTCAGGACATCGGCGACTTGTAAACCGCCAT
GGTTACATCCGATTCATTCTTTATCAAAACAGTTCCTCCTTCTGCCTCTATGGCGATGAC
TGGGCCGGGGTTTAAGGGGTGTAACTGCTGGGCTTGTCGGGCTAGACTGGCCAGTTGTCC
TGCTGCCTCCATCTTGGCTATCCCCTTGGATGATAAACAAAGACCATGTTCATCAGCACA
TAACACTCCAGCAACACCCGGGACTCTGAACGTTTCATCCATAGATTTTTCAAGGGTCTT
TTCCATTTTTGTTGCAATCAGAACGTTGTTGAATGTAGGAAAACTATACCGGAAGTAAAC
ACCGGACGCTGCCTTGATACCACTGCTACCGGGTTCACATTAAAGAGTTCCAACATAATT
CACTCCAGAAGCAAACATACGTTTCATATTTTGAAATGGAATTCTTAATATTATTAACAT
GAACACGACTCAGGTACAAGTATATTTCATTGTTTAACTCATCAGTTCTCACCGCTCTTT
GATTCATGATTACAGAAGGAGGATATACCTCCTGAGTAAACCCCCGTACTCTGCGTTGAT
ACCACTGCT
>CONTIG10
TGCCTTCATTTTATTGGATGAAAATGGTGAAATTTACATAGCGATGACCATTGACCATTA
TACATTATTATACAAAGATTTCATTTTTTATTATCTGGACAATGTTTTTGGGGCAAACTT
TATAGTGTAACAAAACAGTTGATGACATGAATTTCCAATAACAGACATTTTTTGGAATCC
CAAGTCCAAAGTGTCACCTAATAGCACAGGCTGGGGGCAGCAATTTAGCTAAGGTTCAGA
AAACATCTGTTGACCTCACCCCTAGTCAGTAACAGTATATTCTCGCTGCTCCATACTTTC
ACACCACAGTTTGATTTTCTCCTTTTACACAAAAGCACTCTTCTTACTTGAACAGGAAGC
TGTATGGGTATCCCTGGTACTTAGATCTAAACACAGACAGCAGTAAACTGAAGAAGAATA
CTACACAGCCTAGTCCCACCACAGCCAGAATTCGTTTCTTTCCTGAGTCGCCCTTGACCA
TGTTAGCCTCGTTTAGCATCACAAAACCTCCAACCACAGCTGCATTTAATAAAAATATGA
TGTAGGTCTCGGCAACAAACTGTCCTTGGCTACTGCCATGAATGTAGTTGATTTGTCCTG
TATGTGGATTTTTGTGCATGACAGGTGGACCCCTGATGTGGTTCCACATCTGTCCGGACG
TCATCGCAAAGATGATACATAGGGCCCCAATCCCCCAAAAGGTTCTGTTGTATAGGAACT
CCAGGTTGTTTCTTTTAAGGTACAGGAGACCACCAATCAGAGACAGCAGCAAGGCCAAGG
CGAGGGTGCCTGAATAGTTGGGGGGACGGAACACTCGGATCTGGATGTCGGTTCTTTCTC
CAACCCACTTCGCTATCTGCTCAGCGGCAAATCCAACCCTGTGGATATCCATAGTATCAC
TCTTCTTGGGTTTACCCTTGGCTGGGAAATGCATGAAGACTGGAGCGGTGTTCAGCTTCA
GACTGGCAAAAACATCAGCTCCTTCGTCGTAGTCGACCATGGTGAAGAAGAGACGGTTGG
AGTACTGTTGTGAGTAACGCCAGGAGTTAGCCAAAATAGTAAACTCATCATTGGCTTGTC
TGCACACTGAGCACTGCCGCTGAGCCTGTAAAGCTGTCAGCATCACCACTACCGAGTAGT
TCTTAGGAGCAGCTTTCACATATTGCTTGAACTTATCACCATTGAGACGAATGATGGACT
TCTTATTGTTCCAGTCACTTAGCTGTTGTACTTTCTCACCCACTGTGTCAACCTCCTTTT
TCTTTACGGCTGACGAACAAATGCAGAACAGAGCAAATATGGAAACAGCAATCAACAGAT
GCTTCATGTTGGCAGCCATTATTTTAGACGTGTATATAACAATTCCTTTGATTGGTTAAT
TTTGACAAGGACCAATGAGCGATTCGGTAACAAAAAGGTT
>CONTIG12
CCAATACATACTGGGTTAGATGGTCATACAAATACACTTCCTCGTTACAGATTTTAGCGA
ATCACAATCTGTGTGTGAAAAGTGTGCCCGGGTCCTAATTTCTGGATTATTCTCGATTTA
ACTGTTCTATGTCATTATCAACGACAGTCAGATTTGTCGTTTAGTGTTGTCTCTACCTAA
CATGTCCGTGTGATGGTGACGTCATGGCGTCCTTGTATGACAGAGATATTCCACAGCCTT
TACAGAACATAGGCTGCCAGGATTTACTTAAGACAGAAAACACCTACAGCGGATGGCTGC
GGAAGCGTCATTTTGTCAACAAATTGGAAATTTTCAATTGGCCTCAGGTCTATGTAATCC
TCAGCAAGGGTTGCATATACTATTTCAAAAATGAATACAGCAAGATGGCACTCGGCAAGT
TCTCATTCTATGGGTACAACAGCGTCACGCGTTCTAAGGCCGTGGCACCAAAACAAGGAC
CATGGGCATTCCAGGTCGTCCACACCCACAAAGAATTCAAAACCTACTACTTCTCCGCGC
CATCAGAGCGAGAAATGAAGGAATGGATGAAACAGGTCAAAGGAACGTTGGTGGATGCCA
ATGGAAAGTCAACAGAATATTACACGTACCGACATGCAGCTAAAGAAAGTAAAGATAAGT
TGATAGAGGACGAAGCTGTGACTTACCACGAAATAGAGGCCAATATATACGGAGACGTGC
CCTCATTTACTGTAGACCAGGACTACAAGAAGAAATACAGAGTTAAAACCAACGACGAAG
AGTCTGACGAAGAAGATGATGAGCCAGCCACCCGACCCCCAGACCTACCACCACCTCGAG
ATCGACCCCCACAACCTCTGCCCGACCTTTCTCCAAACAGTGGCTCTGCGTCGGCTTTGG
GTACCAATCTCCCGGATATACCGGCCCACACCACGCACACGACATCCAGGGGCCCTCTTC
CGGCCACACCAGAGGACCCACCGTCTGTGCCTCCACGGAAGGAAAGCACTGAAACAAAAG
GAGGTACCAAAACAAAAAAGAGAAGTTCAAAGGAATCTAGAAACAACAATCGGAACGGAC
CTGAGCCAACTGTGTACGAAAAAGCTAAAATTGTCGAACCAGAACCGGAACCAGAACCAG
AACCGGAACCGGAACCAGAGGACGGAGGTTCTTATTGGGACGATATTTACTACACAAACG
ACACGGACCCTAACAAGGCCAGCGAGATAATTAGAAAGCTCGAGACGGATGGTACATTCC
TTGTCCGCAACGGTACGAAAGGCAAGGTATTACTGGTCTACGCGGAGAATGGTCTAAAGA
AATACCAAATTCAAGTGGAGAAAGATAAATATTTCCTGAAGGGAGATGGACCCCATGCAG
ATTCATTAGAGGAACTTATGTACGAGTACCACATGGTTAACATTCCTAATTGTGACGTGA
AGCTGAGTCAACCTTATCTACATCATCCGTCGTATAAGAACCTGAAATGACATCATCCTT
GGGCACTCAGGCACAGATTCAAATCAAATAGAAATTACATTGTACATTTGTATAGAGTTT
CCAATTGTATGACAAACATAGGTATTAACATTGTCTTCTTAGGTCTTCTTAGGCGTTGTA
GTAGACTTTCTTATCACCCATAGTTCAAACTACAGCTGGCTAGCAGGTGTATAAAATGTT
AAAAAACAAAAACAAAATAAAAAGAGAAAATAACCTAAGTAATACTGACACTTAATCCTC
AGGGGGGGAGGGGGGTCAAGTAATTTAGTGATAATGCCCCCCGGTGGGAAATGAATATAG
CATTTGCAATCATTCAGGATTAGGCGCGGATCCAGGATTTTCAAAAGGGGGGGGTCTGGT
AATTTAGTGATAATGCGAGCGCCGTAGGCGCGAGACGAT
>CONTIG13
TGAATCTGTGTGATTTGGTCAATGACCTATAGTTAAATGTGTGTAGAAAGTAGATACAAG
TTACTTTGCTCAAATTTCTGTTTAATGCCAAATATACACAAATATGCATATATTTATCAT
ACATATATGTATAAACATCTAATGCCTGTTTTCAAGTAGTTTGTAGAAAACTGCATGTTC
TTGCTACTTAATTTGATACACTTACGATGCCGTCCGAGCTTTAACACATGAATTTATTCA
CCTACTTTGTTTTTACATGTAAAGTTCAGACTACATTAAAAATGAAGTCATTGGTAAAAA
ATATTTTCTTCTCTTCTAGTCAATGTATGGATGGAAATTGTTAGCTTCTGAAAATGTGAT
ACCCCCAATGTACACGACCACAAGTTCCCTGTATTTCACCTCTGATGTGTAGCTACAGTA
TCTTAAATGTCTGTCAGCCCCGATTCTCCAAAGTCATTTGTGACATCTGTTAATGAAGAT
CTCTTTAAATTTTGGATAATAGACTACCAATGCCCTTCGTCACATTTCTAAAATATCTTA
AATTTCCAGCAGGCCAGATTCCTAGCGTCCTTTGTGACATCAGTTTATTATTAAAGATAT
ATGTTAAATATTGGACAGCAGAAATTTGTCATATCTATAAAAATATTCTAAATGTTTTAG
ATTTCAAATTACTGGACAGTGGTCTCCAGTGTCCTTTGTCACTGCAGTGTAAAACCTACC
AAATCCTAGAAACATATCTTCATAAGTTATCGGATAAGTAAAATGATCCTGTATATATAT
ATATA
>CONTIG14
GTGATTTAATAAAAGTAAATCACAACTTATGTTCTATAAAGCGTAGTCGTGTTAGAGCCA
GATGACTTTCATTTGTGTATGAATAATTTTGATTAAAACCAAAGTTGTGATTTAATAAAA
GTAAAGGAAATCTGCTAAACATTCCAAAATAATGATACTTATTTATTTTACTAACTTTTA
CCCACCAATAGAATAGGTCTTTTGTAAACTCTAGACACAGGTTACTCAAATAGTGTTTTA
TCATGAAAGACTTCATATACCGGTAAACACAGTTTTTTAGTTTTATGAATATTCATGTGA
TTTGTGAATATTTTGTTCATTACTGCGAAGGATTTTGTTCACAAAAAATGTACTTTATAA
CTAATTGTTCTCAGTAGGTAAAACTGTTGTTTTGTCCAACTTTGCATTGTAACCCTATAA
TTGGGTCACAATAGTGCTGAGAACAAATTGACACAATAGTGCCATACACTAACCACTAGC
TATGTAATTTTGTTTTTAATAAACTTCTGAATTTTTTAAACAATTTTGGAGTGAGAAAAA
AATGCAATGGTGAAGAATTTCAGGATTTTTACATTTCTAGAGTTAGAAATCACCTTTTTT
TTGTAGTCAAATGATGTTTTTCCATTGAAGCATATGGCTGTTCCTGAATAACAGGTACAG
TGTAGAAGACAAGGAGATCTGTCTGAGGTCAAAGGTTTAAATCATACGAGACAATATGCA
ATAATCTTCCGTTCTGTGTGATTTTGTTTTGTGATCACCTGTTAAGAATGCTTAAATGTT
GTTGTACCTAATCAAGACATTTATAATGGAAAGCAGAGCCAGAAAACCACAATTCTCAAA
TACGCTTCAGTACAGTTTGCCATTGAGATTTTTGTTAAATTGTTCAAATGTAAAACTACC
CCCACCCCCAACCCTACACTTTTATTGAAAAATACCAATTAAAACGTTTGTACTCTTACT
ATATAAAATGCTGGTGTACTGTGCTTGGTTCAGACTTGTACTGTCACCACTAAACACTGG
TGTACTGTGCTTGGTTCAGTACTTGTACTGTCACCACTAAACACTGGTGTACTGTGCTTG
GTTCAGACTTGTACTGTCACCACTAAACACTGGTGTCCTGTGCTGGGTTCAGACTTGTAC
TGTCACCACTAAACACTGGTGTACTGTGCTTGGTTCCGATTTGACATAGAAATAACCCTA
CGTATATTGATNGNANTNNNATCANCNNAGAGTACTNGNNGTATATATTTATATTTATAT
CACCTTGTCGAAACCTTTGCGAATTGTACTGCCTATAGTTACAGTCGGAATTTTAAGATA
TTTCTCAACCGAATCATGCACACAATATACACATATGCCATTTTATGTATTAATGCATAA
CTATTATTATTACTACACTTGATTGTTATCACAGATAATTGTGATGATTATTAATAAAAT
GTATCAGTCTGATGAAATAAATTCTATTTCAATGTCCG
>CONTIG17
AAGTACAGGTATTTCAAAGCCATAATTTTAATTCATTTTTTTCTTTTTTTTTTTTTTTGC
AGTAATATATTCATAACAAAACTTTTATTGCAGTATTAGCTCTAACAAACTAATGTTAAA
TTGTTGTAACACAAGATCTGAAATATAACTGTGCTATAGGCCAGCAGAATTGTTACTTGG
TATGTGAGGCACATTCTGGCATTTCACCTTTTTATTAACTACATTTAAAATTTTTGAAAG
CATTACATATCAATTTGTGTTTTTCTAATCTAGATCTACTGTTAGAAGAATTCAGACTCT
TTTGTAATGCCTGGAGAGGGGAGAGTTTCTTTGATGGTGACACTGGAATGGACTGGGGTG
TCGCTGGCGTTTCCTGATCACAATGCTCATTATTCTCAGTGTGGTTTGACATAAGGCTAG
TTTTAGTCTCCATCTTGGGTGACATAGTCAGCTCTCGTGAAGACTGTGGTGGAGAGTATT
TATTTAATCTGTCTTCTTCCAAATGCTGAACACTTTCTGCCTGGTTCTCCCTGAAGTCTG
GTGGGCCTGCATAGTAGGATGGAGATTTTATTTCTTGGTTTTTGCACTTTTTCCGGCGGT
CCATTCTGTTGTTCTCTAAAGTTCCAGCAGGACGTATTGAAAAGCCTTCCAGGGAATCAC
ATTCAGATGTTTCTCCATTTTTGTAGGCTAAGGATCGGATAAGCATACCAGTTGTTGGCT
GCCTTGTTTCACTATTAAGATTAGATATTGGACCATCTGTTGTATTTTCTTGCACTTTGG
GTGATTCTGTCTCTGACTGGCTGTCTGTTGAAGAACCATGTCTACTGTGTAAAATTGGGC
CAGGAGTTTTCACTTTTTTTGCATGTTCTTCTGATGCCTGCTGCTTCCTGTCTGGTTTAA
CATCAGACTGATCTGTTTCACTTCCTAGGGCACCCTTTCTTCGCAGATCTTCAAATTTGC
TCCTGTAAATAGTTCCTTTAAACCTGAAACTGTTAGGATCGGCCTTGGAACCCATGCGCC
AGATAGAATCCCGACTGTCAATGACATCTGGGTCCGTTAAACCATGACAGTTCTCATTAA
AACCATTTGTGTCCTGGTTACACTTCCAATTATTATAGTTTTCATAATTGCGGGATGTGA
GCCGACCAAGATCTTTGAAGGCTGTTGGCAGGAGATGAATTGATGACTGGTGCTTGTTTG
CCTCTTCATTGTTGGCGTCCCTTGTGTGTGCAAGGTAGACGTCAACACCAGCGACAAACT
CAGCCATCATTTTCTCCATCAGGATAAGTCGGAGGTCAAGTAGGTGCATCACATTCTTAC
ATGCGGCCTCCAATAGAGGGCGTCCCGCTGGTCTCTCCATCCATACCTGCTGGTCTTCCT
TTTTGTGGGCAGCACGGACTTTCATGAGCTGTATCTGTTCTTGTGGAAGGTCAAGGTGAT
CAAACAGCAAAGCCTGAAGGCTCTGAACATACCGTGGCCAGTTTCCATGCCCTCGAAACA
TACGGTATACAAAAGCATCTGCAACCTGTGTATCAAATATGTTACGGAGATTAACTCCAA
ACTGGTGGTGTAGGAGGTCTGATGGAAGTCGACTGTCGTGCATCACCTTCAGAATACCAC
CATCTTCCATAAGGTCTTTCAGGCCTTCATCGAAGCATTCCTTTCCCATAGTCAGCACAT
CAAAAAGAAAAACTCTTTGGCGTACAACAACATTAAGCCAGCACAGTGTCCCCGACCTTC
CGATACATACACCTTCCAAAGCAACGCCTATTGTCTTCTGCGTGTAAATCTCCCTCATCG
CTTTGTCAAACTTCTTGTTGACTTTGTTGATGACCACAAACAAATTGTCTGAATTTCCAC
GGTCTTGGTCACTGGAGTCATTGTCAGAGCTCTTGGATTCTGTTTTAACGGTTTGTTCAG
AATCAGATTTTAAATCTTCCTTGGACGATATTCGCTTCAGCAGCTTATGTTTTGTATCAA
ATGATTGCAGTCTGTCCAGGTGTACTGGGCTGTATTTGGAAAACATCATACGTGGACCAG
ACTCCCTCCTTTCTGGAACAAGGTGGTCATTCTTCTCTTCTTTCTTGGGCTTAATTTGCC
CCTCAAGAACATCAACCGACACCAAATCCTCTCCAAAGAAATGCTTTAGACCCTGAAACT
TCTTTCCTGTTGATGGAATGACCACTTTCTCCAGAGTAAGCTTCCCGCACGATTGGTCCA
TAGAATGTACGAATCCTTCATAATATGTGCCATTGTCAAGCAAAATCTTCACTCGTCTTC
CAACGAACTCGGCCATTGCTAATGTTTCCGTCAAGG
>CONTIG18
AGGACCTCCCGCAAAGCTGGAATTTGAACTTTAAATGTATACAACGTCTACATGTAACAC
ATCATTTTAGGACCTGTTCATACTTACACGGAGTCGTGCATTACATTAATGTGACAATAA
TATCTGTTGTCGCCATGATTCGTATGACCATATTTGGAGTTCTACTGTCCATGTTGATAT
ACAGTTTTATGGACGGTAAAGTTCCCGAACCTATACCGGAACAGTTCAAGGTCAAGGTCA
TGGACTTATGTATAAAGACATATGTCCTCACGTTGGATGTCCTTGTTCGTCTTGGATTAA
CCACGCCTTTTTCCAACTTCGATAGAAAACTCTGTGATCGATTTATCCTGTTAATATCAA
CTGGATTCCCCTGGGTACGGGGCTACGATTCCCAACTACAGATTACGGATACCAACATGA
AGGGTATCCATGTGCGCATGTACCAACCGGTGACATCACTACAACACAAGCAGAGGCCTG
TTCTCGTGTATTTCCATGGCGGTGGGTGGAGCTTACTTTCGGTCGATTCCTATGACCCGC
TGATGAGAAGGATC
>CONTIG19
TTGGAATCAAGATATTATTGAAAACTGCTGATATATTGAAAGTAATTCAATATAACTGAT
ACAGATTTCAATAATATCTTGATTCCAAGTCTTTAAGTTAGCCCCTAATCTCTTTACGAT
TCCTTCTGTATCCTTGAGTTTTACTGTTCAAGACCGTCTGCGGTCTTTCCACACAAATTG
AGATCATTTTTTTCTGTACTCCATTCTGAGATACAAACAGACATTAGCACATGTCCTTTA
TATAATATGAAACATTGATCACGGGAAGAATGACTCCGATGTATTGTGTCTCGGTAGTGC
CGACTTGTGGACGTGGATGAGCTGAGTGTTTAGGACTTCACAATCTATTTGCATCATACC
AATATTTCCAGCTGGAGGCTGCATGGTTTCATTGAGAGATGTGGCTGGCATTACAAGTGA
CATTCTTGGTCTCATTGTCTTATTGTGAGCAACTGCCGGTATCAGGAAGTAATCCGAGTT
GAATGAGAGGACGTAAAACGTGTCATTGCGGCGTGGAAGAGACTGCCAAAAATTTCTCAC
AGTGTCGCCCTGGAACAGTTGTAGCTGGTTCTCCTGTGTCCTGTAATGCTGTTCTCTCAT
GTGACGGAGTTCTCTCAGCGAGTGTGATGATGTAATGGGGCGATTCTCCCTGCTGACAGG
TTTTCTTGGTTTCTTCTTTTTCTGCTGTTCATGCCGTTTCATCCAGCCAGAAAGCTGGTC
TGCAAGTCTTATTGACTCTGTTTTGTTGAAATATGATGGACATGTATATAGCTGATAGAG
AGTTTTGTTGTTGATTTCCTTGGCATGCTCAGGATTTTCTTCCATGAACTTTTTTAGTCT
GCTAAATGGATAGTCGGGCATGAAGCTTCCAACTGAAAATGTATCTTTTTCTTCTGGTAC
AGCAAGGAGTTGTCTGCCCTTGTGAGCAAACAAGTCAGGACTAAGATCGGAGTTATGATT
TGTAGCACGAGGCATTAATATCAGATTACTGAATGTGCCAAAATTGAGTGTGAAAAAAAC
AAATACAGCCATGAGGCAGATCTTCTTGGCAGGGGAGGCCATTCCAGTGCCTTTACCCTT
CAGCTCCTCATTCTCTGTTTGAATGATACACAGCCTTCGTCTCAACTCCTCATTTTCCTG
CTGCAGTTTTAGATTCAGTTGATTATATTGGCTTAGTTGTTCCTCGAGTGTCTGTAGATA
TTCTTTCTTGCGTTTTCTTGACAAACTAGCAGATTCTCTATTTTTGATCATCCTCTGCTG
TCTTTTCACATTTTTCATCTCATGATCCACTTGCACTATGGGACTGGCAGTCATTTGAGG
TGGTGAGATAACTGTTGTAGTAACTTTAGGAATTTCCACCTTGGTTTTCTGGCTTGTAGA
TGGAGGCTGGAATTTCAAAACTCCTTGTGAAGTAAGTCTCTTAAATTCTTCAGGTGTGAG
CACCAATGGTTTCCCAGGTTCTGTCTTTGGGATAGCTGGTTTCTGTACAGTGGCAGTTTT
ATCTGACGACAATGGTTTGGGCTGAATCTTGACTTTGGAATTCAGAATGGAGTTGATGTT
GATGGATGTATCAAACCCAGTGAGCACTGTGCTACAAGTTTTCGACGGAGCGTTGATGAT
CACGGATGACCCAATATCTGACTGGTCACCAATGTATGTGAAGGATGATTGAGGAATGGT
TTGGCCCTGACTTGTCAGGATCATCGATTGTGGAGATGATGGTGGACTTTCTATCTTAAG
GTCCTGATCAACGGTGTATATCTTATGTGACTGTGACACTATTCCGTCAGAGCCCTCCGA
GGACAGGGATGATGCTGGAGACAGAGGCTCCTGTTTGATCAGGAGGTCTGGTGATGGCTG
ATTTTCATATTGCACTGTCACACCACTAATCCCACTGTCCGAGCTGTCACTGAACTCCTG
TTGTAGATCATCATGGAATGTGGTACATGAATCAGCAAATGCTGTAAACGTGTCATTATT
TATGGCATCCAAAGTCAGAGTTGGAAAGTCATCCGGGAAATCTCGGACCAAGTCCTCCGG
ACTCAGCGCTGTATCCATTCCCAGTATCTCGGACAGATCCATGTCAGCTTCTAAATCTTC
ATTTGAAAGCAAATTGTTGGAGTAGAACCTCCTGTCCACTTCCGAGACCATGTTCAAGCT
CATGTTTTCAGAAAACAAAGAGAAATGGCCTATAAACAATAATTTATAACATATATCTCA
TGTTCTTAGACATCTTCCTTTTCGCGTGTATATATTTC
>CONTIG20
ATAAACTTCCGGTGAAATGGTAGCTGTCAGTTTTGCAGACCATCATCATGGATGAAAAGC
GGACAATATGTTGATATTTGCAATATATATGTCCAGTGACGATGTCTGATGTTGTGGAGA
AGACTTTGGCATCTATTCCAAAATTTCTTGGGGGAGGATTTCTCGGAGTAGGGCAACCTT
CTTCACCAAAACATGCCTCTGTCCGAGGTTTCAGCAACTTTCTACGACAGTTAAACAGAG
TGCGATCGAGAAATGAAGAGGAGCACATTATACGACATGAAATCACTGATATGCAGCAGA
AGCTGGCCCTACCAGACACCACTAAGCAACAAACATGTGACTGTTTATGTCGGGCTGTGT
ACTGTGAACTTATGGGCTACGATTTGTCGTGTGTCTACATACACGCTGTCAAACTGGCAC
AGCAGGGCACAGGATTTGAGAAAAGACTTGGTTACCTGGTTTGTTCTTTGTTCCTGAACG
AGAACCATGAATTAATCTTACTCCTTATCAACACAATACAGAAGGATTTGAACAGCAGCA
ATATCTTAGACAACTGTGTAGCTTTGACTGTGATCTGCCAACTGGTCAATTCTGAGATGA
TCCCTAGTGTGTTGCCACTTGTGCAGGAAAAATTGAAACATCCAAGAGAGCTGGTGCGGA
TGAAGGCTGCAATGTGTGTCCACCAATTTCTGCTGAAGACGCCATCAATGGTGAACCATT
TTCAAGATCACTTCCAGAGAATTTTGTTTGACAAAGATCCGGGTGTCATGTCTGTTGGGG
TGAAGATCTATTCTGTCCTTATACAGCATGACCAGAGTCAGTTCCCAAAGTTAGCCGAGA
ATTTGATAGGAATCCTTAGTCAGTTGGTCAGTAAGAGGTTGCCGTTGGAGTTCGAGTTCC
ACAATGTCCCGATGCCCTGGCTCCAGATGGACATCCTGCGGACACTGGCCAAGCTTGGGT
CAGGTAATAAACAACAAAGTGAGCTGATGTACCCTGTTCTGAAGGAGGTCATACAGCGAC
TAGATATGAAAGAGCGAATAGCTTATGCAATCCTGTATGAATGTATTGTCACCATCAGCA
CCATCTACCCAAATGAGGAACTTCAAAGGGAGGCAACTACATGTGTCAGTCGCTTCATCA
GATCAACCAACTATAGCCTCAAATATATAGGTATAAAGGCACTAACAGCTCTAGTCAAAT
GTTGTCCTGAATCAGCACTGGAACATCAAATGACTGTAGTAGAGCTTCTGGATGATAAAG
ATCAGGCAATCCAAAGCAAGACCCTGGAGCTACTGTACTGTATGACTAACCCAAGTAATG
TCCAGGTTGTGTGTGACCGACTGTTACATCACCTCAGCCTCAACACCACCAATAACTTTC
TACAACTTGACCTTTCCACCAAGGTCATCCAGCTGGCAGACAAATTTTCTAGTTCTAGCC
AGTGGTATGTTGACATGGTATACAGACTTTTGTCCTCGTGTAAAGCAGCTCTTCCAAGCT
CACTGATTGATAAAGTTATCTCCGTCATTGAGAAAGAATGTGAGACGGACAACAACGGTC
ACAAATCCCAAGAGGTGACAGAGTTCCAACAGTACCTACTTAAAAAGTCTCTCGGAACAC
TGTACCAGGACAGCCTGTCCTCGCAACTCATCCTGGTGTCGGTGTGGATTTTGGGAGAAT
GTGGAAATCTTCTGAAAAACATGCCAAGTGAAAAAGTTATCTCCCTTCTTTTCAAACACT
TCCAAAAAAAGACACTAGATGTCAGCACAAAACTGTGGATGACATCATCCCTAACAAAGC
TTGTCTGTGCCAAAGTTTTGGACAGAGATGTAGTTACAAAAAGACTGGCAGAGGCGAGGG
AGGAGGAGAAGGATGCAGTGGTCAAGCAGAAATTGACTCAGACGTTAAACATAGCACAGA
GCCAAATTGACCTATTTTTGCCAACCATGACTTCTAGCCGTGCCAAACAACTGAATGGGA
TGGATTTCACACTAAGTTTCCTGGATGACTATGTGAGTCAGTCTCTAACAGAAGGAGCCC
AGCCATACAAGGCAAAGACTTTACGGTGTCAGCCTCAGCAGCCAGAATCAGATCTATTCC
GTGGATTGAATGGTGTGGCCAAGGACATCACTGAAAATGTTGCCAAGGAAACCTTGTCGC
AGGGGTCAACTGGGAAACATACTGGAGGATCAGAGGGAGGCAGCGACCTCTCTGGAGGTC
AAAGGGAGAGTAGGCTCAACATGGAAGGAGTGAAACGTGTGTGGGGTAAAAAGGGTTTAA
TATCCGATCCCGAACCTGACCCGCCAATGTCAAGGTCAACACAGAGAAAAGATGACCAGG
ATATTCCAAACTCTATTGGGAATATGGAGATGGAGGCGGAGGACGACAAAGCCAAAAAGT
TAGAGTTAGCATCAGCTTTGTTCAGTGGAATCACTTCTCCGAATAAACAGCATTCTCAAG
TTGACGATCAGAAAACACTGGAGTCATCGTCACTACTGGACTCTCGTTCCCAAGGAAGTG
AGGACTCAGGAAGTTCCTCTCGCGAGGCAATGTCACCAAAACCCCTGCCCACCGACGACA
CTGGGGGCTGGAGATCTCTACACAAACAAACAACTTCAGTCACTGAAAATACTCCGTCAC
CATCCATTGAAACTGGTACTAAATCCTCAACCCCTAGTGTTAACAGCCATGAAAGTCTGA
TTGGTCAAAACATTTCATCGACAGGATTTCATGGAGTTGCTGAATCAACCATGACAAATG
CGTCTGATCTCGATACAGACTTGACAGCATCTTTGTATGCGGAAGGGAGAGATGATTTAC
TGTCGGACATAAGTGCAATAATGAATTCTCCCCATCAGTGGGGTCAGGCTATTAATAGAG
ACGCCAGTTTCTGTAACCTAGACGACCGCCCCTGTTTACCGGGGTCAACAAGTGCACATA
GCCTCTATGATGTTTTATCTCCAGAAAACGGTAATGGTCAGTTTGTTGGCATGGAGACTC
GAGATGAGAAACAGTTGACGGACACGGATACTTCAGAAACTTTGTATGATGAATATACTG
ATCAAGCATAATTCCTAAATTAAAACTTAATACAACCGT
>CONTIG21
TCCTGAAATTTAAAACTTCAGGAAAAGCAGAGTATTAGTATAAATACATTTAAAGATACA
TTGTTACCTGCGATATACTGGGCATGTAGCACCTTACAAAAGCATAGACTTCAATCCTCG
AAATTTGGACCCATAGTTACAGAAATGGCAATGATCCAGTGATTGTCCTTTGGTCTAAAT
CTGGGGTTTTAAAGATAGAGACAGTGACAAACAGTAACCTTCTTTATATACCTGTAGTTA
AATATCATTGTTAATTAGATTCAATTACTCTTGAATGACACCAGGTATGTTAAAACAAGT
TCCATTCCCAACGAGTGTTCGAGAAGTCACTGTTTTGCAAGAGTTGTGTCCCTTTTGATT
GTTAACTGCAAAGAAAATCACATATTTCTAAATACTCTCTTTAACAGGCCGATTCTTGTG
TAGGTAAACCTTGACCATGATAATACCTTGTACATATTATTGCACTGTGTGTAACATAGA
TATTGGCAAGATGTTGTATTTTGGGTAGTTACCCAGCCCTATTTTATATCAAAATCAGTC
GGTTATGTAACATGTGATACGTCGTTTCTTTGTGACAAATGATGTTTACTTCTTCTTCTT
TCCCAGAGTGGATTGTTGTTGCTGAAACTGTGCTTTGCGTTGTTGGTATTGGTTATATTC
ATCATCTAGTCTTTTCTTACTATCTTCAATCTTTTTCTTTTCTTCTGTGTGTTGTTTCTT
CAGGGTGTCAAACCTCTGATGCAGATCTTTTTCTGCTTCCTTAAGTTCACTTTCCTTCTC
CTTGACCCGAATCACAAAGGTCTGCTTCATTTCCTCTTCTTTCTTTTGTAGGTCAGACTC
GTGCTGGTGTCTTTTCAACTCATACGTCTCTGACAAACTTTTTGAGTCCTTGTCGGAGAA
GCCCATCTCCTGAAGCTTGTTCCGACGGTACAACTCAAAGTGTCTCTTGTGAGTGGTCTC
CCTCATGTCCTCCATGTTTGTTCGGATCAACATCTCTCGGAGCTTTACAAAGTCACAGTG
ATTTTCGTTCTCGACTTGGACGGTGCCCCATGGGTACTGTCTTGCCTTCACCATCTTGTT
TCCCATTTTGACCTCATCACTGCTGCCTACGACTGCAAATGGAAGGTGGCCGTTCATGGT
TTTGTTGGTTTCTGCCACTGTCTCGTCATCAGTGGGGAACTGGTAAATCTGGACTCCATT
GGTCATCAGCTCAGACATAATCTTGGCCTTGAACTTTTGGAGCTCAGCCTTGGTGATGGT
GTCGGCCTTGGCAATCACTGGGATGATGTTGACCTTGCTGTCCAGCTTCTTCATGGTTAC
AAGGTCAAGGGCCTTCAATGAGTGTCCAGTAGGAGCCACAAAGTAGAGACAGGCATGGAT
CCTTGTGTCATGGTAGGTGTGTAGTGACCGTTTGATCTTCAACTCCTCCTGGAGAAAGGC
CTCAAACTGGTTGTCAATGTAGTCGACAATCGGCTTCCAACTGTCTTCCTTGTTGATCTG
GTCCCCGAACCCTACACTGTCGACCACAGTCAGCTTCAGCCTCACACTGCTCTCCTGTAG
CTCATAGGTACTGGCCTTGAGTTTTACCCCGGGAAGGTCGTGTCTGCTCTGTGTGGAGTC
GAAATGAGTGTTGAACAGTGTATCCATCATGGTGGATTTACCAATGCCGGTCTCACCAAG
ACAGAGGATGTTGAAGCAGAATCCTTGGCTGACAGACTTGTTGACCAACTGGTCAGGTAA
ACTGTCAAATCCAACATGGCCGTTCAAGGTCAGGGTTCGTGAGCCAGATCCCACAACTGG
GGGGTTTAGGGGGCTCAACCTTGTTACTGTCCAAGTGCTCATTATGATCAAGATCAGGTT
GGAGATCTTTTTTCTGATCATGTGATTTCTGGTCATGATCATGTGATTTCTGACCATGAT
CATGTGATTTCTGATCATGCGTCTTGCCCTGATCGGATTTCTCTTCACCTGATGTACTCT
TAGTTCTCTGTACTTCTGCTGTCGACATATCCGTGCGTTTTCAATCGGAAAAATACTTCG
AATTCCTACCCTTCCTGACTGTCCAGTGTTC
>CONTIG22
GGCTGGTAAAAACACAAGACATGAAGTTTTGAATGTCGTATGTTGTATGTTGAGGTTACT
TCACACAGCCGCGGAAAGTCTCGTCACTGACCCACACCATATGCCTAACAAGTTAGAATT
GTGTACTGGTTGCCAAGGAAGCCATGCGGTTCATCTCATTAGGAACACAGCGGCAGACTC
CCCCTCCTCCTCCTGCTCAGCAACTCCAGCATCCGGTACGAGAAGTGTCGGGTTTCAATG
AGTTGCTTGTATTTCGTATTTCCGGCTACAAAGGAATAACACGCACAACGATACGGGCTG
ATTGAGTTTGGGTATCTGACAACAAACGCTAAGTACAATGAACTCCGGAGTTTATTTGGC
GTGTCTGGTAGGTGTGATGGCTGCTGTGGTACAGTCCCAGACAGTATGGGACGTGGTGTC
CTTTCCCGACCCTCGCTATGAACCCACCAGATGTGGACGTCACTCAGAGGTCACCGAGTC
CTGGATCTGTGACCCCAACAACATCATCTCCTCGGATGATGCGACCGCTATAGATGCCCT
GCTGAAGATGACAGAGAGAACCACCACATGTGGCTGCCAGTCGTGTCGAACTGACAACAA
TGGATACGTCATCATGGTGGCACTCATGCCACAAATGAAACGAATCATTAATGACTCCAA
CAGCATGGACAGTATCTTACAGGACGCCCGGGTGTATTCCTACTATCTGTCGCTGTATTG
GGATTTTACGTCATGCGACCAACAAGTCATCATCCTCTACGATCAGCACCATGACGTCGT
GTACACACTTACCCAAAGAGACGCCAGGAGAACTCTAACGGATAGTCTTGTTTCTGCAAT
AACCTTGGAAAACAGAAGTTTTTTTGACGTAAACAAAAAGGCTTCGATAGCACAGGGTCT
GAAGAACATGATTCAGCGTTATAGGGGCTACCTAAGCCAGCCTGGCAATACACCAAGGCC
ACCAAGGCCACTCTGAACACGTCTACGTTACACAGTATAGACAGTCTGATCAGTTTGCAA
CGTTATCAGTCAGACAGTTTGATTCATTTCCAACTTTATATGCAAATGTAACAATATCTA
TTTCTATCAGTTCAGAACTGGGAGTTGTTTCCGTGTTTATCGAAAAACTCGTTTTCCCGA
TATAAATCGTAGATTTATTCAAATTGATTGTAGAAATACTAAATTGACGCCTCATTGTCT
CTCTTTCCTAGACCATCAGTGAACGAGATCAGCTGTACCATGTGTGTGATTACCCGGAAC
TGGGTGTTCGTGTTCTTAATTATTTAATAATGATATTTAAAACATTAATAGATGTTTAAA
TGTGTGTTTTTCGTTTTTTATAATAAGTAACGAAATTACCATTGTACCAGACATTTAGAC
TTGTGCTTCCTTGCGGGGCATTTGTGCGTATGTCTGACATTATTTATAGCCTTGCGCTCG
AATTCGAAAAAAAACAACGAAAGTATTGAAGATCAGCATGCTTGTTTTCAAAACGACTAC
ATGTATATCCAAGCTTTATTCGGGCGAAAGTAAAAAAAGGGAAGCGTAGTGAAACAAGCC
AAAGGGATCGCCACTGGTTTTTTTCTTTGTCGTCGCCAAAGATTTTGAGACACTTGTCAT
GTTATCTATAAACTTATACAGTAAATTTATGTTTGTAAATACAATGATAAGAAGTTATTT
GTACGAATACATCAGTGTCTGTTGGTGAATAACGATTGTCAATATGGCGAGGTAATGTTA
CATAGTTAAATGTTTAACGGTGTGTGTATGATGTCAAATTGACACCGATTAGTGTTCCGA
TAATTAATTTCAAATCGTGTGAGTAGCTAATGTCATACATTGTATGTGTTAAAGATATAA
TGTTAACCATGTTGATATATATACAAATCATACCATTAAAAGACTTGTCACTAATTTAAA
ATACGT
>CONTIG23
TCATTGTAATTTAGCTATTTAGATTTGCCGAAAAATGAAAATACAAAGTTTGCTACTGTA
AGAATTAAGTATTTAAATTAATTACACAAGGAGTGTTCTGGTTTTAGTTATATAAATATA
AATATTGTTTCATAATGTTATATTACTTTGCATCTATGACACAAACAATAATCTCCTTAC
AGGGCATGCGTCTTCAGAATGAGTTGTCGACTCTTGACTAAGAAACTTAAAAGTCAACTT
TCAATGAATTGGGGAAACAAAGAAGATAATAATAATAAAAACATAGAAACACATTTGAAG
AGTCTAGGACACAAGTCTTTTGTAGCACCTAAACTAAACCAGAATGGACTTGTCAGTAGA
TAACAATACACTTTTAATTCTTCTGTCAGTGATAAAGTGCAGCAATCTCAAATTATAACA
AATTGAACACATGACTAAAACTAATATTTCATATTAAAGTTGATGTATTTTAGGTTTTTT
GAGTTCTATTTCTGTTTACTGTACACTAAAATATCTAGACAATGTTTTCAAAAAGAGATA
AGAAGGGACAGCTAGAAGAAGGGAGATAACTGGAAATTAGAGAAGGGAGATAACTGGGGG
TAAAAATTCTGTGTGTCGCAGGTACTATAACAGGACACCGCACTTTGTGATTTATACAAA
TTCCATTAATAGTTGTATTGAGGATTTATATGTTAAGTGTGTTTTTGTTTATATAAAATA
TGTTCTTGGTTAACTTTGCCTGTCTGTATTCTGATAGTTTCATACTTCATATTCTACATT
ATTGAATGAAGTCACTTTCACGCTTACTGTAGAAGCTGTAGAATGAATTAGTTTATAATT
GTTATGGAGATTGGTGTGCACTTGATATTGAGTTGAATGTTGAAGTGATTAAAAGAGATT
TGTACATAGCCTCCATGTAACTAGAATGTTGTGAGAAAGAGCAACAAATTTGTGTTAAGA
ATTAAGAAAGTACACTGTAAACCAAGATTGGATTGATCTTAACTTCATCGCTTTAGATAT
CTACTAATACCAGTATTATAAGGTCTCTTTTGTTGATTTTCAGGACTTAACCTTGCTAAT
AATAACATACACATTATATTTCTTAATTGGATTACTTGGCCTATCAATATAAATTTCAAA
TTTCTGGTAGATAAAGCCATCCAGTATCTACAGTGTCGTCACCATTTTACTTTGTCACAT
ACGTATGTGATGTATAACTCCCAGGTATGTCCATTATAAATAGTGATACTGGTTATATGT
TTACAATGTTGGCTTTCCTAGTCAGAAATTCTTTAAAAAAAATTGATTATTCAATCCTGT
ATCAGCAAACTATAAACCATATCCTGTATCAAAACCAATGTATGGTAGCAAGTTATCCAT
TTCATTTCATAACAAACTTCTTTTTTTTTGCTGTTAAAACATGGACATGAGTATGATGGT
TATTTTTAGATCACTTGAATTAAAGTTGCTTGTCATGGTTATTTATCATCTTGACATGGA
AGTATCATCTGCAATGCGAGGGACAGGGTTTATTGGAATAAGATTACTAAAAATTTGAAA
AAAGAATAATCTCACATAATAACAGTTGGAACTCTTTAAATTGTAGAAATAAAAAAAGGC
ACTCAAACAGCATGGCACCCTAGGGCTAGGGGATGGCTAAAATAAAGCGATCACACAATA
TGGCACCCTAGGGCTAGGGGATGGCTAGAATAAAGCGATCACACAATATGGCACCCTAGG
GCTAGGGGATGGCTAAAATAAAGCGATCACACAATATTGGCACCCTAGGGGATGGCAATA
GATGAGGCATCTCCATAACTTTGCACCTAGGGTCTAAGGATGGTTGAAAAACAAAGAAGG
CCCAATACAACATTGCACCCTTGGTGGTTAAAAATACAGGGAAAATTTCTTAAAATATAA
CTATATTGTAATTAACTGGCCATTATTATTATTTTTTTATTTTTCATATATTTATTTTGC
GAAAATTCAATCAAGAATTATTTGAGTGTGTATCGTGGGCCAATGTATATTTCATTACAC
AAAAGTTTTAAAACAGATACGACAAAAAATTATGAAATATTTAGTTCCAAAGTTCCCATA
TTGGATGGTACTCTGAATCACGGTTGAATTGTATGTTTGTCAGATGTTACCTTTAACAAA
CTATAATGATATATGTCAAGTATACGTGAAGTTTTTCACTGTTCACAGAAAGAATTTAAG
TTAAATCTTGAAAATGTTTTTGTTTTCTGGATTCCCAGTGTTAACAATAACATGAAACAA
AATTATTGGGCAGTTTGTGTAACACAGCTTTGCAGATAAAAATATTATATTAGAAAANGT
AGGT
>CONTIG24
TGGCCAGGTATTATTACACATAAATAGAAACTCTAGCATTGGCAAATATATGCATAAGAC
TACCATATTTTTTTTGAACATTTTTATTTACCAGAATACACATAAAATTTATATAACATC
ATCGTTTTCTTTTCCCTCCGCCACCTTTACCCCCTTTAAATGAACTCTTTCCTCCCTTAA
AGGAGCCTTTTCCACCTTTAAATGAGCCCTTAGCACCTCCTTTTCCCTTCTTTCGTCCTC
CGAACCCTTTAGATTTTCCTTTAAAGGGTTTCTTACCAGAACTTTCATTATTTTCTTCAA
TCAACTGTGTGTTGACAGCTTTTGTCACGTCTATAACCGGTTCTTTGTTTTTTAGTTTCT
GTAAAATGTCCAGCTGTTTGCTTGTCTCATTTTTCAAACTCCCATAATTTTCCTCAAACT
TGCGTTTCTTGCCTGTGTATTTTGAGGGTTTCTCCTTTGGAAGTGACTCTGTGAATTTTC
CAATTGAAGCTGTCGACCTCTTGGCTACTGCTAGAGCCTTGCTGACATAGTCTTTGGAAG
GAGCTTCTGTGGGTGTCAACCCAACACCAGGTACTTTAGTTTTCTGTGACCGGGCGATGT
TCCTCAGCCTGTGTAGCTCATTCTTGGCTGTCCTTTCTGATTTAGCTTTAAGTCTCTTTT
CAAATTGATCTTCATATGGATCTGCATTGCTTGGAACCTCTATACACCAGTCTTTTGTGT
CGTCTGCTGCTCGATTGTAGCCCCATCTTGGCTTCCATTCATTTTTCTGCTCATCCCACA
CCATCTTGCTCCTCTTCCTGTTCTGAATGCCCTTCATCTGGGCATATTCTTCCCATTTTG
TAAAGTTTCTGGCCTTGGGAACTGGTTTTCCTCTAGGAATCAAAACTTTGGTATCAGGTA
ACTTAACTACCACCACTCCATCTTCTTTCTCTGTTGGCAACTGAAATATTCTATTTATAA
GCAACTGGGCATTATCTCTTGCTAGTTCTTTCAAACATACATCTTTCTTAGACTTGTATT
TTCTTAAGTCGAAAGGATTTGTATCGACGGCAAGCAGGTTTCCTTCGTCGATTTCAAGAT
CTATATCTTTAATGACTTCGATTGTTTTATAATTTGCTTGCTTTTCTATCTCTTTCTGTA
GCACCTGCTCCACGAGGTCTGCCATGTTCCAATACCTACCCCCCGTACTCTGCGTTGATA
CCACTGCTAAAGCAGTGGTATCAACGCAGAGTACGGGGGGGTGTAAAACAGATGTGTTAC
GACCCACAAACATTAAGGTGTGATTATCAGAAGAAGTTACTCCGGGGATAACAGCGTAAT
CTGTCTTGATAGTTCTTATAGATGGGCGGGTTTGCGACCTCGATGTTGGCTCTGGATATC
CTAAGGCTTGTAGGCGGTCTTGAGGGTTGGTTCGTTCGCCCATAAAAATTCTAGAACGTA
AAGCTGAAGTTCAGATCGGTGAAAGCTAGGTCGGTTTCTATCTTCTTTCTTTTAAAAATT
GGGGCTTTGGGTACGAAAGGACATTTAGTTCCAGGTGATGGCCTGTAGTGTGTGATTTTT
AGAATAATTTTTAGTATAAAAAAAAGTTTTATATAAT
>CONTIG25
AAAAACCAGTTACACCATCAAGTGTAAGTAAAGTGTCTCAAAAGAAAGCACAAGCTTCTA
GTAGTTCCAGTGACTCTGACTCTTCAGATGATGATTCTGCTAAAAAAAATACTAAATCTA
CACCTAAATCTCCGAACATATCTAAAATTAAGAAAGATTCTTCCTCATCAGATTCGGACA
GCTCTGAATCTGAAACTGAAACAAAAAAACGTCCAGCAACATCGACCCCAGCTGTGACCG
TGAAAGGGAAGGGCGATGATTCCGATGACCATGATTCTGGGGTTTCCTCCAATGGTGACG
GTAAAAAGATGATGAATGGAGACAATTTCAACACCCCAAAGGATCAAGATACACAGAAAA
ACACTCCAAAAAGTAAAAAAACTCCAAACACACCTTTCCGTCGTGTGAAATCTGAGCAGA
TATCGGTTGATACTCGTTTGGGAGACAATTCATTTGAAGCCAAGTCTGGTGCCACAGGGT
CATGGGGAGAGCGGGCCAACAAGGATCTCAAGTTCACAAAGGGCAAATCATTCCGGCATG
AAAAGACCAAGAAAAAGCGTGGGAGTTACCGAGGGGGAGCCATCGACACATCCACTCACT
CCATCAAATTTGACGACAGTGACTAGATCGTCAAAGAGACAATAGAATGTATTCAGACAT
ACTAGAGACGTAAAAACAATGTATGTTTTAATGATGAAACAGATCCTCCTGTACTCCACC
ATTGGAGAAAGACATTACAACATGTATAGGTGATCTTCCCAATGATTGGGATATTGTGTG
AATTAATATCGATGATACATTACATATTTATGTATTTCAATACTTCNACTGCCTCAAAAC
AGATTTTGTATATATGTGTCTCCATGTACAGTTCTTACCGGTCTATCACACAAAAATATC
TACAAAACGTTATTTTTAACCAAGAAATTAGAGGACAAGATTAATCATATTTTTGTGTTG
TCAGCAGTTGATATGTATTATTCACTAAGAACACCGGTGTTGTTGTATGTACTATATTGT
CAACAAACTAAGTAAGATTGTACACTGTCTCTTACTTTATACCTCTTTGATTATAGGTTG
TCATTCACAACAACATATCACATGTTGCTATTTTTCCATCCAGCATGTCATTCAGCATAG
GCTCGGAATGGGATATCTTGTTATTGGTTGATTCCAGAGAATAACCTTTACTTAATGCCT
ATGGAGGATCATTTTTCATTAAAACAGGTATTTGTAAAAAATTGATCACCTAGGTATCTA
TATTTTTCAGGGAGTTCTATATAGGAAACTAATTTGATTCTAGGTAGAGCCACTTCAATA
TGAATGATGAAGTTTGGAGCGAGTACTAAAAGGATAGAGAGCTGCTATCGGAGGTTGAGG
ATATTTGAGAATTGCTTTGGAAATTCCTATTTGAGAATTGCTTTGGAAATTGCTATGTAC
TGTAGATAACAGAATTGGTGAACCGAAAATTTCTACTTTGTACTATAAGTAGTTGAAAAA
GAACTTTATTGTTGTATTCATAAAAGGTTTGGGTATTATGGCATTCTTTTTCATGGCTTT
TCTGAACTTATTTACATAGCAATAAATATTATAAAAATTCTGTCTGTAATTCGTTTCTTG
ATAATTCTAATTGTCATTTGATGGATCCAAACACNATATGCTTTCCCAAAAAATAAAATG
CTTAACACCAAAATTGGAGCATAGTTTTCAGTAACATCTGAACAGATTTGCTGTAAAATG
ATTGGCTAGAAGATTGTTGGATGAGGGAATGTTTACCGGTAGTTGTCAACGGTGCTAAGA
TGTTGGTTCATATTCATTTTGTTGGTATCATTGCTTCAATCGTACAATGAAACATTTACT
GGCATTGATGTTACAACTCTGAAACTCTGTCAGCTCAATAAAGGTTATAAAAGCG
>CONTIG26
GCGCAGACTAAATCTCGTCTAGACAAACGAGATTTCGGTCAAGTGACGTATATCAAAACC
GGAACTCCACCATAATAATTTGGGAAAAGTCACATCTAGGAGTAATTATCCGTGGGGTTG
TTGAATTTCTCGGCACCATGACTATCTATAAAGTCATTCCACAAGACAAGAAGGAGGAGA
AGAAACTTGTAGAAAAAGATGTGCTGACTGTTCCCTTGACTGAAGCAGAGAATATAGAGC
CAGTACAAATCAATGTGCGACAACAGCGGTCGAAAACCTGGCTGAATCTGTTCCTCATCC
TTATTGCCTTACTTGTTCTGGCAACAGGAGCAACTGCTGGCTATTACCTGTACAAGAACC
ACATGTCTCCCAGCAAGCTGAAGCATGCCAAAGGTCGATGCTCCTTTATACTGAGGAAAA
CTGAGGAAGACCCCACAAGTCAGATGTTTCAAGACACCAACAACCTGCAAAAGATTGATG
ATGGCGGTCTTACCATTCCAGACCGGCTTCCAGCTCGCAAACACCATCATCGCAAGCACC
GTAAACACCATCACGGGTCACTCTTCACCACTGTCAAAATGGAGGAGGTGATCGAGGTCA
CTGACAACGTTTTTGAGCGCATCAGTATGCCAGAAATAGATGATATTCTCAAGTCTCTTA
TCCTGCATGACTTTGAAAGGAACAAGTCTGCCATTGTGGATTACAATGACAAAGTGTGCT
ATGTGATGAATCTGAACCGAAATGAAGTGTCACCCCCAAGGAACCTCATCGACCTCCTCA
ACAAAATCAATACTGGTTACTACCTGCCGAGAGCAAATATCCTGAGGAGGAAGTACAGAG
TGGTGAGTCCTGCCCTGGAGAACATCACTTATCTTGGTCCATACATTGTCAATGAATGCA
GTACATACAAGACCTTTCAGCTGATGAGGCTGGCAGGAGATGATGAAATGATGCGCAGAC
TCATTGTGAAGAGAAGTGCTGGGGAGGTCTTACAAGAGAGGAAATACGGCTACTACGATG
ATTTGACAAAATCCCTGATGAAGTACGACATCTTCCTGCCAACTGTGCAGAGCTACGACT
AAGGATACGATAGCAGAGGATTCACAGTGTACATATATAGCCCCCAGATAATGGCCAACA
TCATATATAGCTAGGATTTACAAACTCAGCACAACACCAGTCCGAGCTGTGGAGGAGAGT
CAGCTGTGGAGGTTGTATATGAACAAAGCTGAGAAAAAAGGATTCAGCTTGTAAACTTCA
TGATAAAGAGTTACTTCAGGCACACAAACTGAAGAATTCTATAGCACACATTTGTCCTGC
TGTGTTGTATTTGTACTGAAACATCTATACTTGGTCATAGTTTGTGTAATTCTTAACAAA
GAATCCAAGCAGAGAAGTCACAAGACATGGATGAGAGTGGTATATGTCAGTGAGTGAGAG
ATTGTGTACAGATCATCAGAGAATTTTGTTTGTCATAATTGCATTTTTTGTTTTTCATTT
TAAGCAGTTCATGTGCATAATGTAAATATCAATTTATATTAAATGTGTACTTTTTAAAAA
CTTTTTTCCGAGTTTGCAATCAGGCATGTTTTGCTCAAAGGATAAGAAGATGAAATGTGA
TTGGTGATATTGAGTTATCATAGATATTAAATAAAATGGAACTTAGTTTCATGTAAGGTT
TTTAAATAAATAATGATTTTGTCTTAACCTTATGTAAGGTTTTTAAATAAGATTATGATT
TTGTCTTAACCTTACTGACCCAGAAAAAATATCCTACTCAAAATGTTGATTTGATCTAGG
CCATCATCTCTGAGGTGCTATATAAAAAAAAATAGCTTTTAAGGCATAAGTGTTAGGACT
CTGTCAATTGGAGGACTCTGTCAAACCAATTCGACTATTATCAAAAAAAAAGATTGTAAA
ATAAAATAATTTTTCTTGCTTCTTGGGCCAATTTCTCTAAAAGGAGATGATGGAGTAAGT
ATATTTTTTGCATCATTTTATT
>CONTIG27
AGTGAGATTGTAATCATTCCTTATAAAAATATCTTGCGCCGAGAGAGTCCTCTAATACGA
CAAAAATAACTAAAATTTTTAAACTTTTAATTTATGCTTCTGATTTTGAGGAGGACATTT
TGCATCTTGGATGCTGCAAAGAATCCAAAGATACAGGACATTCTTCTTGCAAATATTTCT
GACAAAGATTCGACCATGATTAGTAGATTTGAATGTTTTGTGTTAAAAGATCACAAGTTG
ACACAATGTGAGGACATCTTAAGTACACACTATTTCAGCTAAGCTGCTGTTTACGTATGA
CCTAGTATGCAAATCTCATTTCAGGGGAGTAACCAAGCTTTTCTAGGTTAGGGATACAGG
CGAAGTTGATCATGGGTGGGGGACCGCACATGATGATCATCGTTCCTTCCTCAGGGCCGG
GCAGATGTTCTTTGATCATATCAGCGCTCACAAAACCTTTGCTGTATGTCCAACCATCTC
CAGGTCGGTCCAAGGTGTACCAAAGGTGGAACCGTGTCGGGTGTTCAGCCGCGATGTCTT
CAAGCTCATTCCTCAGCAAGATGTCATCTTCAGTCTGGTTAGCGAAGAGCAGAGACAACT
CGGTCTTGTCCTGGGGGTCCTTGAACACCTGTCTGACCAGTTGTAACATTGGAGTGATAC
CCGTCCCTCCCGCGATCATTCCAACCTTCTTAGCGGTGAACGTACTCGCCTCAGTCTTCT
TGTCAGGGCGGATCTTAAACTCACCTGGGGCAGTGTACTTGAGGAGACCGTTTGGTCCTC
GAACGTCAATGTAGTCTTCGATGGACATGGCCTCTAGGTACTGGCTCATCTTACCTCCCT
CTGGGAACTTGGGATGAACATTCTTAAAATACACCTTAATGACAAGATCCATATATCCTT
TGTCATCATCGCTGGACACTGGGGTGTACGGCCGAATGATTAGCTGACCATCAATCCGAG
CGGTCAAGTAAATGTGCTGTCCAACAGGAAGTCCAAGGATGTGTTCCGGACTTGGCAGTG
CAAAACGGAACCTTCTAGTGTCATGGCTGATCTCCTCTTTGTCAATGAGTTTCAGTGAAT
ACTTGGTATTAGGGTCCTCCAAAGTCACCAGGGCCTTTTTCTTCTTTCCAAACAGGAAAA
CTTTGGCTAGGACTGCTGTGATGGCTACCACTCCCAACCCAATCACCAGCGGGATCGCCC
ATTCTTCTGATTGCGACATTCTGGTAGTCTTGCAACGCGAAAATGCTGCAGATCTCCCTC
TGACGCTGAGCTTTGATCGAGCAGAGTCCTACTACAAAATTTCTCTCCCTCGATCTGCAC
ACGCACCGCTTTCGATGTCAG
>CONTIG28
ATACTCTTCATTTTTTTTTTCTCTCAGAAAAAATGTTTCTTACTACGTAATCTGGCTTCA
TTGAGAACTTAAGTATAACATTACTAGAAATTATGCTCAGAAAAAAACAGGGTATTGAAT
GCATGTTTAAGATATTTATGTAACATACATGTATTTGTAAAATGCCTCTTGTCTTAGTGT
AGTGGGGTTTCCCCTTGGACTGTAGGACTTGAGCAATGATTACCCTGGAAGAACTGCTAT
AAGCAGATGACATTAGTGTTGATCTAATTTGATATGTGAATTTCCTGCATTGAATCTGCT
CTAGACTCTATACAATTTCTAGAAAAATCTTGATAATTTTAATACGTTAAATCAGAAAAC
CATGCCCAGCTTGACCGGCTGCTGTGTGCCTTAGTACGCATGCCATTTCTAGATGTTACT
GGTTGGAGTGGGTAACGCACATAGTGGGAAGCATTCCATCATTGGACATTTTTCAGCTTT
CTTGCATAAAAAACCATTGTAACCCTCAGAAATATGTTTCCTACCCGCTTCTTCATGAGT
TGTCCCCCTTTGTTTACATTCCTTTCTGAAAGTTTTTTATACAGCATAAATTTATTAAAT
GTTTTGTCCATTTTTTCAGGAAACAAATTGATAAATACTGACATTTTTCACCAAAATGAA
ACATCTTACTGACTGTATTTGTTGCTTCATTGAAAAACCCCCAACTAACTATCAAATATA
GAAAAAAAAGACAAAAAAAACCCAAACAAACAGGACATAAGTTTGACACTTGCTTTAGAC
AAATGTTATCAGACAATTCAGGCTTTGATATATGAACTATTTATTGGTGGAATATATTTT
TGTGGTTTTTGTAGACATCAAATAAAGGGCAGCTGCCTTATTGTCATCATGAAAAATGTT
TTGTATAAATTAAAACATCAATTCTCATCCAAAATACTTTATGTTAATCTTGTATTATTC
TATTCAAACTAGATTTCTTTTGTGTTGATAAGAAAAAAATGCTTGTGTGCGTGACCATAC
ATGTAAGAGGATGTAAATAAACCGGCAGTGAACAATACGGGTAATCCCCGTACCATACAT
CTAGGGCATCTCGTATATCTGGACCATCGTAGT
>CONTIG29
ATATTCATGAGGAGGGGAGAGAGAGAAAAAAAAGGTCAATAAATATTAATGTCTGAAAAT
ATGTTTTTCTCATAACCCACCCTGTACTGCTTAATGGACTAGCCCACTTGACTGGCTGCT
GCTATAGCGGGCCCAGGGAGGCTGAGACATGATGGGACATACCTAGTTCTGGTCTTAGGG
ATGTGACAGACCTGACCGTGTCTCCTACTGTTGTGACCCTTGGATTATGTCTCTCTGTCC
ACCACGTTGGACCTTAATTGTCTAGTTTTAAATGATTTTATTTCTGGACAGTTATATTTG
TTTTTCGTTATTAGAGAGACCTTGTGATTGTTTTGATGGAGATCTTTGTTGATATTTTAC
ATTGAGAGAAGAAAGCCATTGACTTGCATATTTTTGTGTGTTTCTTGTTTGTAATACTAT
GGAGTAATACCAAAACAACCATACAGCTGACAAAGATCTCAATGACTACGACTTCACATT
TCCAAGGCCTGAACAAGCCGCAGCTGACGACGAGGACGATATGAATGGCCATGTACAGTA
TCGGGGCCTGCCTCCCCCACCTCACGGAGATTTCATCTGTGACTCAGGGAACCCACCCCC
CTGCCCCAGGGATCTGTACTCACAGTCACAGATCTATGACACAATACCCGCTAATCAGGG
AGAGTATGGAAGTCAGAGACGTAATGCCCCAGCTCCACCCAGACGGAGTCCTAGTACCCG
CCTCAGCACCGGTAGCAGGACTTCCTCGTCTTCCAGTGGAATCTACGATGACACAGCCCT
GTACATGGAGGACAGCCATCATAGTCCACAGCATCAGGCACAGCCCCCACATCCACCGAT
TAACATCCCACCCCTACAGATGTCACCACGGCTACAGAAGAAAATGGCGGCCAGTCCCTT
GGTCAGCCCTCGTAGTCCAAACAATCAGAACCCAAACAAGCCGTTCTCTTACATAGTAAA
TCTACCCGGTTCACCGAAAACGCATCGTAGATCAAGTGATGGGAAGTACTATGATGTTCC
GGATGTGTCGCCACCTGGTGATCCGACATATGAGCCAATCGGACCTCATCCATATACACA
GGTCGATAAACACAAAGCTCCAAGTAGTGGGCAGTATGGTGCTCCAGCCTCACCAGGTCA
CCAGAGTCCAAACTACTACAGCCAAGGTCAAGGTCATCCTGCGACTCCTGCATCACCAGG
TCACCAAAGTCAAGGTTACTTTGGTCAAGGACTTCCTGCCAGTAACGGCAGCCAGTATGG
TGCTCCTGCTTCACCAGGTCACCAAGGGCACTATGGACAAGGTCAAGGTCAATACACACC
TCAAGGTCAACACCATGGACAACTGCCAGCTATGCAACAGCCTTCATATTCACCATCACA
CCGAACGGCATCTCCTCCACCACTGCCAAAGGTTGGCCCCGGGTCAGCCCCTCATAGTCC
AAAGTTACAGAGACAATCTTCACTAACAAGAAAGAATGAAAAAGTGGCTTCTCCCATAAT
GTCACGCCAGCAAACAGACCCAAGGGTCACAACCCCGGACCCTGGTGCTACACACATGGA
CAGTGTGCCAAAGTCTGAAAGTCAAAGGCCTGGACATGGCCCGCCCAGTTTCCCTGCGCC
CCCTCCTCCGTTACCAGTGGCAGCACGGTTTGTGGCGGCTACTCTGGAAAATAATCGACC
CCCTTCCCCACCGTTACCCCCTCCTCCTCCAGAAATGATATCAGATTCCTCTCCACACAC
CACACCACACAAAGTTCCCCCACCTGTAATTCCACCTTCAGTTCCCAAAGTGGCAAACCC
ACCCCCTCCTCCACCACCACCAATATCAAAGATTCCTGGAAGACCTCAGATTTCTTCATT
CGAAATTGGAAAAAAACAACCCAAGGCAGATGAATCACATGACCAAGGCAATAGAAAGCA
GCCCCAGCATACCATGCCCCTTCCTGGTCAGGCTGTCAGACCGAACCAACAGAAACAGCA
GCAGTTACAGGGCAAGAACCTGGTAGAGGAGCTCAGTAAAGTTACACTACGGACAGTTCA
ACAACAGAACAGTCCTCAGCAACCTGAACCACAGCCAGTCGTAGAGGAACCTAGGGTCAA
ACCCAGCCCACCCAAACCTCCAGAAAAATCAAAACCTACACCAGAAAAAGAATCTGATCC
TGCTGCAGCCTTTTTACCAAAATTGAAATCAACAGGTGCCAAGCCGTGGGAGAAAGGTCA
GAACGTGCCACACCCACAAATGGATGATGATGATCTGCCCCCTCCTCCACCACCGCCCAT
GGATGAGGACTTCCTGCCCCCTCCTCCCCCACCCCCAGGGGTTTCCCCCAACATGGAGCT
CTACCAGACAGGGGGTCAACAGAGATACAAAAAAGATTCAAGTCCTGACCCAGAGCGAAA
ACCTGACTCTGGCATAGGTAGCAATTCCAGTCTTTCCAGTATGGAAATAGACTTGGACGA
TATAGACTTCAGCCAAATTCCAGGGTATACCCCAATCAATGCTTCCATACCCAACTGGAA
AAGAGATATGGTGGAGAAGAAAAATAGAGAAAAATTAGAGGAGTATTTGAATGAAATGAG
AAGGCGGAAAGCTGAAGAAGAAAAATGGAAAAATGTACCAGAATGGAAGAGAAAATTATT
ACTTGAAAAAGAAAAAACAAAAAGAGAAGAGGATGAAATGAAAACAAGTGCAGCAATAAG
GGAACAAGAAGAGAGAAGAAGAAAACAAAAGGAGGAAGAACAGAGAAGGAAGGATGAGAA
GAGGCAGCAGATAGCAGAGGAACGAATGATGGAGGAAGACGATGCTTCTGTACCAGCGTG
GAAACGGGAAATCATGAACAAACGTGGAGGTGCACCTCGAAACTGGGGCGATGAACGGGA
AGAAGAAAATGAAGAAATGCAAGAACAATGAACCATTATTATACAATGATTATTTATATA
AAAACAATATGTACAATCTTTACAGCCTCAGCCACTGTTACTGTGAAATGTCACATTTGC
TGTGACTTACGTGTCAGATACAAAGTCAGATTTGTAAGGCGGAAACAACATCGTCCTGTG
GATAGCTGTATATTTAGGGTGAAATCAAAATCTGATGAGAACAGAATTGATGTACAGCGT
CGTCAGTTAGATATCCTTGCAACTTTGTGTACAGACTCTTATGTCAAACAGTTTTGCTTA
GAACGTGTCAATGTATGAAGTTGTACAATAGGTTTAAAATATACTTTTAACATTCTCACA
GTTGCTTCAATGGAATATCAGCGACCATTCAAAAGTTTTCCTGTATCAGGTAGTTCTCAG
CTTTACAAATACACCAGAAAGTGTACCAACCTAAAATGATGTATATTTTTTTGTATATAA
GCTTTTTGCTCTTTCTCTATACAACCCTAAAGTCTGGGTGTTACCTACTTTTACTGTCTA
CCAGTAATTAATTAGAAAAATAAAATCAGAACTTGGATTCATGTAATGAACTACTATTTC
ATTAACATGTTTGAGTGTGGTATAAAATCAGTACCTGCAACAGTGGCCAGATTTATTTTT
GTAAAAGGTAAGGATGATTTAGATCTGTGGCATTCAAGTATTACATTGTATATCAAATGA
AATATATATGGCATTGGATATCTGTAGTGTAACAGTTCAGGGTTATGTAATAGTTCTAAC
TTAATGACGTACTAGTAGCTGCCATATTATCCTGTCCTGATAAAATGTTGATATGGACTG
AAGTTGACAATAGACATCCCTTAAAAAGGAAGAACAAAAACGAAATAAAGGGAGATAATC
AGAATTAAATTGATTTATTTCTGTAATATACTGTAACATGTGCATATTGAGATATTTTTA
ATATTTTGTTATCCCAAAAAAGCTGAAATGCCATCTTCAGTATTATGTATTTTGAATTTT
ATTCTGGGAAAGGCCCATTTAAAAGAAGGGACATTTACATCACCTATCAAACTTCTTCTC
GGTCTCTTCCTTTGGGGTCCGTGGCTCCAAGCACGCACTTGTAGTCATATCTAGTTAAGC
CATTTTCGTCAATATGATACAAGGTTTGAGCCGATTATTGCTGAAGTCAGAACATATTTT
TCAGGAATATTGTCGGAGACATATTGCTTTATGACTATATATGTGTACATTTACATACAC
ATGAGGTGAATGTTATTTCTTTTGTGAATAACTGGAAGACATTTGTCAAAAAAAAAAAAT
TTGGAAAAGAAAGAGTTACATTGTTGNTTTTATATATCTAAAAAATAGCATCACTTGAAT
CGACTCTGTATGTATTTATGTTATGGACGCAAAGTCTTTTTTTATTTGTGATATTTTTGC
TTTGATATTTATCCGAAAGATCTGTTGTACTTGTGGTTTGTACGTAAATACCAATAGTAT
GTTTGTAATACCATGGTTTACTGAACAATCAGAACAGAGTGTACGTACNACGTATAGTAT
NGTATGAAGATTNTCAATCTTTATATTAAAGAATTAAAGTTGATAGATTGTAACCAGCTT
GCATTTTTACTAAGATATCTTCTCTTTAATCACTACTTATATAATTGGATATTTCTATTT
TAATTACTCAACAGTTCCGTGAAGAATACAACATTCATTTTATTGTATTTTTTTCTTTGT
GGTTGAAACAAGAGAAAACAAGAAGAAAAACAAAGAAGAAAAAGAATACCGCTTAGAAAG
TGTGCCAAGGGCGGATAAAAAATAAGCAAATACACTACG
>CONTIG30
GTAACATCTAAATAAGGAAAGGCGGTAAGGGAAGTGATGAAACTGGCTAAAAACAACTAC
TGGTGTCACATTAAACTCAAAGGTACGTATGCGCTTGTATGCAACTATAAACGGTAAATA
GTGTTCGATGAAATTGAGATGATCTTCAAGCAATGTCCAAAAGGACATTTTCGATACTCT
TGTGTCACAAAGGACGCCATTCCCATTTTCTCGAACATCTGTTTTGTCGATTTGATTTCG
AAACTGCGACATGGCACGACAGGTTAGGGTGCCCGTAGTTAGAGAGTAGGACACATTCCT
GACACTTGACAACGAGAACTACAAGGACCCGCCGACGTATGACATCATCAGACATAGTTG
TGGGTCCAATCAACAGGAAACACCAGGCCTCCTACATACAGCTTGGTTGGTGTGAAGCGT
ATTTCAGCTTTGTCGTTATAACTATATCTTCATCCAAGTCCCGAGAAGATCCTCGCCATG
CTGGTGATACCTTTCTACATCAAACTGGCCCTAGGGTTCCTAGTGGTTGGCTTCGTGTTC
CACCTGATTGGCTTCACCACGCCCTACTGGACAGCGTACGATACGTTTGGCGGGAACGTG
AACTTCGGCATCTGGGTATATTGCAGTGACACAAGATTCGGACACACATGTAATTCCTAT
TCAGCCAACACTGCCATCAGCGCTGTCCGGGCCTTCGAGGTACTGGCCTTTCTTATGTTT
ATTGCCATCGTTGTGTTACTGTTCATCTACCTGAGTACGCTTAGGACCAATCTCCAGCTC
GCCAGTGTCATCTGTACCTTTATCCTGGTGGCGTTCATTGTGCTGGGTGCTATAATCTAC
GCCTCGGAGAGAAGCAATCTCCATTGGTCCTTTGCTCTCTGCATTATCGGTGCCATCTTC
GCCTTTATAGCCGGAATCTTACTAATCATATACCGCATACGTGGCGTTACCATGGTGACA
GGTGGTTCTGCCACCACGCGCACAACAAGAACCGTCACCACCACCGTGACGGTTCGGTAA
TACCATAGCCAGGACCATGGTATTCAATAGCTTAACATAAGCAACGTGTTTCTCTTTAGA
GCTGTTTCTCGTTTGAATTATTCTCCACTGCATATTTTCAGGCTTCCATTGGCAAACTTT
ACATGCCCTAAATAGAAACATTGATAAAACATAGGACCGGATAGAGCATTGATAAAATGT
AGGACCGGATAGAGCATTTATAACATGTAGGACCGGATAGAGTATTGATAGTCCTCTTCT
TACTCCTATTTACAATATTTGTTTTTTCTTTCCTTTAGCAGATACATTGTCAAGTGCTTC
TAATATTGCGAAATCTATATCTTGGACTATGTTAAATTATCAAGGGTAGTGTTTACCTAA
TTAAAGGATTCTGTATTGAATTGCTGTTCCTTTATAAGCCATGTGATTTTCACATACTGT
CCGACACCAACTTACGGATGTGTAAACAAATTAAAAGTAAATATTAGTTTCAGATACATA
CTAGT
>CONTIG31
GTTCTACTGGACAACCGGTTTACCACCATAAGGAAGCTGGTGACAATTAGAAACAGTATT
ATCATTCTGGTAATTATCAGCGCGTGTCTAACGGCCCTGGATTTTCATTATTTCTTCACA
AATGGAATCCTAGATGGCGAATGTAACTCTTTGGCAGACGACATTTACGCCTTTGAGGAG
TTCGTATTTACTTATGTAGACCTGGTCGTTTTGGTGATTATACCTGGGGTAATCATGATT
GTTTTGAATATATTAATCATACGACAGATTCAAAAGCTGAGGTGTAACAAAAGACTATCA
ACAGGATCAGACGGCAGCAACCGAATGTCGCAGAAAGGACAACAGTCTGTCTCCAAAATG
ACAAAAATGTTGGTGTTTACAACGTTTTACTTTGTCGCCGCCAGTTTGCCGATATGCATC
TACTATATCGTGGATTCGTATGTTCGTCCAGATGCCAGTTCGGACGTCGAACAATCACTA
GACCTCGCCTGGGCCATTGTATATCTGATCCAATTCACACATTTCGCGAGCAACTTTTAC
CTCTACACAGCCACCAATAAGCGATTCAGGACCGAACTGGGAAAAATCGGCAGAAGAGTG
GGGAAAGTATTCATTCCTGTCCAATCCTCCGAACCGTCCAACAGCGCCGACTCACATCTT
AGATCAGCAACTGGCGACTCATGACCAGGTCACCAAATCACCATGGTTACATAGATCTCG
CCATCACTATGGCCACAGAACGTCATTTGGTGTTCACCAGTCACTGAAGAAAATCTGTAG
AGAGTTTCAAATCAGAACTATAACGATAAAGTTTTGGGTATCAGTCACCATGACAACCAC
ACATGGAGTGTTCTATTTGTAGCACATCATTTTCGAGTAAATATATCTAATGTCAATATG
ACGTAGAAAACGTAAGTTTCGTAAAGACTGGAAAGTGATGGGCGATATCATGACATTCAT
GTTCACAAACGTTAC
>CONTIG32
GATTAGCACTTCTGGTAATATCCGCTAAACGGGGAACTAAGGATGTAACTGGGCGTTTTC
TCATATACTTAAGAAAATAGTATTGTAGGCAAACATATCTGAACAGCAATGCTGATAACA
ATGTAAGTTTTGGAAGAAATATTTCTTCCAACAGTACAATGTTACGGTTACTCTTACTAT
TGGCCTTAATAGGTCTTACATTATGCAGAAATGTTGAGTACTTCATACAAGCTGAAGAAA
TAGATTGGGATTATGCACCTACTGGTCAGGATATCATCAATGAGGATCAATCGAACGCTA
GATATTACCTGGAAAGAAAGGTCTACAGAAAGGTTGTCTACAGAGAATATTTAGACGCTT
CATATGCAAATAAAGCTCCACGAAGCGACCACCTTGGAATCCTAGGGCCGACGTTAAAAG
CAGGTTACGGCGATTTCCTAATTGTTCACTTCCGGAACTCAGCAAGTCACCCACATTCCA
TTCATCCGACACGATTGTCTTACACAAAGGAAAATGAAGGAAGTCAGTATGGGGAGTCGC
CTGAGGGTAGAGATGACGCCGTTTCACCGGGTCATACATTTACATATCACTGGAACGTGA
CTGCACTCAGCATGTCTTCACCGGAAGTTACGTGTGTGTCCGGTTTGTACTACTCTGACA
CCGACAGAGTTCGTGACGTCAACAGTGGACTGGTTGGATTCCTTATCGTCTGTAAGCCAG
ATGGCATGAGTGAAACTGAAGATAAGAACGTGAATATGCTGTTACAAAGTTTTAATGAGA
ACTTGAGCTTGTACAGAGCCCCCGGAGAACCACAGCCGGATAGTAACATTATGCATACTG
TCAACGGCTTTGTTTTCGGAAACCTTCCGTCTCCGCATGTCTGTACCGGAGATGACGTCA
CCATGCACTTTGGTAGTTTGGGAAGCACGTCAGAACCGCATACAGTCAGAATACATGGCC
ATAGTTTTGTGTACATGGGGAAAAGACAACCATCATTACCCATCGTTTCTGGACTAACAG
TAGATGCACAGTTTCGAGGAATAGAAACCGGAAGTTGGTTGATGTCGTCACAAAATCCAA
AACTGATGAAATCCGGAATGCAGGGAATTGTACTGATCGAAGACTGTGGATATCCGCCAA
TAGACTTCAAAGTCAATGGAGTAATTCGAAAGTACTATATTGCTATTGATAACGTCGTGA
TCCCTGGACGAAGCGGACCCACTGTAGGATTTGTCCCTTATGTTGATTCACGGTTTACCA
CAAGAGTGATGCGTACAAGAAGCGAGGATTACCTGGGTGTACTTGGTCCACTTCTAGAAG
CCGAAATTGGAGACATCATCAAGATTGTCGTTAAAAATAACGACACACGTCCTCACTCTT
TACAGCCCCATGGAGGTGTTCGAATCCACAAGTATAATGAGGGCGCCTTCTACAATGACT
CGATCGATACCAGCCCTATACAACCAGGCTATGTCAAGACGTACTTCTGGATGGTATCTG
AGATGACTGGTCCTACAGCTTACAATTTGCCATGTATGCCAAGTTTTTATACTTCCGGTG
TTGACCTCATCAATGAAATACACACAGGCTTGATCGGGCCCATGTTGATATGCAACAGTG
GATTGCTTGAAAACAAGATACCTAGCACGAGGGATTTATTTCTCTTCTACATACGGAGTA
ATACAAAAGGAAGCAATGACATCCATGGATTGAATGGCTTTCCACCTAATGCCTTTCCGC
GGATAGAAATGCCTCATGGAGATGCATCAGTACTTCACGTCATGAATATCGGATCTGATG
ATACGGCCTCGTCATTGTTCATTGATGGCCTACCGTTTTCCCTAGATGGCGCTTCGATAT
TTACTCTCGGATTGCACCACGGTCTTATTAGGTCCTTTCGGATAAATGGTCGTAAAGAAG
GACAATGGAAAATTACAAATACTGCTGGTAATGAATTTTCCTTTAACTTTCGAATTGGTT
CGGGTTTAGAGGAAAGAGACCCACTGCCAACTAACATTTCTGAAACATTTTACATTGCGC
TACAAAACGAGTTCTTTGATTACACCGACAGATGGATAAGTGAATATGATTGGAGGAGTG
TACAGGACGGAGAGTATCAGACAGGTCCCGAGTTCAAGAAGGCGATGTTTAAGTGTTATA
TGCGTAACTTCTTCTGGTTTTGTATCAAGAAATCAAAAGGACAAAGGCCGCCAATACGAG
TAGTTGCTGGAACAAGTATCAGAATAGTCTTCCAAAACAACAGTACACGGAACTACTCGA
TGTATTCCCCCGGCGTAGTGATACGGCGGTCAGACGGTGGCACACGCCTCGTTGTACATC
CCTGGGAACAGGTCGAATTTCTATGGACTATACCGGAATCTATTGGACCAGGAAGTGGGG
ATCAAGACTGTGTAATGAGGAAATACTATTCTAACGTGAATCCTGAGAGAGACATAGCCA
CTGGTCTGATAGGTCCATTGATTATTTGTCGTGACCACGCAGCTCTCGCCTCTGACGAGG
CGGTCAGTGTCCCATTGTTTGTCGGTGTGGTCAACGAAGTGAAAAGCTGGTACATTGACC
AAAACATCCCAAATGAACATATGTCTATAAACCGTTCAGATCCCAGCTTTATTAGGAACA
ACAGAATAACAGTTGTTGATTACCGTGCAGCGATATCAGAGCCATTGCGAGAAGGATACG
TAAACCAGAATATCGGTTTTTATTTACACAATGTTGGCGATACGTTTCATTCGATACACT
TCCATGGATGTATGATCACTGCCAGCAGCGACGCAGAACTGATTGGACAGAATGTCGTTC
CACTCTTTCCTGAGGAAACCAAACACGTGGTATTCACGTGCAGGGGTATTGGCTCCTGGA
AATTTGAGGGCTTGAGATATCAAGACACGACATTGAATCACAAGCTCTTTGGACTGATGG
ATATCAATCCTGAACCTAACAGTGGTATCAGTTAAAAGAGGATTCCGCGAAAACGTCATC
TACCTGTAGTAAACTATTTTATTTGAACTACAAGCTTCTGTAATGTTGACTTTATCGCGT
GGTTCTGATGTAAATTATGATGTTGGTAGAATCAATCCATAAACATTTTTTTTCGCAAAA
CAAAATACTCAAGCAAAATTGATATAAAAAAAAACTGAGATTTAATATACGTACAAATTA
GAGTTTATACAACTGTGAATCATAGGAACAATTGAAAAAAATCCGAACAACTGTTTTATA
TGTAATGCTTTACAGATTAACATTTCATATTGATAGTGTTTTACGGTTTCATTACATCAA
GTTTGTCAAGAAAAAAAATTAGTGGATCTAACATTGTGATAATGTATCTATATTTCTGGG
GAATTCAGTGGAAAACCTCACGTTGAAAATAAAATAGCTGCTTTGCATATCAGGACTCTT
TTGTTATCTATTTATGAACATAACAATCAAATATAGGTGACAATTTAAATTAATATAGTC
TATGTACTCTATATATTAATCAAAGTATTCACATCAAGAAAAAAGAACGAGATTTCCGTT
ACATACCTCTATTTTAATTGATATCGCGGTGCTAATATGTTGCGATTTTGCCTAATCGGA
ACTAGT
>CONTIG33
ACCAAATTACATTTTCACATTCAATAAAGTTGAAGGAGCTTTCGGGATCTAGACACAATA
CTATACCACCAATACTCTTATGCGTACTACACGATATAGTGCAATGTCCGAACTACCATC
ATCACAATTCAAGCTCGTACCAGGAAGTCTCACCACGAAAAGCCAATATTAAGACAAATT
TTCCAAGTGGCATGATGTCATATCGAGGCTGGCTAGTATTATTTTGCTGTTTGTTATCGA
GTTACCATGGTAACGCATGGCAGGACACGTGCATTATCGGGTGTGCTTGTGCTGGACGGA
CAATAGAGTGTCGAGGTCTGGAGCGAGAAACATTCCCCGCGAACTTAGACCCAGACACGG
AAGTCCTACGTATCAGAGATTCAAAGATATCCTATATTCAGAGAAACGCTCTGGCCAAAA
TGCGTCGACTTCAGGTTCTGGAGATATCTTCCTCTGAGATAATCTACATTCAGACTTGTG
CTTTTGCAGGAATTTCAAATTTCACTTCCGTCACGTTTTCGAGAAATAATATAACAAGCA
TTGTTCAGAATGCTTTTGCCGTCATTGAAAATGTAAAAGATCTAGTGTTCGAGGATTCGG
TGGTAGGTACCATAGCTACACGAGCCTTCACCAAACTGCGTGACGTAATGACTTTTCGTT
TCACCAATCTCACTGTCAACAAACTTGAGCGGGAAGCTGTAGATGACGTTAGTGGCATAA
AGAATTTCCAGATCGATTTCAACAAATTCGGTTATGTCGGTCAATCACCATTGAACAATT
TAGCGAACGTCACATTGAACATGAGCGGGAACATTTTCCCAAGCCATTGTGGTGTGGCTG
ATATCTTCCCCGACACCACTCAGGAGACCAGCGTCTCTCTATATTTCCGGCACAACGTCA
TCAAGCTATGTGCATGTAACATGAGCCTTCTTGTCTTGCATCCAGCACCAGTAGCCGATA
TGGACCAAAATATATGTTCAGGGCCACCGGAAGTAGCTGGGATTTTTTTCACTGAACTTT
CCGAGACGCCATTTTGTCGTGCTGCAGGGGCCAACAGAACGACACACTTGTGGTGTCCAG
TGACGCGTCAGATGCCTGTACATCACAATTGCCACGCATTCGGATCCCCTCTGATCCCAC
TCGAGGAGGTCGAGGATCCTAGAGTAGCTGAAGATAAAAATGGCAACAATATTGCCCCAA
ATTTCCAGAGCAATTTGTATATGTTTTCAATTACATTTACTTTGCTTTCTATCTTTTCCT
ATTGAGGTGACATAGGAAGTCAATATCACACACTGGTGAAGTACTTCATAAACTAACAAT
TTCTGAAAATCATTATTCACTTGGACCATGTCTTTATCTGTTTGTTAAGATGAATGAATA
CTTAATAATTCTGTCTTTTAGTACCAAATAATTGCTAGCATTGATAAGAAAAACAGAAGA
TTATTCCCCATGATTGTTGATATAGATAGATCATTTTAACATTTATGATGCTTCGAACAC
ATTACGATATGATATACGTCCCTATGAAGGCCATCGCGACATGTTACAGCAGTGAGGTCG
TTGACATGTTTAATATAGATGATACATAGCTCCAAGGACGCGCTTTCCCACAAAAGCAAT
CCATTCCATGCAATCAAATAAAATCCTTGCAAGCAACTAAATCAAAACGTCATTGAAAAC
ATGCATGTATGCACAGGCAACGACTAGTACTGAATATTCCTTGTGTTTAGGGAAAGCTTT
GATCCACGAAATTGCTTTGGGATGTTCGAAAAAGATAGATTTTATTTCGTTATCTGAGAT
ATAGTCGTGGACAAATTCAGTTGATACATGTAGTTAAATGTGCAATTCTGCCTTTTATAC
CAAAGACATACCCAGAGGTATATGTTCTTATCGACCATAGTAAAATATGTATGTTATTCT
ATTTTTATTTAATGCTTGTGACCCAGTCTTGGAAATAACCAAGTACTGAAATTTATGTTC
ATAAAATGTCAATGTGTTTATGACGCAGTGTCTACGTCACTATTTTTTTCTATGTATGAT
TCATGTATTGTTTAAGTGTTATTGTAATGTTTAATCCTGCACTTCAAAGCGCGCGGACGG
ACGGTCAAGGTCCACTTGCGGGGTATATTGTTTGTCTGTTGAATCCGAATTTCAAATATG
TTTTAATTCTGTTCATTCCATCGCTAAAAAACACATGCGAAGTGTGAGATTTTATTTTTA
CCCAATGAATCGGTGTATGTACCCCACAAGGATGTTGAGTGAGTACTCCTGTCCACCCGT
CCGTCACACTTACATTGTATGAACCATTTAGGACATTTTGGTCCTATATACTGATGGATA
TTTTACAATGTAAGTGTGACGGACGGATGGACTCACTCAACATCCTTGTGGGG
>CONTIG34
TACTTTTCGCTCGCAGGATGTTGCCTCATATGTGTCAAACGTGAAACACATTCAACATGT
TTAGTGTTTTTGTGAACTTCGAATATGACATCACATAGTTAATGCGAAACAGAACGTAAA
ATGAAGCTCGTCAGCAGAGATATTGACAAAAATAATTCCGGGGGTGTGACCCTGATTCCT
GAGGAGGCTGAGGATATGTGGCACACCTTCAACCTGGTAACCATTGGAGACTCGTTAAGG
TCTACCACCATCAGGAAGGTTCAGACAGAATCAGCAACAGGAAGTGTGAGTGTAAACAAA
GTGAGAACCACCCTCACTATCCATGTTGAAGCCATTGACTTTGATACACAAGGATGTATG
CTGCGGGTCAGAGGACGCAACATACAAGAAAACCAGTATGTCAAGATGGGCGCTTACCAC
ACACTAGACCTTGAGCTGAACAGGAAGTTTACATTAGGCAAACAGGAATGGGATAGTGTA
GTTCTAGAAAGGATTGAGACAGCTTGTGACCCAACCACACACGCCGACCTTGCCGCTGTC
GTGATGCAAGAAGGGCTTGCTCATGTGTGTTTAATCACCGCTAACATGACTCTTGTCCGT
GCAAAAATAGAGACTAGTATACCCCGCAAACGCAAGGGCATGTGTTCACAACACGACAAG
GGTCTGACAAGATTCTACGACCAGATCATACAGGCTGTACTACGCCATGTCAATTTTGAT
ATTGTAAAATGTTTTCTAGTGGCAAGTCCAGGGTTTGTTAAGGACCAGTTTTCAGAGTAT
ATGTTTACGCAAGCTGTCAAAATGGATAACAAAGTGTTGCTGGACAACAAGTCAAAATTT
GTTCTTGTCCATGCTTCTTCAGGATTCAAACATTCTCTCAAAGAGGTTTTACAAGATCCA
GCAGTCACTGCTCGATTAGCTGACACAAAGGCGTCCTTAGAGATCAAAGCTTTGGATGAT
TTTTACCAAATGCTTCAAAATGACCCAAACAGAGCTTTCTATGGAGTAAAACAAGTGGAA
AAGGCTGCAGAGCACCAGGCTGTAGAGGTGTTGCTGATATCTGACGAGTTATTCCGATCC
CAAGACATCAAACAACGTAAACGATATGTGAAAATTGTGGACACAGTGAGGGAGACTGCT
GGTGAAGTGAGAATGTTCTCTAGTTTACATGTATCAGGAGAACAACTAGGTCAGTTATCA
GGGGTTGCAGCCATACTTAGATTTCCAATGGCGGATGAGGATGAGGATTCTGAGGAGGAT
TAAGAAATGTTTTCTATCTCTGAAAAGATCTGTGCAATGAATATGCTAGCTTTAAGAATG
AAAATTGTTGCTGGCATTTAAAACACTATTTGTTACAATCCTTATTTTATGTGTAGCATG
ATAAAAATTATTTATTAAATCATTTCAATTCTTAAAAAAAGGATTGTAACAAATAGTGTT
TTAAATGCCA
>CONTIG36
GTTGAGAAGAGGGCCAACAAACCTGCTGCTAGTCCCACGGAACACAGGTAATTATTTTCC
GGTTTGACGCCATAATCTATTGGCAAAGATGTTGATGCCCAAGAAGAACCGTGTGCAGAT
ATACGAATACTTGTTCAAGGAGGGTGTCCTTGTAGCAAAGAAGGATTTTGGAGCACCCAA
ACATCCCGAGATTGATGTCCCCAATCTGCATGTCATCAAGGCATTGACATCTCTGAAGTC
CCAGGGATATGTCAGGGAACAGTTTGCTTGGCGTCACTTTTATTGGTACCTTACCAATGA
AGGTATCCAGTACCTGAGAGACTTCCTCCACCTCCCAGCGGAGATTGTCCCTGCCACACT
CAAGAGACAGACAAGGCCAGAGACGGCCCGACCTAGGCCCAAGGGTCCAGAAGGACCACA
AAGAGGCTCTGGACCCAGTGATAGGTCTGAGTACAGACGTGCACCACCCAGCAGCGACAA
GAAGACAGATGTTGGACCAGGTGCCGACACAACGTTCCAATTCAGAGGTGGATTTGGACG
TGGAAAGCCTGCACAATAAATGTCATCTTGTAAATAGGGGGACAATCAGAGTCAATGGAG
ACAGCTGCCCTGGTCCATTGTCGGAATACTGGAGTTCAGCATGTTTGGATTCTCCATGAT
CGGTGCTGATATCTGCGGATTCTATTTTGAAACAAACTACGAGTTATGCCTTCGCTGGAT
GCAAGTTGGAGCGTTCTATCCGTTTTCTCGAAACCACAACGCTCGAACAGATGACGATGG
TAAATTCTTCCGCGACCAAGACCCCGCC
>CONTIG37
AAAATGTAGGCAGAGATTAGCAGTGAAACTTAACCACAGGGTTTGACATCTCGGGGACCC
TTCACTCACATACACTGGTAGACTGCTGTTTTTAACTGAGTCATAACAGTTGATATCTTG
GAGTGGTATTAACAACAGTAAACCGGAGATACTCAGTGGGATAAATATCAGTTGATATTT
TCCGGGGAATATACCAAAGCCATGGAGCAGAACTACCACAAAGACCACTTGGCTTGCCAT
AACTGTGATAAGAAGCTGATTGCTTGTCGCTACATCCTCAAAGAGGAGAACCCCTACTGC
ATCCCCTGCTACCAGGAGCAGTTCGCTCACAACTGTGAGGAGTGCAAGAAACCCATTGGT
CCTGACTACAAGGACCTATCCTACAAGGAACGTCACTGGCATGAGTTTTGTTTCAAGTGT
TTTGAGTGCCAGAAATCCTTGGTTGACCAACCATTTGCTCCTAAAAATGAGAATATTTTT
TGCTCTGAGTGTCATGATGACAAGTTCGCTGCACGCTGCGATGGATGTGAAAAACCATTC
AGGGGAGGAGATGAGAGTGCAGGAGTTGCAGGCATGAAGAAGTTTGAGTACCGCGGTAAA
CAGTGGCATGAGGAGTGCTTCTGCTGCATGGTGTGCAAAGAGCCAATCAAGAACAAGAGC
TTCATCCCACGCGACCAGGATGTGGTGTGTGTCCCATGCTATGAGGATCAGTTTGCACAG
AAGTGTAGCAAATGCAGTGGAGTAATCAACAAGGGGGGTGTGGCCTACAAGAACCAGCCA
TGGCACAAGGAGTGCTTCACCTGTTCCAACTGTAGTATGGAGTTGGCTAAGGAGAAGTTC
ACCTCACGTGACGAGAAGCCCTACTGTGCTGCCTGCTATGGCGACCTCTTCGCCAAGAAG
TGCTGCAGATGCTGCAATGCCATTACAGGCTTTGGCGGAACTAAATTCATCTCTTTCGAA
GATCGCAACTGGCACAGCGACTGTTTCGTTTGTAGCAAGTGTGAAGCATCTATGGTTGGC
CGTGGTTTCCTAATGAATGAGGGAAGTGTGCTCTGTCCCGACTGTGGACGCAGTTAAAGA
ACTCAGCACTGATAATAGATAATATATTCTGCTGTAAGCCTGTGTCGGGTTATAGTTAGG
TGGATTTTGGGCAGGATGTAGGGTATACATGGGCAGATCTCAGATGTCATCAAATCCTTC
AAAATACATTAAAAAAATTGCTTTAAATAAATTGTAACAAAGAATCATCGTAAAAAAAAA
AGCAACATGTGGATCTCTGACCAAAGAAATAATTCTTTGTACGACCACAGATTAGATTTA
TGAAAGGAATTATAGATTGAACAAAGACCTGTGCCCAATAGTATGACTGCATCCTGCCCT
GACCCACTCTCACTATACGATGTTAGTACCAAGACATGCCTTTGTGTGGTTTTGCAACTG
AGGAGTGTAAAAGAGACACACCCTATAATACTGTCCATGTTAGAGATTGATATTACAATA
AATGATCCAAACGTAGTTATACGCCTGTTTTTTTGTGAGTTTTACAATAAAGAATGAAGC
TGACATAGCAGATACCTGTACATATTCAAATTATATACTCTCAAATTTTATATTATTCTT
GATAGAATTTTATTGTCTTCCTTTTTTTATCATATAAATATGATAAAAAAA
>CONTIG38
ATGTGGACCAATCACGTTTCGCCAGCGCACGAACTCCGTCCACGTTGTGTTTACCGGCAT
CGGAACCTACACACGGTGATACCACGGGGAAGAAGATAGGCGAAATGTTGAAATTTGCTG
GACTTTTGCTGTTGGCATCACTTGCCTATGCCAGCGATGTGCTTGAATTTGATGACAGTA
ACTTTGCAAGCAATATTGTGAAACATGATATAATATTAGTCGAGTTTTATGCCCCATGGT
GTGGCCATTGTAAAAATCTGGCACCTCATTATGAGAAGGCTGCTACCACTTTGAAGAATG
ATGATACACCAGTACCACTTGCCAAGGTAGACTGTACCACCAGTACTGAAACATGTGGCA
AGTATGGAGTCAGTGGTTACCCTACCCTGAAAATCTTCCGTGGAGGAGAGTTCTCCAAAG
ACTATGAAGGAGGAAGAGATGAAGCTGGCATCCTCAAAACCTTGAGGAAGGAAGCAGGAC
CATCAGCTATGGAACTGACAGACATTCAAGCAGCAGAAAAGTATCTTGGGAAGCCAGAAT
ATGCTTTAGTTGGTTTCTTCAAAGACACCTCAGACCTTAGTCTATTCAAGAAAGCTGCAG
ATGTATTGAACAGCGAAGTTCGATTTGGTTTCACCACTGAACAGGCTGTAATGGATAAAT
ATGGATACTCTGATGAGATTGTCCTTCTTCAGCCAAAACATCTTAACAGCAAATTTGAAG
GTTCTGTTACCAAGTTTGAAAAGAAAGTATCAACTGAAAACCTAAGGAACTTCTTGGGCA
TCAATTTACTTGGTCTTTGTGGTCATCGTACCCAGGGCAATGCTGCTTCTTTCTCAAGGA
GGCCACTAATCGTTGCTTACTACGATGTTGACTATGTGAAGAACATCAAAGGAACAAACT
ACTGGAGAAACAGAGTGATGAAGGTTGGAAAGAAGATCCAAGATTCTGGTAAAGATGTTT
ACTTTGCTGTAAGCAATGTTGAAGAATTTGATCAGGAATTGCAAGAATTTGGAATGAAAG
GGGAAGGAGTGCAAGTCAATGCAAGAGATACTCGTGACAAGAAATTTGTCATGACAGAAG
AATTCTCAATGGATACATTTGAAAAATTTGTCAACGATTTCTTGGAAGATAAACTTGAAC
CCTATATGAAATCTGAAGCTGTCCCAGCCGACAACAGTGGCCCAGTAAAGGTTCTTGTTG
CTAAAAATTTTGATGAGATAGTAACTGATGACAAAGATGCGCTGTTAGAGTTTTATGCAC
CTTGGTGTGGACATTGTAAATCATTGGAGCCAAAATACAATGAATTAGGAGAAAAGGTAA
AAGATATTTCGGACATTGTTATTGCAAAAATGGATGCTACAGCAAATGATGTACCAAGTC
AATATGAAGTTAGAGGTTTCCCTACCATTTACTTTAAGCCAAAAGGATCTGCACCAAGGA
AGTATGAGGGTGGCAGAGAGGTAAATGATTTCCTAAAATATTTGGAAAGCAATGCTGAGA
GCAAGGATGAGGTTAAAGCAGCCATGGGCGGAGAGAAGAAAAAGAAGAAGAAGAAGACCG
AGTTATAAATGAACACTTAATGAGCATGAAAGTAGATAAAGATGTGAAAATGTGCAGATG
AAGAGAAAGAGGTACATGATTATCGAAAATGTTATATTCCCTTCCTGTTATTTTTAAATG
TGTGAATGGTTAATATCTACTTTCATCACCATTAATTGTATCATTCTGGAAACATACCAT
CCAAGAACATCATTCATTTTAGTGGGCCATATCATAAGGACTTCATTCCATGCAGTTGAG
GCACATTTCAAATTCCAGTTTTAAAATGATTAAGTTCTTACAATGATAAACTAAGGTAAA
AATTTACAATTCTGACCTTCACTTTGTGCGACTTGAAGGATAATTATACACTGTATATAA
ACTTTTATAAAATTCTGACAACAGTGTTCATTTGGGTGCGGTTATACATACTTGTTGATT
TGTAGTTGGTGCAAATGAATGTCCCCTAACGGGAATTTTTCGTATGAATGTGAAAAATGA
GGATTCTTCATGAAGTGTGAGAATGAGTCTTTCGTTTATGTCTGGGGTAGAGTATTTATA
TTTTTAATGGGAGAATTCTAAGCTTTACTGATAATGAAGTTACCAATTTCCTTAAAAGTT
TCAATGTTATATGCTTTACTGTTTAGTCATGTTTTACATGTACATATTAAAAACATATCT
ACAGTTTAGTAGTGCTACTGAAATCAAAAGTCGTTTTCCTTTCCACTGGTTCTTCCTATT
CAACCAATGACGAAACCTTTAATTTGCTAAGTACCTTTAAATGTTATATGTTGGGTTTAA
TGTTTGTATGTCTGTATCCTGTCCCTACAATAATACATACAGTGGAAGAAAGAAGCACAA
GTTTTGAATAATAAAAACTACATGTATTCAAAATGAGAGAGAAAGCCTTCATTAACCGAT
ACATTAAATTAATTTAAACTAACGGAGAAAAAAAAAGGTTTC
>CONTIG39
CACGGATCGTCTGAGGGGAAAACAAAAGTTTTGTCATAAACCGGAAGAAGACGTCTTCTC
TGTCTTTTGGCGAGTGCATGTTTTTAAAAGAGAAATGTAACTGTAGAAGACGCACATTCA
AGTTTATCATTCCTGTGCTTTAGGACACTCTATCTCTTTGTGCCACCATGACGTTGATGG
AATTTTTCGGCTGTACTTTTATAGCATTCGGTCCTCCATTTGCACTTTTCCTGTTTACTG
TTGCCCGCGACCCTCTCAGGATCATTGTTCTCATTGCAAGTGGGTTTTTCTGGCTGCTAG
CACTGCTGGCCTCGTCCATCCTGTGGTTTGCAGTTGTACCCTTACGAGAACAGCTGGCTT
TTGGACTTGTGTTTTCTGTAATTTTTCAGGAACTTTTTAGACTTTTGTTCTACAAGCTAA
TAAGAAAAGCAGATGAAGGTTTGAAGATGGTGAGCCAGACAGAACAAGAGATGCATGTGG
AGCCAAAAGATTTCACCAACAGGCATATAATGGCATACATTTCTGGACTAGGCTATGGAA
TAATCAGCGGGGCATTCTCCATTGTCAATGTTTTAGCAGATATGGTTGGACCAGGAACTG
TCGGCATCCAAGGCGACTCACATTTCTTCTTCGTAGTCACTGCTTTCCTGACACTGTGCT
TTGTATTCCTGCACACTTTCTGGGGTGTGATATTTTTCCATGCCTGGGATAAGAGAAAGT
TCCAGTATGTGGCCATTGTTGTGTGTTCACATATGCTTGTATCCTGTCTGACACTATTAA
ACCAGAGAAGTGAGACTCACACACCAACCTATTGGGCAAGTCTGTTACCAGCCTATATCG
TCATGTTTCTCACTGGAGGATTGGCATTCAAAATAGCCGGAGGGTCACTTACAAATCTAC
GGGCAGCTATCACATGTTCCTGTAAACAGTCGTCGTACCAGATCGACTAAACACCACATT
TCAGAGACAGTATTTTGTTATCCTCTCAAACNNNNNNNGTTTCTGGTTTAAAGGTGTAAG
TCATTATCATGTGATGTAATTGATATAATTACAAAATATGTTCAGTTTTGTGTATTTATA
AGTATCATAAACATCTGAGTTTTTTTGTTTTTGTTTTTTTTGTGATAATGTTGTCATATT
GTACAAAATGAGAAAATGTTGAAGTCTGTGACTCATTCTTTAATATTTCTCCACACGTCT
ATCTGATTATTTGAAGTCCAGATATTCGTACATCATCCATTGTAGCATGCGAGAGCGACT
TAATTAACATGTACAATATACATATTTATTCATCATTCATGTTTTCTCATTGTGACCATG
ACACATTCGGGAGGTTGAGAATGTTAGTTAATTTTGTCTTTTTGTCTCTGTCTTATTCAT
AAATAATAACAAACTTAACATTCTCAACCTCCCGAATG
>CONTIG42
TTCAAATTTGTCGAAAAAGAAAATGTATAAATGGATATATCACTTGAGCGTTTGAAACCG
ACAGCATTTTAACACTGCCAACAAAGAACAAATAGAACACCGATCAACCGAAAAACACAG
GAGAGTGTGGAGTCGAAAATGGATCTCCCTAATCCACCTGAAGATCCAGACCTGAAAAAC
ATAATTGATAAACTTGCCAATTTTGTGGCAAGAAATGGACCAGAGTTTGAGCAAATGACC
AAACAAAAACAGAAAAACAACCCACGGTTTTCTTTTCTGTTTGGAGGGGAACATTTTCAT
TATTACCAATACAAAGTAAACTCTGAATCAGTCAAGTCGTTGGCCGAGTCTGGAGGATTT
AGTGGTCCACCTGTAAGTGATGGTCCCCCTCAAACACAACCATTCCCTGTCACACTTCCT
GGTGTCCCGCCTGAAGTACCACCTCCATTCCTTGGAAACCCCGACATTCTTAATCAGCAA
AAGCAGAAAGTAGTTCCCCAGCAGGTCATCATCCAACAAGTGGTTACCCAACAGGCCATT
CAGACGGCACCATGGCAACCCTCACAACAGCTCGGCCAGCAAATCACAGCCCTGCAGCAA
CAAGTTGCCCAGCATCAACAGATGATGGAACAGCAAATCAAACAGAGCGAACAAAATCTG
AACGCTCAGTTCCAGAGTCTGACACAACAGCAACAGAGTCAGATAGAGGACGCCATCCTA
AAGGCCAGGGAGGATCTGGTACAGACTATGTGTGACGAGTGTGACCTCAAATTAGAGGAG
TTTGATTCCATGGTTCAGCCAATCATAGAATCCTGTACCAAAGACGCTATCATGAATGGC
AAAAGCTGGATTTTCCAAAAATGTACAACACATAAGCACTGTCAGCTTTTAGGACTGTAT
TTATTACAGAGGATTTGTGCCAAGGATGCAAGGTTTGAGACCAAACTTCACCTCATCTAC
CTGATAAACGACCTGCTCCACCACTGTCAGAGGAAGAATGCCGAAGACCTAAAGGAACAC
CTGTCTGGTATAGTGGTACCTGTGTTCTGTACGGTCAGCCTGGGACTAGCAGAGGACAAG
AAAAATAAACTAACAAAGTTACTGAATCTATGGCAGCAGAACAAGTATTTTGATGTTGAA
ACCCTAGAGAAACTGAGGGAGCCTTCAGCCTCTTTGTCTGCGTACCAGGCAGCCTTGATT
ACTGAACATGGAGACATTGTACGAATGGTCAGCAACAATGTCCAGCAGCAGTACAGTTCT
CTACAGAAACAACATCTGGACTTTACCTCTCACCTTAACAGCCAAGCTCAACAGATGCAA
CAACAGTTACAGCAGCTATTACAGCAACAACAGCAGCAACAGCAGGCACAACAACAAGCT
CAACAACAGGCACAACAACAGGCTGTGGCAGTGGTTGTTGCCACTGGGACACAGCAACAG
CCCCTCACATCACTACCTGGGGTAGCAATGCCAGGTGTTCCTCAGTCTGTCAGTGTGGCG
CCAGTCATATCAGCAGTACAAGTATCATCACAACCAACCGTCTTGTCTACATCAATCCCC
TCGGGTCTGACTCCAGCCAGTGTGGTCACCTCGTCACTTCCCCCCACATCCTCAGGACTG
ATGACCACCCCACCACCACAAATCACCACAGTTCAGTCGATTCAGACGGGTCAGCCCCAA
CAACAGACATCCAGATTTAACCAACCTCCACCAGGATTTGGAGCCCCACCCCCAGGATTT
GTGGCGGCACCTCCTCAACAGTTTGACTTTGCTGGTGCTCCCCAAGGTATTGCAGGTGTT
CCTCAGGGAATACCTGGAGCTCCCCCAGGGCTACCAAATGCACCCCCAGGGCTACCTAAT
GCACCCCCAGGGATACCGAATGCACCCCCAGGGATACCGAATGCACCCCCCGGGATACCA
AATGCACCCCCAGGGATACCAAATGCACCCCCAGGAATACCTAATGCACCCCCAGGGATT
CCTCAGGCTACTGGGTCCAGTGCCCCTCAAGGAGCACCAGGTGCCATCGGAGCACCTGCA
TTCTCTGCCAACTTCCAAGGACCACCCCCAGGACAGTTTGCACTGCCTGACCTGAGCAAA
CCTCCCCCAGGGTTTGCCATGACTGCTCCACCACCTGGGCTGGGGCCACCGCCCGAGATT
GACCTGACGCCATCAGTACCATACTATGAGCTGCCAGCTGGTCTGATGGCTCCACTTATA
AAGTTGGAGGACCATGAGTACAAGTCCCTGGACCCCAAGGATATCCGTTTGCCTCCCCCC
ATGCCTCCAAGTGAGAGACTTTTAGCTGCTGTTGAAGCATTCTATAGTCCTCCAAACCAT
GACCGTCCTAGAGACAGTGAGGGTTGGGAGAAACTTGGTCTGTATGAGTTTTTCAAGGCC
AAACAACGGGCACGCCGACTCAAGGAACAAGATAGAGAGAGGAGGGGACTTTCTCCTGGG
GGAAGTTCAAATTCTAGTTCACGATCACCTTCTCCTCAACCATTACCACAGCTTCAACAG
AACCCGCCAGAGCGGTCAAAACGAAGGTCAAGGTCACCTTCCCCTGTAAAATCTAGATGG
AGATACAACAGCGGAAACCAACAAAGCAGATCAAGGTCTAGATCACCTTCCCCTTCACAA
CAACAGAGAGGATCAATGAGGAGGGAAGAGTCCCCGCTACCCTACCTGCCTACGAGTCGC
TCCCCCTCCCCGGTCAAGGTCACACAGAGACTGTCACGGAGTCCAACACCACCCCTTGGT
ACATTTACCGACACCAATGCAGCGGACAGTTTTATGAGAGTAGGTGGTGCGGCTCCTCCA
CCCACAGAAGCCAAGCTTGGAATGGACAACAAAGGGCATCAGATGCTCATGAAAATGGGA
TGGGGAGGTCGAGGACTTGGTGCATCAGAGCAGGGGATAGTGAACCCCATAGAGAGTGGT
GATGTGCGAGACCGCCAAGATATGTACAAAGGAATTGGTATAGATCTCAAAGATCCATTT
GAACAATTCCGAAAAAGCAAGAGTCATGGCTTTATACAAAGGATGAAGGCTAGAGACGAG
TCAAGAGATACTTCATCTAAATCCTCCAAAGAAGACTGACATTTTAACAGGAAGGCAGCT
GAGGAATATGTGTCCAGTGTGACTGACATTTTAACTGGAAGGCAGCTGACGAATATGTGA
CCAGTGTGACAGAAGCTCCAGATGGGACATTTCTCAAATTCATTTGTACTCATAAACATT
CATTAAAATTATCATCTTTAAAAGACAGA
>CONTIG43
CATTATCATTTACAAATACATTCTTACGGCAATATATGAGCAGGGTTTACAAACAGTATT
TTGTAAGCTTAGAACGATTTTATCTAAAGCTAAAGCGAATTAATTGAGCCGAGATTTCTA
CTGGAGTGCTTGAATTTATATATAACATTTAAAATTATTTCATATTATATTTCTTGAAAT
ATGAAGACCATTCGATTCGCTGTGGTCGTATGTATTATAGCAGGTGGGATATTGCCGCCA
ACTAGTGCGAAAACGATAGGGGACATAACTCCAAGAGAAAAACGCCAAGCTGTCGATATT
GATGGCTACTTGGAAAAATTCGGATACCTGGAAAAGATTGCTGATTCGTCACGTGGTCCA
GTCAGCCATGACGAGGCTAGCAGGAGCGAGGCGATTAGGGACTTTCAGAATTTCAATGGC
CTGCAGGTTACCGGTGAAATTAACGATGAAACAGTATTGAAAATGAGGCAGCCTCGTTGT
GGAGTGACTGATAACCCTGCACCGGGAGTACCTCAAAATTTCATGGGCCCCTTGGAGTTC
AACGCCCCTGGAATCAAGTGGAAGAAAAACTCTGTCACATGGAATGTAATAAATCCTAGC
AGCCAACTTCCCGATGGAATCCAAAAACTCGCAATTAGGAACGCCTTTAAATACTGGTCC
GATGTTTCTCCAATACAGTTCCGGGAAACAAGCGGAACACCAGACATAGAAATTAAATTT
GCAAGTGGCAACCATGGTGATGGTCCGAGAAATTCCTTTGATGGAAGAGGTGGCGTTTTG
GCGCATGCGTTCTTTCCTGGTGTCGACGTCCTTGCTGGCGATACCCATTTTGACGAGGGC
GAGCGATGGGTGTACCACTCCAACAGTGGGACGGAACTAGAAACCGTCGCCGCTCACGAA
TTTGGTCACGCCCTGGGACTTGGTCACTCCAGCAACCCCTCGGCACTTATGGCGCCTTAC
TATAGGGGGTACATTCCCGGTCAACGTCTTCATAACGATGACATCCGAGGAGTTCAGTCA
CTGTACGGTGGTCTTTCTAGGCAACAGACGACACCAACGACAACAACATCANNNNNNNNN
NNNNNNNNNNNAACAACACCAACGACAACAACAAGGAGAACAACAACTACTACACCAAGT
CCGTCAACATCTACATCCACAGCGACAACAGAAGTCGCCAGTCCTACCACAAAGAAATAT
ATACCCAATGGTGATGAAACTTTGTGCAACATCGCTTTCGACGCTATTACAGCTGGTCCA
GATGGCGCCACCTACATCTTCAGAAACCAGTTAGTTTACAAAGTGACCGATAGGGGGCTG
TCTGCAGGATTTCCCCGTTTTATCCGAGAGGTATATCCCGGCTCCCCCAGATATGTGAAA
GCAGCAGTTTATCTGAAGAGTACGGGCGAAACTTTCCTGTTCAATAACAACGGAAAAGTG
TGGCGTTACGTGGGTTTCACGCTACAGAAAGTTACCAAAATGGTCAGGATCAACTTCCGG
TCAGCTATCGCCATTACCAACCCTCGGTATGGAACCCAACAAATCTTTCTTTTTGGGACG
GAGCACTTCTGGGGTTTAAATCGCCGTATCATGAACGTGTCAGAAAGGTCGGGTTATCCC
CTCCCCATCTCACAGTACTGGGGAAAGTTCCCTCGCTTCTCTACAGCAGCGTTGGAGTGG
ACGGACGGAAACATCTATTTTTTCAAGAAGGGAAGCTATGTCCGTGTCAGTCCTAGAACC
CGCACTATAGTGCCCGGATATCCGGGAGAAAGCGCCACCTCCTGGTTGAGATCCTTGTGC
ATAGAGCCCAACCAATGAAAAGCATTGCATTCAAAGACTAGACATTTGAAAGCTGGCTAA
GACCAACGTCTGCCACAATACGCAAGAATCTATAGCGTGCTTGTCAGTTTGTCAAATACA
GACGGACAAAATTTTGACATGCCCAAGAGCGTTACGTGTCAACATGATGGCTGTGTGTTA
TCAGGAGAGCGATTTTTACGACATATTCCCATTCGAGAAGTCGGAAAAGTCTGGCACCCT
GAACTCATAGGGTATTTTCGCTGAAATACGCAGGGTCCCAGATGAAGATTACGGGAGTTC
CGAACTTGCGGAAGTTGTCTCTCTTTAATTTATGAAACCTCGCTAAGCTTCGTGTAATAT
ACACCAAGTCGGGTCTCAAAGTGCAATACTAAAGTAATAAAAAAAAATCAGGAAGTCAAT
TAAGCACGGATCTTTCTCTGTAAACACTTCTTTAAGATAATAACTTAAGATAATTACAAA
TAAATTACAAATTAATGAAATTATATATCAATACTTAATTGTATTGTGTATTTAACAATC
ATCATTATCATCATCATCATCATCACAACATTCAAGTTGCATAATTAAAATTAGAACTTG
TAATCACCGCTCCTCTACGATATACACGTACTACAATACACTGCAGTGTGTCGAAGAGTA
GATCTATTGTAGAGGAATGGAAATTACAAGTCTAAGTTTAATTAGATTACCCCGGAACTA
TTCAATAATTTCTTTTTTACTTAGATTACCTAAGTTGTAATTATTATTATTTTTTTTCCT
TTNNGCGTTAATGCCAGATTTGTTAATTAAGTTATGCAGTATAAGTAACTTAAATTAAAC
GATTAAATTCCAACCCACACAGAAAAAGTCCGCCTCCTGACTGGATTAGGACGATCACAT
GACCTTTCACTATGTATACTAACTAGGTAATGAAGAGAACATGGCGGTAAATTTAATGAG
TGACAATTCTCCGAAATGAGTCGAGCAAATTATTAATACTAAGGCCGTTTTCGTTTTTAC
GATTCCAACGCTTGGGCCAGTTGGACCAGAGTTGTTCGTTTAATTATGAAATAAAGACTG
ACCTGGTGATTTTACATTGTTTTCAGACGAGCCTTGACAAAGACTTTCGAGGCCTGTATT
AAGAGCCAAAGGTCCGTCAAGATGTATGTTTGAAACATTACATTTAAAAACTGACGAACC
TGTTTGTCCGCATAAACGAACAGGCCCATAGTGAGTAAAGATTATTTTTCAACTTCTTTT
CACTTTTTCACTAAATAAGTCTACATAAAGGCATATTATCATAAATAATGACTGTGATCC
AGTGGCAGAGAAAACATCCGAAAATATGCGGAAGCCCATCTGTAGTAATGGTTTAAAATA
ATAACGACGACAGGCCAATTAGCCTGTATGTAAGTTGTGTGTGTGTCTGATAGCTGTCAA
ATGTTTATTTTTATTTCATATTTCAAGTCAATATGTATCTGTAAAAATATGTGGATTGAG
ATGTTTTGATTTCATATCATAGTAAATACTGGACGTGTCGGATAAGAGAGTGTAAATGTG
AAGATTTATGTACATGTCAATAAAAGGCAAATAAATTGTATTTATAAAAANACTT
>CONTIG44
GATACATGACAGAGAATCATCAGAAGAGAAAGATGTGTCTGTCAGAAACAGAATCAAGGC
CTTCGAGGATAAGCCCGCTAGTCCCACCTCCCATGAGGTCAGGGGTCAAGTGATGAAGAA
ACGACCAGACAGTAATGCCTTCAAGGTGTTCGAAAACAAAGGGATTCTAATTGGTATGGG
CAGGACTCCAAAGCCCAAAGTGACCATCGAAGAGAGCGATGGTGAGGAACTTGATCAGGA
CAAAATCAGCCAGTCACCATCTTCAATAAAATCATCCCCCACAGTGAGCCCCAAACCAGC
CAAATCTCCCGCAGTGAGCCCCAAACCCAGTAAAGATCGGCTGTACCCAGATAACCCAGA
CGTGGTAATTGCCAGTGAAGATGAGGACGATGAATTCGCTGTCATCAAACGTGAGAGTGA
GGTTCTTAAATCGTTTTCAAAACCTTCAGCACCAAAGACAAGGAACAGAACTTCACAGGC
TATAGGAGGACGTAGGGCCAGGGCAACAAACAGCCCTGTCCCCAAACCTGTTAGTATGAT
TGAAGAAAAGACAGAAGACAAAGATGAGACAAGTCCGTTCCTAAACACAAACGAAAGTGA
TGATTCTAAAACACGAGAGGAGAAACACAAGTTACTAGAATCTGTTATAGACAAGTCAGT
GGTTAAAACCAAGGATTCTGTGACAGTAAACAAAACTAATGGTACTCCATCCTCAGACTC
TAGTCCTGTGTCACAGTCCAATATAGATACTACTGGAAATATATTTTTACAAATTGACCC
CACTGCTAAACGTAGATCAACAGGATCAACACCAGTCCACAGTCCTGAAAAGGAGCCGTC
AATCACAGAGCGACCAAAGAGCACCCATGAGGTGATAAAAGTAAGTCCGAGGCCCAGTCC
TAAACCCAGCCCTAAACCCAGTCCTAAGCCTTCCCGGGACGACCAACTAATGAAAGCTTT
GTCAGAAAGACTCAAGAAATCGTCCCCCGATAAAGAGAAATCCGATGACTTGTGACAGGG
GAGTTAACTCAGAAAGAAAACCTATTTTTGTACTAGTCAAGATGTAGTAGGCGGAACTTC
CACTATTTATACTGGAACAGTTATTTTGCAGAAATATATTGATAATATGCTAACATATCT
CTGAGCACAAGAAAGACTATAACACTGTCTTAATAATCAATTGGAGAATTGTTGTAGGAA
AAAAATTTCCCCAGTCTTAAAATGGTCTTCTGTCCATCGACTTATATTAAGACGTTATTA
TTTATGAGACAGGAGTGGGACACTGACACTGTTTCTGTGACAGTAGGACAATGACACTGT
TTCTGAGATGGAAGTAGTGAATTAACACTATATTCTACCTATAAAAAACTTGAATCATTT
TCCCGGTAGATTTGCCTGATGATGTATGAATTATGTATCAATAAGTTTTTATCATCACTA
GCTGGAGAATAGATACAGAAAACAGCTGTTAAATCTGCTGTTGATGTAATGATGTTAGTG
ATGGCCATTGGTAGTTCCAAAAACGGACACCCGTAAACACGAATATATACTTTTATACAT
CACCCTCACCTGAAAATCTGTTTAACACAGAGGTGGGCTTATCACCAAGCACAGACATCA
AAGCATGGTGTATCAATGTTGAGATACATGTATAAATCCTAATGCTGTAAGTATCTGTGT
AAGTCATCTGTGTAATAATCCTCATCATATCTGAAGCCTATAGTGTTCCTCAGCTTTGTG
TGTTATTGTGGACGAACTGTTAGATTAGATGTTACTCACACAAGTTATACTGCGGAATCT
TGTCAAATTGCCTTATACAGTTATGTCAGTTTTGTGTTTCCTCAAACCAATCATTTACAC
TGTGTTATCATACTTCATAAACCACACACAAACTCCGAAGGGTTTGAAAGGATAATACAC
CCCACTCATATCTGCTTGAAGTTTCTGGAGTACAATCAGGGTTAGGTAAATTTTAATCAC
ATAATCGTTAAACATGTACTCGAAATGATCCACAAAATGCCAAATCATAAAATTGATTTC
TGATAGT
>CONTIG45
CTTGCCGCCATCTTGTTTACTATCCGCTGGTGGGAAAAGAAGCAGTCCAGTTGAAAGCGA
ACATTCTGCTCTCATCACTTTATTGATGTGCTATATTATATTCTACCGATAATTTGGCAA
CAAAGGTGAACCGCAAACATGAGTGATGTTGATCCAAACAAATTAAAAGTTGCAGAATTA
CGAGAAGAATTGAAGAACCGAGGACTGGACACTAAAGGGACAAAAGCTGTTCTGGTGAAG
AAACTTAAAAAAGCTTTAAATGACGAAGCAGGAGGTGCAGCTGCAGATGAATCCTTAACA
GAAGAAACTTCCCATGACGATTCCTCACAAGATGGTGGGGCAGCGCTGGATGACAGCTCT
CAGGATATCACAGATACCTCAGCAACAGAGGCTCCGCCAGTGGCTGAACCAGAACCTGAC
CCAGTGCCTGACCCAGTTGAAGAGACAAAACCCGTTGTGGAACCTGAACCTGTAGCAGTT
AAAGAAGAACCAGAAAAAATTGCCTCACCAGTTAAAAAAGCCTCACCAGTTAAGGTAACT
ACACCTGTTAAGGAGGAGCCCAAGCAAGAAGCTGAAGCTGAACCTGAACCTGAACCAATG
GATCAGACCCCATCTGAAGAAGTCAATGAGGAGGAAGAGAAAAAGCTGTTAGGAGAAACA
GATGAAGAGGTTCCTGCCGTTGAAGAGCTTACAACAGTTGACGAAGCAACATATGAGGAT
GATGAAGCAAAAGACGACGATAAAAAATCCAGTGAAAACAAAAGAAAACGATCCCACTCA
CATGACAAACATCGTAGTCGGTCAAGGTCACCACGAGATCGAAGAAGGTCACGATCACCA
AGAGATAGAAAGCCTCGAAGTCCCAAGAAAGTTGTTATGGAAGATGAGGCTTGGGAGTCT
TCTACACAAGTGCTTCTTGATAGATACAACAGTGATCTGAACCTGAAGATTGGAGAGACC
AACCTTAAGGCTGAACCCCTTACCCACGATGGGTTTGCCATGATGTGGGCTGGAGCCAGA
GCAATGTATGGTGTATCCAAAGGAAAAGTTGCCTTTGAAGTAAAACTATGTGAGAACATG
TACCTCGATCATGTCGGCCAGGAGGAAACAAACCCACATGTAGCCAGGGTTGGCTGGTCC
ATGGACTCGACATCTTTACAACTTGGTGAGGAGCCCTTCTCCTATGGCTATGGTGGTACT
GGGAAAGCATCAGTTGACTGTAAATTTGAGGACTACGGAGAAAAGTACACCGCTGGAGAT
GTCATCACAAGCTACATTGATTTTGAAGATGCAGAAACTGTCTTCTTCTCCTATGCCAAG
AATGGTGAAGAACTAGGGGTCTGCTTCTCTATTGAAAAATCAACACTTGGAGACAATACT
CTGTTTCCTCATGTCCTTACGAAAAACACATCCTTTGAGGTCAACTTTGGAGCACAGGAA
GAACCATGGTTCCCTCTGAAAGAGGACTTTGTGTTTATAGAAAAGGTAGAGGATAAGGTT
AGAGGAACACTACCACCAGCCAAGAAGGAAGATTGCCAGATAATAATGATGGTCGGTCTG
CCTGGATCTGGGAAGACCACATGGTGTGAAAAATACAGATCAGAGAATATGGACAAGAAG
TATAATATACTGGGAACCAACAACATCATCGACAAGATGAAGGTGATGGGACTACCAAGA
AAGAGAAACTACGCCGGCCGCTGGGACGTCCTAATTGACCTTTCTACCAAGTGTCTCAAC
AGATTGCTGGAGGCAGGAGCAAGCAAAAAGAGGAACTACATTCTGGACCAGACAAATGTG
TATGCATCAGCCAGACGACGTAAGATGCAGCCTTTTGAAGGTTTTCAACGCAAAGCTGTT
CTGATAGTTCCATCTGATGAAGATTTCAAAATACGCATTGAGCAGCGAGAGAAGGACGAA
GGAAAGGAAGTACCAACTAGAGCAGTACTTGAAATGAAAGCCAACTTCTCCCTGCCAGAG
GAGGGTGTGCTGTTTGACGAGGTGCAGAAAGTTGAGCTAGATGGTGACGAACTCAAGGAG
CTTATCCAGAAATACAACAAAGAAGGAAAGGATGCCCTCCCACCACCAGAGAAAAGACAC
AGGGAAAGTCGTTTTGGAAACATTGAGCGACGTGACAGCAGAGGCAACGATCGGTATGGT
GGCAAAGACAACCGCGATCGTGGTTACCGTAACGACAGACGTGGTGGCTACGGAGGTGGT
GGTGGTTATGGAGGTGGCTACGGAGGCAATAGAGGTGGCTACCAAAGAGGTGGTGGTGGT
GGTGGAGGAGGTGGCAGCAGCGGACGCAGTCGGAGATCTCCATCACCATACCATGGCAGA
CGAGGACGATACAATTCCAGATCAAGATCACGATCGTTTTCCCCACGTGGTCATTATTGA
GAGCTATATAAAACTCTCAACAGGAGGTAGCAGATTCTGACAATGTAAAATTGTTCATTA
CCAAGACTGAGCATAGGGCCATGCAGGCTCCTACATGTGGAAATGTTAACATGGGCAGAC
AATGGAATATTCTGTGTACATATTATGTTGTTAACACCCTAGAGAAACTTACAGCCGTGT
GTTAGTTCCACTATAGTGTATATAGAGAGGGTCATGCTTGGTATTGTGTGATACACAACT
CATGACATTGCTTTATTTGGGTCTCATCATAATAGTTTCTCAAATCATTTCATGTTGTTC
ACAATTTCCTGCATCATTGTACCATTTTTATGAAAATTGTTTCTCTGGACATGTGCTATA
GGGAGAAACAAAGCTGGTCATGGATAGACATTTACATTAACAGCACATGCATGTGAATAT
GGTAGATTTTTTTTTTGCCATGGCCAGTAAAAATGTCCATTATATGAAATATAGGCTGGC
TGGGGGAATTTTGTTAGAATCTGTCAATAGTTTAGTATACAACAGTCACTAGTTCTAAAA
AAAAAATTGTACTCTAAAACAACACCATTTTAAAATTAAATTGCAACATTGATCTTGCGT
GTATGAAATGAATGAAGGAAATGTGTAGGGTTTTGAGCAATATATGAAAATTTATACTTG
TCAAATTTATAACGAGATTTTCTGATGTTGTGCTTTGGCAGAGTAGTGAATAATATCAGA
TTTTGTATAAAATTACAATTCCCTGTGAAGATGGAAGTGTCCATGCTTGGATAGATGTAT
ATAATCCTTTTTATGGGCATTTGACACAAATTGTTTGTATTGATCATTCAGCTGTTGAAA
ACTTGACACCAAGTCATTTAAGGATGTATGTTTCCACTTGGCTCTTTTATGTTGAATATT
ACATTTTTACTGTTTTTTTAATCACATTTTTGTATACGAAAATGTTACACGTCACAATTT
AAACTAAGGGTGCATATTTGAAATCATGCAAGTAGGTTCAAAATATCGAGAAAATATTAC
AGCATTTATGCTTGTTTGAAACATTACCAGACTGGTACTATCCTGTCGAGATCAGCTTCA
TTAAAGAGATGGTCTTTTAAACATGTAAGGGTTCAGTATAAATATATAGATACATACACA
AAGTGCTTAAATGCATAGATATTTGTAAAA
>CONTIG46
ATACAAATATTAGTGATGTGAATAATTAACTCCGAAATGAAGCCCGGATCGTATTGTTTG
TATTTACACTGAGCTACAGGTATGAAAGCGTCTCTGCTCGTGTTAGGCCTGTTCCAAATC
GCGTTCAATGTTTCTGGTGTGAATAGTCGGTGTCTTTACCCGAGAATAAAGAATGGTTAC
CTGAGGAAAAAGCCAGGAAACAGAATAGCGTTTTTCTGTGTAAGCGGCTACAGCAGATAC
GGATCAAGGATTTCCGAATGTGAAGGCAGTAAATGGAATAGCCCGCCCCCAATCTGTGTC
GCGCCCGGATGTCCAAGTGTACCAACCAATCCTAGAAGAGATATGGATTTTTCCCATAAC
GAGGCTGTGGTGATATTTACCTGTTTGGACACATTTGTACTTGTCGGCAAGGCGACGGCA
TATTGTGATGGCAAAGTTTGGAGTTCACCAGCACCGGAATGTCAAAATCCGGGAGATATT
GAAAAATGTGACTTTGAGGATGGGGAATGGTGTGGCTGGGAACAAGACCAGACGGACGAT
TTTGATTGGTCTCGGCATAGCGGCCAAACCACCACGGGAAGGACAGGTCCGGACTTCGAT
CACACGCTTGGACCAACTAGACTCGACGGTCATTATATCTACATGGAGAGCTCCGTCCCC
CGGTCACTCGGACATGTCGCCCGTCTCCTCTCACCAGTCTACCCACCGTCCAAAAGTGGG
AGATGTTTCCGGTTCTGGTACCACATGAAAGGTCCAGGGGGTGAAAACCTTGTGGGTTCA
TTGGCGATCAGTCTGCGACTGTTGAATGGTGATCAGACCGCTACGGACGATGTTCTGTTC
ACTGTCAAGGAAAATCAGGGTCCAGACTGGAAGGAGGGAGAAGTGTTTATCTACAAGACA
GACACGCCTTTCAGGATTGTGATGGCGGCGACACGGCAGCAGAGCTACATCAGTGACATT
GCTGTTGATGACATCAGTCTGTACGATTGCCAAGGTGTGGTTACAACCATGAAGCAATCG
TCCACGGAAATGACGTCACAGACAACGGAAATGGAAACAACAGAGCTAGCTACAGTTGGT
GAGACAACAGAATTATTTGCTTCAAGACAAACAACATTAGAAACCGGACTAAAGGAAACC
AGCGCATACCACATGACAACAGAAATGTCAGCTCCTGGACAGGCAACAAAAATAACCGGA
CGTGACGTAACAAGTGCATATCCGCAATCTACACCTCCTGTACCATTAAGCACCATGATT
TCGTCTTCAACTGCAATGTACACGTCATCAAACACCGCACCTGATGTAAATACCGGACGT
GACGTCAATGACGTATCAACACCTCTTTCGTCATCAGTTTCTGTGACGGAGTATTTCGAT
GAGATATCGATGTCTTCCTACGATCAATCAACAACTGATTTATCCGAAATCGGAGCCACA
CTAATCCTCACAACTGTCGGGGAAGTTATCTCGAAGGAGGATATAACAAAACAGGATTAT
AACAAAACAATGTTTGATACGCATGCGTACAAAAATATGTCAAAATCTGGTGTCAAAAAG
CCCGTCTTTCAAAACGAGGGCGTCATACATACGGCGTCGTTCGCTGTATCTATAACCGTA
GGAATAGCTGTCATCGTCATTGGAGCTTTAGTCATTGCATTCATCGTTCATCGAATGAAA
AAACAAACGAAACATTATAAAGACGACGATTTTGAAACTATGCATACAGCAACATATAGA
AAACAGTCTACGGATGGTCTGATAATATGAATCGTGTTAATATCAGACTGTTGTTAATAA
GTTACATCATAATTGAAATCCATGGACTCTGCTTTCGATAAATGAAATATGATGTAGTAC
ATGTAATTATCAATGGATAAAGATTAGGAGGTTAGTGTTACCCATATCCGTCCGTTCGTC
TGTCCAGCCCCATCGCGTCTGTCGCGTCCCGTCCCGTTCTGAATCAGTAACATATCTTAT
ATTTACATCTCTTTCTTCTTCGGCTAAGTCAATTCTGACTGCGTTAAAAAGCAGCGTAAG
AGCAGTGAAAAAAGGCTCAGCGGATTAATAAGCGCGGGAATCAGTAACATAATCATGACG
TCGTCTCTTTGTGACATTAACGGAACGTCAATTAGACGGAGCCAATTTTCAAAGGACTGA
ACAACGTAGTTTAAGCGTTTCCTCCTGTTATCCGATGATCTCTGTACAAAAAGGCCAATT
CAAAGTGAGAATTTTGTCAAAAACTAAACTGAAGATTACGGAAATGAGTGAATATTTAAC
TTCTCCACGAGGTAAGCTAACAACAAATGGCTGAAGCATACAGTTCGTATCGAACATTCG
ACCACGTTACTACTAAATCTGTGTCAATACCCGCTGTGCTTGACAACCATAGTTTAAACC
GAGACGGAAATTTTGGATTTTGAAAATGTCAATAAATCGAAAGCTTAAAATGTATTAAAC
AGAGATATTGAGTTGTTTCTTTTAAATTTGTTAACAATACTTATGTCTTAACGTAGATTC
ACTGCAATTACGAGGGATGATGTGAGCCTCGTATTGAAGGAGGAACTCAAGGATGTTCTT
TTTAAGTCCTACTATTCTCCGACAAAATAGGACCGTGTACCCAAGGACTGGTCTCATTTG
GTTAGTTTATATCGACGAGGTAGCACTCTTAAGTAAACAAGACAATCGGCTTTTGCAAAA
TGGACAAAATCGGCTAGGGTTAGGGTGAAAGAGTCTGTCATAGCAGTGGTATCAACGCAG
AGTACGGGGGGTCTTTATATTGGTTGAGCATCCGCCTTATTCACCTGATCTCGCTCCAAC
AGACTTCCATCTATTTCCAAAACTGAAAACGGCTATTTCAGGCACCCTAACATACAGTGG
ATGACTGTCTAAACAGCCAAGAAAAGGAGTTCTATGAAAGTGACATTGAGGCCCTTAAAC
ACCGCTGGCAAAAGTGTATAGTATANTGAAATGGATTATGTTGAAAAAATAATACAATAT
GTCGTTCGAAATTCAAATCCTTCAATATTAGGCTCACAACATGTCAATCATCCCTCGTAT
GATAGCTGTGTTTCTAAACAGAATCAGGGTCGTCTCATATATGACGATATAAGGATTTAN
CAGTAGTTTTTCCAGCTTTTATGTGTCCAGGACTTCATCAATTCACGCTACCTTTTCTTA
TTTGGTGTTATGACCCACNTCAATTCNCGCTCTNTTTTCTTATTTGGTGTTATGACCCAC
ATCAATTCNCGCTCTCTTTTCTNATTTGGTGTTATGACCCACATCAATTCACGCTCTCTT
TTCTTATTTGGTGTTATGACCCACATCAATTCACGCTCTC
>CONTIG47
ATAGCGTTGATGTTTACTGTACAAACATGACAGAGACATTTAAAAATTCCTGTGTGCTTT
CACCCTCGTTTGAAAGTCCCAACCCTGCTAAAGTCCCTCGACTCCAGACTCCACGGTGGC
TGGCTGCTATGTGGAAGAAGGTCCTGGCCATTCTTCTCGGCGTTATAGTTGGATACTGGC
TCATTGATGACTTTAATCCAGATGTTGTCCAAGGAAAACGTGTGCTTATTACGGGAGCTT
CCGCAGGGATCGGAGAACAGATGGCCTACCACTTCGCACGTATGGGAGCCAGTGTCATAG
TTACTGCACGCCGGGAGCAGCGCCTTCAGGAGGTCGTAGCCCGGTGTCGTGAGCTCGGAG
ACAAGTCAGCCATATTTGACTACATCTCTGCAGATATGTCCAATCTGACGGACACAGACC
GAGTCATCAATGAGGTGCGGTCTCGCCTTGGAGGACTAGATTACTTGGTATTAAACCACA
TCATCAGTGCCCCACTAGGCCTCTGGGTCGGCAGTACAGAAAACCTTACCCACCTCGACC
GCCTGTTTGATGTTAACTTCAAGGCCTACGTCCACCTAACATCACATGCACTTCCTTTAC
TTTCACAGAGCAATGGCCATATCATAGTCATGTCCTCGCTGTCAGGAAAAATAGCTCAGC
CTTTCACCATAGCATACTCAGCATCTAAATTTGCCCTTAACGGGTTCTTCAGTGGTCTAC
GACAGGAGCTGAAGATGAAGAATAGTGATATCTCTATTACACTTTGTGTGATAGGATTTG
TGGGTACAGAGAATGCTGTTCGGGAATTGGAAAATTTTCACCAAGACTTTTTATTGAAAA
GTGTTCCGCCAGAGGATCCATCAGAAGCAGCCCTGGCCGTGATAAAGGGCGGGGCTACAG
GTGTGAGGGAGCTACATTTCCCGTACTTTTCAATGAAGATAGTAACGTTACTCAGGGACA
TTGTACCACAAACGGTCGAGATGTTTTTCAGACAGGTTTACCAGTTAAACTCCTAGCGTC
TTGTTTCTTTGTTGATTTCCTGGTACAGTGCAATCCATGTTAACAACTGTTATATGATTC
TCTACACAGCACCATAATAAAATCTCTACACAGTACCGTGATAAAATCTCTACACAGCAC
C
>CONTIG48
CCAAATCGTGACGTCATCATTCAGTGTTTTGGTTTAGGTGTCATTCTGGCTTGCACCAAC
CATTTTCGGGTAACTTAGAAGTATATCGGACCAATTACCGTGACTATATGAGCTGATTGT
ACATGTTCCAGACACAATAACACATTTAAAGGACTGTTCGATGTGTTATACAACCCAGTC
ACCGACGATTAGAAGATTTCATCACATGTTACACAGTTTCGTTTTAGCCTAGTTTTGATG
TGTTGTTCGGGTCAGTTTGACGTAGATTTTACTAACAATAGTTGACTATTTGTTTGTATT
CAGAGATCAATCTAACAGAATAAGGATTCGGATATAGTGATATAAAAATGGACTTGGGGG
ATAGCCCTATAACGTTAGTTATCAAAGCACCAAACCAACGACTTGAAGATCAGACGGTGG
AATGCATGTTAGGATGGACAGTAAGAAAGCTGAAGAAACACCTAGAAAATGTTTATCCCA
GTAAACCAAAAGAAACTCAACAAAAGTTGATATATTCAGGCAAGCTTCTGCCAGATGATG
CCACATTGAAAGATGTTCTGAGACAGCCTCAGGGCTGTTCATCCCAACATACAGTCCATT
TGGTGTGTTCTACAGGCCTGGATTTTAACGCTACAACATTACTAGACAACAAGCCTAATG
GAAGATCATACCACATGCCAGACCCAAGTTATAACTTAACCACACAACCAAATGTGATAC
CTACGACAACATCTAGTACTGAAGGTCTGCGTCACAGAAATCACGGCAGCACAGATACAA
CCACACCTGGAGCGTCACAAGGCGGAATACCTCAGGCAAACTTGCAGATGCCACAAATGC
CTCAGATGCAGCAAATGCCCCAAATGATGATGCCTCCTGGTGCTGAAGCGTTTTATACAC
CTGAGCAGATGATGATGATGCAGAACTATTACTACCAGATGGCAACTGCTCAGTACATGC
AGTACTACCAGACAGGTGTAAACCCTACACCTCCCAATACACCTACAACACCAGTGGAGG
ATGCAGCACCCAATCAGAACGACCCTAACAACCAGGCCCCAGCCAATGGGGGTGAGGGTA
ATGGAAATAACTTGGTGATGAATGCCCAGGGTGGGATGATGGCTGCAGATGATGATGATG
ATGATTTCGGACAACGGGATTGGCTAGACTATGTCCACACCTTCGCTCGCTTTGCTGTTC
TAATCAGCATTGTCTACTTCTACTCAAACTTCACACGTTTCCTTATTGTCTTTGCATTCT
TTTTCCTCATCTATTTATATCAGACTGGCTGGTTCCAGCTTGCAAGGAGAGTTCCAGAAA
ATCGACAAGAAGCAAATGTCCAACAACAAGAACAGCCCCCAACAGAACATCAAGAGGAAC
AACAACAACAACAACAACAGGCAAATCCGGAAACAGATGAGTTACCTGCTGGGGAGGGTC
AAACAGAAGAGGAGAGGCCCGCTCCCCCTGAACAACCACCTCCACAGGAAAGTGTCCTAG
CTGTCATCTGGTGCTTTATATCAACATTCTTTACGTCCTTAATACCACAGCAACCTCAAG
CCGTCAACGCAAATTAATGCCAGCTAGTTCTTACTGTGCTGAATTCATTACAAACTACAC
TGTTTGTGTTACATGTGGGAGCACCTTGTGGAAATACATTTGTTAAACTGAGTTTTTTAG
CCAGTGTGATTTTAATTGTAAAGGGCAATTAACAGATGAAAATGACAGGTAATTGTTCTT
GTCAAGTAATATTGCATATGTAACAATCAGAAAATACATACACCTGTATACGTATTTTCT
GATTGTTACATATGCAATATTA
>CONTIG49
TTTCAATCTGCGAATTTAAGTCAAAATATAGCAACTTTATTTTACAGTTTAATAATTACG
CAAAACCGCGGAGTGATATCACCTTCAACCTTGTCGATATTCCACAAGCACCTTGCCGTA
GATACCATTCTCAATGATACGTCTCAGAAAGTAACACGAAGTTTCCTTACCAGATATTTC
TGGCGTGAAAGTTATCAAAATGGCTGCCTAGTATTAGAGTGCAACCCCACCGTGTCAAAG
CACTTTGCTTTGCACCAAGTTTACAATCATCATGGCGTCCCTCAACGTTTCTTCTCTGCT
TGCCCTGGCAATAGCCACAGGATTCCTCGCACCTACAGAAAACATTAGATTATCATTCCC
TTCATCAATTTCCTTAGAAGATTCTTCTGATGACCGATATGGAGTTGTTCGACATGGAAT
TGCTTCGCTCCGAATTTCTGACGAGCGACCTGGCTGGGTCGTTCCCTCAGAGTTTGGGCG
ATGATGATATATATGGGTTGGGAACTCTGTTCCCAGGTGACACCCAGAGCCCGGCCAAGG
GTCTCCAGCCAACTTCTGGTGTGCTTGACGAGTTTCTAGCACCAAGCCCAGAAGATCCCC
TTGGTGAACAATGGATGGAGAATTCTGCCTTCGATCTGGAGCAGGCTTTTGGTCTGACGG
ACCTTGGAGATGTGCTTACTACTGCACCGGCCGCAGAACCAGCCCCTGTGGAAAGCCCAT
CATCTCCAAAACCAAAAAACTCGGGCATCCTGCACGAGTTATTAGTTCAGCCAATGCCTC
TTTTGGCTCCAGCAATCGAATCGGAACAAAAACCGACCATCGATATTGACTTGCTAGATT
GTGTCACTGAAGTGAAAGACTGCGATGTTGCAGAAGGCATTTTGTCATTACTGGATCAAA
ACGAAAGAGTGCAAGTTGAACATGTGCAACCGGAAACATCTTCGATTGAATCTGTAGACT
CAATAATTGAACAGTTCATTACATCACCGTTGTCGGTTGATGAGGTTGAAAACTTCTTGT
CTGGTTCAGAACCAGCAAGTCCAGAACCAGAAAGTGTTGAACAAGGTGATGATCCAGACT
ATGTTCCCGGTCATAGTGATGACATAATAAGCCCTCCTAAGTCAAAGTCTAGTAGCAGCA
AGGCAAAGAAAGCATCCACGTCGAGAATTAGGGCAGAACCATATGAAATTCCCACTGAAG
GACTATCAAAAAAAGAACGAAAGAAGATTCAAAATAGAAATGCCGCTATTCGATATCGTG
AGAAAAAGCGCGGTGAAAAAGTAAATGTAAAAACCGAGGAAGAGGTGTTATTCGAAACCA
ACAAAAACCTACATGACAAAGTTGACAGTATTTCTCGTGAAATCAAGTACATGAAGGATT
TAATGACGGAAGTGTTCAAGGCAAAGGGACTCAAGATTTCATTTAAATAGTCGGAAGGGA
ATGGGGGTGGTTATTTATTATCATCAATATCATCATTTGTCTGACTGGCCAGTCAGATAC
ACTAAATTTGTTGTGAATAAAAATTTGATGTAAATTGAAAAAAAAAAAAAAAAA
>CONTIG50
GGTCGCCATAATGACTTATATTATTTACTTTATATGAGGGTAACTCTACTTCATTTCTGC
TTGTAATCAAATCTGAATTCCATTCCTATCAGTTCCTTTAAAACCGAGATCAATATTTAA
ACTTCATATATTGTATTATAATTAACCTAAAAAACATGTGTATGTGTATGTTTTGGTTCA
ACATCTTAAAAGGCTTCATGGCGACCAAAAGAACAAATTGGGAAATAAAAAATGCATGTG
GCCAAGTCAAGAAAAGGGAGGGTTTTTGGAATTAGTTCCTATGTTGTATCACTCACATTG
AACTTTGTCAGTAGAATGTATGACTCGTGACATGTCTCCAGAATATTTTAGTTAAGCCTT
TAAATGCCTGTTCAGATTTAGGTGAGCACAGATCTTAGGACCAATGCTATTTGTAGTCCA
TGTTAATAAATTTATTATCTTTATCAAATTATTGACTTGATAACAAATTTATATAATTGA
AAGGTGTCTGGACCAAGCATTTTACAAATGGTTTATTGTGAAGTCAAAAGAAATTTGCCA
CTAAATTCTCCGTATTGGATGCATCCATTGAAATATAACTTGTTAGTCACAATAATGACA
TTTGAATCAACCTGTATACAGCTGGGTTTTTTTTTCAGTTAACAAATGGTGAGGGTTAAT
TTTCATAGCAAACATTCTGAGACAGCAGTGATGTTGATGATATGTGTGTACACCATCTTT
ATCAACAGGTTAGCACCAATCCGGCGCCTGCTAATGTAAGGTTATTGTCCTTATCCTCGT
AATAATGTACCCATACATACTATGTTCATGAATAATGTGTTTCATTTTTTATATATTATG
TTAATTAACATGGTTTTTTTATTAGTAACCAAGTTAAAATTTGAAGCTTATTGTACATGT
CTGCATTATAAGTCTCTAGTCATTCTAACTGTCTAAAATGGAATTCAGTGTTCTGCTCAC
ACACAAAAAAATATGTCATTAAAACTGAAAAAC
>CONTIG51
CAGTACGGTCTCGCACACCCACATTCGTAGTACACCCACTCTTTGGACTTGGTATATAGG
CCTAGTCAGTCGAAGTCGGTGTATCAAGGGAGTCTTACGTGTCATCGTTATTTCAACAAC
ACGAGGTGTACACAACATGAGTGTAAAAACAGCAGCATATGGATCATGGACATCGCCCAT
TACCAGCAAAATTGTCACAGAGAGCACTGTCCAGCTCTTGGAAGTTCGGACAGACACCAA
ACATCCAAATGATGTGTACTGGATAGAGATGCGCTATGATGAGGGTGGACGTTATGTTAT
CTGTAAACAGACTGTGGGCCAGGGTCAACCAGTAGCCCTGACACCTAACCAGTTCAATGC
CAGGACCCTGGTTCATGAGTATGGAGGTGGAGCATTCTTCGTCAATGATGGTAAGGTTTA
TTTTTCCAACTTCAAGGACCAGAGACTTTATGTACAAAAGTCAGAAGAAGGATCCATTCC
GGAGGCAATTTCGCCAGAAGATTGTGGCTGGAGATATGCTGATGGGGAGCTGAATGGAAA
GACAGGTAAAATTTTCTGTGTGAGAGAAGAACATCAGAAGGAAGCCAAGGAACCAGTAAA
TACTGTGATATCACTTGACCCCTCCACCCAACAGCAGACTGTTTTGGTTCAAGGGTCAGA
CTTTTATAGCCATCCGAGAGTGTCCCCCGATGGAAAGACCCTGGCCTGGGTACAATGGGA
CCACCCAAACATGCCATGGTACACCACTGAACTATGGATCGCTGACCTGAATGAGGCTGG
TGACGGGATCAGTGGCGCTAGGAAGGTTGCTGGGGGTGATGATTCCAGTGTGATTGAGCC
TGGTTGGACCACAGATAATAGTTTACTGTACATCAGCGACAAGTCTGAGTGGTGGAACTT
GTACCAGATGACCTCAGACGGGAAGCACATCAACTTGTTACCACAGGACAAGGAGACTGG
TGGGCCACACTGGGGATTCAACTGTACAACTTACAGTGTGAACCCATCAGGAAATGGTCA
GGTCGCTCTTAAGATGGGTGGGGATCTCGGAATATTTGATCTGAAGACAAAAGATTATAA
AGTGATTGACACTGGCTTTGCATCTTTCCGATTCATCAACATCACTACTACTGGCGATAT
CTTTTGTTACGGAGGCAGTTCAACACGATTTCCCTGCATTATCCACGTACAGCCCAGTAA
CAATAAGGTAGATGTTATCAAAGAGTCCAAGATAGTATCCATTGATAAGGGCTATTACAG
CGTACCAGAGGAGATTACCTGGCCCACTTCTAAGGGAGACAAATCTTACGGCTTTCTGTA
CTTACCACAGAACAAAGATTTTGTCGGTACAAAGGCTACCTTACCTCCCCTGCTTGTCAA
GGCACATGGTGGTCCTACTGCTCAGTCACCTAATAATCTAGACCTTAAGATTCAGTACTT
CACAAGTCGGGGATTTGCAGTCCTGGATGTCAACTACCGAGGCTCCACTGGCTATGGCCG
TACCTACAGACTGAAACTACTTAAAAATTGGGGTGTGCTAGATATGGACGACTGTTGTAT
GGGTGCTGAGTTCCTGGCGGAATCAAAGAAAGTAGATCCAGACAAGTTGTGTATTGATGG
TGGATCAGCAGGAGGTTATACCACTCTGGCCTGCCTTACCTTCAGGAAAACCTTCAAAGC
AGGTGCCAGTCACTATGGGATTTGTGATTTGGAGGCTTTAGCACAAGACACACACAAGTT
TGAGAGTAGGTACCTTGACTCTCTCATCGCTCCATACAGCGGAGAGGACAATATAAAGAT
CTACAAAGAACGTTCTCCCATCAACTATGTGGACGACATCGAATGTCCTATGGCCTTCTT
CCAGGGAGACGAGGACAAGATTGTCCCTCCTAATCAAGCTCAAATGATGTTTGATGCAGT
CAAGAAAAAGGGTCTACCCACCATGTTTGTCTTGTTTGAAGGAGAACAACATGGCTTCAG
AAAATCAGAAAATTTGCAGACAGCCCTGGATGGAGAGCTATATTTCTTCTCTAAAGTGTT
CGGCTTTGAAGCTGCTGGCATAATATGTGATAAAACCATTCACAACATGTGAGGAGAAGA
AATTCTGTGACAAAAGACATTGATTTTGAAAGATGTTTCCAGGATATCCACCTTTATTCA
GTACCAAGTACCAAAGAGAGACTGTGCAGAAATGCTATATAACATTAATGAATACATTAT
TCATTGAT
>CONTIG52
AAACGGTAAGGGTTTGGTGACATTGAATTTTGCGAAAGTAATCCATTGTACTTCTACTGT
TTAAATCTAACATCGAAGGTAGCAAATGTGTAGTTAGACAAATTAAGTGTTTTTCTAATT
TTCTTACAATCTATTTTTCGTATGATGACGTTTTTTATTGCATTTGAGAACTTGTATCTA
ATGACAGTTGACCGGTGTTTTGCAGAACGGTGTTGAAAAGAGCTAAACCGCAAGAGAACA
AGATGTTTTCCTGCTCAAGAATCGCCACACCAACTGTCAGATGCGTGGTTGCAAACAGCA
GCCGCGCATGGGCTAGACCGATGAGCAGTGTAGTATCACAGAAACAAGAGGTTTCACAAC
AGCGACCAGCAGGTAACATTGCTGCATGGAATGGTCTCAATGGAGTAAACTGGGCTCCAT
CCACCCCTAGTGTATTAAATCAGATCCGATCACTTCAAACTAGTGCTACAAGAAAAGATA
TTGACACAGCTGCTAAATATATCGGAGCTGGAGCAGCCACCGCTGGATGTGCAGGATCAG
GAGCTGGTATTGGAACAGTGTTTGGAAGTTTAATCAATCGGGTTTGCAAGGAACCCCTCA
CTGAAGGGTGATCTCTTCACCTATGCCCTGCTGGGATTCGCTCTGTCTGAAGCTATGGGT
CTCTTCTGCTTGATGATGGGTTTCCTACTTCTGTTTGCATTTTAAGTTGTGGAGAAAAAC
TGACAGAGTGTTTGTTTGTAGACTGATGTAAATGTACTACCAGATCAACAAGTGTGATTG
TGAGTCATCTTCAGGGCCTGTATGTCAAAGCTCACATCAATCAAGACCAAACCACATAGT
GGTACCATGAAGTTCTTTTAATATAAAAAAAAATGATTTTTAAAAAAGTGTAAAAGCTGA
CGGTCAACAAATAACAAAGAACTGTAAAAATGACTTTCTGGATGAGCTGTTGTGTCCTTG
ATTGAAGTTGTACAGAAGATAATATTGAATGCAGACTGTGTTTTTTATATGCAGTTTAAA
TAAATATTATCTAGTATAGGAAGGTCTGGATTTAGCGGTGTTTTTTTGTGAGAGGAAGTG
GGTATAACATTTAATCCATAGTATAGTGCTAAACATGTTTTGACCAGTTGACAGATCATA
TAAAAATAATGTTAAAACAAGTCTTTCCTTGTTTTCTTTTGAAATTGTTGGGATGATGGC
ATAAATTATATATATTTAACACTGATAAACGTTGGGAATGCATGATTAATTTTGTTT
>CONTIG53
GGGATGGATTTGGTGACTTTTCTCTCAACACATCAAATACACACTACTTAACAAACTCTC
AATACACCAAATACACACTCCTTAACACACTCTCGATACCCCAAATACACACTTGTCCGT
TTTTTAATTGATTTCGTGTGAAATCACACTCCACAAACCAGTCAATTTGTTTTTAATCCA
GATCTCCTACTAAAACAATGACTAATTAACTTGTTTTATGGCCCTCGCACAACATTAATC
CGACGCATTCATCCAACTGAATACAATTTCTCTCCGATAAAATGCTAGTTTGAACTGATC
CCGACCCCCACCTCCTCCCCCACCCTTCACTATTACTAAACCGTGACTAATGATACATTC
ACCCAGAAGATCCTAAACACTATAAGGATACTTACTACCAAATGTCTCAATAACTAAAAC
CAGCATTAACGTCCGGCGCAGGTAACAGTAACTACCTCTGTATAATGTCTGTACAAAATC
ACCAGTTTAATCTCCTCAAAGTGGGATTCATTGAATCTTGTAGGTAGACAATGAAAGCAA
ATAATCATGAAATTATTATCCTGTTGGAAAACTATATAATTGGAGGTTATAGAAAATAGA
TGATTCTACAGACAGCATTGGGGCTATAGAGCGGGAGCTTTTGGAATTGATTTTTCCCAA
TTATTGGCAGAGATTCGGTGAAAATGACACTTACAAAAAATTATTGTTTCGTATTCATGC
GCCAATTTTGGGACCTCTTGGATATTGTCTAAAACATTCTATGTGGTAAAATATAAAGAT
GGAAATTTCTTTCCAGTATTTTCAACTCAAAAAGTAACTGCGCAAATTACATAGGTTTTT
AACCCATCACATGGTTTGCTATTCAAATTCGTCCATGGCCCATATTCCGACAGGCGCCCA
TTTTGAATTTTGAAAGTTTATTACTGCTATTTCTCGGAAATACTGAACGGATCTTTCTCG
AATTTTATTCATATAGGTCCCCATTAGTCCCTAGTTGTGAACTCACCACTTCTGTGGAAT
GAATCCCTGACTATTTCAAATGCCATAAGTTGTAGCTTCTTCTTTGTCACTAGTTATACA
TGTTCAATAGTGAGACTGAAAAAAACAAACTAAAGCACAGTATATTTTTTATATATATGT
TAAGAGGTAAGTATGAAGAAAAGAGGAAAGAATTTCGAGAAAGGTCAATCTCACAAAGAA
CTTTTATCGGTGAGTCTTCTATCTCCTATAACATTATTGTAATCAGCCAGGTAGTTTAGA
AAAAAAAATCAATCTCACCCAAAAAAACCCAAANAGAGAACATTTAATGGTGGACCCCAC
GACCCTTCCTGTATCTCCTATAACATTATTGTAAGCAGACATGTAACTTTAGAAGAGAAA
GATCAATCTCGCAAAGAACCAATAGAGAACTTTTAATGGTGGGCGCCAATATCACTCGTG
TACCTCCAATTACGGTACGTTAATCAGCTATGTTACTTTGGCTGTTTTCGTGATTGTGCT
CAAAGCAACATGTGATTCAGAGTAATGGTCTGCATTGCGTATATCCACATTCAGAACACA
CCATTTAACACCGTACTTACAAACTTCAATTTTGTGAAAACATTGACTTTATGAAATGCT
GTCATTTTCATGTATATCCAAGATGTATTTACAAACACAAGACGTTCAATATGAATAACA
AATTTTATGCTTCGTTTCTAATACAAGTTTTAAATATTTTAATTCACAAGAGATAATTTA
ATGTCTACTGTCACAATTTCATTTCACATTTTATATTTCTAAGAAAAATAGGCTTACTGA
TGAAATCGGCAAGAACAAAGCATTATTTATGTTAATATGCCGGATAAAACTGAGAAATCA
AGTTTGAGTGGAATTGTCATTAATAATCAGTTATATGTAATATCGGTTATATTTTCATTT
TCATTAGAGACGAACTAACCCGAAACTGCTTAATACTTATGACAGCAATCAGATTATTAT
CAAAGTTAGCTTTACGGAGGCCTGGTCTACTATATGATTCATTTTCTGCTTTATTAACTG
GAGTCTCTCTGAAGTGAAATAAAAGGGAAATTTACATGTGATAATAATATATAATTTCAT
ATTTTTGCATTGATTTCACTGAACTATTTGGGATAGTGTTATAATGAGATTTTATACAAT
TATAGCCTTAGGTCGTCACATATTATTTTTTCCACGAAAACAAAATCGACCTATGTTCTG
GATTCACTATGAAACAACCCTGCTAATTCATATAGATCATACAAATTGCAATGCTTTTGT
TATAGGAAGAAAAGAGCTTGGAAACTTACAAGAAACCTACAGTAGCTCCAAATTCTGGTT
TATGATTTTTTTTGCAGATTTAATAAAATGTTATTCACTGAATCAATTCTAAGCAGGTTG
GTGTTTGTCATATTTTGTGGAACTGTGAACAAATGCAACACGAAAGTTCTGAAGGGTGAT
CTTTACCTGTTAACTTGTGCTATTAATTGACAGTTGAAACATCCTTGATGGCCTACCAAT
CTGTAAGGCATGTGTACATATTATCCTGGCAAAGGTCAAGGTCACGTTTTTATATGACTA
GCGACACCTACACTCAGAAAGGTGATATTATCTGTTGTATAACTTTTGTTAATGGAAGAG
GCGATATTAGTGTTGGAAACATATTTTGATAAAGGACGGCTGAGTGTATTTTGTTTGTTC
AAATGTTATGTGATCTTGACCTTCTTTTTCATTGGCGACAATTATTTCATTCCTGCTAAG
ACTATTGCCTGGTTTTATTGTAAATGATGTGATGATTTCCGCACACTGTACACGAGTTGG
TCCGTAATACAGATCTGACAAGTTCTAGCCATTGTGTTGGTTTTTTTTATTTTGTTTTAG
TCTCTCTCAAGCTGCTTGTTCAATTACATTTACCTTGGATGTCTTCTTAGCACAAAATTC
ACACAAC
>CONTIG54
AATCACGTGACTTAAAATGGTGGACGACTCGCCCCCGATCCAAGGACGTGAGTCCAGCAG
CTGATAATCTGAAGTTGAAGTTTGGACCCAGGGGTTCCACAGGAACACCCCTATTCAATG
AAACTCTAGAGGACCAATGGACCAGTCCAATATGAGCGATACCTCGTCAACCAGTGAAGA
CTCCCCGGAGATGAGCATGGGTGCCCTGGGGCCGATGCCAGTAACCTCCAATCCGTCCTC
CCCCACCCATGGGATGAGCCAGTACTGTGCGATATGTGGCGATCGAGCGACGGGTAAACA
CTACGGAGCCTCAAGCTGTGATGGCTGTAAGGGCTTCTTCAGACGTAGTGTTCGTAAAAA
CCATGTATATACGTGTCGCTTCAGTCGGAACTGTGTAGTGGACAAGGACAAGCGTAACCA
ATGTCGCTACTGTCGACTACGCAAATGTTTCCGGGCAGGCATGAAAAAAGAAGCTGTACA
GAATGAACGGGATAGGATAAGCGTGCGGAGAACTAGTTATGAAGATGTTGGACAGAACAC
AACCCTGTCTGTCAGCACACTGTTAAATGCCGAAATACTGTCACGACAGATTACCTCCCC
TGCTGGCCTGTTAGATTCGTCTCAGAGAAATATTGCTTCAACAGACGATGTGGCCGAATC
CATGAAACAGCAGCTCCTTGTACTGGTCGAGTGGGCCAAATACATTCCCTGTTTTTGTGA
ACTTCCGCTAGATGACCAGGTTGCTCTGCTTCGTGCACATGCTGGCGAACACTTAGTCCT
TGGTTGTGCCAGGCGATCAATGTCATCAAATGACATGCTTTTGCTTGGCAATGATGCCAT
CATTCCTCGCCACTGTCAAGATGCAGACATGGGTCGTGTGGCCTCGAGAATCCTTGATGA
ACTGACAGGGCCCCTTAGGGAGGTACAAATAGATGACTCGGAGTTCGCCTGTATGAAAGC
TATTGTGTTTTTTGATCCAGATGCGAAGGGCTTGAGTGATCCCCAGAAGATCAAAAACTT
TCGTTACCAGATCCAAGTAAATTTGGAGGACTATGTAAACGATCGTCAGTACGATACTAG
AGGACGTTTTGGAGAGATCCTTCTCCTGCTGCCACCCCTTCAGAGTATCACATGGCAGAT
GATTGAGCAGGTTCAGTTTGCCAAATTGTTTGGAATGGCACATATTGACAATCTCCTCCA
GGAAATGCTTCTCGGAGGAGCAGCAGCAGCTGCAGCAGACCCCACCACAGCAACAAACAC
ACCCACCTCACTCGAGCCGTCTCTGGACTTACCTAGTTTCCAGGATCCGATGAGTGACCA
CCTTACGATGCCCCAAGGAATGGATCTCCCCCACATGTCCCCCACAGCCAGTCAGAGTCC
ACCCCTCGGACTCTCCTTACTTCACAATCCAATAGACCATATATCCACCCCATCTCTAAC
AGCAGACCACCTGTTGTGTAGTACGTCCATGGCTGGCGCTATGTTAGACCACGGATCAAT
TCACATTCCTAATGGACACAGCCCAGTGGCGTCCCCAACCCTTCCCACCACCTCTGAATC
TTACAAGGTTGCAATGACCCCGCAACAGAGGTTTAAACAGGAAGTGCTGTAACCATGTTT
TAAGACTCATTTTATCAATATGAAAGTTACTTTCGTTTATCTCGTTGTTATGACGTTTTA
AGTTTGGTTACAATGCGTACCAAACTGGATAACAATGGTGGTCAAGGAATGATTGGGCAC
ATTTCATTCCTGTTTGTTGTGTTGTAGTATACACTTGCCATTCCTTGAAACAGGGGAGAA
AACTCTTCCTGTGCTATTTGATCTGAGCTGGTCATGGGGAAGAATTGATGTCCGACTTCT
ACATGACACTTCCAAACAGTGTTGACACTTACTAAGTAATGTGACCTGCAGCTTTCAAAA
GACTTTGTGCTTCCGTTGTAGACAGCCTGATGACCGGCTT
>CONTIG56
TGGACCCCTGGGAAGGATTGGTATTTCGTATTACGTTGGTATTTCGAATTGTTTTTTATT
TATTCTAGTTTTGGGTACATGTGTTAACACGACCAGATTCAATTGTTGGACACAAAATTC
TAGGATCATGAATCACAATATATCGCTATATAACGTGCGTGCGATACAGACAGTTAACGA
ATACTGTACGGTTTACTATCTAATTAATATTAGACTTGTAATTTCCGCTTCTCTACGACA
CTCTGCGATCTCGTCAATACAATGACTGTATCGCAGTCTATCGTAGAGTCTAATTTTAAT
GATTGCTGGTACATGTAGCAATTTACCGGAAATTGCAAACCGACGTTTTCATTTTTTGCA
TGAGAGCTAATGAATCCCTATATGTAGTTGATAGGAAAATTCACAATTCTGCAATCAACT
CTTCAACACTGATCATCTTCTTCGTTTGGTTTTATCACGTGGTTTTCGGTCTTGCATCAA
TATCTGCCGCCACGCTGTCTGTAACCGTATCCGCCACCATAGCCTCGTCCTCGTCCTCGT
CCTCCTCCACCCTGAGTACATTCACAATCCGCCATTCGTTCTTCCAGTAGAGATATCTGC
TCGCTGAGAGAGTTAATGAGATAGCTGACGTCATTATACGGCTGACCATATGGGTCAGTG
GTGGAGGTAGGGGTGGTGGTAGGGGTTGTGGTTGGAGCGGCGGTCGTTGTCGTTGAGGTC
GTCGTTGTTGGCGTGGTAGTTGTACTGGATGTAGGTGGCGCCGTGCGCGTTCCGATGGTT
GCCTGTTTCACTTCCGCAACGATGTCGATGGCTTGCTCGTATCGACCCTCCAGCAAAGTC
AGATTGCCCCGCAAATCATCCTTTTCCTTTTCAACGAAAACGATCCTGGTTTGGAGGTCA
TTTACTTTGTTCATCATTTCTTCAAACACCGGATTACACAGCGGGCAAAATGCGCAGTGT
CTTCCTTCTGTTAGCCGGAACCCATCGTAACAAGCACATTCGTAGTTACCGTAAGTATTT
TTACACAGGTGTTGACAGGTGTGTGTCTTCATTAAACACTCGTCTACATCTCGTTCACAA
GAGGATCCTGTAAACTGCTTCAGACATGCGCACTGCTCCGGACCAACACATGTTCCGCCA
TTTTGACATCCTCCTGTACAAATCGGTTCCATACAGCCAAGATGGCGGCGGCGACTTTGA
CGCTTCCATCCAGGGCAGCATATCCGGACGGTGTCATGGATCATCCGCCGGTAAAACACG
GTTCTTGTGGCAGTCTTGTAAATCATCTTTTTCCCCTTACACGGTATACCAAGACTTCGG
CAGTTGGAATGAAATACAGGTCTCTTGTAAGTCTGCTTCATTGGAACGATTTCATTGAAC
AGCTTTGTAACGGGACACATACGGCGTCCAGGCCTAAGTGTGACTGCTTCCGACACGTAA
AGAATCACAGCTAAAATACAACAGAGTATTGATTGTACGTACACCATCTTCATTTATCTC
CCTTAGACAAACTTGCACAGATAGTTCGAAACCGATAAAAGGTGTTATTTATATTGTTCA
TATGGTATTGTAATATAACGAGGATATGCCAATGATGTTTGGTCGATATGGATGAGATAT
CTCTACTGATGTTCAGTAGGTGTGTCTATTGATGTTCAGTAGGTGTGTCTACTGATGTTC
AGTAGGTGAGGCTGGTGATCTCTACTGAAATTCTTTTGTTGTGGCTGGAAGATCTCTACT
GATGTTCAGTAGGTGAGGCTGGGAGATCTCCGATGAGGTTAAGCTGGTGGGGCTGATAGA
TCTCTATTGATGTTCAGCTGACGTGACGGAGAGATTTTCATTGATGTTCAGCTGATGTTA
AGCTGATGTAGCGGAGATATCTCTATTGATGT
>CONTIG57
TTCAAGGAGCATGTAGAATATATTTACCCAAACATGCTCATCAAATGATTTCACATTTAC
AAATAGAGTAATTGCATACAATTGGAACAACAGCACTTTTATGTAGATATATTCTACATG
CTCCTTGAATAATGACATCCTATATCAATGCTAAGTCTATCAGGATGGCAGACTGTAATG
TTTACTGTTCTTTCCCGATTCAGCAGCAATATTACTTTGTGTGTCGTACATAGAATCGGA
AATAATATCGGTATCGCCTTTGTTTCGGAAAACATCGTATGTGTTCGATAACTCTCGAGA
ACTTTCGTACATGTTTTCTCCGCTGGTGGGATCGGTTCTTCTCGACATGACATCATATGT
ATCTGATGCGGCAGCAAAGTTTGCATGACTGTACTCATCATCCCGGGGTGATACGCCATT
AGAATGTCGACCATCTTTATTGTTCAGAGTATTATAAACATCATCTGCTATATTTCCTGC
ATACGCGTTCCCGTCGTTTTCATTAAGACCCATGCTTTTAAAATCGTCATAATTTCCGTC
CTTGCATTTTACTACCCGAGAATAATTGTCTTTACTTCTAGTGGCACCCTTTTCGCGATT
ACTTGAATGTCCATTACTTGGCGAATTGACATACGTGTTGTCATTTTCATTGCTGCTGCC
CTCAGCCTTAACAGGTCTTCTGCTAGTTGCTTCAATGATATCTGGTTGTCTGAGATCATA
GGTGTGGTTGTCGGCAAATGACCTTTCATTTGCAGTCCTTGTTTTCCGCACTGTCATTTG
AAGGTCGCTGAACTTTCGACCTCCTTTGCGTTTATACATAACGACGCATATCACCACAAC
TATGATAACTACGGTTGATGATATTACAATGCCTAATACAAGGCCTATATCTGGTGTGTC
CTGGTTTGTGTCCTGTCTCTTATTGTTTCCGGTATCTACACAACGTCCATCAACATGATC
ACATCCTTCACCGTCACCACATGTACATCGTTGACCGCAGCCTTCTCCGTACATTCCTCT
AGGGCAAGTGGAAACACATTGCCCATTCATTGGGTTACATGCCTCGGTGTCTGTACAGTT
GCACGTTTCCTGACAAGACTCTCCGAATGTCCCGGGCAAGCAGTGTTTTTCACACGAGTA
CCCGATCCATCCAGCAAGGCATTCACAACGAACAGATCCATTTCTCGGAACACAGAATTC
AGTTTGGTTATTGACGGAATCACAGATATCTTTAGGGTTATTCAGGATATCACGGATGCT
TCCATGAGAAAGATCCAGCGGAATGTTTTGTTGGACACCAGAACAGTCACATACACCTAA
TGTAGGATCACAGTTGGAGGTCCCATTCACACTACAAAGAAATCTGGAAACACATTGCCC
ATTCATTGGGTTACATGCCTCGGTGTCTGTACAGTTGCACGTTTCCTGACAAGACTCTCC
GAATGTCCCGGGCAAGCAGTATTTGGCACAGTTCCGACCCGTCCATCCAGGTGCGCAGGA
GCATGTTCCATTTGCGGGGTCACAAGCTCTTGTCCTGTTTGCTATGCACGTGCATGTCTG
TTTGCAATCAGCACCAAAATACCCATCATCGCAAACATTTGTACAGTTGCCACCTGTTAA
ACCTGCAATACATTGGCATTCTCCAGTGAAGGGATCACAGGTTGCGTTTATGGGACAGGA
ACAGTTTTGTTTGCAGTAGTGTCCGTGCCTGCCTTCTGGACATACTAAAACAGAGAAAGA
TCGCAATTATTTCTCTTACATTTCACAGGTACATGTACACTGTAGCAGAAACTCATTAAT
GTTTCCCTACCTAGGGACGATTTTGTCTGCTTTAGTCCAGCTAGACATTCAGTACTACAT
GTACTGTAACATAATTATCAGTATAAACAGTATTAGGGCGGTCGGAAAGCACAGTGGTTA
CACACTTGCCT
>CONTIG58
AGAGTCAGAGTACAGCACAAGCAGACACAATGGTAGATTTGTCATCTCTCAGAGACAGTG
TTGCCAAGACAATGGCTACTCATCACGGGACATAATCTATGACGCCGACCATCATACACA
TTTGAAGTCGCCATGGACCGACACACTACTCCCCCGGAAATGGCTGTTTGTTTCTAGTAC
GGGACACCACGACATGTGTAAAGTATGATAATGATACAAGCCAAACACTCCCACAAATCC
TGTCGGAACATCTTCCTCCAAAATCGGGACACTTGTCCGTGACGAGGGTACAACGCCTGC
TTCCGGGAAAAGAGTTGTAAACATTACACGGTCTCTCTTAAGGCTCTACGTTTAATACAT
GTAGCACTGTGACGAGATAATTACGTAAAGCAATTACCTAGAGGGCAGAGCTTTGAATGA
CATGTTACATGTACCTGATAAAAGACAGTTAGAGCTCGCCGGGGATTGACAGATTGACAG
GGAAAGGGTCTGTCGGAAGATTTACTTACCTATTATCTACGTCGAACTGCATCAAATGCC
ACCTCAAGCAGGTATTAAAGAATTATTTCAAAAACAGACAGTGCAATTGGCTACAAGGAG
TTATTTACCAGAGAAATTGACTTACCTCGCTGTGTGTGGCGGATTTTAAACAGGATTTGA
CATTTAGAGGAAATTTGGATTTTTAAGTCTACCTGTGCTTGTACCTACCTGTGTGACAGA
ATGTCGTTTTTACCTGGAGGGACAAGGCTTTCCAGTATGAAAAGACATAGCCTGGCCAAT
GTAGCCGAGGCATGGAAAGGGGTCACACACGGCAGCAGACGACTCTCTATGACGTCACAG
ATACGTTTGTCTGCCGGAAACGTTCTTGACTATGCGTCCAAGAACGAGACTCTTGAGAGT
ATCCAGATAGCAGTTATACAGCTGTTCCAGAGGAGAAAATTGCAGGAGGGAGAATTAGCC
GTTTTACAGGAAACATTGAGGAACTTGATTAATACGGATGCCGGCCCGCTGATATTTGAT
TATTACAAAGATAAATTGCTGAAAAAAGGAATGGTGATTCTGAGAGAGGGGATGAAGAAC
GATTTAGGTAGGAATCTAAACTACAAACATCCTGAGATAAGTAAAAAGAATTGAATAAAT
ACATAAAAAACAACAACAACAAACAAACAAACAAATAAAATAAATAAATAAATAAAAATG
AATGAATAAACAAATAAATAAAACAAATAAATGGCAGATTATGAAAAAAGAAATGCAGAT
TTCTTACCCAGTAATTCATATAGATCACACCTTAC
>CONTIG59
TTAGCAACTTAATTATGTACTTCTCTATAATCAACACGGCCTCAGAATTAACTCGTGTAC
AAATACTATGATATTACCATTTAGTAAAACCGATGTAGCACCCCTACTATAACGTTATGG
TAACTTCATATATGTTTTGTCGTGCTAGGTCTCTGTAATGAAACTGTCTCGCTTCATATG
ATACTAAGCAAGGAGATTCCAGAAAAGCTGAATTCTTGGGCAACATCAAAATCTATGTAA
ATCAATATAGGAAGCATGTATAATAAATATATGTGTTGGTGTGTGTAAAAATGTACTACA
TTATTGGTCAAAAACATCGTTGGTCAAAATATCTTTTATATTACCGCGAGTATTATATAT
ATATAGGTTATTTTAACAACATCAATCAGAGAAGTATCAACAATGACATGATATATCTAC
AAAAACCATGTTTAAAGATGTTACATTGCCGACAGCGTATACAGTTTGTTGCTAAATGCA
CAAAATAGCATCCGTGTGACTCACGGTAAAGGAATACATAATTTAAAAAAAGATGACAAA
AACAAGAAATTGATCGCTTAAAAGGCCGAAAGTTACATACAAAATACATAGAAAGCGCAC
GGTAGAATTTCTTTGGGTGTAATTCACTTTATAAAAATAGAGAGCAGCTCAAATGTTTGA
AGGGTGGTAATTACGTAACGTCTGTAAGATATAAAACTTTACAATAGCCTATCCTTGTTT
TTGACCGATCAATTAGTCTTTGTCGGCGATGTAACGTCTTTAACAATATATATAAATTTC
AGTTTGTATATCAGGTGTCATAATTCATCACATATAAAAACATCATTGTAATACTTAATG
AGGTAGAGCACAGAAACATTTTTTTCTTACAAAAAAATCTTAACTTACACATACTTAAGT
ACAAATAATGTTGAATCTACCATTAAATATTCATATCGTATGTGCTTTAAAACTTGTGTT
GTCTTCTAGACAGTAGTACAAACTTTGTATACCATTATCATCTTACCATCACTGTTGAAT
CTTTGACAAGACATTGACCACGATACTATATCTCTGTATCCTCATCCGAGTGTAGTCGAT
CATGTCAGTATT
>CONTIG60
GTCTTCTCAAAACGTAGCAATTTTAGGGAATCTTCAAAAGAAGCAATCTGAAAGACAAAT
AAATGATACACCATACAACAAAATCTCCATTGACGAACAAATCAAATACCACACTCCAAA
TACAGTCCGATATCTCTCCCTCCTACATCCAACTACAAAAACTGATATCTCTTCCTCTAC
TTTAAATAAATCCAACATTCCCATCCCCTTCTACATCCGGCTCCATATACAGTCTGATAT
CTCACTTTCCTACATTCCACTCCAAATACAGTCTGTATCTGCATGGAAATCTTCATTACT
TTCAAGGCTGCTGTTGATGTATTAAGGATTGCGGAACTTTTTACAACATCACTGAAGAAA
GCTGATATACTGTTCAATTACAAATTTCACAATTAAGAAAAACAACAAGAAAGCATAGTT
TATAAGGTGGCGTCCACACAAGGGCAATCCTTGGAAGTCTAGGGTACCGACTGGAGGAGT
GAAGACAGGAAACTGTCAGGGTCGGCTACATCCTCCAACAAACCAATAACATCCATGAAT
TCTGCCAAGGATTCACATGGAAGCATCTCCTCCTCATAGGCTGACATGACACGGTCACAT
GTTTCCACCAACAGACGATCGTTATTTCTAATGTAGTCTGCAGCCAGGTTACTCCATACT
CCATCTGGGGTAACTGTCACTTTCTTATACACCTTGTCGTAGAGAGCGATGACGAGACCA
TAGAACACTAAGTAGGGCTTGTAGGCTCCATATTCCTTAGCTGTCTTGTTCGATAAACTC
TTGGCCCCACCAGGGCTGACAGCACGTGTGTGAGCTAAGACGAGTATCCTCTCCAGAAAC
TTCAGGCGGTGTTGTTTCCATTTGTCATATGACATGACATGTAGTGCCATCACTGTCCAG
TAGAGGGCACCCTCCGTCTCATAGCTATTCTCTACCCATTTCTCTTTTGGCTGTTCTAAA
AATGTTGTTAGGTTTTTCTCTTCCCTGCTGAATGACCTTGTAGTGTTTATAACATAGAGG
GCCATGTGCATCATGTGTGGTATGAGATGGACATTACTCTGCCTTCCTCCACCCCCACTG
TCGTCACTGAATGAGCGCTCCTGGGAGAAGCGAAGGAGAAGGATCTTGAGGTCGTGGACC
GTGTAGAGATAGGTAGGATCCCTAACCCCAGTACACTCCTGTAGGTATGAGTTGTGGCGT
GCGAGACAGGTGGCAAAAGCCGACTCCTGGACCTGAGGTCCCCACAGTGGTAGTAGGCCG
TTACATTTGGTGTTAGCGTTCTGAAGAGCTGCACTCTCCCATTCCTCACGACCACGCGCA
TGTCGTACGGCAGCTGTGTGACAGTCTATGTGTATGACGTTGAAGTGCGATACCGTACTA
TAGCCAGGCGTTTTACGGAGCTTACACTCAAACTCGTCCAGATTCACACGTTTGGTAAAT
GTATAGACTCCTAGGACCTTCTGTGGTTGGTAGCGGTAACCTTCCCTACATATACAACAG
GTAAGACCAGTCTCCTCCTTCAGATCCTCCATCTGTTTCAGCACTGAGCTCTTCACAGTC
ACCTGACCTTTGTCATTGGTCATCATGCCCAGTGCTCCCAACTGTTTCTTTCTCTTTGCC
ATGGCCAATCGCTTCTTCTCTGCTTTTGTTTGATGTCGGAAATCTTCAATCTTGGCTGCC
ACCTCATCATGTTCACGTAGAGCCTCCAGTAGGTTCTCCGCCATGGTGCCTATGTGTTGG
TCTGAAGAGGCCTGCTCAAGCTTGTGTAGGATCGGGATACACTCTGCACCAATCAAAAGT
TGGGAGGGTGGGTGGCCGCTACATAGTCCTGTCAGAAGTCGTAACACATAGCTGAGAGCC
TGCTTTCCCAGGAAATCCTTCCAGTTCTCTGCATCAGTCGCCAGAAGTGTCTTGAACATC
GGTGTGTTCTTCAGTATGTAATCCACTGCCATCTTACAGATACCATGTTCCACAATCATA
TCCTTCAGCCTGATACCATTAGCATTACTCTCTATACTACAGGCCACAGCACAGAAACAG
TCCAGGTGGACAAGTTCATCCTGACTATGTTCTACGTCAAATTTGGCAAAGTCCAGGTAG
GGCTTGAAGTGGTTGATAAGAGCCAGCATCTTATCTTCCTCTCCGAAGGCAAGGAAGGGG
ATAAGTCTCATCAAGCCCTGCAGCACGTTAGCATTGGAGCGTACGAATGGACTGTTGATA
CGGTCCAGTAACAGCATCAGCTGGTCCTTGTCACCGCAAAGCTTGGAGAACTCCCTGTAC
TGTTCTGGTGGCTGTGAGCTGGCCTCCAGTAGAATCACTTCCATGATTTGGAGAATTTGC
TCAGAGATTGTCTGTCCCTTGGTTGCGGAACTTTCTTGTTCAGCCCAAAGTGCCATATTG
AGGGCCCCAAGCATGATGTTAATAGTGTTCATTTCTGGTTTGATGAGCTCCTGTCGATTA
GCCTTGACATTGACAGCAAACCCAAATAACTTGAGGAGGACCGTCATCATCTGTTTACCC
AACACCAAGTCCTTGATGGCTGGCAACCGCTGTAAAATGACTCGGAGACCTTCCCCCTCG
TTCAGCACATTTGCCATCTTATACACCTCCTCCTTGTCAACATCTTCCTCTGTACTGGTG
TCCAGTGAGTTGACCATGTCCTCAGTTGCATCCCCTAACAACCCCCTCATCCGGTAGATA
ATTGGCATCGGTTCTCCCTCGCCATGCTCCACTGCCCAGACTTTCTTATACACATCACGT
ACAGGCAAGTCAAGGCTGATGATCTTTTTATTCACCAGTAGCTCCATCCCAGTATCATCT
TCTAGGAGTGCAACCAACTCACAGTCTTGGCAGATTTTGTTTTTGACATCCCTCATCAGT
GGCCCAAGACCTGGTTCATTTGAGCTGTAGGGATTACCCAGCATCCTCCCCTGCAGGAAG
TCCTCTTGTTGTGGATCTTTCTCCAGGATCATAAGGAATTCTCCCGTGTCACTCTCCTCT
GGGAAGATAATGCTACACAGCCTTTCAAAGATGAATACAGGTGACCGGTAGTCATCCTCT
GGATACTTCTTCACAGTCTGCACACACACCTGCATAAACTCCTTAGTCTCAGACTCAGTA
CCTGTAGTGAGCTCTTCCAGTAGCTCCAGCAACTTGTCTTGTGTGTCGTCAATAAGCTTT
GTCCTCTGGACGACAAGTTTACGTAGAGACAGGTAACCGTTCAGGACGTATCCCACCAGC
TTGTTCTTATAGTGCTGTTTGATCACCTCCTGTTCCACAAACAGGGACAGCAACTCTATC
ATAGCCTTCAGTGCAAATCCTTGGGCAAGGTCAGAGGTCAAGGTCGTCTCCTCCAAGTAC
TGAAGCTGTTCTACCTCCTTTGTGATGAGTTCACCTATATGGAATAGCAGGCCCTTTATA
GCCAGGTAGTACTTCCAGTAGGCTGGTGCTATCAGGCGTTTGTACAGTACCAAGAAGTTG
GTAGCACTCTCTCCACTCTGACCGATGTCATCCAGGCAAAGAGTGAGCATGTCTATAATC
TCTTTCTTGCGGGTTGGAATTTGTGCTATGGATTCCACAATGCTACAAGCTGTCTGACGT
GCTGATCTGGATGATGGGGAGAACATGGCCTGTTTTAACCATGTGGTCTGAGTCAATTTA
AGCTGGACGGCGGGTGTCTTCCACATCTTTTGGCGCCATCTAGTAGCATACTTCTCCATC
AGGAAGCGTGCTCTTATCTCCTTCTTGTTTGGTTTTTCTTTAGGCTTTTCCTCCAATTCT
GCTGAAACTTTCTTCGGAAGACGTTTACGCCATGTCTGGAAAGAGTTCCTTGGGTCACCA
GCCAGCCAAGCTTTACTGTTGACATGGAGTTCGGAAGAGAGCTGGCCAACACTAGATGGC
CCCACCTGTACCTCCGGACCTCTATTATCCTTTTCATTAACCACAGTCACAGTGGTGCTG
ACTGTAGCTCCTGAAGGCTTGATAAGATGCTGTAGGATTCGTAGGCACGGGAGTGTAATA
CTGTCCATGATAACAGGCTGTTTTAGCTGCATCCCCATTAAAAACAGCCTCATCACACAT
CGAACACGCTGTTCCCAGCATGTATCCTCCTGCTGAAGGGATCGAGCCAATAGAAGGATC
TCATGTCTCACTGACGATCCCAGGTCTGGGTTGGAGAAATGACCCTTGAGGGCAGCAGCA
ATGCGGGTCATGATGAGGTTGTTCATCTCCTCTGTACCACGACGGCTATCCTTTGTGAGG
AGACAGAGTAGGTGGCGTACCTCGGTCCTCACGTGTAGTGTCCCATGTCTTAAGTTGTAG
TCAATCAACTCTTTGATCATCCCCTGACTACAGAGTATCTGACGAAGGTTGGTATTGGTG
ACAAGGGCTCTCAGCAATGTAATACAGTGTTCCACAGCTGAGCTAGCACAGCCATAACAG
TTGCTTGGACGACCTATGTCCTTGGTAGCTTTGGGTTTACAGGTGACCTCCCTGACCTTG
GAATTGTCTGTGGTGTCGCGGGGAGAGGAGAGTGGTGAGGCACGACTGGCTGCAGCCACA
GCCTCCCTCTGCTGGCAGTCATATTCAACCAGCTCCTTACGACAGGCTAGCACTTTCTGT
ATAGTCTTGCTAAGTTCGTCGAAGGAGGACTTGCATTCACTACAGTACTTGATGGCGAGT
TGTTGTATAGATTTGTTAACACTACTGTTGGTAATGGCAGCCCCAGCTCCACCTCCTCCC
GATCCTACAGCAGCCTCATCCTGCGGTAGTTTCTCCGAGCTGTGTTCTGTGACTTGTACT
AACAGCTGCTCCAACAGGGGACGATGGTGCTGTAACTGCTTGTAGATTCTGTCCGCCTTC
TCAAGGAGGTTGTTGATGGTGGAGATTGTCTTTTTACGATCCTCCTCATTCTCTATAGGG
TCAACAGCACAACAGGACTTGGCTGTCAGCGTGAAGTCAAACTTGGCATATTTACAGAAA
CCACAGGCATTACACAGGAACGGATCCTTCTCATCGTAGTTTATAGCTCTGCACTTGTGG
CACTGGAAGACATTCTCGCCACAGTTGCCACACACACCAGGGTTAGCGGGTACAGAAGCA
CTACACCGTGGACACTGAAGTGTCTCAGCTGTGGCCTGCAGGTTGTCGTAGAAGTCGGCG
TACTCTATCATTAGGTTACATGCTACGATGGGGATGGGGAAGTCCACCTTCACATCTGTC
TGGCCTGCAGACAAGGTCACCTTTCGTGCCTTGTGCCATAGTCCAGGTTTGTTTTTGAGC
TCAACCACTGCCTGTACGGTCCTGTTGTTGTAGTAGATGTTCATTACTCGTACCATCTTG
GTGCGTTTCAAGTCGCTGATGCGGAGTGATATCTTGGAGATGGTATGACTCCCCACCAGT
TTCACAATCTGTGTTGTGGTCGTAAACTTAGAGTCGACCTTAATGGCTGACAGCTTCAGG
TTCGTGGATTCCTCCTCTGGATTGTTACACACTAGACAGGGGTCACTTTCCAGATAGTAC
CCATCAAAGTCCACCAGTCCCTGTAACATATTGTAGATCTGGGCATTAGGATGGTTTGAC
AAAATCTGGTTCTCTTCTTTCAGCACTGATATAGCCTTCTCCAGGTATTGCTTGGTCTTT
TTCTCCGATGTTTGTGGTGTCTTGAGTACAAAGTATCCAAGCAGGTCCACAAACTGTGCA
GCTTTACGCCCATACAGGGGTAGTTCCTTCCAGAGACTCCACATCAGTTCTAGTAGATGT
TCCTGCTCCGAC
>CONTIG61
CACGTATCTCCTAAATGTGATCAACACAGCCGACAGTATTAAATGATAAAAGGGCTGGAT
ATCATATAATGAACATATTTAGAAATAAAGTAAATGCGGAATAAGAAACACAAATCTCTA
TCATACAGCCTCCGTCTTTTAAAGACGAGTGAGCGAGGATTTGTACCAAAGGAGAACCAC
AATGGATTTGAACAAATTTTAAAATATGCTAGGGAGGTACATGAACCCCACCATCTCCGC
TCAGTCTAACATTAGTGCAATAAAGTTGTCACTATGACTAAGTATTGCTGGTAGGTATAG
CACAATTATTAAGTGGAGTCATGGTGTTTCTATCAAGCTTCAAAGTAAATATTTTCGTAA
AATTTTGACAATATCCTGAACTATCCTGACTCCAACTTCCAACTTTAAGGGTCCATGTGG
GAAAAACAGTGACGTATGAAACGCCTCCTCGTAATGTTTGAGGATTACCGGCTGTCCGAC
CTGCTTTAGTCTCTCAGAGAACATAATTCCGTCATCTCTGACGATGTCGTAACCGGAAGT
AACTATATACGTCATAGGCAAATCTTCTAACATGTCGTCATCAGCAAGTAATGGTGATAT
CATCGGGTCTGTTATTCGACTCTCCATCAGAGAAAATAGTTCTTCGTTTCCAAATTCTGT
CTGCAAATGTATGTTCTCTCGTAAATGCTCGTCTCTTATGTATCGCTTTGGTAACCATAA
ATTTTGATCAAGAATTTCGGTAAAATGAAATCTCTTAAAAGCCTTCGAAGTGTGGTTATT
GTTTAAAACCTCTTGTACATATTTGTGATCTATATTTAAGTAATTTAGCAAAAGATATAA
ACAGATTTTGCTGTTAGCGCTTTGAGAGAGATAGCTAGAATTTTCTATAAAGGATGTGGT
GTTCCAATTGGCCATCTGTAACAATGGTGCAATGAGCAACTGAATGGCGATCTTCTTTTT
TAAGCGGAGTGATATCGCTGCGGCCATATTACCACCCGCATTATCTCCGCCTATGGCAAT
TTTCTGCGG
>CONTIG62
AGGGTGTGTGTGTTTGTGTGAGGACAAGTGCAATAAGCACAGTTTTTGTTTGTCTGCTTG
GACTCGCAGCGGAGATAACAGCTGTGATCACAGCACCAGGAAACAACGTATGTACCAGGC
GGAAGCGAGACTATTACACCAAAAGGGAGTGTGTGTATGCCACGTGGCAAGGATGTTGTG
TATATAGGACAGTACAAGTGTGTCGCTACGTCACCGAATACTTTTGCTGTACTGGTTACG
AAGATGTTGGCAACACATGCACACCTGTTTGTAGCGAAGCCTGTCAAAACGGTGGTACGT
GCATAGCACCAAACACGTGCGACTGCCCTAGTGGCCGAAGCGGGGCTACCTGCGGAGATG
TGGTGTGTTCCCATCTACGTCCCTGCTACCCTGGTATATGTACCGCTCCCAACACCTGCA
CGTGTGCTGCTGGATACACGGATTCTGCCAAAAACTGCACAGAGATCACTATAGCTCCGG
CATTCACAATTGCCCGTGCCGAACTTGCCTTCTTCAATGAAATGAAACAGATGGATGTTT
ACAATGTGACGACCGATTCCACTGACCCTAACTCGGACATCCCCGACGTACTATGGACAG
CCCTTCTCAAATTTAACATGTGGACTGTGGATATGCAAGCCGTTTTCGAGCCCGGCTTCC
TGCCTATGGCGCCATCCTACATTCCAGAAGTTCAACTTGGCATTGTAACCGCTACTATAA
ATTATGAACTGCGAGCATCCGACGATCGTGTGAAGACAACTGGTACTCAGCCGTGCGATC
CGTCCCCTACCACTTTGACACCTCAACAGGACATCCTTGTCTGCGTCTTTAATTTCAACA
CGTTCGACTTTAGGATTGACCATGCAGACATATTCGTTATCACATTTTCAGTTCAAAGTG
GTGGATTTGAAAAACTGAATGTACTTGGCACAATCTCAGGATATGGAACGCTTACCTTTA
GTGGTGCTCAAAAACAGAAGAGTGTAGAGTTCAGATTTGATTACGTCCAACCAAACCATT
GCTTTATTACCAACTCTAATCTAACATGCACGCCCACTTCGACGCCATTTGAGGTCACTA
ATCCTATCACAAAGGATAGCATCACATTCCTGTGGTCGGGTTGGGATGACAGTCTGTCCG
GGATGAGCCGTTACGCATTAGAGGTATTCAAACTGACACGACAGGGAGACATACTGTTGG
AGGCAGACCCTTTGGCCCCTGAGATGATAACTGCATTCAACGACACCAGTATAAATGACT
ACAGTTTCAACTACCAACCCTCCGGACCAGGAATGTTTTCCTGTATTTTAGAAGCAGCTG
ACGCGGCCAACAACTCGCAATATATCCGACGGTTTTTTCTGTATGATCCTGAATCTACTA
TAACCACAAATCCTGGAGGCCTTAAGGTGGCCAGTGCCACTCCAGAATCTTCATACAGCT
GGCAGGGCAATCTAGATGACAGTGCCACAGGCATCAGTGTGAACTGGGCTGGACATTTCA
TAAATCAACTGCATTCTGATGGAGGGTTTCTCAATGCAATTCAGGACTACCCACCCCAAC
TACAGGATCTGAACGTGGATACGACCTTCAAAAAGGTCATCGACACTTCCATACCCAATA
CCAGTAATCGGACGAGTGCTGCCATACCTAATATTGATGGCATTGTAAAATTTGAAACTA
TTAACGAACGTAAGCTTGTTGGAATAACACCAGACACTCCCTTGACCGGCTGGACAACCA
TTGATCCGCTGGCTGTGTACTATAACTTTTCGGAAAACGTCATTGGAGGAGACTGCTTGA
TGATTTGGGTTCGAGCATATGACATCATGAACAACAACGCCACCGATAGCACAGTTGTTT
GCTTCGATTCATCCAATCCAATAATAAGAAGTTCGAGCTTTGAACGGAACACGCCTTCGG
TTGACTTTGATGCATCAAGCCGGATCCTGATGACAACATCAGATACACAGAGCGCAATAG
CCTCCATTAGGATGGCCTTTTACGATAACACTACCGGGGACCTTCTGTATGACGCAGGCA
CGGCAGCCGTAGGCAACGTGACAAATAGAACACAAGCCGAGTGTGAACAGACCGGAGAGT
GCTATTGTATCACAACCGGCGCATGCTACTCCTTCAGCTATGCTATGTACTTCGATAACT
GTTGGCTGTACAAGAAAGACTTGGACCTGAACACACTTGTAGTCAAAGCATCAATGACAA
CATACAATCTAGCATCACTGGTCACAACAGTCGACATAATGATAACATCGATTAACACAT
TGGACGGGATAACCACGTGTCCAGGGGAGACAACTGTGATCACTGTAGCGAGCTTATCAG
CTGGAGGAATTGCTGCTATATCTCTTGTAATAATACTGATTTTGGCGTTCATAATATTCG
TGCTGGTTCTTCACAAGACTGGTCGTCTGAAAAAAGTAAAGGAAAGAAGTATAGAGCGCA
TCAGATCGATCAGGGGAGGGGCAAACACTGGCATGGTCGGCTACAAGCAGTGGCAGACTG
GTGGATTTGCGGAGGAGGACATCTACCTGTACGGTACCCAGACTTATGAACAGGCACCCA
GCTGGCAGTTGCGTTCGGATGACTTAGTTCTTGGAAAAATCATCGTTGTTGGCAAATTTG
CAAGGATCTTCGATGCCATATTAAACGCTGGAGGAAAAGAAAGAACGGTCGTTGCTAAAA
CACTGAAAGAGGACTTTACAGAAGATGACGCGCTGCTGATGAACGCGAAAATAGGCTTTT
TTGGAACCAAAGTTGGCGTTCACTCATGCATCCTAGAATTTATTGGCGCGGTAACAGAGG
ATCCGAAAAGGGGTCCTGTGATGGTATTGGAGTACTGCGACAACGGCCCGATGAATAAGT
GGCTTCAAAGGAATAAGGCATCCGTAAATGAGTCTGTGGTTGAAAACCTCTACCGATTCT
CGTACGATATCATCCGTGGTATGGAGTATCTTGCTTCCAAAGACATCATTCACATGCGTC
TGGCAGCTAGAAACGTCCTTTTGACTGATCGATTGGAGGCTAAGGTTAGCGGGTTTGGAC
CCAGACAAGGGGGTGATGAAGAGGAAGGGGAAAAAAAGGAGCGTATACCTGTGAAGTGGA
TTGCCCCAGAGTGTATGGACAGTAACAAGTCGGCCTCTGAGAAGAGTGACGTCTGGTCCT
ATGGGATCGTTCTATGGGAGATCTTCACGCTGGGTGAAACACCTTACCCAAACATACGAA
GCCGAGAGCTTCCGAAGTACCTGAAGTCAGGAAAGAGGCTACCCAAACCTGAATACAGTG
ATGATACACACTTCAGTCTTATGCTCAAAACTTGGCACAAAGACCCAAAAGCACGTCCCA
CATTCATGGATGGTCGCAAGGAGATCGAACATCTGTTTCGGCAGTCATCAAATGACCTGT
ATTACTACGACAGTAGTCAGCAGTGAGACTGCCACGTCATGGGAAGACCGACAAATTAAT
CATTTGTTGGGTCGCAGTTGAGAACAGAAAATGACAGGCCAACACAAACGACAGTGAGCG
AGGCGGGAAGGGGGAAGGGGGGATATTTCACCATATTCGCGGTCATTAGATATATACCGC
GAAAATAAATCCCAGTCTAATATCTTCACTACTGCGTATAAAGACATCGTTCCGAGATAT
GTATATATACCCATGAAGTAGGTCCGATTGGGACAAACGCGACATAATAGTCACGTGGTA
TAGTTTTCGGTGTTACGTAATGTTTCAAGCAAAATCATTTATTATTCGCATTCGCTATTT
AACGGTCTATAATTGTCTTATTTTTTTCATGGATACTTTTTTCGTGATTTTAGTCTTGCT
TCAAAAAGGAGAAACCCAAAACCCCTTAAACATAACTGTAAGCCACGTATCCTTGAGCTC
TTGTACTGACACATATTCCAGTTATTACAACATATTGATTGTGACATGACGCTCTTTGCC
GTCAGTGAAGGACAGTTGACATGACTTTAACTTGTTTTTCATTACAAGACTACGTCGCTA
TACTTGGGGGACTCTTCTTACTTTTGTTAAATTTTACAGCTAATTGGTTTTTTTTGTTCT
TATTTAATGGTATGTCATGGTAAATTTATGGACGTAGGCTTTAAGCCTTTATTTCCATAT
TTGACAAATACAATGATATACATTGTATGTACATAGTTCCAATGGGTTTAACATTTACAA
CCTGACAAACTTCTCAATCATCATAGATCATGACTTGAAAGTGTTCGTCCAACTGTTTTT
AGAAGTGCCAGATTGAGCTTGAATTTACAATTTGAACTGAAAGATTATTCCAAATATCTA
AAATTTTGTATGCGAAAGAGTTTCGCCTTAGTTCGGTGCTAAAGCGATATTTATCAATTT
TGAAGTTGTGACCACGAGTTCTTTCGTTAAAAATGAAAAGGGAATAACTTCGAAGTGACT
CTCACAATGAAGATATTGTTGATTATTTTGAAAACTGTAATAAAGTCTCCTCTCATCCTG
CGGTACTTCAATGTAGGAGTTTCAGTTTCCTTAGTCTTTCGTTTTATGAAACGTTCGTCA
TCCCTGGAAGGAGCTTCATTAAACGTTTTCGTTGATTTGAATATCTTTTGATTTATAAGG
GTTCAATGCACATGCTGCATATTTCAAGTGTGGCCTGACTAATGCTGTGAATTGTTGTTT
GAATACAGACTCTTTCATATATGTAAAACATCTTCTGATTATACCAAGAATAGAGTTAAC
TTTATTGATGGAATTCTGCATGTGTGATCGAAAATTCAATTTATCATCTACCGATCAGGC
CCTTTTCAACAACTGCATTTTAAAGAATAATTAAATTGCCGTTTGAAGTATGCAGGTAAT
ATTTCCGTTCCTCTAGTCCCGTTCTTCGAATATGCTATGTCATGCATTTGTTAGGATGGC
ATTTTAACAAACAGTCTTTTGACCTTATTTGGAGACTATCTAAATCTGATTGCAGAATTC
TTGTACCTTCTTGACTTTTGCTATTTCGATATAACTTTGTGTCATCAGCAAACAGAGAAC
AGGGGATACTGTGTTATCCTTCATATCATTGATGTTAATTACAAGTAGAATTGGTCCTGG
TACGCTCCCTTGAGGAATTCCACTTAACACATCATGGGATTTTGATCATAACTACTTTTT
TAAAACTACTGTCTGATGTATTTTACTTAGGATGTTTTCTATCCATTTAACTGTTTTACA
TCCAATTTCTTAAGTTTGTGAATGGGGCGACGATGTGGTACGCTTTCATGAAGTCCATGT
TAATGACATCCACCTGCTCACCGTTGTCCAATATCTTTGTCCATTCATCTAGAACTAACA
GCATTTGAAGAGTCGTAGATCTACCAGCAGAAAATCGAGTTCTTTATCGCTAGATAAGTC
ATTTACCTGCATATGATTTACAATTTTCTCCCGAATCAGTTTTTCTATTGTTTTAAAGAC
GATACTTGTAAAACTTACGGAACGATAATTCCCTAGCTCAGATTTCGCCCCCTTTTTGTT
TCTGGCTGTAATATTAGCTTCCTTCAAAATTTTAGGCAAGGTGCCTTCACTCGGTAATTT
GTTGAAGAAAGACGAGAGTGGTTTACTCAAGATATCCGCATGTTTTTAAGTGATTTAGGC
TGTATACCATCCGGCCCGTGTGATTTGTTTCCTCCAAGTTCTAAATATACTTCCTAACTC
GCTCTTCGTTAAATCTTGCTTCGTAAAAAGTACAGATATTTCACCTGGTGGTTCTTACGT
AAAAACACTGGTACAGCAACTTACCCGCAGATCTGCCTTTTCCGCTTCACTTGTAGCCAG
TTGTGATTTGTCGCCTTTCAGTCCCTTTAAATCTGTTATTCCTGATCTTACTCATCCGTT
TCTCGTTGATGTATTTCCAAAAACGTTTCGATTAGTGCTTTGTTTTTTGCTATATCTTTT
TTTCGTTTTTTTTTTTGGGGGGGGGGGTTCTGCTTTCTAAATATCCCATTTAACTTGATT
TCTATGTCTATAATGTGCCTGGTACATTTGCGGTGAGTTTGTTTCAGAATATCGTGTCTA
CGCCCTATTTATCTTAGTAAGTTTGTTTATGACCGCTTTCCTCAGTGGTAGTTGCTTTTC
TTTGGCATAGATTTATTAAAAAACAGTTATGTGTTCTCTACCGTGGCCGAAGACAATCAA
AAGTTTGAAATTTGGATCAGCTTGAAGTTCTTCTATGAAGTACTAAGTACTGGTCAGCAA
GCTGCCCGTATAATGTGGCCGGAGTTAGTGTCACGCTACCGTGTCCAACTGTGGTATTTT
AGTATGATGGCGGTGTTATAAACAAGAAATATCTTTAAAAAAGATAAACGGCATAGTTTT
AATGCTGGTGGTTATAATGTAAAACTGCTGGTCAAATAAATTAACGAACTAATGTGTTTC
AGAAGATAACAAAATTATATCGAGCTGAATCATTTTTGGTGATAATAAGACTGCATTTGA
ATCAGGAATATAATTTTATTAATGTGTCATTTGAAAAGATAATTCCAATTATTCAGCTCG
CATTCAATCTTAATGTCGTTTCGTTTTTTGCATTTTGCATTTACCGCTACATTGACCAAT
CTACTTCATCTTGACCAGTACCGCCACCTGTCGCGTCATATCCGTGGCCAAAAGAATATT
ACATGTATACGGCTATGCCGAAAAACATACGTCAGTGGCCTCATCGTTTGTGGACACCGA
CCCTAAATGACCTTGTGTGAGGATGGTAAACACCACCAAACCAAATCAAGCAATAATGTA
TATACAAAAAAAAGACCGTCAGATGGTATCGTCTTACGACCACAAATACTTGTGTATGTT
GTTATTGGCAGCGTATATATTTATTCACGATAAGCTTGTTAATACATATATGCATGCATT
ATCATTATATTTTTTATTGGTATAATATGAATATTTATTCACATTTTTGGTTCAATTAGA
TTTTTATTTTGAATCGGATAGGTTATACAGCTGGTGACTAATATCGTAGCCGGAAATCAG
AAATGATGAGGAAGTGATGTTAAAGTTCATACTATCAACAGAGTGACTAATTTGGCAGTT
ACTGTATTTTAACAAACTTACAATGCTGTAGGTTACGGGGGTGACAACGATGTGGAATAC
ATATCTTTAAACAGATGATTGAAACAATCAAAAGTATACTTACATGTATATGTTCTAACA
ACAATACTCCTAGATGAGTGATTTAAAATAGTTTACAGTGAATTACATCTAAACTATAAA
ATGCCTCTAATTCGATATTGTTTGACATTTTGTCATCAGAATGAAAATCAAAAAGACATT
TCGATGCATGCCGCATGTTCACACTACGTAATCACCCCGTACATACTAGTGATGGGACGA
AGATCCGACATAATCAACTATTCGTTTAACATCAACTGATCAAATAATCGATTGCAATTT
TTCAAAAACGACCATCGGTAGATTGATGTTTTCCTGAGTTTTAGATTATTTAAAACGTTC
ATAGACTACTTAGGGTATATAATGATGTTATCAATTGTTAACATATTGCATTCATAAGTA
AATCCCGAATAAGTTAGACATGTTTTGTCAAATTCACAAAATACCGATAATTCATTCATT
TGAAACGAATTTTGAATACACTGAATACACAATATGAATACACAACCGATTTCCCATTAC
CAGTCTGTACGATACATTCCTATTATTTTCTAACGTAGATCTTTGCACCATTCATATATA
TGTTGTTATTTTCATTTCATTTCATGCACATCGGATGATCCACACAATCACTGTTGAAAT
CTACTTTTATTGATGGACTATTTTCTCTCAGAAATTATCACCCCGCTATATCAGCCAATT
AAAAGCGACATTACAAACGGCGACGTCAATTTTTATGGTATTGGCTAATGACATAAAATG
TTTAACCAATGAAAATGCTTGTCACAAACAATATTCAATTGTTCGTTTATAGCTTGTTCG
TTTGAACTTATTGAACTGACTTTTATACAAATGAAATAAATGTTCATTATTAAGATACCA
GTAACGACAATTACAATGTATAACTTTATTAAAGATTAAATAAGTATCTTTTGGTCTGTA
CATGTAGTTTTATACCAGTAAGCTCCATCGGCGAGTTATTGGAAGGACGACTACATGAAC
GAAAACTCACGTAACAACAATGCCCAATATCGAATTATTCAATTCACACCGGGGACGTAC
GAATTTACACTGAAATGAGATTTCAAATAGAACATATCATTCGTGTCATCTTGTACAGAT
CATGTCTATATTTTTTTAAATGAATCGTGATTTTATTTAGGAAAATATAGACATGATCTG
TACA
>CONTIG63
CACGTGTTTTTAAACAAAAGATTGTGGAGGAGCGTGTCGATTAGATCCGAAAGACGTTTG
ACGCAAATAGAGCATATCGGAAATTGTGCTATTTGTTGATAAGCGTCTCGCTTACGCCGA
TTCAAATTTCTACTGAGTCGGTCTCTGCGCATATCCGGAAGTCATCAGCAGCGTGGGTAG
ACATTTTTGCCGGGGACACGAGTTTCACACACAAAGAGTAACCACTTTATTCGCTGATAA
AGAACACTAAAAAAGTTGCAAAAATGTATGATATGAGCTGCCAAGAATCGGATGATAAAT
ACAGGAAGTTGTTTATAGGTGGGTTGAGCTTTGAAACCACAGACGAATCCCTCAGAGCAC
ATTTTGAAGAATACGGAAAAGTGAACGATTGTGTGGTCATTAAAGACCGCGAAACCAAAC
GACCGAAGGGATTTGGATTCATCACTTATGAAACACAAGAAGGTGCCGACAATGCACAGA
GTAATCGACCTCACAAACTGGATGGCAGGCAAGTTGAAACCAAACGAGCAATGCCCAGGG
AGAGTGGGGAATCGTCCTTATCGGTTATGAAAATGTTTGTTGGCGGGCTAAATGAGGACA
CCTCAGAAGAAGATCTCCGTTCTGAGTTTCAAGGATATGGACAAATTGTTTCTGTAGACT
TGATAAAAGACAAAGCTACTGGTAAAAACAAGAAATTTTGCTTTGTTTCATTTGAAGACT
ATGATTGCGTTGATCAATGTGTGCTGAGAAAGAAATTTAAGGTTGCTGGTAAAGATGTCG
AGGTAAAGAAGGCACTACCGAAGGACGGAGGAGAGGGTGGACGAGGAGGAGGCCGTGGAG
GAATGGGAGTTCGTAGTGGAAGCAGAGGACGTGGTGGTTTCAATCAGGGTGGTGGCTACA
ACCAAGGTGGTGGATATGGTCAAGGAAGTAGTTATGACGGCTACAACCAGGGTGGTGGTG
GTGGCGGCAGCTATGGTGGCGGTTACACCCAGCAGTACAGCAGTGGTGGTGGCTTTGACA
ACTACGGTGGTAGCAGTTACAACCAACAATTCGGCCAAGGATATGGAGACAACTACGGAG
GAGGAGCTATGAACAGGGGCGGCGGTGGTGGTGGTGGACACCGGCAAACACCATATGGAA
ACACCAGTAGCTATGGTCGAGGAGGTGGTGGTGGATTCAACAGGCGATGAACAATAAAAA
CAACTCCATCATTAGAACTCTTTCATTAGACCATTTTGTATTGTTCGTGAAGAGAAAAGA
CTCTTTGTGAGTGACATGACATAGTAAATTGTGTCATGTCCATGAATTGTGTTGTTTAAT
TTTGTCAAACATGATACAGAACTGGAAAACCTCGAAAACCGTTTATTGCCACTGGTCACT
GTACATGCTGCAGATGATGGTTTCATTCAGTTTGACATTTTGATGAAATACAAGACTGGT
CATGGCGTTTGCCAGTATTTTTTAGAAAAAAATTGAGTCGCGTCAAAAAGCTCATTTCAT
TTCACAATTGAATCATAAATCATCTCCAATTTATCATGAATGTAACTCTAGAAATTGTTG
AAATAGCCAAACATTCTGAAAATCTATTTGTGTATGCTAATCATATTTGTCTAGCAAATT
AAAGATTTGTCATTTCACGTAATGTATGTTTTGAGAATGATGTTTTACTTTTAAAGGCCT
GTATAACAGAGTTTCTGTTTAGCATTGATCATGTTGTATTTATTATCCATTTACAAGTTA
TTTAGAAAAAGTACTTTTTATCAATCTATAAACTGAAGCTCTGGCCATACCATCTTTTGC
TATTTAGTGCTAAAATATGGCTTTTTAATTTTTCTAACCTATGGTATTTGTTTTTTTCTA
AAAATAAAATAAGAATTGGACTCGTCCTTTATTCTGCAATTTGAAGGATTTTCAGAAGCC
AACTACGTACCATTGTTCATTATAATACCAAAAATTAGGATAATAGATTGTCTTAAGGAC
TANNTATGTGAATGTATTTT
>CONTIG65
GAAGTTTTGTAAACTTGATGATTTGCTTTATAATATCCATGGACAGACTTTGAAGGAGAT
ACTTATGGGTCCTTCAAAGTCTGTCCATGGATATTATAAAGCAAATCATCAAGTTTACAA
AACTTCTGTTTTGTACAGTTATACCATCACCTGCTATTGATAAGCCAAATTTCTTTCAAT
CGACACAACTGGGGAAATCCAAGCCTCTTCCTCATTTCTATCACACATATGTTTGTGAAG
CAGTGAACATCCCTCTAAAGGTGTAGCTAAGTGCATGACAGTTGCCACGGTAACAACATT
GTAAATAAGTGAGGCCTATGAGAGTCATTCGGTACAGTGCCACCTATCTGGTAACACTGG
CCAACAAAGGGAGGTCACTTTGTGACTAAAACATCCAGAGAGCCGTAGTCATCTTCAGAA
AATTAACAGAGGATCAAGTTCAGTTTTGGGGTGGACTGGTGGAAAGTGGGCTAGACTTGG
GGCTGGTGCTGAGTCTGGAGGGTGATGAGGAATAGATTCCCGTTGGACGGTCACACTCCT
CCATAGACATGCTTCGCTGCTTGGGCAAGTTTTGTTCAGTGCTGGAGCTACGACGGACTC
GAGGCATTGGAACTCCACCCATGACTCCAAGGCCTTGAGCAAAGTAGATGAAAGACTCAG
CCAATTTCTCCGGCCTTTCTTCTATCACATTGGCCACTCCATCAAACTCCAGCAAATCCG
CCATATTCTTATCTAGCTGCTGGGTCATATGACCAAAGAGGGTATGCACGGTGTGGTTGA
AGGAAGCTTTGGAACCTGTCACAGTCAGTACTCGGCACTTGAGACTTGACAGGTGATCAG
CAATGTTGGAACGTTTCATGAAAGAATGTACAAATCGCTGCAGATTATGAGGGTTGATCT
TTGAGCGCAGTGTATCAAGGAATGTATTCACAATTTTATTGATTTCATCTTTGCTGCTTG
CTTTGTCAAACGATCCAAAGCGGTGAAGGACGAGGTAGGTTTCAGCTGTAGGGTTCATGC
CTACATGGTCAAGCTTCCAGGAAATGAACTTGTCCTTGATTGACTCCATGAAACCAGCCG
TTGTTCCGGTACAGTGAATCAGACACACTCCAAGGCATCGGTCAGGCTGGGCCATAGCAA
ATCGGGCCACAATATTTGCTCCAGCTCCTTCTCCTAGGCCTAACACCTGCTTCACACCCA
GCTGGTCTAGGACACACACCAGATCCTCGCCCAGACTCTGCATGCTCGGAAACTTGTAAT
CTTCAGGTAGGTTTGCTGCATCATCCTCCTGACCTGGGACATCGATGTGGATGAATGCTG
CACGCCGGACCACTTCCTCCATAGAATTGTGGGCAAGGAAACCCTTCCACATGGTGTGGT
TGCATCCTAAATCATGCACTGTGAGGACCACAAAGTGACAGTGCTTCAGATTTCCCTGAA
TGTGTACTTTAAATCTCCCAACTCGTGGTGCAGAGATTTCGCGGTCCTCATACGCTGTCG
ACATGTTTGTCAAATAAATCGTTAAATGTATCCTCTCCAAATGTCTTTTCAGAAATAGGT
TGTTGAGCG
>CONTIG66
GGCTTGTCCCGTTAACAGCGATTTGCAAGTGAGAGAGATATTCTGTTTTGGCATGCGCTT
TCGATTCAATACTGACGGATCTAATCCTGTGTGAAATTGTCGAACAGGAATAAAGTCCAG
TAGTAAAATAACAGTTAGACGCATATGGCTTAAGTACACTTGAATGTAAGCTGCTCACAA
ACGCGGATGACATTAAATGTATACAAATGTTATACGTTGCACACGAGCAGACGACACATA
TTGAGTATGGCTGTCCGCGCGGGGCGTGTTGATTAAAGCCAAGTCCCCATTTTCTCAGGA
TACGAGTGATGCTGCGCGTGCGACTATTACGTAACAAGGACAAATTAAAAATAATATCGT
GTCAATGGATCAAACAGAAGAATCATTACTAAAGATGGCCGATTCAGAAGAGATAGTGAT
GACTGCAGCCAAGAGAGACGGCGGGGCTATCATGAGGCTGGAGCGCATGTTCGGAAGCGA
GATCGACCAAGCCAAAGTTCACCACGTCGCTGGGGGTCCATACAAAGGCATCCTTATCAA
CAAGGCATCGTCTGGTCTAGTGGACGTGGGACCAGCGGAAGGCAGACTCGAGTTTATGGC
CTATCTTGTCAACGAAAGCAAACACAACGAACATCTACAGGATCACTGGACGCTGAAGTT
CTGGTTCCGCGGTACTGAGGACGGACTAGTGAAGAAAAACACCTACACAGACTACTTCCG
GGAACTCATGGACCCAGGAGACTTCCCGAAAGATTACATCGGCTTTATCAAGAAAGCCCT
TGTTCTACTACAAGGTTACTCCGTGATCAAGAGAGTAGAACTTCAAGTCAAGCAGACAAA
CAACCAGTCCCCCGAGGACGTGATTCCCCCAATACGAAGTTTTACCACCGTTTTCACACC
AGCATCAAACTCCTTCAGCTTCGTACCGGAAGTGTGTATCAATCAGAAATCTTTCATAAC
GTTCAAGGTCAAGGCAGCATGTGACGTACGTATCGTATTGTCCTCAATTTATGGTGACGT
CAACCACAAAGCTCACGAAATCGTTATTGGCGCCGAGGGAAATACAAGATCCTACATCCG
GGAATGCGCCAATGGCGTTGTCAGGGCAGAAAGCATGACAATGAATATATTACATGAGAA
GAACTTCCGGTATTTCTGGGTCAGCTGGGCGGATCAGTATTTGGAGGTAGGACGTGGCGC
TCAGTATGGACAAGGGAGATTTCTTCAGTGGCACGTGTCACCTAAACGACAGTTCAAGGT
CAACTGTCTAGCTGTCGCCACCAGCAAATCTACTAGAGGTCATTGGGAGTTCGCCGAACT
TCTAGCCGATTACAAAGAAGAAGACCCGGAAGTCGAAGCGGGAAGAATCGCCAAAAGAGC
CCGTATCAGAGAACAGTATGTTTGGCTATCGAGAAAATATCGGCTTTTGCATTTTCTTGA
GGACGCCTTTCCGAACGTCGTCAAAATCGAAGATCTCGTAAGTCAGTGCAAGATAAAAGT
GACTGATACATTAGTCATCGCCTTGGTGCTAGCGGAACTCCAGGAACGTGGTCTAATAAA
GGAGGTGGTTGACGGACACTGGATGCGGAATCACGGAGGAGGTATCCGCGCAGACGGAGG
ACGAGGTGAAATTAGTGAAAGTGATGCCAGTTCTCAGTTCAGGTGACCAGCCGACTATCG
CCATAGTTACCACGTTGTTCTGTGAAAAACTTGCAGTTGATGCCATGATCGATGACAAGA
CTACATTCGTCAAGTGCAAGACGGAAGGTGAATCTCAGGTGTACACGACTGGACGGGTCG
GGAAACACCGAGTGGTATCGACCAAGCTCCCCTGTAACCCCGGGGACATCGAGGCTTCAA
ACATAGCAGCCGGGAACTCCGTCACCCGCCTTCTCGGGACCTTCAGCAAAGTAGAGCATG
TGTTTCTTGTCGGAGTTGGAGGCGGAGTATTGTACGAGCATGACCGGGATGACACCGTGA
CGTCGGATGACCTTGTGACCTTGGGTGACGTTGTCGTATCCATGCCGTCAAATGGAACCA
ACGCCATGTATACTAAATGGCACAAACGAGAAAATGTTGGGAAAGAGGGTCCAAAATATT
CCCCGAGAACTTGGCACAGTCATGACGATACATTAAAACGGATCGTGAAGAATCTGAAAG
AAAAAAGTGTGAATACTTTTGACCATCTTATAAAAAGCGCGCTTTTACAGTTAAACGATT
CTAAATTCCATAAGCCATCGATTGCGTCCGGTACACCAGGTGCCTCTAACACTGAAGAGC
TCTCGGAAAGGGGGACAACTGTCGTGAGTGGGGCAATTGCCAGTATAAGCTGTATGGATG
ATGACGAAGCATTGAGAATGTCGCTCGCTAAGACAAAACCAAATAAAAGACCTTCGATAA
GGATTTTGAAGCTGTGCTTGAATCGCTGGACGGAAACAGGAATGAAAGCTATCTAATGAT
TCGCGGCATCGCCGATTTTCTGTATGGCGGCCGCAAAGAATGGCAGCCATATGCTTCCCT
TGCGGCAGCTGTCTGCATGAAAACAATATTATTAGCCTTGAACTAGTCAGTTATACTGAA
TAACTTATACCATTGGTGCTTTGTCTTAATAGAATACCTTTATAAACAATTCGGTGCTAA
ACTTTCTTTTTTATAATGTGAATGCCTTGTGGCAGTGCGATCAAACAATATTTTGTGAAT
CTTCCTTGAAAATATTCATTGATATGTAAGATTTGAGACAAAATCCTTATCCATTGTTTG
GTGAAAGAGTTCGTTGCACTGTAAACAAAACATATCTTATAATGATGATCCGTACAGGGC
ATGGAGTTTAAAAACAAAAGTGCATGTGTCTTATCTATAATTACTTTATGTATCCGTTTT
TAACCTGATTCTATTTCCGTCATATTTGATATAATGCAATAATGTTTACATCATTATATT
TTGTTGTTTTTCGTGTTGTTGTTTTTGTCTGATCGTCATTAACGATTAATACTCTGTATT
AACATCAGACATGAAGTATGTACTCTATTTTGCATAGTTCCAGGTAGATGCTTGATTACA
TAAACTGCTATCCTGATCGGTTCATTCTTCTGAATAGTTCTGCTGTTGTATGCATTCCGT
GCCATCGACGAATAAATATATTTTTATATACGGCG
>CONTIG68
CGGAAATTTTACTATTCCCGTGAGAATTATTTTACAGTACACGAGTACTATAAACTTATA
CACGCATGTTCTTGTGTCGGTGGACACAAACATCCAACTAGTCATTCAACCATGGGATGC
ACATTCTCAGAAATAAATCTTTAATTAAGGCGATGACAATGTCGTGTCTCGTTTTCCTAA
GAAACTGGCTACATAAATAACACCGGAAGAGAGGAGGTTTACAGTTTGACCCGATTCTGA
CCAACATACAACAATTACCGGAAATATGGCAACATCATCGTCCACCAAACACACGCCTGG
CCTCCTACACATTATATCACAGCTGTCTTCAAGATGAACGAGTTGTATGGAAGCAGTGAT
ATGCAGTTATTATGTTGGTGCTGAGCTCGTCCGAACGATTCAAATTGTTATCACCTTTAT
AGAAGATTATTGGTTTATCCTGGAATGCGCTACGAATACTCAAACTTTTACATTTGCTTC
TCTCATTAAAACATGCCAGCATCCATACACGAATCCACACTTCCGGAGGAAGTCGACATA
CATCTTTAAATACACAGCATTACCCCAACATAAACAAACACTCCAGCCTCCGGCTACAAC
TCGACTGGTTGTGTGGGATAAAAGGAGAAACATACCCGGACAGAACCATGGCAGTTGTGC
GAATGACTTTGGCTTTGATGGCGATCTTGACCGTGGCACGGATGTCACAAGCCTGTCTCT
GCGGACTAAGACACCCACAGGAAAACTTCTGCGTTGCCGATTTCGTGTTGAGCGTGAATG
TCATTGAAATGGAGGAAATATACGGAAATTCACTTCCTCGCCATCAATTTCCCTTGGAGG
TCAAGTACACCGTCGATATCAGCTTTGTGTTCAAGTGGTCTGATGAGTCCAATATATCTG
ACCAAATCTACCTGTTTACTGGAGGATCAGAAGCGTCTTGCAGACAGGACCTGGAGGTTG
GCAACTCGTATGTCGTAATGGGATATGTGCATGACGGCAAGATGTACTTCGGCCAGTGTG
ACTGGACAACAAGAAATGAGGACCTCACTGAACATATGATTAGGGGATTACGGTTCAAGT
ACCGTAGGGGATGTAACTGCAAGATACAAACTTGCTATGGTGACCAACACTGTGATTCCC
TCGGTAACCAAAACAACACGTGCCTGTGGATGTCCAGTAACGAATGCGACCGACAATTCG
GATTCTGTACAGAAAGACCGGACATAGGATGCGCATGGCGACGCAACGGGATGCGAAGGA
ACTGCTTAACGTGGATTAACTAACGCAAGATAACACAGGCGACGATTGGTCGGGTGGACA
AGTGATATGTTGGTCATCGCGTTTTTGTATGAGAAGATCTGGTTGATTGTTGACATGGAA
TAAAGTGATTTTGTT
>CONTIG69
AGGATGTATATGAGGATCCCGACAATCCCACATCACAGCCTCCGCCCCCTCCACGGGCTG
GAAAACGTGTCATGCCACCTCCGCCATCACAGAATACTCGCAGACCTCCCGTCAATGAGC
CAGAGGAATTTTACGAGGTTCCAAGTGACCTACCAGAGGCTCCTAAACCTCCTATTGATG
ACCAGCCAACCTATGAGGAGCTCGGTGAAGAGGAGCAGACAAACAAATCTAGCCATAAAA
CTAAAACGCCGCCCGCTCGGCCTCAAGGAAAGAATAAACAAACCAAGTCTGTTGCTCTGC
CGCCAAGGGGTCGCTTAGCAACTCCAGATGATGATAGTGATGGCGAAGACTATGAAAAAC
CTAACCAGCCCACAGCTCCAATTCCATCTCGATTTCAATCCCGACCTAAAGCAGGCCGTG
TATCTTCACCTGTAGAGGACCAGCCAGGATATATGGACATGCAAAACAATGACTCCCAGG
GGCTCATTGAAGACGATATCTATGTAATACCTGATGAAGAAAACGAGAAAAAGAAACCAT
CAAAAGCAGCAGCTCCTCCCCCTGTGAACCGCAGTCTCCCCAAAACACCGGCCAACTCAG
CAACACAGTTCAGACTACCAGCACGACAACAGGAACCTCCACCTGTCCCAAAATCCAATA
AAAAGGAGCATAAAAAGGAACCTGCTGTTGAAAAAACCCCATCAAGGGGCCTTCCCCCAC
CCCCTAAAGGTGGAGCTCGACCCCTTCCCACAGTCCCTCCAGTGAACGACCAGTCTGAGG
ATGAAGATGATTTAGAGGAGGACCTAAACTCATATGATTGGTACAGAGGGACCATGACCC
GACAGGAAGGTGACATGAAACTTAAACAGAACTGCCAAAATGGTATGTTTGCTATAAGAG
ACTCCAGTAAAAAGAAGGAAGATGGAGACCCGCGACCTTACACACTCATGATATTTAATG
ATAACAAAGTCTACAACCTACCTATACGGAAACGTAGAAAGGACGGCCATTACGCCATGG
GAAATCCTAAACCTAAAGAAGAGGCCTTCCCAAAACTGGCAGACTTAGTTGCTTTCTTCT
CCAAAAGGATGATTGTATTAGCTGGAAGTGGTCAGACACATCTTAAGATGCCAATACCAT
AGTAGGGACGGCCAATTCTCCATATACTGTCATGATGGGATTCAGTAGACCTTGAAATTC
AGTGGACCATAAAGCTGCAGTTCAATCAATGTTAAAAGACATGCTTATTGGACCATGCAT
GTATAACCTGCAGTTCATTGGTCCTTGAAAGGATGTTCAATTGGACCATACATGAGAGAA
CCGTTCAGTGGTACATCCCAATGAAAATGTTTTGTGAATTACAATTAAAAACAGTTTAGA
GGTCTTTGGAACTGATGGGCCATAGGCCATAGATCTGTATTAATTCAGATGGAAAGTGAA
GAAACAATTCTGTGGACTAGGAATGAAAAGTGACCCATTGAAAACGAATAGCATAGCGAA
AAATCATGTTATATTTCAACAACAGGTGAAATTTAATTTCACAAATCTGGAGTATTTTTG
AGGACAAAATGATTCAATGGTCTAGGACAATTGACAGCATCCTAGATGTGGTCAAACAGA
ACAGATACAGGATTTTGCCAAGTCCAGGTTCAACTTCAACTTTTGATTTTTACTTAATGC
ACATATAGCCCATATCAAAAATAATGTATACACGAATTTAATATTAATTCACTCATGGTT
TAAAAGTGGGGTTCAATTAGACACCTCATCTCTTATGGATCTGTCACTCTAAGGGATTTA
AGGACCATGTAGGAAATGCTCATGTGTTA
>CONTIG70
TTGAAATCAATTCCTATGTAAATATCGTAAAAAAAACCTGTCAATTTTCACACATAGTTT
TTGCGTCCAGATGTCCATTGGTACTTTCTCCAACGTTAATGGACAGTCTATTGTCCAGCT
TGACCATGAAAATGTTTGCCTGAATTAGCCCGACCTACAAACTTTATCTAGCAGAGTGAC
AATGAATATCAAACGAAAGCGAGGCAACATTGACAAAGTTTAGTGTAGGCAAATGACAAG
TCAGAAGGAAAATAAAGTACTTTTTACTGATATGGAATATCTTAACTTCTACAAGCATTG
ACACTAGCTTGCTCCTTACAATAACTTGTGTAAGTCGTCAGTTGATGTCATTTTCATTAG
TAATTTTCTTATAAAAAGATAATTCTGGAATAGCCCATACAAAAAAATCAATTTCAAACC
ATTTTCCTTGTATCTAAATTAATGTTAAAACTCAGACTTTGTAATGCAATGTTCAAAAGT
AGCAAAAAAAAAGAAAAAATAATAATTATAAACTGTGACCCCACC
>CONTIG71
TATCGGTCCAATGGAGGGGAACACCATACCCCATATAGTATTAACGCAGCTGTTGTACCC
TGGGCCGCAGTGAAACTAATAAGAACGTAAATACTCCGGAACTTCGAGATAAGTCAGTGG
ATATTATACACATATACGGACTTAACAATCTATACAGGTCACGTGACTTAAAACGAGGAA
GTTTAAAACCATATTAAATGTAACATTGTAGGGTTAGCTGGAGGAGGGACAGGCCACATT
AATGAGACGTCATTAACAGACATTCGGAGGTTTTGAACAGCACCACAGGATCAAGATGAG
TCTGCCAGAAGGCCTGTACGACGCTTTTCGCGAAAATGGCGCCCCAACCTATTATGGGCC
TAACCAGACGGCTTTTATGACAGACGTCCTTGAAGCTGGTCTTATCTTTGCCTTCATCAT
CCTTGCTATCTCTTTCTACGTTGTCCTTCCTGGAATTAGAGGCAAAGAGAGAATCTTCGC
TTTCATTCGAATCACCTCGTTTTTGTTCATTGGAGCCGTTATACTATTGGCTAACTTCAC
ATATGACTGGGAGGTATCGGAAATCAAAGATCTAACCACGAAATACAAAGCGGGATCCAA
GGCGGACATCCACGCCGATGTAGCGGTCCACATTGGGCTCCGTGGCATTAACATCACACT
GAAAGGACTACCAGAGATCCAGAATGTGGATAATCTAAATGAAACCATAAACTACAACGA
ACATTTTGACTGGAGATGGGAGCAGGGACGATTTGGTTTCGGTATCTTTGCTGGAAGATT
TAACCGTGAGTTCCGGGCTGCCCAGTTCCGAGGTCTCCCACTTCCTGTCCTTTGGATAGC
AGAGTACTTCACTTTCGACGGGGAAGGCATACGATGGGGGCGTCATTACCGCCAGGCGGG
CTGGTACGCCCACATCATGATGTGGTTGGCCTTGCCTTTATGGTTCCTGACAGTGATTTT
GTTCTATGTCCTTCTTCGCTACGGGGCTTGCATGTTGATGCTGACAGGGGCAGTGATGGT
TACAGCCAACATCATTTGGTCTTCTATACGAAACTTCAATGAATTGATCATTCCCTTTAC
CGAAACGAAACAACTAGTTTTCACGTATGGCGGCTCGTACTGGATCAATCTGATAGTTGG
TATCGTTTGTATTATTCTCGGACTGATTATTTACCTCATGGACCTGCGATTCCCAACAGT
TATATCGTCTTTCTTCGGTGTCGATGTTCTCCAAGATCTTGACGAAGTCCAAGAGGAAGA
CCTCAGTAGCCAGAAGACGGAGAATGGTGGTATGGAAATGGACGAGATGCCCGGTTCCTC
ATCGAAAGGTCACCGCTCCGCACCGCCAGTTCCCGCCGAGGCCGAGAGCGATGATGATGA
CGACGAGATATACGAACCTCCGATGTTCCACCTACAACAACAAGAAAGGAAGGATGACCT
TTACCAGAAACGGAAGTCCCGCAACCTGACCAAGCGATGGCAGGCTCCCCGCCGGAGGCC
TCCACCTCCTATTCCTGGGGACGAATCTCCGGAAGAACTCTACGAAAACGCCGCATTTAA
TCGAGTATAGGACAGCACCACGACAGTTGGAGACACTAGACTCACTTGTGCGTTCACAGA
CAAGTCGCCGTTATAGCAGGAGATGGGGTCCGTGAGAGACGTCTATACACTGGTATTGGT
AGTTGTATTATATTAGACTTACCGTTGTCTGGTGCCATTTATACGTCCTGTAATGCCTAT
AATTGAGGAGCTCTCTGTGGAGTTTGGGAAGAACAGGATCGTCTTTACGAGTGGACTCTT
ATATACCAATATCACCACTATCATCATTATCTGCCGTTGACTTTCAGACGGGTTCCGCAC
GTTCATATATTGATACTTGAACTGTTCATTAGTTCCAGAGACCTTCTCTGATTATATTGA
CTTATACAAGTGTGCCATACTTCAGCGTAGAAATACATGAAGAATGTTAATATGAGGGTT
CTTAAATTGTTTTCTCATGTTTTCATAGTTTTCTACTGAGAAGAATGTTTCTAAATACAC
CAATGTAAATTTCATTAACACATCTGAAATTATTATATCATATAGTAAATATTGTATGTT
CTTCATATTTGATAATCTCAAGTTAGACCATATTGTATAACTACACAAGTTAGCCATGTA
TCACGTGTAAATGTTTAATGTACTTCAGTAACACGAAAATGGTTTCCATGGTATAAATGT
TACTTTATTGAAATAAATTTCCGCCAGATATTTACATTCCACATCCAAATGATGTATTTT
GTATTTGTTGTATACGTCGCAGCTGAAACATTCCTTCTCTATTCTTTACTTATAAAATTG
ATTTGATTAATGAATTCCTGCATTAGATAAAGTTCCTCAACGAGGTTTCAAATTCGGTGA
ATGTTGATGTAGAGAATAGGTAATAGAACTGGTTCGTTTGAAGTAATGTCTGTATTGTGT
GATGTTATTATGTAGGTTCACATGAAATACTAACGTAATGAATTTTAATACAATATTTCA
TAATAGAGATATATATACAAATTGGATTGGACAACAGGCTTAGCCTATACAGGTCCTTTC
CATACTTTCGTTAACATAAATATTATTAATAATTTTAGTGGTATAGTTGTAAATATAATT
ATGTAGAGAAAAAGTAAAATGGAATGTTTATTATCAATTTATGGAAAAGAAAGATCATAA
CTGAGAGGAGAATTTTGCTTTATAATAGAGAATAATTTATTGAAGAGAATGTCTAACAAA
GAAGAGAAAAGATTAACAAAAAATTAAATATATAAATAAGTAGAAAAATGAAAAATAGAT
ATAACAGTAGTTAATGGAGATGATGAGTAAAACAAAAAG
>CONTIG72
TTGGCCCAGTTACAGATCGTGGTGCTATTTCATTGGTTGATACAAGGGAAAGGGAATCCC
CTCTGAACGGTGTGCCTTGCCAGGCTGTAACGTCAATCAACACATGTTTTGACAGTTAGG
ATTTCTCTTTTTCTGCATTATTGTACCAGTGTCGAGGGTTGCACCGACGGGAGGAAGATG
AGGTGGAAATTACTGTATATAGGTGTCTTGGGACTTATTTTGATGTCGGGGCTATGTGCG
GCCCAGGAAGACGGTGAAGATGATGTAACTATTGAAGAAAGTGTTGGAAAGAGTCGTGAC
GGCTCCAGAACCGACGATGAAGTTGTTAAAAGAGAGGAAGAAGCTATACAATTAGATGGT
TTGAATGTGGCCCAGATGAAAGAGCTTCGTGAAAAGGCTGAGAAACATGCATTCCAGGCA
GAAGTTAACAGGATGATGAAGCTAATCATCAACTCCCTGTACAAGAATAAGGAGATTTTC
CTCAGGGAATTAATTTCCAATGCATCTGATGCCTTGGACAAGATCCGATTCATGAGTCTC
ACAGACAAGGATGCTATGGTAGCTACAGATGAACTCAGCATCAAAATTAAGGTAGACAAA
GACAATCATGTCCTCCACGTCACAGACACTGGTATTGGTATGACGAAATCTGATCTCGTC
AACAACCTCGGAACCATTGCCAAATCTGGTACCAGCGAGTTCTTAAAACACCTCGGGGAT
GCAAACTCAGCAACTGAGATGAACGATTTGATTGGACAGTTCGGTGTGGGCTTCTATTCA
TCTTTCCTAGTTGCTGATCGTATCATTGTCGCTTCAAAACACAACGATGATGAACAGTAC
ATTTGGGAGTCCGACTCAGAGTCCTTCTCTGTCACAAAGGATCCCCGTGGAAACACCTTG
GCCCGTGGTACTACCATCAGTCTTCATATGAAAGAGGAGGCCAACGATTTCCTGGAGGAG
TCCACTCTGAAGGACCTCATCCGCAAATACAGCCAGTTCATCAACTTCAACATCTACCTG
TGGACCAGCAAGACAGAGGAGGTTGAGGAACCCATTGATGAGGAGGAGGCAAAGGATGAG
GCTGCAGAGGAGGATAAAGATGAGGAAAAAGATGAAGATGATGATGAAGGAAAGGTAGAG
GAAGAAAAGGAAGATGAGAAGCCAAAGACAAAGAAAGTTTCGAAGACTGTGTGGGATTGG
GATCTTATGAACAGTGTCAAGCCTATCTGGACCAGGAAATCTTCAGAAATCACAGATGAT
GAGTACACCGAATTTTACAAGTCCATCAGTAAGGATCATGAAGAGCCGATGGCCAAAGTC
CACTTCACCGCTGAGGGAGAGGTCACCTTCAAGTCTATCCTCTATGTACCGAAGACTGCC
ACACCTGACCTGTTCCAAAACTATGGCAAAACCCAGGAACACATCAAGATGTATGTGAGG
AGAGTGTTCATCACCGACGACTTTGAAGACATGATGCCCAAATATTTGTCTTTTGTGAAG
GGAGTGGTTGACTCTGACGACCTTCCATTAAACGTATCTCGTGAAACCCTACAACAACAC
AAACTCCTCAAGGTCATCAAGAAGAAACTGGTCAGAAAGACACTCGACATGATCAAGAAA
ATTGATAAAGATGATTATGAAAAGTTCTGGAAAGAATACAGTACAAGCATCAAGCTGGGA
GTGATCGAGGACCACTCAAACAGAACCCGTCTGGCCAAACTTCTGAGATTTGCTTCATCA
AACTCTGACACAGAAAACACAAGTCTGGCTGATTATCTGGAGAGGATGAAAGAAAAACAG
GAATCCATTTACTTTATGGCAGGAACAAGCAGGAAGGAGGTTGAACAATCCCCATTCGTT
GAGCGACTATTGAAGAAAGGATATGAAGTTCTGTACCTTGTGGAGCCTGTTGATGAGTAC
TGCATACAGTCCTTGCCTGAATTTGACGGAAAGAAGTTCCAGAATGTCGCCAAAGAGGGT
CTGAAACTGGATGGGGACAGCGAGAAGGCTAAGGAAACCAAGGATGAACTGCAGAAGGAG
TATGAGCCCCTGACCACCTGGCTGAAGGACGATGGACTCAAGGACTTGATTGAGAAGGCC
ACCGTCTCCGAGAGATTGAGCCAGTCACCATGTGCCCTAGTGGCTAGCCAGTATGGCTGG
TCAGGCAACATGGAGAGGATCATGAAATCTCAGGCCTATGCCAAAGCCAAGGATCCAACA
TCTGACTACTACGCAACACAGAAGAAAACCCTTGAGATCAACCCTGGACATCCTCTCATC
AAAGAACTTAAAACTAAGGTAGAAGCCGAAGATGAAGGTGCTAAAGATCTTGCCCTCATT
TTGTATGATACAGCCACCCTTCGCTCTGGATTTGCCATCAAGGACTCTGCAACATTTGCC
AAGAGAATTGAGACAATGTTGAGAACATCTTTAGACATTCCATTTGATGCTAAGGTGGAT
GAGTTACCAGACTTTGAGGAGGAAGAGGCTGCTGCTGAAGATGATGAGGCAGAAGAGGTT
AGCAGTGAAGATGGAGAACAGAATGAAGAAGATGCGGAAGAAGAGAAACATGACGAGTTG
TAACCAAGAGATCAATTTAAAATAACTTATTACTTTAAAGCATGACAAGATATTGGGAAG
AAAACGAAACAATTTTCTTCAACTGTGGAAATGTTTGCAGTTTTGCAATAAGATATCTTA
CGGCTGATTCTCACCATGGAATGTTTGTGTATACAGGTAGATTGAAAGGAGTCGTGGTTG
TGTGAATGTTAACATTGTCATTGTTCATGTGTGTGATTGAGATGAATGTGAAAGAAATAC
GATCATATTAGTGCAGGTTTTCTCTTGAAAAATTGAATTCCACTCTTAAAAGTGTAAAGT
ATTTTTTTAATTAGAAGTATTGAAGTGTTGTGAACTATAATACATGTCAATGATTGTATT
TACAGCACAAACCTTAACAAAAAATCAATTTTCTGTACTGCTTTCTGCTTTAACTCATAC
ATTTGTGATAAAGTACTTAAATACCAAATAGTTTGGTTATTGTTGTCCCACAGATATGCT
TGTTGTTCTCTTGAATGGGCACAGTAAAGTATGATTCTATCAACTTACCTTAAGATATGC
ATCTATGCATGCGTTTGGTGTTATTAACATTTTGTCAGATGTTACATTATGATCCATTGA
TTAATGTGTACCAGAGGTTGTTCTATAATAGAAATAAGGGATCCAATTAAGATGTCATTC
CAAATTTAGGCATGAACGTTAGAACTCGAAACATCTACATTATTAGGATTATGATTTTGT
GTGTAAACACCGACCACTTTGTGCTAGCATTTTTGTTTTTGAGTTATGAACCATTTATGG
TCTTCAGGAATAATGTTCACATTTTGTAATAAAATGTTTCTTTACTTTTAAAAAAAAAAA
AAAAAAAAAAAAAAAAAAAAAAAAAAAAAAAAAAAAAAAAAAACCCCCCCCCCCCCACA
>CONTIG73
ACTAAACTGTCACGTCTAGGAGTAGTCTCCCTTCACCAAGCTGGCACGTCTAATAGTAGC
CTCCCTTCACTCCTTGTTTGACTTTAGGAAGACCTGCTGAAATTTGGGATTCAATACCGC
ACTCATCTGTTCCTCTCTTGATTTTGAAGTATCCATTGTCTCCCCAATCGGAGTTCCAGG
AGTTAGCCACGAGCCAGTAGTCCACACCTCCTTCTACACCCCAGCCGAGGATCCTGATGG
CGTGACCTCCCAGTTCAGATCCAGTCTTGTGCTGATATACCCCGCTCTTGTATGTAGGGA
AGTCTGCATACACGGTAAAAGCTCCCTCTACAGGCCCGTTGGTAATAATCTCTGTCTGGA
TGTCGGATACATCACCGGATACAGAATACGAACTGTTTCCATAATGCTTGTCGCTGTTGT
AGGACACTTGGTAGTTTGATTCACATTTCTCGTTACACTTCGGTGTTGGTTTAATATCTT
TGTTGCATGGCAAAAGTTTGCCTGGTACATGGTGTTCACATGGCTCAATAGAATATGGAC
GACAACCCTGGTGAGAGCCATACTGACCGCCGGACACCACTCCCACTCTCTTGAAGTAAG
ACCAAGCCGCTCCAAGAAACCCTCCATCACATCCCATACCACAGGTATAACAACAGGAGA
GCAGATCCTCAGCGGAGATGTGAGCATTTTCCGTGCCATTAGAATGGATACAAATTCGGT
CTGAAAAGGCTTCCACAGCTCCGAAGGCCCAGCATGATCCACAGTCTCCTTGGTCTCGGA
TTTCATGGATGGTAGGACAACCAGACCATTCCTTGCGTGCATCAAAACTCTCCGGCAAAC
TGACAGCCTTCAGAGGTGGTCTCTGGGGTAGTTTTAAATGTTCGGGTGTCTCCAACGCGC
CACAGAGTTTTTTAACATAGGCAAGACGCTCATGTTTTTCAATACGGAGGAAATTGTCTC
CTGCCTGCCAGGTAGTGTTGACAAAGTTCACTTTGTTAATGAGCATATCCCATTCTCGCT
CCAGGTATTCCCGGGATCCAGGTCGGACAGGGTGAAGACGTTCCGCTATTCCGATCGTTA
ACATAACACACAGAATCACTAGAGTCTCCATACTATTGAGTTTTTATCAACAGTCTTGAT
AATTGGTCTCCTCTGTTTGCAGTTTGTACTCTTCTGTTTGCAGTTAGTACTCAGTCACGA
GACTCTAATCACGTGACAATCATAT
>CONTIG74
CCCCTGCCAGAGGAACCACCACCCCTACCACTGGAACCTCCACCTGATATGGCTCCTCCT
CCTCCCCCAAAACATATGCCAGAGGATGAAGACGAGGAAATCTTTGGAGATGAAGCAGCC
ATGCTGAGGGCAGAGCTTTTAAGGTCAATGGCCATCAAAAAGAAGGAACAGCAGCAGAGA
GACAGAATAAAACAGGAGATTAAATCTGAGGAAGTTTCTCCTGTATCCTCACGTAGTATA
TCTCCTGCCCCTCTCACAAAATCAGCCTCCGACTCTGTACAGAATACACAGGTCACTAGA
GCATTATTGACAGCGAAAAAGAGGAAGAAGCAAGCAGAGTTAGTAACTATGGCTCATGTC
CCTATACAGGCTCCTGTGGTTATTAATTTAAATGAGGATTCCACGGATGAGGAAGACGAT
GTGCCAGCACCAGTTACTGCAGTACAGAGTCTTCTAGGGGGGCTGGATTCATTCCTTAAT
GAGGCTAGGATGTCTGTAGATAGTAATCAAAGCAGTGAAGGTCACGTAAAAGAGGAAGAT
ATTCAAAAGGAAATCAGGAAATACGAGGAAGAGATGAACAAACAGAGGATCAGTATCCTA
CAGGACCAGGCTATCTTTAAAGGGTTGTTAAGTAAAGCATCAAAGTACCACAAGAGCGCA
AAACAGGCCCAGGATAACATCCTCAAACTGAAGGAACAACTTGTAGCCGCAGAAAAAGTG
GCTAATGCTCACAGAGAACAGTTTGAAAAAGTCCGTAAACATGCACGTGCATTCAGGGCT
AATATCTACAAGAAGCAGGAGGCATTTAAACAACTAGAACAGAAGACATTACACATCGGC
CAGACACTTTATGGGACATCGTATAAACCCCGCACTGTGGTGGCTGTGAAAGCTTCGGCG
AAAAACAAGCTGGAAAACATCTCTGTCACTCTAGTTAATGAGAAAGCAGCGAAGAAGTCT
TTGAAGGGTAAAGAAAACAAAAATATTCCCGTAGAAAGTGTTGATAAAGAAAAGGAGAAA
TTACAACAATTAGCAGATGAATATGCAAAGAAAATACAAATGTTGAAACAAGCTCAGGCA
AAGAAAAAGGCAGAGACTGAAGCTGCTAGAAAAGTGGCTACTGCAGCCCAGGACCAAGTG
AAAAGTGCAATTCCACGAATAGAGAAGATAGAAATAGACATCACCGAAAGTACGTCTGAA
AGTGAAGCCGAGGAAAGACCTAATAAACGACGTCGGTCATTGATGGAACTAAATACAAGT
ACAAAACCAAATTTGTCGCCCCAGAACAGCGATGGTCAGAGAAAATTATCCCAGAGTGAC
CTTGAGGTCAAGTCATCCAACATTATCTGTGATAACAAAGCAAAAGTCTTCCCTCTACCT
GGTGCTCAGCGGGTCAAACGACTCACCAAACTACTGGAGGACCGTTTCCAAACCCTGCTC
TCTGTCAAAAACCAGATCTCACTGCAGTCTTCACTGGTGTTGCACTCGATCTTACTGCCA
CACTGTCAACAGATTCCTTCCTTCCAAGAGCCAAAACGTGATACAAGAACCAAAGTCAGC
CACATACCAATGGAGTCATCTCCTCTCGTTTATAGAAGTCCCCTTCTACACTTCAGATCA
TACAGATTCAGTCCATATTATCGGACAAGAGCCAACCTCACCTTGTCTTCCTCTACATTT
TCCAACAAAATCAATCCTAAGAAAGTTTTATGCAAATATGATCTCCAAGGAACATGTCAC
GATGAAGAATGTGCAGGACTACACAGTGGTGAAATTAAGATGTCGGAGGCAGAAGTGCTA
CAGGATATAGTATCATATCATCCAGCTGTCGCCGGAATCAGTTCAAACACACCCATCCTC
AACTACCCACAGATCTTAGGGAAGTTTGTGAGTAACACAATGAAACAGCACCAGGGGAAA
CTGACCAGTGACCAGCTGATGGTCCTAATGGTCAGTCAGGTGTCAGAGAAAAGTGGCCAT
GCAAAACCCCACAATCTCTTCCTGGAGCCCCGGAAGTGGAAACAACTGTGTGAAGGCAGA
ACAGATGTCATCAAAGACTTCACTTCAGATAACACATTTGACAGTATAGAATGGCAGCGT
CCAATTGACAGACAGGAACTGGAAAATGTGATAGGTGATCAGGACCTTCGCTATTTTGTG
TCCGACTCGTCCAACATCCAGGATATGGAGTCTGCTGTACTAGATAATCCACACAACGTC
CAGGTCTGGCTCAAACTGGCTCATAAAAATCTCTACAATCCTAACAGTGGGAATGAGACC
TGTCTGGATCACGCCCTCAATGTATTAGCACGAGGCCTGGAGGAGAACAAGGACAGCGCC
GACCTTTGGCAAAGTTACCTCAGTCTTTATGCCAAACACAAGGAGTCCAGTGACTTACAA
CAACTGTGTGAAACGGCTCTGGAATACACACAGAGCTACACCCTCTGGTGGCAGTACCTG
AATGTGTGTACGTCGTGCCAGCAGAAACAGGAGGTATGTGACCAGATGTTGGAGTATGTA
AGATTAGCCGAGGACCACTTCCCTCGGGATGTACGCTCACACTGGGTCCTAGAAGTCATC
CTCTACAAAACATCACTCTACGTGTGGACTGGCAAGTTCAAGGCTGCCATCAAACAGATG
CAGAGTGTGCTCAAGACAGAAGAGAAGTTAAGATGGATAAATAAGTGCCTTGTCACCGAT
GACCAGTGTCTACTTTGGGTGTCTTATGTCCACCTAAAAGAGATGAAAGTTCTCCCTCCT
CAACTGTATGACCCCCTCAACCAAATGTCTGGACGTATAGTCAATAAGACTGACATTATG
ATAGAGTGGACCAGTAAGGAGAGCTTGACCACTGCAGTGACCATTCTGATCGACCTGCTA
CAGAAAGCCATCACCTGCTGTGTGGGTCGTATTGAGGTCAACAATCCTCTGGTTAGTCAG
GGAGGCATCCTCTATCTCAACCTCTTCAACCTCCTTAAGTGCCAGGAAAGGTATGAAGAG
GCTGCTGACCTGTGTCGCCCAATACTGGAGGCCAAGCCGACCATGGTTGAGGTCTGGCTC
TGTGTGGCTGAGCTCTATGCCCTATATGATGATGAACAGACTCGACAGGTGTTTGCGGAT
GCCCTCGCAGCTAACGAGTTCTGTGCCAAATTGTATCACTATGCAGCCAACTTTGAACTT
TCCCAGAGTGAGGAGGATAAAGCACTTGTGTGTCTGGAGCAAAGTATTATCAGTTACTAT
GATGTGTCCAACATGGAGACGCGATTTGTCGACCCCAACCAGCTGTTCTGCATACTTTTA
GATGAAGCAGTTCCGTTGAACTTCCAACCTCCCCCATATAAAGAGGGTGTGACAGAAGAG
GTGATAAAAGCCGATCTGCCCTACCTGTGGCTTAATTACTGCATACTGTTGGAGCTGCAG
GGGGATGATGTGCAGGCAGTGGAAGCCTATGAAACAGCTCTCAGTACTCTGTCCAATGTA
ACGGACATCACCCGTGTGTGGTCAAGTTATATCGGCTTTCAAAATCGTAGGCTGAAACTG
CAGAGTACTGTCAGCCCAGACATGGCCCGAAGTTTCTACGACCTAGTTCGGCGGTCAGTG
AGCTGCATCCCGACCAAGTATGAGGTGCCTTACAGTGAAGGGGTGTACTGGTTTAATTAT
CGCCACGTCAACACGGTGATCCAGCAGTACATGGCATGTCTGACTCCTACCCAGGAGATG
TCTAGCTACACCCTGTTTGTCTCCCTGCTCCCTGACAACATGGATCTCCTCCTTCAGGCC
TGCGGTCATGCTGTCCACCAGAACGACCTTCAGACGGCCCGAGGTCTGTGTACCACTGCC
AGCTTTTCTAACACCCCAAACCTACAGCTCTGGAACACATTGATATCTCTGACCAGTCAA
TTAGAAGGAAAGAGGGAGGTCCGTCAGATATTCCACAAAGCTGTTCAAGCGCTGCCTTAC
TCAGCCTCACTATGGAAAGATTTCCTGCTGTTTGAGGTCACCCAGAGGTCATCACAAGTT
TTGCCAAAAATTCTACAGAAGTGTCACGACCTAGGAATTCCCATACAAGAATATGCTGAT
TTCCTCACCAAACCTTCCTAAATAACAAACCAGTAAACACCTCCTAGGTGGTCTCTCTTG
TGCCAAATAAGATATCAATTTCTCTATAGCCTTCATTAAGTGCAATAGATATCTAAACAA
TTAAATGTTTTTCAAGTGATATATCAATTACCCAATGGACTGTGATTATGATCTGACAAT
CAGGAGGACGCTGACTACTACAGTTATTCCGCCTGTGGTTGGGAAGGTCTCGTAAGTATA
CTTCACTTTCAGCCCTCAATATGGTCACACAAACATTTGTTATGTATTAAATGTTGTATT
ACACAATATTGTCACAATTTAGTAGTTAAGTGATCCTTTTGATATTTCTAGGACATATTT
AGGGCTGTACCTTACTTTGTGTTGTAACGTCTATGTTGGTGTGAGTGTGTGAGAATTAAC
CACCATTGATCCACAGCCAACTGACTGACAACCACGCCTGTTCGCCACTCAAACCAAATT
CACGGTATAACCTGGAGATGATGGAAGCACACTTTTATTATTTTATAAGACTCTGTGAGA
TAAGGAAGTCACTAATTATTTTATAAGACTCTGTGAGATAAGGAAGTCACTAATTATTTT
AT
>CONTIG76
TACTACGAGCAGGACCCCAAGCGTGTGTACTACCTGTCCCTGGAGTACTACATGGGAAGG
ACACTATCCAACACCATGGTAAACCTTGGGATCCAGAGTGCCTGTGATGAGGCCATGTAC
CAGCTGGGCCTTGACATTGAAGAATTAGAGGAAATTGAGGAAGATGCTGGTTTAGGTAAT
GGAGGCCTTGGACGATTGGCTGCCTGTTTCTTGGATTCCATGGCAACCCTTGGTCTAGCT
GCCTATGGATATGGCATCCGTTATGATTATGGCATTTTCACACAGAAATTTGACAATGGA
TGGCAAGTAGAAGAGCCGGATGAGTGGCTCCGCTATGGAAATCCATGGGAAAAGTCACGC
CCGGAGTATGTACTGCCGATCAACTTTTACGGACGTGTGGTGGAGAACAATGGAGTCAAA
CAATGGGTAGACACTACGATTGTGTTTGGGATGCCATTTGACAGTCCTATCCCTGGCTAC
GGTAATAACACTGTCAACACGATGCGACTGTGGGCAGCCAAGGCTCCGAACAGCTTCAAC
CTCAAGTTTTTCAACAATGGCTCCTACATTGACGCTGTGTGTGACAGAAACCAAGCTGAG
AACATATCCCGGGTACTATACCCCAACGACAATATGTTTGAGGGTAAGGAGCTACGTCTG
AAACAGCAGTATTTCTTGGTGGCTGCAACACTACAGGACATCATTAGGAGATTCAAGTCC
TCCAAGTTTGGTAGCAGGGATCCAGTCCGCACCTCATTTGAATCATTCCCAGACAAGGTA
GCTATCCAGCTGAATGACACTCACCCTTCATTAGCCATCCCGGAGTTGTTGAGAATCCTA
GTGGACATAGAACATGTTCCATGGGACAAGGCCTGGCCCATCTGTGTGAACACCTGTGCC
TACACCAATCACACCGTGCTTCCTGAGGCTCTAGAGCGCTGGCCAGTCTCTCTTCTCGGC
AACCTTCTGCCCAGACACTTGGAGATCATCTACCTCATCAACCACAACTTCATGCAGGAG
GTAGGCAAGAGTTTCCCTGATGATTTTGACAGGATGAGGCGCATGTCTATAGTGGAAGAG
AGTGGAGAGAAGAAAATAAATATGGCTCACTTAGCTATTGTTGGTTCGCACGCCATCAAT
GGTGTGGCCGCCATTCATTCCAACATCATCAAAAATGACACCTTCAAGGACTTCCATGAC
ATGTATCCTGAGCGTTTCCAGAACAAGACTAACGGCATCACTCCGCGGCGCTGGCTGCTG
CTGTGTAACCCGGGTCTTTCTGATGTCATTGCTGAGAAAATTGGAGAGACCTGGGCTACA
GATCTGTATGAGCTCGCTCAGCTTAAACAGTTTGTGGAGGAAGAGTCTTACCTGAACAAA
GTCATGAAGGTGAAACAGGAGAACAAGATGAAGCTGGCCGAGTACATCCTGAAGGAATAC
AATGTGACGGTGAATCCAGCGTCCATCTTTGACATTCATGTGAAGCGTATCCATGAGTAT
AAACGTCAGCTGATGAACTGTCTGCACATGATCTTGTTGTACAACCGACTCAAGAAGGAT
CCCAACATGGCATTTGTTCCCAGGACAATCATGGTTGGAGGCAAGGCTGCACCAGGTTAC
CACACTGCCAAACTCATCATTAAGCTGATCAACTCTGTGGCCAAGGTTGTGAACAACGAC
CCAATTATTGGTGACAGACTCAAAATCATATACTTGGAGAACTACCGAGTATCCTTGGCT
GAGAAGATCATCCCTGCAGCTGACCTGAGCGAGCAGATCTCTACTGCCGGAACTGAAGCT
TCAGGCACAGGGAACATGAAATTCATGTTAAACGGAGCTTTGACCATCGGCACACTAGAT
GGAGCTAATGTGGAAATGAGTGAGGAAATGGGGCCGGAAAACATCTTCATCTTTGGCATG
GAAGTGGATGAAGTGGAACAAACCAAGAGAGAGGGGTACAACTCTAGACAGTACTATGAA
AGCAACCCTGAACTGAAACAGGTCATAGACCAGATGTCCAGTGGTTACTTCTCACCTGAT
GACCCACATCGCTTCCAGGAACTGGTGGATATCCTCCTCAACCACGACAGGTTCCTGCTA
TTGAAGGACTTTGAATCCTATGTCAAATGCCAGGAGAGAGTCAGCCAGACATATCTGGAT
CAAGCCAAATGGTCAAGGATGTGTCTGCTTAACATTGCTTCATCTGGCAAGTTTTCTAGT
GACCGCACAATTTCAGAATATGCCAAGGATATTTGGGGTGTGACACCCAATGAACTCAAA
CTACCGGCCCCTCACCAATCTCTTGACGAAATGATGGCACAGGCAACAGCTGCTGCCAAA
AAAGCCTGAGCATTATTTGACTCTGGGGACTCGCACTTCCAATCCAGTTGTGAGAGAGGA
TGCAATGTTTAAACTGTAACTGTGAGAGAAAGTTCACAATGATGACAATTGTAATAGAAG
ACCACCTACCTAACACCATAACTGAGCAAAAATTGATTGTCAGGATTATACTCGATGCTT
TAACTGCGCCGGAGAGGTATACTTCCCAGTGCTACAGTAGATATTGTGGCTGAGGTGTGT
GGTGGTTACCATTGACAGGAGAATCGGCTCTCTCTGTTGTAAAAGCTTGGCAATGTTCCC
TTTAGAGATTGAAACCTGTAGGTGTATTGTTCTTTTTACATTTGTAACGAGGGATAAAAT
TGAATTCCAGATGTTTAAATGTCATAATGCTTGAGTAATGTAAGTTTTTGTCTTGCAATA
GATCTGAGAGTCAATTGAATGTCAGGCATAGTATGGTGCAAGTGATACCAATCTGATTAT
GTGTAGGTATATTTAATAC
>CONTIG77
ATATATGTAATAGTTGTAACAGAAGAAGCTGTCATGTTATTACGAACTTATGCCTGAACA
TTTACTCTAACAAAGATATACGTTCATGGTCTATATTTAATTAATATATTTGTTATACCT
CCAATATTTACGAACTACTTCTTGCGGAGCAAAAGTGAAAAGCCGGATGAATAAATAGTT
AATACGCTTTGTCGAGCGATAGGGAGCAAGTAGCTGCTGAGCTTTAAAAACAGGACATCA
TGGCCGAATCAGGAGAGCAGGTAGTTGAAAATGTTGAACAGGATGTTGAAGATGATGATG
ATATTGGCAATCCGAACTACAAGCCTCCTGAAGAGAAGAGCATGCAGGAAATTTTAGAAG
CAGACAAAGGAGATGAGAGTTTAGATAATTACAAGAAAAAGTTGATGGGCGAGACTTCCA
TTCCGGTTGTCCTTGATGAAAATAACCCTCATCGTGTTATCATCGAGAAATTAGAGCTGC
ATATTGAGGATGACCCATCCGAAAACCAATCAATGGATCTTACAGGAGACGTGGCAAACT
TGAAGAACAAAAAGTTTGAAGTGGTGGAGAATAGTAAATACAGAATTTTGATTTTGTTCC
ATGTCCAAAGGGAAATTGTGACAGGTTTACAATATTATCATACGGCCAAGCGAGCAGGAG
TGAAAGTTGAAAAGAATATCCTTATGATGGGAAGCTATTCCCCAAGAACAGAGCAGCATT
GTTTTAAAACACCAGTGGAAGAGGCACCCAAAGGGATGTTAGCCCGAGGAGTATACAACG
TGCATAGCAGTTTTATTGATGACGACGCACATAAATACATTGAATTTGACTGGAAATTAG
AAATTGTAAAGAAAAAAAAGTAACTGTTATTTGTGTGTAACACCAAATCACTACCATCAG
AAGGCAAGGCCTTGGTTCTATTCTGTCTGTTTTATGTTGGATACAACTGTTTCCTGCTTC
AATCATGATCACTGCAGGATCACTTATCATGAGTGGTCTATGAAATTGTCTGGATTGAAA
AGTTGGAGTAATCTCCCTTGACGGAGTATGTCGATCACAATACTAACACTGGTATCATTA
TAAGGAATGGATGTGAAATGAAAAAAAACATTGATGTTTACAAGTGACTGTTAACATTGC
TTCAAAACGATTTGAATGAGAATGAAATATTCCGACTAGAGAGCAGGTATCCAGTCAGAA
TAACATCAAATATGTTTTATGTCAAACAAAGCTAATATTAACAACAAACATTACTTACTG
AGCTTCATTCCTAATTCCTCTTCACACTTGTGGAGTCAGGAAGTGTCATATCAATGTCAA
ACTGGTCTTCTTCAAGGACTTCGTGCTTTTGAAATGGTCTCTATATTACAAAACATATAT
ATCTTTGTACCAAGAAAATCAGATGTAGTAGTGATTTTTTCCCGGTTTCATTCAAATCAG
TTGGAAAAAAATTATAAGTTAACTTTAGTCATATGAAATGAATCCCATGTTTCCCAGGCC
ATTGTTTTATATGCTAGTATATTTGATCTGATTATGTGAAAAAAAAACTAAAAACATTTT
ACACTATTTGCATTATTATTTTTTCTATTTCTATTTTCAGGGCTCCACTATAATGTTTTA
TTGTTTTCCCACCAATTATATAGACATAAAAGTCTCTATATCTCAGGAAATTCCTCATGT
GTACTGCAGTGTAAAGATTAGTAAATGCATCTGTAGATAACGTTTCTTGTTATGTTTGTT
TCATCCAATTATTAATCAGCTGATGAAAAACAAATTGTTCAGATGACACCAGTA
>CONTIG78
CCATTTTGAACGCAGTCTTTATATAATTATGTTCCTAAAGTTCTGGAACCGGACAAATGA
CAACTTACAAATACGTGTCAAGATTTGTAATAGTGTTTTCACAATAATATTTGTCCATTC
CTATGCATTGTGATGGAGAAGAAAACGGTCACAGTGACCTATATTCACCTGCTAAACTGG
CGACATTGACCACCCGTCCACGTGCCCGCCTTACCAATGGAAGGAAAGCCTTTGTCACGC
GTATGGTTCCCAGTAGGTTTACCTCTAGTGACTTTCGGTACATGTCTATTGAACACCATT
CACATTCCGTGAAAACAGCTACTCCCGCGTTATTAATCAGACTCCACAGTCCTCCTAGGT
ATAACATGTAGTATGTGTAATTAAACATCTACATACATGTATCATACAATATACATACAT
ATACACCACCAGAGTTACTTATCCTCAAATCAATTCATTTTGTTGACTTTTGGTATTACG
GCAAATTAGTACAGTTGACATGCTATACATATACTTGAAAGTTCGTTCCAC
>CONTIG79
GGTTTGACTGTTCAAGTAACGGAACTGCTCTGTCCGATTGTTTCAACTCTTCTCATTGCT
ATGAGAGTATTGGGAATGGCGTGTGTTTAGCCGAATGTGACAACCTTGCATGCGCATATG
GTGGTCATGACTGCGCCAACACTGCAACCCAAAACACGGACACGTTGATCCTGACTTTCA
CCCCTATGAACGATACGTACGGTAGACTCGCCGAGGCGCGTTTTATGAGCTACCAACTAT
CACGCAAATTGAAGACAAGAGTATACATCAGACAAAACAACGGAACCGACAAGATGGTCT
ACAGGGTAGCGAACTCTTATACGGCAGACATCAGAGCTTACTTCGACATCCAGCAGCCGT
CTGACTGTACCATGGCTAATTCGTGTGTAACGGACGTGCAGACTGCCGAAAAGATGATAG
GAGCTTTCATGTGGATGTACTCTCCAACACCTGGCGCTGCGTCCTTATCCTTCAGGAATA
TAACCACCTGCCAAGAGGGTTACCAGTTTATAAACGGCAGCTGTGGAACCCTATGTAACG
TCGGCTGTAAATCAGTCTGTGCTATGGAGACCGGAAGTTGTGTCGACTGTAACGATGGTT
ACGTAGGTAACACGTGTGATGTGCAATGTAGTCCGAACTGCGCCGGGACATGTAACTCCA
CACAGTGCATCGGGGGCTGTAAAGTCGGTTATGTAGGCGACAACTGTGACCAGGCATGTT
CCACTGGGAAGTATGGTGCAGACTGCAACATGACGTGGGCTGACTGTGCTAATGATGACT
GCGATAACATGAATGGAGTTTGTGCACAGGGCTGCAAGAATGCAGGTCGT
>CONTIG80
TGCTAATTACTCAGAGTCCTTTTAATCGCGAAAATTTCCCCCAAAAGAAATATTTGAATA
TCAATTGGCATAATATCGAACCACAAATGGGTGGATCAATCGCAAAAATTAATTCTACGC
GTATGGTTTGCCTATAGAAATTGTGAAATTAACCCCCGCGAAAATAACCACATTTACAGT
GATGTCACTGTAATTACTTAATCCCACATGTGACATTCCTAATTAGGGGATTTTGATCAA
GCTATTTGATGATAATATCTGAAATATGTTTCAGGGTTACAAGGTCAAAGTCCCTGTTTC
TATTAATAGAATCAAATTTGTCAAATATTGATATTCATTTACATGGGAGTATTGTTCTAT
CTACTTCAACGGTGTGTTTTTTATAAAGCTTGTGAACATGAGTAAAGCTGCTCCTGGTTT
GTCTGTGGGCACCATGTGTCCAGCTCCCCTGACAGTGACTAGAGATATGTTTTCCATTTG
TTTGACAAAACCTGCAACCTGTTCACCAGCACCTGTCTTGATGTGCCACATACTTCTATC
ACTCACAAGCTTCTGTCCGAGACTGCTGACAAACCACTCGTCTCCAAGGAAGTTACAGGC
CATGTCCGCATCGCCATTGTACACCATCACACGTTTCTTGTGTGACAGGACTTTGAGGTA
CTGGTCCTTCATAGAGCTGTATAGAGATTTATACCCCATACCAACCACAGAACTACATAT
GTCCCATTTCTGGACCTCCTTTGGTATGTGGAGGGCGGCTCTCACCTCTGCGGAGTTCAT
GTAACTGATGACGTTGTCGTAATTCAGGCATGGAGGGGTTAGTCTTACGTTGTTTTCAAT
GTCAACAGTTTCTTGCAGAACCTTCAACTGTTTCTGTATGGGGGGATAATGTATAAATGG
CCAGTTTAGGTGAGTAAATGTCAGTTTTTTCCTGGACTCATCATACACAAATCCTTTTTG
ACCCTCACAGGGGCCGTAAAGGTTGTATACATTCAGTCCGCTGGAGTACACAATTCCCAA
GGCGCCACTTACAAGGTGTTCACATGCCAGATTTCCCTTGGCATTGGCCAGGAACGAGCA
TCGAGTGATATTTCCTCCACAGCACACCTCAGTTAGGTCTGCCCATACTTTGTCTCCAAT
CAATCCATGGTAGTATTCAAAGTAGATCAACGAGTCTGTGTTCATCTCTCCATCACTGAG
TCCATTGCCGACAACGAAGCCTTGAAAATTGAAGCTAGAGTCGTCAACGAGTCTAGCTGA
CAGGGTTGGAACATAAATACCCCCATAACTTTCTCCGGTGACAAAGAACTCATTGGCCTT
GTATTCCGGAAATTTGAGAAAGAAATGTTTTAAAGCAAGATGGTTATCCAGGGCAACCTG
GTCATCGTCTGTCTTGTAATCTTTGTCAGGTGAGTAAGAGTAGCCAACACCTGCTGGAGC
TTCCAGATAAATCATGTTTGCTACAGTGTTCCAGCTGTATGAATTGTAATAAACAGTCTT
CCCATCAGAATTAATTCGGAATGGTCCATGTTCACTGAGGAGTCCAAGATCAGAACTACA
ACCAGGTCCTCCGTTCATCCATAGAACAACAGGGTCTGTATGAGGATTGTTCTGGGATTC
CAAAAACCAGTAGTGGAGCTTCTTGTTACCAGTAGCATTGAGATAGCCAGAGTACTGCTT
CCATGGTGGCTGTGTCTTCAGTCCAGGCATAGATACGATCAGATCCTCAGTTGGTACAGA
GTGGATAGGGCACAAAAGGAAACAGGAGATCACAAGAAGGGACGGAATCAACATCATGTT
AGCAGCTGAGGAAACCTTCTAG
>CONTIG81
CTCTCAGCGTTAAGTCGAGTGCCTCAAGCCAGCCCGAGTACAAAAAATCACATTTTGTAA
TAATTTGTCCTGTATGCATACATAATGTACCTTAACATTTCACAACACACGTAAATGTAA
ATAACTTGGTGTCTGTTGGTATGGATATCCGATATTGTTAATCATAGGTCGTTATAATAT
AATGAACATAAAAAGGTGGATTTAAGTGGTACTGGAGGGGGTGGAGAGAAGAAGAGCCAG
GGAGGTGAAACCAGCTGCCTATATATGCTAGTATATCATAACACCGCCATTAAATCGCTG
TTGGATCCTGTCCGGTCTGTATTTAGGAATGCTGTAAAACAATACTAGATGGTGAGGATG
AGGACTGTGAATGAAACAAGCACTTACCTGACCTTGCAGTCTAAATGTCTGGTTATCGTG
AATGTCCTGGTGCTTCTGCTAGGTGTCATCTTATGGAGAGGTCATACCGATTTCCGGTTC
CTGTCGGTATTATTATTAACTCGACCGGGGTCACGTGGGGAGCCTATACGTTGGAACAAG
CGGATGGCTAGCAAAGACAGGAGATAGAAAAACAATCCGCATACTATATGGTACAGATCT
GTGTAAGTATATTATTATGAATGAGCGATATTTGACAGATTGTTTTCGTCTTTTTAAGCT
GAACGACGATTAATCTAATTTACCAATCAAAAGAATTCCGACTATGGCATGATCAAAACA
AAGATAAATTTGATATATCCCCCCCTCCCCTGCCCAAGGTATTAAACAAAATTAAACCAC
AATTTGTTCCAGTCTTCAACCAAACACAAAGTTTATTAAATTTAGATCTCAGCACGATGT
AGTTCCTTGGCACCATTTCTGTTATC
>CONTIG82
CGGGAAAGAAATTATTTGAAAAATATCTTATATTGCTTGTATTATAGATATACGTGTGTA
GTTTTATTAAGAATACAAATATAAATAATTCATGTTTATTTAAGATATTGAACATTCAAT
AGTTTGCTGCTAAATCGACTGGAACGGTTGTCCTCCTTCTCTGATGAAGCGGCGGAGAGA
ACATACCCGCCTCATGTTCTTGTAAGGTAGTAAAATGGCGAAGTAATACTCTTAAGGTCC
TAGGTGTGACGTCATTTTTACCATGTTGAGTCTGATGACGACAATTGGAAACACATTATC
ATAATACTGATACGGATAGTTGTATGACGTTTACCCTACACAATAGGGTATGCGGCGTCA
TCTTTACACTGTTGCGTCTGACAAAGACAAGTGAGATATGGCACTGTTAAACTGTTCTAC
CCTCCTAGACCACTGTACTCTGGACATTTGTCTACATTTGTCCTGTCTCCCCGACAGTGA
CGGGGAAGATAGTATCTCCAGATTTGCCGTCACTGAAGGAATGGCACTACCTTTACTAGT
AGTGACAGGGTGGACACGTGAGAATGACGATCCGGAGTTATCGCTTCCCTCCCCCTCGGA
AGAAGCCATGGCTTCCGAATCCTCGCTTGTGATACGAAATGTTGATGTACTCTGAACGCT
GTATGCCGAACTCCTTCTTCGAGAAAATCTTGCTGCTGCTTTACACTTTAAAATGCTGAA
AAGATGAAGTCTGAATTTATCGTTGGCCGCGATGTAAAGAAAGAAGTTCATTGTATAGTT
TGAATACTGGAATATGTATACAACAGACCAAGCCAGATCCTTCCTCGCGATCAAAATGGC
GTCCTCAGTATGTGTGTAAGAATCCACAATGTAGTACAAACAGATTGGCAGTGTTGCGAA
CACAAAGTAAGAATTTGTCAGAAGAAGCATCTTGGTGACCTTGATGCTGTATCTCTGTCT
GTTCGTGGCGGCGTTTGTACCGGTGCTGGATGATCGTAGAAATTTAATAGATTGTCGGTA
AACTCGAACAATGCAAATATTCATAACCACCATTAGAGTTGCTGGCAAAATTGAAAGAAA
AACAAGATCTATGTAAACAAAAACATACTCGTCAAAATAAAATGTTTCGCTTGTTAGCGA
CGAACAATCAAGTGGGCCATCTCGATACGTCAATCCATTAGTAAAAAAGAAATGACCATC
CACACAAGTAAGAAATAAAAATATTATCACTAACGCTACGATCTCCTTCTTCACCGTCAT
AACCCGTATATATCGGAATGGGAAATTGGTTTTCAAAAAGCGTTCAAATGTGAAACACAC
TAAAATCCAAGAGGAAAACTGCATCGAAATGTACAACACGAAAAAATTGATCTTACAACC
AGCTTGAGAAGTGAGTCGAAGGTCGTAATCAAACATCTCTCGGACCCAGTATCGGCTGAG
TCCTACACACAACACCGTCGTGTCTGTGAAGGCTAGAGGGACAAGGAAAAACAAGGAGGG
CTTCCTCCAAGCTTGCATGCGTATGAAAATGATAACACTTAGTGTATTTCCTACTATTCC
CACGAAGAGCAAAATCGGAGACAAAATTTTCCATAAATAAGATCCAACTTCTACCAGGAG
TTGCTCCGTAGGTGATGATGTTGATGAATCTGAAGATGACACATTTGTGTTGTTAAGGAG
ACCTGTTGTTGAACTAACAGCGGTCGAATTCCAGTAGTTAGGTGTACTTCCGGCATATGT
TGCTGATGTGGAAATGTCAGGGGGATCAAACGTTTCCCAGGTACTCATCGTGTCTGTTTG
ATCAGACACTCACCTTAATTTGTACCTGCGTAATATATCTGCATTACACGATCCCTGTGG
CGCAGGTATTACATAGTGATAATATATATATTATCAGCGGTGTCATGTGTTAATATGCTA
AAGTATGTTTGTACGCACAACATGAAATTCTCGTTAAGAGTCATTAGATATGCGACTAGT
TTTACTTAATCCAGACTGTCAGTAAGAAACACTCCGAACAGCTGTAGTCAAGTACTGGTT
AGGCATATCAGTTTTATCATTTGTACCCAGAACACGGAACCAACGCCGTAAACTGTACTG
TATGTATAAGAACTTAAAATAGCAACACGTGGAGTGGTGCACCTATGGATGTCAATGCGG
A
>CONTIG83
ACCCATCACTGAGCAGTCGCAAAAGTCGGAAGAAGGAAGCCATTTTGGTTCAAAGCCTAT
CACGATAGGGTGCTAATTTCTCTTCGTTTCATCGCATACAAGGGATTCTGATCGTTCTCA
CATACATTCTCGGTCACTATAGTATGTCCACAATGAATCCCGAGTATGACTACTTGTTTA
AACTTCTGTTGATTGGAGACTCAGGTGTTGGAAAGTCCTGTCTACTTTTAAGATTTGCTG
ATGACACCTACACAGAGAGTTACATCAGTACAATTGGTGTTGACTTCAAAATACGAACAA
TAGAACTAGATGGAAAAACAATCAAGTTACAAATTTGGGACACAGCCGGTCAAGAAAGAT
TCCGAACAATTACATCCAGCTACTACCGAGGTGCCCATGGTATTATAGTAGTGTACGATG
TAACGGACCAGGAATCTTTTAACAATGTGAAGCAGTGGCTACATGAAATAGACAGATATG
CTAGTGAAAATGTAAACAAATTATTGGTAGGAAACAAATCTGACTTGGAAATGAAGAAAG
TGGTTGATTACACTACAGCAAAGGAATATGCAGACCAGTTAGGAATTCCCTTCTTAGAAA
CCAGTGCTAAAAACGCTACAAACGTTGAACAGGCTTTCATGACGATGGCAGCAGAGATAA
AGAACAGGATGGGCCCAGTGACAGCTGCCGCGGACAACAAAACCAATGTGAAAATAAACC
CGAGCACACCAGTGAAGCCCTCTGGTGGCGGCTGCTGTTAACTGGAAAGGCTTTCTAAGT
CACCGGGACACACTATTTGTAATTTCCAATACATGTAATTTGATATATGTATTTCTGATT
TACTCATTATTGCCATCGTTTGATGACATTTGAAAGAAGACCAACTATACGTCTTTCAGT
AAATTATGGTGGGATGTTATAACTGCAGGAGACAACAAATAAAGAACATTTGTTATGTAA
GTGCAACACACAGACCATCGTATTCTGTCATATCATGAGATATTGATTAATTGTAGAGGT
GTAAGTTGGGGTCGTGAAGGGTTGGTGTGGGTGATATGGGGATTGGGTCGGGATCAAAAT
AATGCACTGTGATCAGACAAAGAATAAACACACTACCCTACTTGAACAACAAATAAAAAA
TTTAGAGTGAAACAATTACTGTGTTCATTATGTAGGCTTATTTATTTTCCTGGTCGTCTT
TATATTTAACTACCTTTTGAATTCCTTTCGTAGCAATGTTAAATTTAAGCTTTAATGGTT
TACACTTAAAGTGATATTTCAACTCGGATGTCTAAATATCACTTGATTGGTGATATTTCA
ACTTGGATGTCTTAAATATCATTTACTATATTGTTCTTTTTTGTGTAAGTGTAAGTCAAA
AACATATTTGTTGATTGAATATCTGGGTAAAATTATGTAAAAACAATTTTTTGACAAATA
TTAATTGTACGTTGTGTAATCAGTGCTGTGACTGGACTGTCCAGAAATGTGCTGGGTATT
TGTGGTAAGTTAATGTGCTTGATTGAGGTGTCAATGTGAATGTGGCTGAAACGGAATCGT
TTCAGAAATTTAAGATTTTAAACAAAAATACTGTTTGGGTGAGAGTCCAGAAAGTACAGC
GTCTTTGTTTTTGCCAATAATTTCTTGGATGATATTTATATATGAATCCTTCAATATTTA
TGTTTGCATATTAACTTGTAAAGTGGTGATGTACATAGTATTACAGGAAAAGAATGAGAT
AGTCATGTTTTATAGTGCACCATGAGAGCTATTATGATGAGAGAATTCTCTTCAGTCTTC
ATTTTTTCCCAAATATTGGTTTATCTGTTCTTCATATTCTTGTATAGTATACAAAAAACT
GTTTTCATCAGCTGTCGGGAGAAAGCAATTACGTGAAAATTCAAGAGTTTTAAAATGAAA
GTCAGCATTCCACTGGCAAATATACTATTTATCCATCCATTTTTTTGCTAGGTGTAACTC
ATGAATGTCGTGATACAAGAGTTATGTACATAATTGACAGAAAGGCAGAACGTATGAGGT
ATGGGTAACTGTGTATCATTTATAGCTGTTACCATTTTAGTGGAGTATTCCTTTTAACAC
AACAATGCATATGTTATTGGCATACATATGTGAGGCACAGAAAATATCTATTGTCATTGC
TGTTTATGTTAAACTGTCATAATTTTATGGTTCAAACTTGTGTAAAAATCGTGTTTTCAA
AGTGAAGCAAGTAGTCTATCAAAACAAATAGAACAATTTCAAATTGTTTCAAAAACATTG
AATTTGCCAAAAGTGATGTGTTAAGTTTTGTGTGTGCACTTTCTGTTGAAGATACTTGTA
CCAAAATCAAGTCACTACAAAGAGGACCGTTTTACTTTGAGATATTTTTACCATGTACAT
CAGTGACAAATAATTTGGTTGTAATTATTGCTTTTCCAGAATAAGAACTACCGATGTCAA
TAGTCCACACCGGGTTGTAATGTCCAACCTTCCTCACATCATAGTGTCTGCATTTATGTT
ACGACCCTCCTGTTGCCTTGTTCCCTTCACACGTTTATCATTCATTCATTTTGAAACAAT
TTGATTTGTTAAGATATTGTGTGGTACAAGTTATGTAAGAGGATGGTAGGTGGGTAGGGT
ACAAGGCAGCAGTGAGTTGGGGAGCTTGCGAGTCTGTGCCTCACAGTCAGAGTTATGTTA
AACAAGGAACAAGCTGGCTTGTATCATTTGCAGTCTGTATCACTGCATGGCTAGTTCTCA
TCTGTTCAGTCAATAAAATCAATAACTATGACCTAGTAAAAAAAAAAAGTACTCTGCGTT
GATACCACTGCT
>CONTIG84
GGGTAATGGTACAACAGGACAGATACTTCTGAGGGTAATGGTACAACAGGACAGACACTA
CTGAGGGTAATGATACAACAGGACAGGCACTACTGAGGGTAATGGCACAACAGGACAGGC
ACTACTGAGGGTAATGGCACAACAGGATCATATATACTGAGCATAATGGTGCAACAGGAG
AGACATTACATTGGGAAATGGTACAACAGGTCAGAATCTACTGAGGATAATGCTATAACA
TGACTTGTACACGAAGCAAAGGACCCAAAAACCACCAATACCAATACAACGAAAGAGAAC
CAGTGACTGCCAATCGAGGATGACAGATAATGGTACAACTAGCTAACAACAACCCAGGAT
CAAGGAACAGCATTTGAGGATGATGGGTAATTGTACAATGACCGAGGACCACAAATAAGG
ATGGTACAACGCTAGATAGTACCACGATGTTGGACCAGTGACCACCAGTTGAGGATGACG
GGGAGTGGTACAACATTGGATGACCAATGACCACTAGTATATAATGAAGGGTAATTTTAC
GATGACGGTGGACCAAGGATCACCAAGATGAAAGGTAAGACAGCTTTGGACTGGTGACAC
CAGTTGAGGCTGATAGAAATGGTAAACAACGGAGAACAAGGGACCACCAAGGTAAATGGT
ACGACGGAGGTCCAAGGACCACCAAGATGAATGATACAACAACTTTCAATCAGCGACCAC
AAGCTGAGGCTGACAGGAAATTGTACAAAGACGGAGGACCAGCGACCACCAACATGACTT
GTAGAAAGACGGAGGACCAATGACCACAAATATGAATGGTACAACGATGGAGGACCAACG
ACCACAAAGATGAATGGTACAACAAGGTAGGATGAAGAACAACCAGTTGAGGATGACTGG
TCATGGTACAACGACGGAAGACCAAGGACCACCAAGATGAATGGTACAACGACAGAGGAC
CAAGGACCACCTAGATGAATGGTACAACAACAGAGGATCAACGACCACAAAGATGAATGG
TACAACGATGGAAGACCAATGCCCAGCAGTTGAGGCCAACAGGAAATGGTACAATGTCGA
AGGACCAAGGACCACAAAGATGAATGGTACAACGACAGAGGACCAAGGACCACCAAGATG
AATGGTACACCGACTGAGGACCAAGGACCACCAAGATGAATGGTGCAACGACGGAGGACC
AAGGACCACCAAGATGAATGGTACAACGACCCAGGACCAACGACCAAAAAGATGAATGGA
ACAACAGCGGAGGACCAACGACCACAATGATGAATGGTACAAGGACGGAGGATCAACGAC
AACAAAGATGAATGG
>CONTIG85
TGTTCACTGAATTCTTCTTGCTTCATCTTCATGAGTTTTTTCAGTTCTTTGATGTCCTCT
TCCTTACTCTCCAGCTTGAACTTCATCGTCTCAATGTCGGCGATCTGAGACCTCACTGTG
TTGGCCCGAGTCACCACTGGTTGCGGGGGCTGTTTGTCTCTCGTTCCATCAAAGTCATAT
TCTCCATTTTCCATAGCATTGGCGATCTTGTTCATGGTACCGACTACTTGTCCAAATGAA
ACCTTTGTACTCTCATATGGACCATTATCGTCCTTGCCGTAGACTTTGTCTGTGACCTCG
TAAGCGATCTCTTCCATCTTCTTTGGCATCAGGCCTTCAGCATCCTTGAAGTTTTCCAAA
TCCATTCGCCCACCCGTGAGAAGAGCGGCCTGCTGCATGGCACCAGTAGCCGTGAGTTGG
AGGGTCTTAGCCACACAAGTGATGTTCTTACTACAATCTCCCAGCAGGGACTTGATCTCT
TTTCCAAAAGTAAGTGGCATAGCAGCTCCGTCTCCCTGTGGCAGTCTTCGTTTTACCTTC
CTGGCACACATACGTGTGTCACTGTTACAATTCTCAAGGTCCTTCAGCAATATGGAGATC
TGTGTCTGCTCCTGTCCAGGCTGTAGTAGGACTTTTAGGCGAGCAATGTCGGTACTGACA
CAGTCACAAGCACTTAGGACAAGTTTGGTCTCATTAGCCATCAGAGACGTACAGTCAACC
TTCTCAGTTACCAAGTGTACGGCGTGTAGTTGTTGGAAGTAGCTGATCGATTTCTCCAGA
AGATCTAAAGAGATATTCTCGTCAAGCTGATCTTTCCTCAACAGCTCTATAAAGTAGTCG
ACCGACTTCTCATGGGCATTCATCTCCGGTAACAACGTCCCGATCTTCAGGAACAGCTCT
ACACTGCAAGTCCTCATAGCATATTCATACTGCTTCATGATAGTGATGAGGGTATTCAGC
ATCAGTACCATCTGTAGGGCATAGCTACACTGCTGGGCCTTGTGGCTCTTCAGCACAGTC
TCTCGATTTATATTCTCCACCATCTCAAACTTGTCCTTGACCTGTGAGGCCAACAGGTCA
CATTTACTGATGATCCGAGGAATCATGAGCAGCACACCGACGGCATCCTGGTCACCTCCC
CTGTTGCTGAAGGAGTTCGGCATGAAGGACTGCAGTAGTGACACCTGGTAATTCGCCTGT
TGGACCTCCAGCTTCCTCAGCTCCATATCAATCGTCTTAGCGTAAGCCTTGGACTCGGCG
AACTTTGCTTTAAAATCAAACACTTCCATGGTTGGCGTTTCCGTCTTTTGCTCCGATTCC
ACCTGACGGCTCCTCATGTCCCTGATGGTATCCTGTAGACTCGATACAAGCTCTCGGAAC
TTTGAAATAGTCGCTTCATAATCGGCTATAGTCTCCTGAGTGGCATCCAGCTTTCTCTGT
ACCTCAGTAGCTCGTCCGTTGGCCAGATCTAGTTCTTCACGTAACTCCAGCTCTGACTCT
CTAGTATTTTCCTGTAGCTCTTCATTCATCTCGTGAAGGGCTTCCAAATCTGATTTCTCT
TCCTCCAGTTCGTGTATCACTTCCTCCAAATGAAGATTTTTCTCTGCCAAAGATTCCACC
ATCTCCTCTGCACCCAGGGCAGCATCCACCTGTTCCTTCAGTTCTATGACCTGGGTCTGT
AGATCCGCGACATCGTGCTGAAGTTTCTCTTTGTCCCGTTTCAGAGCCGTTATGTCGTTG
GTCAACTTCTCATTCAACTTCTGGTTTTTCATTGCTTCCTGCTTATCACTTGACGACAGA
TCTCGCATCTTGACTAATGCATCCTTGAGACGTTCGTTCTGCTGCTCCAACTGTTTGACC
TGGTAGCTAGAGGCCAGACCCTCTGTGCCTTTCTCACTGATCTCGCTTCTCAGAATCTCC
AGATCCAGAGATAATTCTTCGTTCTTCTCCTTCAGGTTGTCCAGTTCTTGTTGTAGTGAT
TCACTCTTTTCCTCTGCCATCTCTTTATCAAGTGTGGCCAGTTCCATGGATTCAGCTAGA
TCAGACATTTCGTCCTTGTACTGGTCAAACGCATCCTGGATGTCTCGTGCTTCCCTTTTA
GCATTAGATAACTGCTGCTGAAGTTCCTTGTTAGTCTCCTGTATTTTACTCTTGTACTCT
TGTAACTGCTGCATCTGTAGCTTGGCTCTCTCAAACTCCTTCAATTTGCTTTTGTCTTCA
CCGCGTTTTATTTTCAGAGTTTCCAGTTTTTCATTGAGGTCTTTAATTTCAGCAGTGAGT
CCCTCAATCTCCTGTGACTGTTGTAAGTTAGTCATTTTGTCGTCCAGGGAGGTCATGCTT
ACGTCTGCTGGTGTAGTCGGTGTAAGCTTGGTGGATGGGGGTTTGGGGGTCGCCTCTGCA
GGAGGTGCCTTTGGCTCGACAGGTGCCGGTGCTGGAGGGGGCGTTGATTCTTTGCTTGCT
CCACGGCCAATCCTCGACAATCCTGACGGTATGCTGCTCTCCTTGGCTGGGGTCGGGAGA
GGAGTAGCTGCAATCTTAGAGAGGTCCGAGGGGACACTTGGGGCCCTTTTAGGGGTGGCA
GACATGTCCACAAGATTTTCACTACTCTTGCCGACATAGCTTGGTGGGCGGAGACCTGAC
CGCTTGGCCGTCCTTGGACCAGGGATCCCCGATGATGGCTTTGGTGTAGCAGCAGGTGTA
GAGGCAGGAGCAGGTGCCGCGGCAGGACTAGCCTCCTTGTCATCCAAAGCTACAATCTGA
GACTGACGAACAAAGATTCCGTGATTGTCCTGACAGGTGAAGTACGTTTTGCCCTGCACC
ACTCCATTGTTCTTCCCCTTGGCATCGTCAAGAATCACACCAATCCATTTACCACTGGAG
AAGAGAGTTGTACCAATATAGGCCACTGCCCCAACAACTCCTTTTCCAATGACCTCCACA
CGAGTCCCAATCTTCAGCTGTTTACTCTCAGCCATGTTTCAGGTCTTTGTCTACTAAAAA
CCGACAATTCCTGTGCAAAGTTTACATTCTTATTACATATTCATCCTCTGCATCATCTTC
TGTCGCTTAAGTGCTTGCAAATCATGGTAGGGTAATACAAAAATCGTAATGATTTTCCGG
AATTCGTGAAATATAAAATATTATGAAATAAAT
>CONTIG86
ATATGTGTTATGACGTAGACCACATATGTGTTATGACGTAGACCACATGTTTTGTTATGA
TGTGATAGAGTTGCCTGGACGACCTTTGAGAACGCTAGCGGGTTGTAAATATGATGGTTT
GCAGATCGTCAACTAAAGCCCTCTATATAACAGCAGATGTCCCTCTATACAGCAACCTGT
ATACAGTTTTGTTCACGTTGATTTGCAGTTTTCCCCGTGCTGTAGTGGAGCTTCATACGG
AGTACTTCAATCACGGTTGACAGCGGAATATTGTCAATCTACATGAACTGTACTGTATAT
TGCAGGATGAATAGAAGATTTGGAGTTCTCCTCTCATACATAGAGGAAAAGTAATATTTT
ATTTCCATGTCAATTATATGTTGATCATACATATATATATATATGTAACATGTATGCTTA
TGGTAACAGCAATTCAGCTCAATAACAGATTCATCGTGTCTGTTGTTGGTGTGATTTCAT
GCCAGTATGTTCTCAACGTATGTTCCCCTCTTCGGGAACTACCGTTTACTTTTGTCGGTT
GTTAAAAGTGGATATCTTTGTAACGTATGGAAACCTGTATTCATCAATGTGTAATTCATT
TACAACAGGGTCGTTAAGTATGTGCAGTTGCTACATTAATAGGTTTGAAGCACGTCTCCG
CACCAGAAAAAAATCTACTATGAACACAGTCTTTGTATTCGCTGAGTTAACTCCCTTTTG
TGTGTTAGAAAGTATGTTTTAAATATGAATGAACCAATGCTGACGAAAATGCAAAGTTTA
CCACAATATTTTAACTGTGTAGTGTATAGGTAATAAGAACATTTCAATAAGAGTTGATAC
CTTCTGGTGGAAAAGAGTGGTAATAGATGGTAGCTGTGCTCTTTGTGGCGGTAGATGTGG
GGAGCTACGCCGGAAATATAGCAGAATTACTAAAAATCATGATGGTAAGAATACCCACCG
ATCGTCCTGAGCTTTCGTGAAGAGAGACTTAAAGTGTACTTGTAGATACAGCTATGTCTG
TGTTAAACCGTAACGCCGTACACGTGGAGGTACTCGCCTGTGTACCCGATAGTGACTTTG
TACACAGTGTTGTGATGTTGAGGCTATTTAAAAGTGTTTCCATAACAACTTATGTATTAT
GATATACTCGTTTGCCTTATGTGTTTCCATATGTGTAAAACAAATCCATCGTGTTGCTAT
ACGATATGAACTTTTTTTTCGTCTAGATTTTAAATATAATTTTTCCTGAAATTTAGATAA
CATTATTCAGGATAATTTTTATCTTTTTAAAAAATTATGATAAAGAATGTTGCCTTTTAT
AGGTGGTGTGATGTCTACTACCCCTGTAGATATATTGGACTGATCCATCCATTTACATGG
AAGGTTCCACTGCATTATATTAGGGGGTGGAAGGACTTGCTACCAATGCAGCATCGATCT
TGCATCAGCAACACGGAAACATTACTAAGACACAGAACCATTATAAATTGACTCTATTTT
GTTTATCTATATTCATAGAACATTAACAAAACATTTTCATTTGTTTTTCATTCGACTGTA
GAATTCATCTCTTAACGATAATATGAATGTTATGGAATAGGAACATTTATAAACCTTTTA
TTAATTTATTGGTATCTAGATATCATCTCTGTATACTAAGAGCATAGCTTTATGTATGTC
ACCGTATATCAAGAAAAATAAAATAACTTTGTTTCNATTACGTGTTCATTATTATTATTA
TATACCATTTGATGTTAAACTAAATCTAATTAAAATCTAGATGGTCATTTTCACTACGTT
TCAAGAACATCTAACGGCATCGCATAAGGGGTCACGTCACGATGACCTTTAGGATTAACC
AATCAAATTACTACGTTTTACTTACGTGAATATGTGAAATAGCATGACTAGAGTGCATAG
CTTGCATAATCTGTCAAGCTGTTTCGAGTCATTTCGTCTA
>CONTIG87
TGAGCTAGTATTTAATCCCGCGGGGTGTCAGAGAGCGGTATCTACATACAGCCACTACAC
TGGCCCTAACACGCTTCCGTAGTATCTGGACATTAACCGATACAAAGCCAAACGATCTCT
GAACTGATGTGTATAATCTCAGATCAGTCATCGAAACGGAAATAGTGTCAAGTCGCCGAC
CTAGCTTATATAAACATCAAACAGGATTTTCCGACTGGTCTGTATGAAGGAGTAGGGATT
CAGAGGAAGACACGCCGACAGCCTATCATCTGTACGCACAACAAACATGAATCGGCAGTT
GTATACGAAGCTTGTTCAGAGGGCGGTGTCTGACCCAGTCGTACGCTCAGGCATGAAATT
GTCAAAGAGGCTGAACTTGTTTCAGGCAATAGCAGCACGACCCATGGCGCCACGTGAACT
TGCTACTGAGCTACACATGAAGGACAGGTTCGTATGGGAGCTAAGCCAGGCGATGATGGC
ATCAGGCGTTATTGAGATGAATAAAGGGGGAAACTTGTCCATACCGCCCGACTGCACTGA
GATTTTGTTATCGGCGACTGATAAAGCTGAGTGGGAACCCAACCTTCTAAAGACACTACC
TATCCTTGAGCAATGTTTTCCGGAGAGTGGAAAACCTGGTTACACCCTTGATGAAGCACC
GTTCGTATTGGATCTGGTAAATCAAGTTCGATCCCCGTACACAGCCAAACTTGTAGATGG
GCTCAAACAAAATATGGAAATCTACCATCCAGATTCAAAAAACCTAAGAAATATTCTGGA
TGTTGGATGTGGAACAGGAAGTATTACCATTCCTCTGGCCAGAGGCATGCCGGGAGTGAA
TGTTATCGGATGTGATACATCAGATAAAGCCATATTGGCCGCGTCAAAATCTTCGGTAAG
AGATAGTAATCTATCATTCGTTAAAGTAGACGGCGAGAGATACCAAGAGGATTGGATGAA
AAAGTTTGATGTAGTCGTCCTGTTTGATGTTCTTCATGACCTTCCACACCCCGAGAAGAC
CATGACGGAAATTAAAAAAGTGTTGAAGGACGACGGAATCATGGTTATCCTTGACCCAGA
TGTCAGTAGCGATCCAATGAAAAACATTGGAAACCTTCACGCCGCCAATGCGCTGACATT
CAGCTCATTCTACTGTGTCCCCAGCAGCTGTTGCCATGCGCACAGTGCCGCTTTAGGTAT
CAGCTGGGGTAGTGAGAATAAGGAGCGGTTCCTGAACGAGCTGGGGTTGACCGTTCGGAA
TAGGATTTCACTACTAAATAGCATGTTCTTTCATACATTTGTCTGCGTTAAAACCTCTTC
GATAGCAGGCGGAAAGAAAAAGTAAAGACCATGCAGTCTCTAAAATTTCTTACCGGTAAT
TAGCTGATGAAACAGTTAACACAATGTTATAATAGCTGCCCATTTTCTCTCGAACATTAC
ATGTATTCTTGTTATACCCAACTCCATGATATTACGCCGGTAAATAATTGCCACCTTAAA
TTTGTATGCTAGCAGAGGTGACTTGCAAGAGGACCAATTCACGCCAAAACACATGTAGCA
CACAGACAGACTATAATGAGAATATTTAAAATGTATACATATGTTGATGATAATTAACAG
ATATAAGTATTTTGAGCACTTCATAGTCTTTGTTACGTATATGCATTAGCAGGTTTCATT
GTTTTACATTGATACGTCTGACTAATGAAAGTAATATGCATACTATATACATTTACTTGT
TTATGATAATAAAGATCCTGCCAATAAGTTT
>CONTIG89
AAGAAAGAAAGGAAACTATACAATTCCACTGCGTACATTTTTTCCACATAACTTGTATAG
TTTCCTTTCTTTCTTTTCATGTTTCTTTTCAATTTCCCTTACATTTTTTTCAATTCATGA
ACTTTTTTGCTCTTAATTCCTTTTTGCCATTTTTTATTTTCTTTTTTATTATCTTTTTTT
TACAACTAAGCTTTTCTACTGCCTTTGATTTTCTTTTTTTTTCTTTCTCTTTTTTTTTTT
AATTTTTTTTTTATTCACAATCAGCATATTAATAGTTTACATTGCTTGCCCTCACACAGG
AGGGGACTCATTCACCACAACTTTACATAATATATATATATATATATTATGGTATAGCAT
GCATTTTCCCATGTGTTCACATCATATTAGCATCATGCCATCTTACATTTTTGTATACTT
CTCATTCGCACACATAGGTACATGTATACAGTGTAATATTTCAACCCTACCATATTACAA
CATGTATGTACATAGTTTCGTAATTATTATTAGTCAAATATGTTCTTCAATGAATCCCAG
ACATAATAAAACTTATTTGAAGTGCTTTAGTATTGAAATATTCATTTTTAAGGACTGTAT
AATACTATTTAATGTCTGTTGCTTGCTTCCAGCTTTGTTTTCAAATTTAATTTTATTTCT
AGATTTCCAAATTTGCCACTTTGTAGAGAGAATTATTAGATTAATAACTAAACAAGAGTT
AAAATTTAGATGATGACATCTAAGCATAACGTCTCTTTCAGAGATCTTATAAACTTGGTG
TAGTTGGGAAATACCATTTATTGCTCTATTAATTACTGGTTCTATATAATTCCATATTTC
TTTAGAGAGAATGCATCTATAAAATAAATGTTGTTGAGTTTCTAAATGCATGTTACAGAG
GTTACATTTTCCATCCGAGAGTCCCATTTTCATTAATTTATAGTTTGTTGATACTATGTT
ATGTAGACATTTCCAATGAAATTCTTTGCTTTTTCTGTCTGCAATAGATGTTTGCATTAT
TTTCCATATTCTTTTCCAATTTAAGAGTTCAT
>CONTIG90
GCATACTGATGATAAATCCTGTTTTGAATTTGTTTTCCCCTAATCCTATATACAGATACA
ATAATTATTGTACATGAATTTAAGTGAAATCAGGGGTAATATAAGGGACCAAATCTGATA
TTGTTATGGAAACTGACCTTCAGAGAAAACTAAAATGGAGTTACAGCAGGCAGTTGTGGA
ATTTATAACGGGACATATGGGATGTAAACCATGAGACCATGTTGTAAAGTAAATTTTGAC
AATTATTTTGAAGTGTCTCGTACAGCCAAGGACCAATACATATTAGTTTAGAAGCAATAT
ATCCCATTGATTTAAATCAGGATGATTGAAATGATAAAGGATCAAAACATTGATGATCAG
ATGGCCATTTCTAATGCATGATAACCTGTTATGCGTACTGAAGTATCTAGACTGGTGTAT
ATTATCGTGAACACACTTTGATGATGTATACAAACCTTGGTGCTATAATATATGTAAACA
TTACACAGGCATATTGTACTCCGGAAATTTACTCTACGGACTGAGAATAGTTAACTCTTT
AAAATGTAGTACCGTTATATTGAACAGGTGTGCATATAAATGATATAGATTTAACACACT
GACCCAAATATCAGACAATAACAAAAATAACAATCCGACCCAAATATCAGACAATAACAA
AAATAACAATCCGACCCAAATATCGGACAACAACAAAAATGACAATCCGACGCAAAGAGC
AGTGGTATCAACGCAGAGCAGTGGTATCAACGCAGAGTACGGGGGGGGGCAGAAAAATGG
CGGGAGAAGGAGAAAACATCGAGATGGCAAATACAGAAGAAAATGCCGACGACACGCCAA
GTCAGGACCCCGATGTTTGTGATTCTTCAGCACAAGAGTCCAACTCGAATGAGAGAACAA
TAAAACTTCCAATGTCAAGAGTGAAGGCCATAATGAAGAGTGATCCCGACGTTTCTTTGG
CCAGCTCTGAGGCGGTAGTGGCTTTGGCTAAAGCAACCGAAATGTTTATACAAATGTTAT
CTAAGGATGCTATCAACAGCACTATGCAGAGTAAAAGGAAAACGCTACAGCGTAAAGACT
TAGATACAGTGATAGACACCAGGGATTCCTATTCGTTTTTAGAAGGAACGTTAGACGGTC
CTTGACGAACGTCGACACAAACATAACGGCGGGGTCTGTGGAACTCTCGCCCTCATTTTG
CTGTGTCGAACATTGAGATTCCCAATGCGGTTGTTGACGAACTGCGACGCTGACGGTGCT
TACATGTCACAGGCGGACATCTCTGCTATAGGCCTATGCAGTGACGTGTCGCACAGACCT
TCTAATCATGTGTTAAAAACTGAATAATAGAACAACACATTTATTAATGTACCTTGGTAT
ACGTACTGTACATGCAGGCGGAAATGAACTCAAATTTGATATACAGTGTCGTGTGAGACG
GAGAGTTTAAACCAAGTGACAGTGTATAAATAACTGATTAATAGTAATTCCTGTGATTAA
TATGTATAAAAAATGTTTACAACAGAAATATAATATAGTCTTGACTCAAACG
>CONTIG91
GTTACTTCCCTTACCGGAAATAATATAAAGCACGTGTTACGTGTATCTACCAGATTTGAG
AAACTCGACGTCAAAGGAGAAGAAATATGGGGAGAATGAAGAAAAAGTTTGAAAGTGGGG
AAGCCACTGCCTTTATGTCCAGAAACCAAGCCATTAAGAAGCTTCAACTGAGTTTGGCTG
ATTTTAGACGTCTTTGTATATTAAAAGGGATCTATCCTCATGAACCCAAACACAAGAAGA
GAGTAGGCAAAGGCAACACAGCCCCAAAGACATATTATTATGTCAAAGACATTCAGTTCC
TCTCTCATGAGCCTATTATCAGGAAATTCAGGGAGACCAAGCATTTTGTGAGACGTCTGA
AGAAAGCTCTAGAGAAAAACAACACAGAGGCAGTCAGACGTATAAGAGGAAATAAACCAA
AATACAATCTTCACCACATTGTCCGAGAAAGGTACCCATTCTTCTCTGATGCCATCCGGG
ACCTGGAAGATTGTCTGTCCATGTGTTTCCTGTTCTCAACGTTTCCAAAGACTAGTAAAA
CCTTCACAGAATATATTTTCCGATCACAGAAGCTAACAGTGGAGTTCCTACATTATGTTA
TTGCCTCAAAGTCCTTACGGAAGGTGTTTGTTTCCATCAAAGGGATATATTATCAGGCTG
AAATACTTAACGAGACCATCACCTGGGTTCTACCTCACAAACTAGGCTTTGAGGCTCCAA
CTGATGTGGATTTCAAAATCATGCAGACATTTGTGGAGTTCTACACTACCATGTTGGGTT
TCGTCAACTTCCGCTTATACAACACACTAAACCTACACTACCCACCACAGCTTGAAGATG
GCTTCACAGAAAATGACTTTGATGAAGAAATGTCACTAAAGGAGCGATTGGAAGAAAAAC
TAGCCTCACTGTCGCAGGCTGTCATGTCCATTGATGCTGGTGGCGGAGAGGATGATGCAG
AGATTGATGACTTTCCTCTTGTTGATCCAGACAATCCAGATCACATCGAGCAGGCTAGAC
TGGAAGCAGAAAAGCACAAGAAGTTTTTATGTCTTTTCAAAGGCCTAAAAATCTTCCTAA
GTCGGGAAACTCCAAGAGAGAGCCTTGTGTTTGTCATAAAATCCTTTGGGGGCCAGGTTT
CTTGGAGTAAAACCCAGGCCATTGGTGCTACCTTTGACGAATCAGATGAGCACATCACAC
ACCAGATAGTAGACAGACCAAAACTGGCCTCACAGAACATGAACAGGTTCTATGTGCAGC
CTCAGTGGATCTATGACTGTGTCAATGCTCAGACACTTCTCCCAGTATCGGACTACTTCA
TTGGTGCAGAGTTACCTCCCCACTTGTCACCTTTCGTGGAGGAACAGGAAGACGACTACA
TACCGCCGGAGAGGCAAGCTTTTCTTAACAGGCAGAATGGAGGAGAAGATTCAGGAGTAG
GAGAGGATGATGGGGATGAAGATGAAGATGAGGATGAAGAAGACGATGAAGAGGATGAAG
AAGACA
>CONTIG92
CCGGGGAATCCCCTTATACACTGTACTTCCTTGAAAATTTCCAAACAGGAATATGCCTTA
GCTAATATTGTCGATTTTACTTGTTAAAATGGTGAAAGAACGGAATGCTCTGCGAACAGG
ACAAGAACACGATGAAAAAACTCAAACGGAAAACATTGTTTATTCTCCGGTGATGAAGAC
TGAAGATCAGTCGGATCCAGAGGAGGATTTGGGCAGCTTGAGTATTGATGACATCATCAA
TCACATTGAACATCTCAAAATCAAGGATGAGAAAAAGGAAATTTTTACAGCCAGAGGAAA
AATAAAAACTCCTCAAATTGATGAAAGGTTGTATCCATATGGTAACTACTATAAAACAAC
CGACAATGTTCAGATCAATCTTCCGGAATATAAGATCCAACAGCCGTACCCTATTCATAC
CACCATCATGCCACCTACATGTCAACACTTTTCAACACAGAATGTTTTTAGGGAGAAACA
AAATCACTACGTGGCCGCAGTGGATGAAAGATGCCGATTTTGGATGAAACCCAAAGAAGA
ATTTGCGTACTATCAACAAATACAGGGCCACCATCTCCTTCCTCGCAAGGATCCATACCA
GGGAATATGGGAAGAAGATGGGCGTGTCCGAAAGCAGAAGACTTCTGGGAACTCCAAGTC
CGCTGGAAATGTGACGTTAAGGAGCATCAGGAAACTAAAACAAACAAAAGATCTGACAGT
AGCAGACGGAGTTGTGATTCCGTTTCCAGAAGAGTTTTGTTCTGACGAGGATATAATAGA
TGGCCTGCCATTGGACCTTGATGTGGACTGCTGCCCTGGACAAATGCACTTCTCGGAGAA
AGCCTGGGAGGACGGTATCCCCAAGTTGGACCTTCCGGCGTGTGATCTCATGGAAATTTT
TGAAAATTGTCCAGACAGCCATATTGTGTCTAAAAGTGAACATCATGGTTACTTCCCTTT
GTCACCAGCAGAGACTATTCCGAATTATCACCCATCCCCAGGTCGCATGGACGAGGTGTA
TAATCAGGACAGTAATGACAAACTGTCAAGTCCCGAATACAGTCAGGACGAGTGTGAAAT
TGTAGAGACTACCAGTCCGTACCCTCAGATGGGCCTATCTCCCAACGGCAGTGCACTTGG
TGATATTGAAGTGTGCTCCCCAGGAGAACTCTCCCCAGGGGAGTTAAAAAACCTGGAACA
AATTACACAGCATCTCAATGACACATACACTGTTCTGGACAACCACATGTACTTTGACTG
GATTTCCTGTGATATAGATGGAGACAGTGTGTTGCACTCCTGTATGATCGCCGAAGCTAC
TACAGACTTAATCCTCCTGTTGATCGTCAGCCTCCAGTCGGAAGGTATCCTGTCCTCTAT
AATCAATCTACAGAACCAGATGTTGAGGACGGCTTTGTTCCTGGCAGTAAGGGAGGAGAA
GGTGGACATTGCCAAGTCTCTGCTGGACAATAACGCTGACCCCAACATACAGGGAAAGAT
TCTGGGAATAAATGACAATTATGAACTGAGATCTCCACTCCACCTGGTTGCAGAAAAGGG
AGATAATTCATTGCAAATGTTAAAAATCCTGCTCGACTGTGATAAAACTCAAGTGGATCT
AAGAAGTGAGAGTGATCGAAGAACAGCACTACACCTAGCACTACTATCACACTGTTTTGA
CCGACCAGAGAGGTCAAATGTCAACTGTTCTAGAACCATTGAGCTACTTATCCAGTATGA
TGCTGATGTTGAGTTGGCGGAAGACTGCAGTAGCAAGACCCCAATCATCCTGGCCATAGA
CACCAGAGACTACCACTTGGTCAAATCATTCATCAATTGTGTTGAGGAAGAAAAAGAAAA
AGACATGATTCGTTGTATCCTAGAGACTTGTACGCGGGCGGGTGATACACCATTACACAT
TGCAGCAGGAGCAAACATTCTCAAGGAGGACAAGGTGAAACTCTTACGGTTACTGGTGAA
TCGTGGGGCTAATACACATACAGAAAACAACATCAAGCAGCTACCGGAGGACATCGCAAG
TCGCGATCTGTGGAAGGCTGCATTCCGATGCTGAGGAACTCTTGTGTTATCGTGTGTTAC
CTGGCGTTACCGTGTGTTACTATGTGTTACCTGATGTTACCTGGCGTTACCTGGTGTTAC
CTGGTGTT
>CONTIG93
GGTGGATAATATGGTGGCTCGACCTGAATTTATCTCCATTTTCTAAGGCTGGTCACGACT
GAATGAACGTCCTTATGTGCTAGGTCATTATGGGAGAAGCAGCATCGGCAGCAGCAGCAG
GTCAAGCACAGTTTTCTCAGCTCCAAGTCACAGTACAATCAGCTAAAATCACTGCGAGTA
GTGGACTGCTCGCCTCCAAGCCAGATACATTCGCAGAAGTAAGCGTTGACGCACAACCAC
CAAGAAAAACAGATGTCGCGAAGAAAAGTTCTACTCCAAAATGGGAAGAGGACTTCACAT
TATTGGTCACCCCATATTCAAAGATAGAGATAAAGGTGTTCAGTCAGAACACTATACGTG
CTCCCACTCTGATAGGGTCCAATACCATAGAGCTTCACGCCATCCTATTGGAGAATCATG
GCAAATTGAATCATACAGGCAAAGCATTTGAGGTAACCCAGGAGGGAAAAGGGAAAACTG
GTGAGGTAAACATAGAATTTCATGGGATGGAGGTTAACATGACTCGGTTTCCACGCCGAA
ACATCAGCAGAAACTCACAGGCACAGGCTAATGGGCAGGTCCCAAGTAGCAGCACTGGTA
GTCACAATACCCATGGTAACAGCCGCAACCGCACTCGTAACACCCGTGGTCCTGCCCCTC
CTGTCCCTCCGCCCCCAAACCGCTCGCAGGGCTCCAATCCCCAGGGGGCTGGCTCTCCCG
CTGCCAGTGCTGCCAATCCCAATAGAAGAACAGTTATAGGTACAACATCACCTCCAAGCT
ATGCCTCAGGTGGTAATACTACAGCCCCCACACCAACTTCACAACAGAATGGTGTTGTTT
CCAATGCAACTTCAGGATCAGGGGCCGCAGGGGTTGCAGCTTCAACACCCACAACAGGGG
GTTCTCCGCCAGTAGGTCCTCCACCAGGAACACCCCCTACAGAACAGAGCACCAACAACG
AACCTCTCCCACCTGGTTGGGAGATGAGAACAGATGGACACTCAAGGCCATACTATGTGG
ACCACAACACACGAACCACAACGTGGGAACGTCCCCAGGCCTTGCCCCCAGGTTGGGAGA
GGAGAGTAGACCCTCGCGGTAGAGTGTACTATGTTGATCACAACACACGCACTACCACGT
GGCAACGCCCAAATATAGACATGGTCAACAACTATCAGCAGTGGCAGGAGTGGCGCAACA
ATCGTTCTATAGCCCTGGAACAGCTACAGAACCGTTTCCTTTTCCCGAACCCGGCACAGG
TCACTCAGGAGAATGACCCCCTGGGACCACTCCCTGAGGGCTGGGAGAAGCGAGTGGATG
CTAACAGTCGAGTGTACTTTGTAAACCATAAAAACAGAACAACACAGTGGGAAGATCCCA
GGACACAGGGTATTGTCCAGGAAGACCCCCTGCCGGAAGGCTGGGAGATGAGGTATACAG
CAGAGGGAGTACGCTATTTTGTGGATCATAAAACAAAATCTACTACATTCCAGGATCCGA
GAGGAGGGCCATCCAAAGGACCTAAAGGTGCATTTGGAGTACCCATACAATATGAAAGAA
GTTTCCGGTGGAAGTTGGGACAGTTCAGATACCTCTGTTCTTCGAATGCTTTGTCTGGAC
ATGTTAAAATTACAGTATCAAGGGACAACCTTTTTGAGGATTCTTTTGCACAGATTATGA
GGTTACAGCCCTACGACCTCAGGAGAAGACTTTATATTATTTTCAAGGGAGAGGAAGGAC
TGGATTATGGAGGTGTAGCCAGGGAGTGGTTTTTCCATCTATCCCACGATGTGCTGAATC
CCATGTACTGCCTGTTTGAGTATGCCAGTCACAGTAACTACAGCCTACAGATCAACGCTG
CCTCTAATGTCAATCCCGACCACCTTGTATACTTTAGATTTATTGGACGATTCATTGCTA
TGGCCCTGTACCATGGAAAGTTTATCGATAGTGGCTTCACACTGCCGTTCTATAAGAGGA
TGCTGAACAAGAAACTCCACCTGACCGACATTGAGACAATAGACCCTGAGTTCTTTAACT
CACTCACCTGGATCCAGGACAACAACATTGATGAGTGTGGCCTGGAGCTGTTCTTCAGTG
CTGACTTTGAAGTGTTGGGCAAGATTGAGCAGCATGATCTGAAGGAGGGTGGAGCTGACA
TACGGGTCACCGAGGAAAACAAGGAGGAATATATCAACCTGATGACCAACTGGCGGTTCC
AGAGAGGGGTGGAGGATCAGACCAAGGCTTTCCTGGATGGATTCAGTGAGGTGGTGCCAC
TCCAGTGGCTACAATACTTTGATGAGAGGGAGCTTGAGTTGATGCTGTGTGGCATGCAGG
AGGTAGATGTGGATGATTGGGAGAGGAATACTATTTACAGACATTATCAAAGAAACTCCA
AACAAGTTGTCTGGTTCTGGAAGTTTGTAAGAGAAATAGACAACGAGAAACGAACAAGAC
TGATGCAGTTCGTTACTGGCACATGTCGTTTGCCAGTTGGAGGGTTTGCAGAGTTGATGG
GAAGTAACGGTCCACAGCGTTTCTGTATAGAGAAAGTGGGCAAGGAGACCTGGTTGCCTC
GCAGTCATACCTGTTTTAACCGGCTAGATTTACCCCCCTATAGGACCTACGAACAGTTAG
TGGAAAAATTGACAATGGCAATCGAGGAAACAGAAGGTTTTGGACAAGAATGATGTTTAG
TTAGAAAACAACTGGTGATAATGGACCTGTTATGGCCATATTTGTACATAAAATCATAAC
AAAAACCTCTTCTTGTTACTGTGCGAGGATGAAGTGAATGAATTGTTCCTTTATACCGTC
ACTTCATATAACTACATATAACTAAAATGTATCGCGTCCTTTGTGAAGCATTTTTCTTCG
TGTCTGTAGAATCTATTTGTAGAGGACAGAGGAGGTACTGAAATCCAGGTGTGTAACTGA
CGCTGACCAGCAGTAGTAAAATTCTATGCAGGACACAGATTATCTATATTTGCTCAAAGT
CAGCCTGCCTCTTGTTAATGATTCTTCTACAGAATCTGATTGCCTGGAGAATTCAAATCG
GAATCGTTTAACTTAAGAACATAGTGTCAGTGGAAAACTGGAGTATCATAAACTTTGATA
GTATGTATTAAAGTAGGATCAGGTCCCACTTTTATCAGTATTCCTAAACTTATGGAAATT
CCCCAGCT
>CONTIG94
CAACATTACGAGATAAAATTAATCCGCCTTCGAAACGGCCGCCATCTTAATTTAGAAGCT
GGACTAAGGAAGGGGGGTACCTGTTCAATCTGCCATCATCCTTTTATTCTTCACATTTTA
GACGCTTATTTCATATTTATCTTATCCCCCAAGCACTTGTGTGATGGCAGATACAGATAA
ATTGAATATAGACAGCATAATAGCTAGGTTGTTGGAAGTTCGTGGATCTCGCCCAGGAAA
GAATGTTCAGCTTACTGAATCTGAAATAAGGGGGCTGTGTTTGAAGTCCAGAGAAATCTT
CCTCAGTCAGCCAATTCTTTTAGAATTAGAAGCTCCATTGAAGATCTGTGGTGACATACA
CGGACAGTATTACGACCTTTTGAGGCTCTTCGAGTATGGAGGATTTCCCCCAGAGAGCAA
CTACCTCTTTCTTGGCGACTACGTAGACAGGGGGAAGCAGTCATTGGAGACAATATGTCT
CTTGTTGGCATACAAGATCAAGTACCCAGAAAACTTCTTCTTGCTTCGAGGAAACCATGA
ATGTGCCAGCATCAACAGAATTTATGGATTTTATGATGAATGTAAACGACGATATAACAT
TAAGTTATGGAAGACATTTACAGATTGCTTCAACTGTTTACCTATTGCAGCCATCATTGA
TGAAAAGATTTTCTGTTGTCACGGAGGTTTGAGTCCCGATTTACAATCCATGGAACAGAT
CAGGAGGATCATGAGGCCGACAGATGTACCAGATCAGGGATTACTCTGTGATCTTTTGTG
GTCTGATCCTGACAAGGAGACGATGGGATGGGGAGAGAATGATAGAGGGGTGTCTTTCAC
ATTTGGGGCAGAAGTAGTGGCCAAATTTCTACACAAACATGACTTGGATCTTATATGTCG
AGCTCATCAGGTAGTAGAAGATGGATACGAGTTCTTTGCCAAAAGACAACTGGTGACTTT
ATTTTCTGCACCAAATTACTGTGGGGAATTCGACAATGCTGGTGCTATGATGAGTGTGGA
TGAAACTTTAATGTGCTCATTCCAGATATTGAAACCTGCAGACAAGAAAAAATTCCCATA
TGGAGGACTAAACGCAGGGAGACCAGTAACACCACCTAGGGGTCAACCGAAAGGGAAAGC
AAAAATATGATCAGTAATGAATAAGTCTTTTGGATGGTTAAAATTGGACACAAAATTGAC
GATGTTCATTCATAAATCAGTCGCAAACATTAACAGTTTGACTTCTTAAATTCTCTGGAC
ATTAAATGAATGCCAGTGAAAAATATGCTTGTGTTGCGGCTGATGTGATTGACTGAAATG
AAGTCCTGCAGACAGTGCATATGTTGTCTCTGGGATGAAGTGGATCAGAAGATGTAGAAT
GAAGGAGTATGTAACTTTCGATTTTTGCCATGGGGACTCCATCCTGCACGGACAACATAA
TTAACGTATTGACAGTGACATGTAGTATTGGTGTGTACGAGTCCTGTTGCATCATTTAAT
GTTGTACATTTAAAACATTTTGTTGTAAATGTTAACTTTTTTAGTCTAGCTCCTGTACAT
GTCAACATGAACTGTGTTCAGAACTGGAGCTTCAAATATTTTACCACTTGGTCTGGCTTT
CATAGATCTATTAATAATCCAGGCAAAATCATGAGATAATACAATTTGATTTAAATCCAT
ACATGTAAAGATGAATTGTGTCAAGATCAAAATATTAATATCAGTTGAGTGTTAATCTAA
GTGTGTCTGCCTTGTGCAATTTTGCATAGCATTGTTCTGCCTTTATAGAACAACATATTT
CTTTGAACAATGTAAATGTAACGTTTGACATCAGGTCATAAAACGGTCATACAGAAGTTG
TAGGAAATGATGTTGATGTGATATAGCATGGTGTTACATCATAAGCCCTCCCTATTTAAT
TCATCCTCCGTAGCCTATAGAGGATGTCACCAAGTCAAAAAGTGAGAGCTAGTCCCTGTA
TAGCTTTAAATAGGAATGGTTGAGAATAATAATAACATGCAGGTACATGTTGTAGTCTTT
CCTTGCATATTTCCTGAATCACCATTATGACGCAAATGACAAATTAACTCTCATTGTTCA
ATTTATGTACATAAGTGTCATGGTTTGCCGACATGAGATTTTATTCTTAACTTATCTCAT
TTCATGTATATAATTCTGTAAATTTGTATTTTAGTTTTGTCTAAATTTCTGATTACTAAA
ATAGCACAAATCATATAGGGTGGAATATCTGGACCACAAACATAGAACTATGATGTCATT
AATTATAGACCTCAGATTTATGCTACACATCGATATATCAACAGGGGAAACACGTGATAC
AACACAAAACAAGGTTTTTAAGTCACTAATATTTTTTTTCTTTCCTTAATTTATGGTGTA
AAATATGTAGATGAAATGTAAACTGATCAATGATCATGTAAATCTAATACATTATTTGTT
GTATAGAAAAGATGATGACCGAATAAAAGATGTTTTGTAAGAACAAAAAAAAAAAGCCTC
CATCTTCCC
>CONTIG95
CGGGGGAGGAGGGGGTGGGGGAGGTGGACCACCACTTGAAGGAGGTGGTGGGGGAGGGAA
TCCACTATTTGAGGGAGGGGGTGGAGGTGGTCCCATAGATGGTTTCATAGGTGGAGGGGG
AGGATGACTGCCTGGTGCACTTTGAGGAGGAGGGGGAGGGGGAGCTCCAAGGTTCCGGGG
ACCTCGGTTAGGAGGGGGTGGGGGAGGTGCCTGGTGGGCTCTTGAAGGGGGAGGGGGTGC
AGCAGGGCCAGGTCGAGAAGGTGGAGGTGGGGCCCGATTTGCTGTACGCTGGGGTGGCAC
TGCAGGTGGAGCTGCTGAAGGGAAGATTGGCGGAGGTCTCGATGCCATCTCAGCCTTCAC
TGCGTCTATACCTCCATGCTGCTCCACAAAGTCGTAGATGAAATCTACAGTCTCCTTATC
CACCACCTCATTTTCATCTATACCCACACTCTCAAACAGCCCCTTCATGTCAGGGTCAAG
GTTGTTCATATCAAATCCTTTGTTAGGATCCCAGCCAACATGGCTGACGTGCCTGAAGTC
TGTGGGCGTACTAATGTCCTCCTTGGTCAGCTTCTTCTTCTTGTCCTTTTCTTTGGTCTT
ACCCTTGCTGGCCTTAGAAATGGTGTCCTTTCCACTTGTCTTGTTCAAGTTAACATCTAC
AGACGACAGTGGGGGGCCAGAGTTGTTGATGGATGGAGGTGAGGATACCCCTCCCTGATT
CTGGTTGTTGTTATTATGAACACTTCCTTGCTGATTTTTCTTTTTATCAAGTCTCCTCTG
ATGGCGTTCCATGAGCTTCTGCTCAATAGCACTTTTGAATTTAAATGCTTCATCTTCACT
TGCGAAGTTTAGGCCAGCCTGTACCTCTTCTGCCTCGAATGTATGGAAGTACTCCCTAGG
TGCCTTGTACCGGAATTGGTTATAGATCTCCTGCTCCCAAATCGTCTGGCCCTTCTTGAC
GTCAAACACCCTGATGAAGTAAGAGCGGTTGGGGTTGTCCTTGATAAAACATGCTACACC
ACAAAAGCGTTTTGTCCATCGTGTCCGCGCCGGAGGGTCTGCCGTGTACAACTGGACAAC
ACCAGTAGCCAAGGACACACATCCTCTGCCCAACAATCCGAATAATTGTTCATTTTCTGA
ATTATCAAGCAGTAAAGAACCGCTATTTGATGCCCTTGGTTTATTTCTTCGCTGGTTTCC
CTGTGACATTTTATCCCTTCAAGTCTATTGTCAACTTCGGGGTTCACTTCCTTGTTTTAA
ACCAAGGGCATCAAATAGCGGTTCTTTA
>CONTIG96
CGAACAGGATACGTACTGGATATATAACTAGCCTGGTAAGCCTACCTTGCCATTCCGAGC
TCAACTGATCGCGCTCACATCACAACCACTCACAGAAATGGCTGAGAACATGTGTACTAT
TGGTATAGGGAAATTGAGGAAAGTGGCACTGGCCTACCTCCAGGATGTTCTACAGAATGT
CTACAATGTAAGGGTAAAAATCGATAGTCAGACCGAGCCCTTCCGGTCCGAGAGAGAACT
TCCGGTTAGAACGGCAGTGGACTTCAGCACCGTTAAAGACCATGTGTGTGAGAGACTAAA
ACACATCTCCCCTGGACAGGATAAGTGCCAGGGTCCATTCTGGGACATATGCGAAAGCAT
GATAGAAACAAAGAAAGTCAGATGCATTATGTCCGACGTGGAGAAGGCAGGAAAAGAGGC
AACCAAGGTGATAGAATCCTGGGGGGTAGAAAACGAGTTATACGTGGGCATGATTCCGAC
CCCTCGGGATATGTCCCTATTTGAGGCGACTATTGACGATGACAACAACAGAGTCCACCT
TCACTGGGACAAGGAGACGCTGCCAAAAGATTACATGGCTTCTGTAACTAGGATGGCACA
GATTCTTCGTGATCAGAAGCGACAACCTACTCCCGTAGAATACTTCGCCTTCCAGTTGGC
GTACTACAACCTGTCCCATGGATACCAGGGGCACCACCAAAACGCGCGAGGGTTGGGCAC
CCCAGGGTTCCGCCCTTCTTCACAGACCTACATGTCCCTCACCGACCCTGGAGAGGGCCA
TGTGTTAGGAACCACCCGATTTAATGAATGGATGGAAGGTTCAATTGTCCACGTCGAACA
TTTGGAGCGTCCTCGAAATCTACCGCGGCAGAACATCGAGTCGTATCGAATTCCGTCAAT
GCTCGATTTCTCCAAAGTAAGATTACACGTTGGTTCCAGTGCTCCAACTACATACTTTGT
TGGACGAAGAGTGAAAGATTCCGGGAACTTTGAAGAGGATTTCTTGAAGCTAGTCAATAT
AACTGCAGCGTCTGCCACGGCAGCGTTTTTACAGGGAGCAGCAGAGTGTAAGGTCTCTAT
GGAGGGACTGAGCACGTCACAGGCCGTGCGATATATGCAGTCACTCAGGGGACAGGTTCA
GAGAAACAGGAAACAGTTCTTGTCAGCCGCCTGGAACCTTAACCAAATCGTTACAGATGA
CTACGAGCAGTCTCCGCCCTGCAAACTGAATGAGAGAATGGCTATAGCTTCAAGAGCTAT
CGAGATTACGTCCATTGGTGGTTTTGATAAGATCACCTGGGACGGCGCTAGCGACACCTA
CCCTTCCAAATGCATCATGTACCAGTTGACATTTGAGGAGGCTCTGACAATTGTCCATGA
GGCCCACATCAGGGGACTTGTCACCTATTTTTCTGCCGGGTTTAAATTCAACGAAATCAA
ACATGCTGTGTATGCTGGTGTGGACGGTATCGGCATCGGTGGGGCCCAGGTACTCAGGTT
CATGGACGGACAGACAGGAATGCATGGCCCCTACACAGAAGAAAACATCCCAAAGATTCT
TGAAAGTCGAAACGACGCTGCAAACACCACACGCGGACGAGGTGTTAAGCTCCTAGCCCG
ACTAGACACAATGTACTTCGAAGGATCCATCACCAAGGAATATGACGCCCTCCGGGAACA
ACTCTTCACTGCTCTCAAATCTATCGACGAAACTCGCATCGCAGAACTGCTGGATCAACT
TAAAGAAGTCGTCAATATGTCAGAGGAAGGAAATTCGCCTCTTATTGGAAGAGCAAGGCG
TCTTGTGAATAGCACTGACCCGTTATTGAAGATTCACACAGAATCTGAAGAGGAATGGAC
GGCCCTGAAAAAACTCCTCACCAGCCTGATCATTGCTAAGGACGAAGAGTCCATCGCAGA
GGAGTACGAAAGTGATCCTTGGCTCGTCATGCGCAAGGGGTACCGGAAGAAGCAATGGGA
AGACAACCGATGTATTACACGTCAGACCTCGTTTGATGTGACATGCAAATCGTTTCACTA
TTAAATCAGTAATCAAGGGTGAAATGTGAAAGATTATTACTGAAATATTTTTTGAAGAAA
AAAAAGAGAGAAACAAACAAACAAACAAACAAACTATTTTGTTGTTTTACAATATAAGAC
TTTACTGTACAAAAACTGTCCATATGTTTTGATCTCATCTTTAGACATTGTTGATACCTA
GCATCACTTGTTTCGCAATATCCTCTCAAGTACTGATGTGGCGTTAACTGCAGCCCAGCT
ATCAAACGTATTTTGCTGTGAAGTATAGGAAATGTCATTAAGCTTACCTGTGTCTTTTAT
GTCGCTACATTTGTCATTTTGTACATTATCCGAGTGATCTTACTTATTACCACGTGACGG
TACACTTGTCAATGTTGATCACGAGATCAGGACCTGTGTTTTTACCAAATGATTGAAGTT
GTGTCTTAATATTTGTGTTAATTATACAATTTAGCATATTCCATTTCATATCAATGTAAT
ATGAAATAAGATTCTGTTTGAAATCCAACTAATGATAATTATTTTAAAATACCTATACAA
CCAAATCCGGTTGCATTCATATGTTTATCGAATTTCAATATATTTCTCGTAAATAGGTTT
CGGTATACTCAAGAGACTAATATATAATATTGTACTAGAGGATATTTATAGTAAATTAGA
GTTGAAAGTGTTATATGTGAGAACGTGGATGTGGTGCAGTGGTATAAGCTGCGAGTATTT
CTGGTTAGGCGATTAGGTGCCTTAAATCGTGAATTCGAAACCCAGTCAGTGCATAATCGA
GTCATAACATTGTCTACCTTCGTCATTTGTGTTGCTATATTTTTATATGTAAGCAGTTGT
TTATGATTTATCTTTCATTTATGATATTGATATATTTTTATGTTTTTCCATTGACATGTT
TTGTTATTAAATTGATATATTTGTTGCCATTACAATGAACTCATGCTGTGTGTGGAGACT
GTGTGATAGACGTGTGACTGGTGCCATCAATCATTGACAATTATTCATCTTTTATTCGTG
TTTACTGAATGTTTATAAGATTAAATGTATTAATAACCG
>CONTIG97
CTTCCGTATAATACCCGTACCTCGTACGAAGCGTGCAGCACGTACCTTGCCTGAGAGCTG
CACTGAAACCTGGCACAGATAAAAACAATAGAGAACAGACTAGTCAGGATGAGTGCTGGT
CCCAAGAAGCATGGCCTTTTGGACAACGTCAAAGCCAGATTCCAACAACAGCATGAAGAA
CGCCAGGAGAGGGTGGACCGGCTGCAGGCTAAACGTGAGGCAGAGATAGTTCACAGCCGT
TACCTAAAGCAGCATGTTGTTGACCCCACAAAAATGTCGGAGGCCAAGTTTGCTGTCGAC
CAGTGGGCCAAAAAACATGGCACTACAGTAGAAAAGCATATTAAACAGGCCGTCCGAGAA
AAAGGCACAACACCAGTTCAAAGACAAAGAAAAATTTCGCTAGCGAGATCACTACATGGT
GGCCTCCATAACCATCGAGCCAACTATACCTCACCTCAGCAGGACAGACTTTCTAGAGGC
AGTGCATCCGTTAGTCGTACAGAAACTGGGAGACATAGTGCTACACAAACAAGAAGAATT
GGTACCAGAGATATCTCAGAATCAGAATGCATAGATGTAGATTCTTTAGACGAGTCTATG
TCACTTGGAAATTGTATACGAGAATTTAATAAGCAAGCTGTCATCAAGAAGCATAAATAT
GAGAGTTCTTCTGTTGTCCCAGCAGCCGTAAAGAATCACAATACGAAAACGAGGCTGTCA
CAATGGGATACTGATAGTCATGGAGATCGGGACACCAAACAAAAGATCAATTCTAATACT
AAAATCATCAAGGAAGAGATTTTGATTGAAGACGAGGATGACTTTTCAGTCATCTCTGTA
GACAACCCTGATGACCATATGTCCCCCGACCCCACATCCCCTGACCCTGCATCCCCCGAC
CCCACATCCCCCGACCCTGTGACCCAAGTCTCTGTTACAGCTAACTTATCAGGAACAATG
TGTTGTGTGGTCAGCTGTGGTGCTGATTTCTCCACCAAAAGTGGAATACTTGAACATGAA
GCGAAGTTTGACCACTCTCCGTGTAATCCGCTACTCCTGACTAAGGACTGCCTTCTTCCT
CCCACTCCACTGGGCTATGCTTGTCCGAAGTGTCTTCAAGTGTTCAAGACAGAAGAAGAT
TGTGTGCAGCACCAGAAGGATTTGACCGACCATTTGCTGTTTCTGTCCCCACTGGAGGTG
GCCTGTTACCTCTGCCCCCAATGTCTGGCGCTGTTTCCCTCAAATCATCATTGTCAACAA
CATATCAGCCAGCTGAACCATCACCGCATTGCCTACCCCTTCAATGGTGATACAAGAGAA
AAAACCAGTAATTCACCAATCCCTGTGTCCCGTCTGCTTGCTGAGGATTTCCTCACCAGG
TGTCGCTTCGTTCCTTTCTCTGTCAGCTGTTTGGACTGTACACTGGTTATAGAGTCTAAT
TCTGACATGGTACAGCACCTTGAAGAAACCAATCACCAACACTGGCACTTCATCGCCACG
GCAACATTACAACAGGTTGAAGTTTTTTCCAAGTACTTGGCCAGACACAGACATTCATGT
TCTACCTGTGACAGTGTGATGCTTGGTCCCACATCCGACGACGATATCCATTACTGTGTG
TCAAATGTAACGGAGTCTGTGATTGGTCAGATCAAAGATCTTAACTGTCAGACATTCAGA
GACTTTGTACGTAGGTGTTGTATATCCTTTATGGTATCCCAGGATGTTCAGCTCACCAAC
AAATTTACTGCTCAACAAACGTCTTCTCCTCTGAAGCCAACTACAAACAGAAAGCGAAAA
CGTAGCAATGTCTCAGTTTGTGGGAAGGAGATTAAAGTTGAATCAAGTTCCTCTGCTGAC
ATTTTATGTGATACAACCACAGAACGATCTAAATTTTCTGTTAAAAATGAACAAGATGAA
TTGGCTTCCTTTGGTCAGAACTCATCGGAGGATATCAAATATCATGTCAAACAGCTACCA
ATGGAAAATTCTCAGATTTTAAATGAAGACTGTTTGGACTGGTCGAACATGACTGACAAG
TCTCTGAT
>CONTIG98
TCTGTCAACGTAGCAATACACACCGCTATAAAGTATAACACACTGCACACACACACACTA
CCTAATCACCTACAGGGACGATCCATGACCTTCTGACCCCAAGTATATCAATGGATCTTA
GACAGCAATATAGTCCATCTGTTCTCACCCTAAAGAAGGCAGAAGTACGATTTCACAACA
CCTGACATTAGCGGCGTTTATTTTAAAACATTATCTTGTCGCGTTTATCGGCTTACATTT
AGTTATTTTCTCATCATATTTTATTCTAACACATTGCACCACACCGCGCAGTGATATTGT
CGTAACCTACTATTTTTAGAGAAAGTAGACCGCTCTGTCTATGATTACCACTAGCATGTA
GAATGAATGACCTAGTCCTCTAAATATGGAAAAATTAATCCATAGGAGGCGGGGCATAGC
TACGTCACGCTGTCTGTGATTGGCCGAGGAAGTGTTTGTTTATGCCGTCAGTTCTCATGC
TCCATAAAACAGGGAGAAACTATAAATCGGAGTGGAGAAGAAGGCTGGTTATAATGGTCT
CGAGTTGACAAGAAGTATTCACACAAACTAGTACCAGTATGGAAATTCACAGTTGTTAGG
ATATAAACAACAACATTCTGTTGTCTGTATAGCCCGAGGATCTCGCACCGTGTGTTCAGT
TTTTACCTTCCCGTTCTCACTGCCGACGTTGTTGATTTTCTCGTGCCGTCGACAAGCGGA
TTACCAGCCCTTTAACGGTGTTGATATTACGTTTAGTGTTTTGTTCATTTAGTTCCCATC
GCAGATGCCTTGCGTAGAGTGTATGTTAAAAATGTCGGGAGATTTCGTGAGTCCTGATGG
CCTTGTGGATCTTTTTGGGTCTAGTGATTCTCCACTTCTCCTTGACTGTCGCTCGCAGGC
CGATTTCACCAGATCTCACATCAAAGGGGCCATAAACATAACGCTACCAAGCCTTATGTT
ACGGCGATTAAAGAAAGGAAATCTTAAACTGTCGTGTGTCATTCAAAATAACGAAGCAAA
GGATAAATTCAATAAGTTATGGAAATCCCGAAATGTTGTCTTATACGACGACTGTTCCAC
GGACCCAAACTCAAACCCTTCAAGTATTGTCGAACTTTTGTTGAGAAAATTGAATCAGGA
TGGAGCTAAAACCAGTACTCTCACGGGTGGATTTCCGTCTTTTGAGAACAGATACAGAGA
GCATTGTGTTGGACAGGAAAATGTGGAAGAAACTATTTTTGGATTGTGCAATTTAAAAAT
TTCTGACGATTCTGGGAATGGTACATCTGATTCAGACTGTGATAATGTCAACTCTCCCAC
AGCGATGTCTCCGTTCCCCGTGGAAGTGCTCAAGTACCTCTATCTCGGCAACGCTCGCAC
CTCTGCAGACATTGGCCAGCTGAAAAAGCATGGAATCAAATACATTCTTAACGTTACTCC
AAATGTCCCTAACAAATTTGAGGAAGACAACGACTTTAAATATATGCAGATTCCTGTAGC
AGATCAGTTGTCACAGAACCTTTCCGCCTTTTTCCCAGAAGCCATAGCATTCATTGATGA
GGCCCGTGAGCAGAAGCACGGCGTGTTGGTGCACTGTTTGGCGGGAATCAGTCGGTCAGT
GACTGTTACTGTGGCCTATTTGATGCAGAAACAACATATGAGTCTTAACGAAGCTTACGA
CCATGTCAAAGGATGCAAACCTAACATATCTCCTAATTTTAACTTTATGGGACAACTGCT
TGACTTTGAAAAAACTTTAACAGGAGTAGACAGTACGAAGGGTTTCTCCTCGACCCTTAA
AGACTCTACAAACACACAACTAGTGGTAGAGACGTGATGTCTCTCGCAACCCACCCAATA
TCTCAGGCCCCTCAGGTGCTAACACCTCGCCCTGTGTAGTTCTGGCTCCGTGAGTTAATC
CTTTGCCTCGTTGGGAGAATGACACAAACTAAAACTGATATTAATTAAAACCGACCCGAC
GTGTTGAGGCCACTCGAGCGGACTCACCAAGAAACTATAACATTGTGCCAATAACACTGG
TTTCTACCAGTAACCTCGAGGCTACAAATCAAACCCGCCAACTGTTTCCGGAAACAGAAT
CGAGGTAAACCGGATATTGGCTTTGATAAGTGCCTTTTTGTCTTTCATTGACGCTTTCTC
TACAATGTAATTTTAGCATTTGTATCTCGATACACGGAGAATAAATGTAGTAACTACGGC
AGCTAACAGTTTAGCTTTCAAAGCACACTGACCAAATCGCGTGACGTCATTACACCACAT
CGGACGCTTGACCAATATATGACGGGTATGAAACTCATCAACCCACCGCCATTTGTATTG
TTACAGATCGACATCAGTTGATGTCGAGGTTTGTTAGTTGTTTCATTCATCATTATTCAT
TTAATCACGGAACATTTAAACTTACTGAAGTTATATTTTTCTCATAAATCATCCCCATCT
CGTCCATAGTCGTGCTCTATATATTTTTCATTGTTACAAAATATTAAAAAAATGTTATCA
TGTTTTGTCATTGTTTCGTTGTGTAATTGAAAATGTTTACAAGAGAAGACAAATAAATGT
CTCGTTTAATAGTGACTTAAAAAAAAAGTACTCTGCGTTGATACCACTGCT
>CONTIG99
AGATGGCGTTGAAGGAGGCAGTCCATAATCAATTGATGAATGAAGTCATCAAGACTGTAA
AGAAAGAAGGAGAATGGAAAGTTCTGGTTTTGGATTCACTCAGCACACGCATGGTGTCAT
CATGTTGCAAGATGACAGAGGTTATGTCAGAAGGGATTACATTGGTGGAGGATCTGCACA
AGAGGCGAGAGCCACTTCCTCTGGAAGCTGTTTACCTCATAACACCCACAGAAAAGTCGG
TGCGAGCTTTAATGAATGAATTTCCAGGAACTAAGAATCAGTACAAATGTGCTCATGTTT
TTTTTACTGAAGCTTGTCCAGATGAGGTTTTTAATGAGCTGAGTAAATCACCTTGTGCAA
AGTTCATAAAATCTCTGAGGGAGATTAACATTGCATTTTTACCATATGAATCACAGGTGT
TTTCTCTTGATTCTGCGGAGAGTTTCCCATTTTTCTACAACCCAATCTTGAAGCAGGCAG
GTCGTACTTTAAATTTGGAGAGGTGTGCAGAACAGATTGCCACTCTGTGCGCCACACTTG
GCGAGTACCCCTCTGTTAGATACAGGAGTGAGTTTGACAAGAACGCTGAATTTGCTCAAA
TGGTACAACAGAAGCTAGATGCGTACAGGGCAGATGACCACACCATGGGAGAGGGACCAC
AGAAGGATCGGTCACAGCTGTTGATCCTGGACCGAGGATTTGATCCCATCACTCCACTCC
TTCATGCCCTAACATTTCAAGCTATGGCCTATGATCTGTTGCCCATCGCCAATGATGTTT
ACAAGTATGTAAGTACAAGTGGAAATGACATGAGTGACAAGGAATCACTTCTACACGAGA
ATGATGAACTTTGGGTAGAGCTCCGTCATCAACACATCGCTGTTGTTTCACAACAGGTAA
ACAAGCAACTGAAGCAGTTTAAACAGGAAAAGCGACTGAAGGACTCTGAGGGCGGAAAGG
CCAACATGAGAGATGTGTCACAAATGATCAAAAAGATGCCCCAGTATCAGAAGGAACTGA
GCAAGTACTCCACCCACCTACATCTGGCTGAGGACTGTATGAGAATCTACCAGAAACATG
TCGACAAGCTTTGTAAAGTCGAACAGGACCTGGCCATGGGTACAGATGCTGAGGGAGAAA
AGATCAAGGACCACATGAGGAATATTGTACCTATCCTGCTGGACCAGAATATTGCAGCCT
ATGACAAGATCCGTATCATCCTCCTCTACATCATCCACAAAGGAGGAATTTCAGAGGAGA
ACTTGGCAAAACTGGGACAGCATGCACAGATCCCACCGGAGGAGACCTGCATTATCACAA
ACACACAGCACCTTGGGGTTCCAATCATACAGGATGGTGGGAGGAAGAAACCATCTCAGC
CATATCACTCCACCAACAGACGGGAACGAAATGAGAACACCTACCAAGTGTCACGTTGGT
CGCCCTTTATCAAGGACATCATGGAGGATGCAACAGAGGAGAAACTTGATACCCGTGCCT
TCCCATTCCTGTCCGGAGGGGTTCAAAGGTCAAGTGGGATGAGAAAACCACCAATCAGCG
CACGATATGGTCACTGGCACAAAGATAAAACTCAGGCGAGCTACAAGAGTGGACCAAGAC
TTATCATCTTCATCATGGGCGGCCTTTCATATGCTGAGATGAGATGTGCCTACGAGGTTA
CCCAGGCATGTAAAAACTGGGAGGTTCTGGTTGGATCAACACACATACTGACTCCGGAAG
GTTTCCTCAGCGACCTCAAGACTCTGACAACGTAGACATTTCACCAATGAAGACACATTG
ACAGAACAGTCAAAACAAATCTTGTTGACAATCATCAAGTGAGTTCTGTGACAATGTCGC
ACCATAAATGGCATGATCTCCCAAAATAAAGGTAGATGGTAGTCCACTTGAGTACCTGAT
AGCGTGTCTGCACTACATCTACACGAGAGTGTTTATGTGGCCATGTATGGAGAAACTTGG
GTCTAGTGAACACCGACCATTCTATATTAGAGTTAGGTATACAGTGTACAAGTTATTTAA
ACTTTTCCCTAATTCATCCAGGCTTTGGAACAGTTGTTCATAGTAGATGAATATTATACA
CATATTGTGAGATGATTTATTTGTTTGCCTAACAGACAGTTGATGGGTGTTTCATACACA
TGCTTTATGTAGCTCATGGTATGTACAAAATAGTAGTGATATTATTTTGTTATTATAAAA
GGTAAACCA
>CONTIG100
CTCAACAGGTTGGCCAAGAGGGACAGCATTCTCGCTAAGAACTTCTGAGGGATTTGAGTT
GTCTACATGACTTTAATCAGTTGTATTTACAGGAAAAAAGTCAAATGTAGACAACTCAAA
TCCCTCAGAAGTTCTTAGCGAGAATGCTGTCCCTCTTGGCCAACCTGTTGAGTGAGTCGT
CAGACTCTCCCATCCTTCTGATCGTGCCACAGATGGCGTAGGTTGTGTTTGAACCTGTCA
TACGTCCAGTGCTCTCATCAACATCAGCAATGTTCAGCTGGATAGATGCATGGTCTTTAG
CAGCAATGATTCTGTTACTGGCAGAACATTTCCTTGGGATGTACATATCCACGAACTCTC
CAGCTTCGTTCTGCATGCTGATTTTGTGGTTGATAACCTCGCTAGCAAATGGCGAATGAA
AAAACCCCCGTACTCTGCGTTGATACCACTGCTGAGTAGCAGTGGTATCAACGCAGAGTA
CGGGGGTATCATTGTCCGTTTCAACGTTTCGAGATCTCACCAGCATCAAAATGCCGACCT
ACAAACTTCATTATTTTCCCATCCGAGCCAGAGGCGAGCTCATCCGGCTGCTGTTCGCGG
CTGCAGGGAAGACCTTCACTGACCAAATCATCACGTTCGCTGACTGGCCATCAAAAAAAC
TCAGAAATGCCAACTGGGCAACTCCCGGTCCTGGAAATCGATGGAGAAAAACTATCCCAG
AGTCTCACCATTGCGAGGTTCCTCTCACGGGAGTTCGGATTGGCTGGAGATAGTAACCTG
GACCAGGCGAGAGCGGACCAGGTAGTCGACACAATAGGGGATCTGTTCACGGAGTTCTTC
AAGTACGCATTTGAGAAGGACGCCGAAAAGAAGGAAGAACTTAAGAAGAAAACCTTCGAT
AGTGTTCTATCAACATTCGCAACAAACGTGACCAAATTTCTTGATATGAATAAAACCAAG
AGCGGCTATTTTGTTGGTAAAAAGTTGACAGTTGCTGACCTGGCAGTGTATGAGGGTTTC
GAAGACTTCCTACTTGTGGATCCCAAGTCACTTGACAAGTACCCCAAACTTGTTGCCCAT
AGAAAGTTGGTGTTGAGCAATCCCAAGGTGAAGGCTTACCTAGACAAGCGTCCGAAGACA
GACGTTTAGAAATAGAAATGTCCAGCTGATGTAACCGGTTGACGTTATAATTTCATCAGC
CAGATCGTTGTCACGTGTAATCCTTTGAACCGTGTGGTAGTGATTGATTTGAAGTGGCAT
AGCTTTGGGAATGGAAATGCAATACCAATACCATTGTCCAGTTCAATAAAGCGGACATGA
TGATGGTGTTGCCAGGTGCTTAACTGCAGTGTTGTGTAAGCTTGATGTTTGATCAGAATT
AACGTCAGACAATGATACAGGAGATCCAAAAACAATACTTCTTCATTTATTTAATTCAGT
ATTTTGGCATTTACACATTTATTTTTCTATTTAGTACGTTTACCTATTTACTTGTTTTAA
TAAATGGTTTACTCATAAATAGTAAAAGT
>CONTIG101
TCACTACATTGTCATTTTTTTTTAAATTTTCAAGCACATCTCTTAGCCCCAAAATATAGT
TATTTTTATGTTGGTATAGGTAAAATACTGAAAAGTCGGACATCAGTAACAGTAACAGTT
AATACATTACATGTACTATGGTAGAGTTAATAGTTAGTTCTTTTCCTGTTAAATTTTAAA
TCTGATATTTTTCACAGTGACTGTATATTGCTGTAGGATATTCTTCAGACCCAAAAACTT
CCATCTTGCAGCTTTCCAAGCTTATACAGGAATTTTTAAATGTAAGTCTGAAGAATAGTG
ATATGTTGTCCTTAAAAAGCATGTACTCATTTTAATCAAAATGTCAAATTGCACAAATTT
TAATATTGATATATAATAACGAGTTCTTTTGATAAATTATGGTGATCTTTCTTGAGCATT
AATTAGCCGGGTTGTTGGGTNNNNCNNCGTACTCNGNGNTGNNNCCANTNCNGTCCCCCC
GTACTCTGCGTTGATACCACTGC
>CONTIG102
CGAATAGCCAGAGTTACTTCCCTTTATCTCCGCCAAAACGTATGTCAATTTATCCAGGGT
GTGACTCAGCTGTTCAAGCCTCGTTTTCGATTCTCAGCAGAAGCAGACGCCTGCTTCTCT
CATTCGAATGATCTCTTATGTCAACCATGGCTGCTGTTTCAGAGACGACTCTTGTGTTGG
TGACTGGGGCATCGGGCTACATTGCCTCTCACATCGTGCGGCAGCTCCAGGAAGAGGGCT
ACCGAGTCAGAGGGACGATTCGCAGCCTGGGCGACGAGGAGAAGGTCAAGAAGCTTAATG
AACTGTGTCCGGAGGCTGAGCACAAGCTTGAGCTGGTCGAGGCTGACCTCAACAAGCCAG
ACTCATGGGAACCGGCGATGAAGGATGTGACGTACGTGATTCACGTAGCAAGCCCCTTCC
CGTCAACAGCCCCTAAGGACGAGAGCGAGGTGGTTACCCCAGCCGTGGAGGGCACCCAAG
CTGTCCTTAAGGCATGCGTCACTGCTAAATCAGTGAAGCGTGTCGTTATGACCAGTTCCT
GCGTCGCCGTTGGCTGGGGTGCAGGTGTCGATCTGTCAAAGACTTTCAATGAAGATGACT
GGACCGACCCAGAAAAGCTTGACGCTTACGGAAAAAGCAAGACATTAGCAGAAAAAGCTG
CCTGGGATTACGTGAAGGAGCTACCAGATGAGGATAAGATTGAGCTCGCGGTAGTAAACC
CATCTTACGTCATGGGCCCCGTCATCAACGGATCGCAGAGCAATAGCCTAGAGGTGGTTA
AGAGACTATTGGAGCGTGAAATGCATCTGGTTCCCAAACTGAACTTCAACATCGTGGACG
TCAGGGACGTAGCAAATGCTCACATCAAGGCCATGACTCTGGGGGAAGCCGCCGGGAAGC
GCCACCTCGTCACGAACGCAAATATCTGGATGAAGGAAATCGGTCAGATTTTATCTAAGG
AGTTCAAGTCACAAGGGTATAACGTCCCGACAACAGGGTGTCCAAACGCCATTCTGTGGA
TGAATAGCTGTTTCAACAAGAACCTTAAGACGCTGCTTCCACAACTTAATAAAGTATACA
AGTTCGACAATACTAGGATGAAGGAAGTATTGGCTATTACACCCAAGGAACCGAAGGAAA
TTGTCATTGATATGGCATACAGTCTTATAGAGAATGGTCTCGTCAAGAAGGCCAAAAAGT
ACAGGGGACCAAACGCTGGGGGAGAGGAAGCAGCCGAGGAGACTAAAGAGGAAGGTGGCG
AGAAGACCGAGGAAAAGGAGGGAGAGGAAAAACCAAAGGAAAATGGCGATGTTAAGGAGG
AAAAGCCAGAAGAAGATGATTTGAAAAAGGAAAGTGAAGAAAAGGAGGAAGAGAAACCAG
AAAAAATTGAGGATGTTGAAAAGGAAGAGGAGAAACCCGAGGAGAAGCCTGAAGAGGAAA
CAAAAACAGAGGAAAAGACGGAGGAAAAGAGCGAGGAGAAAACAGAAGAATCAACGCCAG
CTGAATAGAGGAATGGACTTTAATCAATTAATAAGGCTGTTAGAGATAGGTATATTTTCT
GGGGTGAAAGTGCTGATGAGGAAAAGAACTCTATTAACTACGTTATGGACCAAGCTGCTT
GATAGTTGAGTAAGCCCGGCCAGTGTTATGCGGCAAAAACTGACATCTTCCCTTTCAAGT
CGTTTTCTTGCTTTGTGAATTCAAATATGCGTATTTTCAAGGGGAACTATTGAGGATAAA
TATATATTCTTATTCCAGTATTTGTTAGAAGTCTATAAAAGCTTTATGACAAGATCCAAA
TGTTGTTCATAAACTGTCAACACTATTTCATCCTTTTGGCAGCATGCATATCTAGAGAAG
ACCATCAAAACGTATCATATATATACTATGTATGGGCCAAAATTTCTTTCAGCACTAGAA
TTTAACTATAGCAGACAAGTGAGGAATGACAGGGGATTTGTGTTGCAAGTCGGTACATTC
CATTTTCTAAACAGTGGAGAAGCATGTCACTCACGATTGGGGAAGGGAGAAAAATACTGT
TGTCGTTGGAATTTCTTTTTATATACAAATAAAAATCAATTTTATTTGAAAATTTTAAAG
AATTTTTCATAGGAGTGATATTAAAAATGGGTTGTCCAAATTATTACAGCTGATGATGAT
TGTGAACTTAATTAATTAGTTAAAATTACAGAGTGGTTTTCCTGTATTTATAGGTAATTG
AATGAATATGTGCAGGAAGACTATTTACTCTGTAAGTAATTAGGAATAACCTTTTGATCT
TAGAGAGGTGAAATGAATCCCAAGGGAGGTAACTCGTACGCGAGTAAAAGTCAGCACAAT
GTAGAATGAACGAGATCAGCTACATGTATGCTGCATATTAAATATATTCTTACCTATTAA
TACAATCATACGTACAAGCTGGATATTTCAATGTAAAATGCTCATACATGTCCATAAAAT
GGACAATGTTTGTATATGTTTTGTCTGTTTAGTAAAGCCAACGCAT
>CONTIG103
GGACTGTTAAAACTCAACATGGCGAGCGGTGCACTTTTCGGTAATTCGACCACCCGGTCT
TCCAGTAAAAACCTTGTGGAATTCCGGGCTGGAAAGATGTTCATGAAAGGCAAGATGGTC
CATCCAGATAAGAGGAAGGGTCAGGTGTACGTTTTTCAATCTGAGGACTCTTTGATGCAT
TTTTGCTGGAAGGACCGGACCACCGGCACTGTCGAAGATGACCTTATCATCTTCCCTGAT
GATGTTGAGTTTAAACATGTGACACAGTGTACAACTGGACGTGTCTATGTCCTCAAGTTC
AAATCCTCCACACGCAAGTTTTTCTTCTGGATGCAGGAACCCAAGTCGGACAAAGATGAT
GAACATTGTAAGAAAGTAAACGAATACCTGAACAATCCACCTACACCAGGATCAAGTCGA
GCTGGAGGCGGCATGCCCTCTGAACTTTCGGGTCTAGGTGACTCCGACCTCCAGAACATC
ATCGGCGGTATGAGCCAACAGCAGCTAATGCAGCTCCTTGGTGGGATGGGTGGAGGAATG
GGGATGGGTGGAGGAGGTGGTCTCTCGGCCCTCATGGGAGGTAGACCTACAAGCGCCACA
TCTACAGCATCAGAACCCCCAATGAGGGTACAGTCCTCCCCGGGTACTAGAGGCACCGAT
TCTCCATCCCAGGCACCAAGACCTGTCACTGCAGCAGCTCTACCCTCTCAGGCCACACCC
ACAACAACAGCACCAGCCAATCAGAGCACAGGAGGAGGGGCATCCTTGACAACCACTGCT
GCCACGCCGGCTGCTGGGGCATCAGCCTCTGCTTCTCGCCAGGCTATCCAGCTAAGTGAC
TTACAGAATATACTCTCCAGTATGAAAGTGCCTGGATCAGACTCCAAACAAGACATTGAC
CTGGTACAGGCCCTAAACCCAGAGACCATGATCCCTATTCTGGCTAATAAGGATGTCCAA
GAGAGGCTTGTGAAATTCCTACCTGAGGGCGAGTCCCTGCCCAAGACAGAGGCAGAACTA
CGCAACACCATCACTTCACCACAGTTTCAACAGGCGTTGTCCTCCTTCAGTGCTGCTTTA
CAGTCCGGACAACTTGGCCCTCTGATATCACAGTTTGAGTTGGGGGCCGATGTGGCTACT
GCTGCAGCTCAAGGAGATCTAGAAGCATTTGTCAAGGCGATGCAGGAACGTGATGGAAAG
AAGGACGAGAAGATGGATACGGACTGATTGTCGAAGTTATAGGGATAAATATTGCTGCGC
TAGTGTGAATGTTCTGTAACGCATTACAAAAACTGTTTAAATATTACTATTGAATGTGCT
TGTTCTGAAATGGAATTTCTAATTTCATGTACAATTTGAGAAATTCCAGTAAATCCTTTG
TCAGTTGTAGTTAAAATATAAACTTGAGATGCTACTATATATAGCACAGTTACAAATTAT
AAATTTGTCTTAAAAATCCCTTCAGAC
>CONTIG104
GTATAAATTAGCCGGCGAACATGAATGCGACCTCTTTCCTCAACTAAACACACGTGGGCA
CAGAACTCGTACGGACGATCAAGCAAAATGCCCTCATACAAAGTCGCGGACATTGGTTTG
GCCGATTGGGGCCGTAAGTGCATCGAAATCGCCGAAAATGAAATGCCTGGATTGATGCAA
ATGAGAGAAAAATATGGCAAGTCTAAGCCCCTGGCTGGAGCTCGGATTGCTGGCTGTCTT
CACATGACCACACAAACCGCTGTTCTCATCGAGACCCTCACAGCCCTCGGAGCAGAGGTC
CAGTGGAGTAGCTGTAACATCTTCTCCACCCAGGACTTTGCCGCAGCTGCCATTGCCAAG
ACCGGAGTTCCTGTGTATGCCTGGAAGGGCGAGACCGATGAGGAATACATCTGGTGTATT
GAACAGACATTGGTGTTTGCTGATGGCAAGCCTCTAAACATGATCCTTGATGATGGTGGT
GATCTCACCAATCTCGTCCACGAACGTTACCCACAGTACATCGAGGATATTAAGGGCTTG
TCAGAGGAGACAACCACAGGTGTACATAATCTCTACAGAATGATGAAGAACGGAAAACTG
AAGATTCCAGCCATCAACGTCAATGACTCAGTTACCAAGAGCAAGTTTGACAACTTGTAC
GGCTGCCGTGAATCACTCGTCGATGGCATCAAGCGTGCAACAGATGTCATGTTGGCTGGT
AAGGTCGCCATGGTTGCTGGTTACGGAGACGTTGGAAAAGGATCTGCCCATGCCCTCCGC
GCCTTCGGTGCACGTGTACTAGTCTCAGAAATCGATCCCATCAATGCCCTCCAAGCTGCG
ATGGAAGGTTTTGAAGTAACGACGATAGAGGAAGGTCTGAAGAAAGCCAGAATTTTTGTC
ACCGCTACTGGCTGTAAAGACATCATCCACGGTCAGATGTTCGAACAGATGCTGGAAGAT
GCTGTTGTGTGCAATATTGGACATTTTGACTGCGAACTCGACGTTAAATGGCTTAACGAT
AACTGTGCCAAAAAAGAACAAATCAAGCCCCAGGTCGACAGATACACACTTAAGAACGGG
CGTCACCTCATCCTGCTCGCTGAGGGTCGTCTCGTGAATCTCGGCTGCGCCCATGGACAT
CCCAGCTTTGTCATGTCAAACTCTTTCACCAATCAAGTTCTCGCCCAGATTGAGTTGTGG
ACCAAACAATCAGATTACAAAGTTGGCGTTCACCTTCTACCAAAGTCTTTGGACGAACAA
GTAGCTGCTGCCCATTTGGAACACTTGGGAGTGAAACTGACCAAGCTGTCCGATGACCAG
GCGGAATACCTTGGAATCCCACAACAAGGTCCCTTCAAGCCAGAAATCTACAGATACTAA
GATTTGAGAGCCAATAAAAACAATGTCCGTTTTATATCGTGGTGCACATAGGCAGAATTG
TTGCTCAGTAACACATAGGCAGAATTGTTGCTCAGTAACCAAACCTTTCACCCCTATTTG
CCTGATTAAGAAGACCAATCAAGATCTAAGGAAGAGCTCATTAATTGGTTATAGGGGTGA
CAAGGTTCTACATGGTGAGATTCTGGGAGATTACATAAGTCATATGTATGGTGGTGAAGC
CAAGCATTATTTTCCATATCAAGGAAAAAAACATTTATTATCAAGTAATTGAGAATTCAG
AAATCCAAATAGACTGTGTGTGTTTGTTGGTAATGTTATTTGTTACAGACTTTGTGTTTC
TGAATTCCCAATGTTGATGGAGCTGAAAGCTAAAACACAAGTCCATTGTGTTACAAGCAG
TATGAAATAAACTTCCATATTCCATAAACAAGTCCATTTGAAATTATTCGTCACTGGAAG
GAAGTGATTATAAATGAATATATTTTAAACAGATTTGTTTTCTATCATGTCGCCTTCATG
AGAAAATAAAAAGAAAAAACCC
>CONTIG105
AATGTTAATGTACCAGTAACCAATTTTTACAAATATTAACATTTGTGAACATAGAAAAAT
ACAATACTATAACACAGACAATCTACTTACAAGAGGATGATGATGTTTGTTACACAGCTT
AATTTAGGTGTGCATGCTACAATGTACGAGAGGTTTAGGTGTGCATGCTACAACATATGA
GAAGTATAAGATGTATGTTACAAAGTAGCAATAATCAGAAATACTACAATGTATGAACAG
TTTCGGGTGTATTCTACAATGTATGAACAGTTTTGGGTGTATTCTACACTGTATGAACAG
ATTCACAGTGTATTCTAAATGTATGAACAGTTCCAGGGTGTATGCTGCAATGTATGTACA
GTTTCAGGGTGTATTCTACAATGTATGAACAGTTTCAGGGTGTATTCTACAATGAATGAA
CAGTTTCAGGGTGAATGCTACAATGTATGAACAGTTCCAGGGTTTATTCTACAATGTATG
ATCAGTTTCAGGGTGTATGCTACAATGTATGAACAGTTTCAGGGTGTATTCTACAATGAA
TGAACAGTTCAGGGTGTATGCTACAATGTATGAACAGTTTCGGGGTGTATGCTACAATGT
ATGAACAGTTTCACGGTGTATTCTCCAATGTAGGAACAGTTTTAGGGTGTATGCTACAAT
GAATGAACAGTTTTAGGGAGAATATTACAATGTATGAACAATTTCAGTGTGTATGCTGCA
ATGTATGAACAGTTTTAGGGTGTATGCTACAATGTATGATCAGTTTTAGGGTGTAT
>CONTIG106
CGTGACTATTTCGTCAATCGACATTCCTTGGTCAGTGTTCAGACGAACAGGGAGTGTGGC
ATCCGCTTCGTTACACAATGACCGAAAATCCGCATAAAACCGTACATTTTCAAATCGTTT
GTGTTCTGGATACTTTCGTTGTGTGATTACAAATGTTGAATGATGGCAGCCTGCATGAAT
CGGGGTCCCCACACGATATGAGGCGTAGCCATGTCTACCCAGGAACCCAAGCCAGAGGCC
TTCAACCCTCTCGACATTCTTGCTACAGCAGCTGCTCTCAAACAAGTTGATAAAGGTCAA
GGGGATAAAGGTCACGAAGACAAAGGTCAGGGACAGACCATGACTCAGTCGTCACCATCC
AACAGTCAAGACAGTGTTACAGATAATAATACTGATGCTAAAACCAGTAGTGATAACAAA
AACGGAAATAATGGTGTTCATGTCAGGAAAATCAGAGTGCTGAAAATAACCTCGGACATA
GAAAAAATGTTGGACGAACATAATTATGGAAATTCTCGTAAAAATTATGGAAAGCCTTCT
AGTTCATGGCCTGAGACAAGTGTTAAGGACAGGAAAGTAATTGTTACCGTGGTGAACGGG
ACAGGTGATCATACAGTGGTAAAATCTATTGATTCCGTGGGGCCTTCAGGGGATGATGTG
AGGGCCTCAGGTGACAGGAAGATGGACAATGAGGGTGACCAGGTGAATCACACAGGTGAT
ACAGGTAGCCCGTCAGAGGCCGGCCAAGATAACGAGGCAGAGGCCAGTAAGATAAGCCGA
GTAAGTGGAGACTACTCCGTCAGTACAGAGATCAATGATAGTACAGAGTCTAGCGTAGAT
AGCACCTCATGTACATGTACTGATAAAACACTGTGTTCATGTGAGAATGTACGCATCAGT
GTTGCTCCATGCCTGGGTGGCGATACCTCATGCATGTCGGTGTCTGCATCACCGGAGGGG
AAGGAGTGCTCTTGTGATAATAATAAACCTAACAGTGAAAATGCACCTCAAACAGAACAA
GAATCCTCCCCAGGTGATGTAACAGACCATCGGTCCAAATGTGACAATAAACAAATAGTA
CAACCATCTGTAGCTGACTCGGGTGGGTCAAATTGTGATACAGACAGCCATTGTGATGGT
TCCTCAGGAGATCTCACATCCTGTCAGCTGGAATCGAACAGCACATCTAGTTCAGTAGTA
ATGGACGAGTCCTCAAAACAGAAAAGTCACCACATTCGTATGGTTTCTCACACCATGCCC
AACTCGGAGACAGATCTCTGTCAACCTCAGACTATGGTGATAAATATCAACCACAACAAG
GAGGCTGTCCAATCCGATATTGGTTGTCCAACGTCCAACGCAGCACAGTCGGTAGTTACC
AGTTCATTATCTAATTCTAAGGATGTGTGTTTGGAGAGTGATGACAATTGTGTTGGGGAA
TCTGTATCTGATAAACTTGGTAATCCCTCCAGTATTACAGACACTGGCACAGATAGTACT
ACCGCAGTACAACCTGCTCAACAGGCTGCGCTGCAACCATCTACCTTTTTGAAACAAAAT
TGTGCATCAGAACCAGAGACAGTCGCAAGTTACAGCAATAGTGTTGCTCTGGCAGGAGAC
AATGGTGATTGTGATGTAAATGATGGAAAAGGACCATCAGATATAGGAAGTGACAAACTT
GGCTGTAAAAAACCTATAGCTTCTACATCATCAATGGAAAATATAGGCAGTCCAGAGTTT
GTTGATATTCCAGAACAATCTTCTGAGAAACTTTTGGACGATGAAATGTTCAAAGAAAGC
AGTGACAATAATAGTGCATTTGATGACCCAACTTTTTCAAATTCTAGCAGCAAAATTTTC
TTAAAAACTGAACCGTGTTTGGAAAATCATCAAATCAGTTCTTGTTTGAAACCACTTGTA
CAATCTGGACGTAGTGATGAAACCAGTTCACCAGCTTCGGCAGATCACTGTTACGCTGGA
TTATCCGAGACAGAGCCGAAACCTGTCAGAAAAAGTATAAGGTTACAGTCGGCGGACAGC
CTCGTCAGTGATTTATCTCAAGACAGTGGTTTTGTGGAAGTTTCACCTGGGACTCCGAGT
GGGAGTAAAATGTTTCCAAATAGGCTAAGTGACACACCCGTTGACCAGAAAATGGAAACT
GGAAGTTCGGACTCAAGTCCGGAAAATTTAGAAATTAGAAATATTAAAAATTTCCTTGTT
ACGTCCAGCACTGCAGGAATTCTAAGTCAGGATCTTAGTGATGTCAACAAAACACGAGAC
GCTATCATTGCATTAATGCAACAGTCGTCTTCAGATAGTGAAGTGACAAACTTACAACCA
GTGACACCTGTAAAGTCAAATAAGGTGTTGGTTCCAAATAAAAATGTGTCTCCGAAAATC
GGAAAGTATCGTATTGGAACGTTTGGATCTGTGAGTAATTCAGCAATGGGACTTGAGTCA
CCCAAGAAAAAGCAGTCAGCACAAGTGTTCACAGCAAAACAGTCGTCAAAGGAATTAGGG
AGTTGTACATCTCTATTAGGTAAACTCAATGGATCAGGGAGATCTGTAATGCCATGTATT
GTTACTAGTGCAAATAACGGACCGCATGTAACGGTGAAAGATTCAGCTGTTTCCATGGAA
TCTCCAAACACATGGAAAGGCCATGTGGAGCACGACCATGATTACTGCCTTCCTCCCGAG
GCAGAATCCTCCAGCCCTCACCTCATGGCAAAATTGTTGAAGGATACCTCCATGAAGAAT
GTTTTAAAATGCAGTGGGCGGGAAAAAAGGGCAGAATCTAATGAATCCAGTGGCAGCACT
GGTAAACGACCAAGGAGAGTAAGTCTGTCGGGAAGACCAGATTTATCTCGTAATAGCAGT
ACGGAGTTATCTTCCCCTAACAGTCTGTCAAGCTCTCCTATCGACTTCCCAGTTGTACAA
CCCCATATGACAGCAAGGCAGAGAGCTAAGGCAGAAAAGGCAGCAGAATATGTCAAAATG
GGTAACTCGGACTCAAAATTAAAAATCACAGGGAAATTCCAGGATGATTATATTTACTTT
CTTAACACAAAAGTTCGCAGTAGACGAAGGACAAACAGTCAAGATTTGCCTCCACAGTTA
CCTCCCGATAGGATCGTAGTGCCAACTCCTAAACCGGGTGATATTGTGGTGCCCCATTTA
ACTGATGCGGACCTAGAGGCTATCAGACTTGGGAAACATGCTTCAATAAAGTCTGCTGCT
TCTTCGTCAGGATTAGGAGGTCTATCCGTCTCTGCCTCTCTATCTCAAAGTCTTAAGCAT
GTACAATCGTCACCGTCCATCATGGTGACGTCCTCCCCCCTCACAGAGACATCAAAGCCA
GGTGTGTCGTCCACTGGTCCCATGTCTGACGAAGAAAGCAAGATCATCAACACAATTCTG
AGTATGGAAACTGGTGATAATACAAGTACTTCAGCTTCCTCAACTTTGCCTTCCGAAGTA
GGAACTGAAGTACCCAGCTTGTCCCTCCCAAATCCGGACACTTTTAACTTCCTACCGGAG
CAGATGAACCTGACTCCAGAGCAATATGAGATATTGTATAGTGCTATGGACGAGGTCCAA
GGGTTTGAAGACTTGGACTGTGGGCCGCATTCTCCCACATCTCAGTCTGAACTTTCCGAG
GACACAACCACTCCCACAGAACCCATGGGACCACAAGGGAAACTAACGGAAATTCTGTCG
TCTACCACGGAGACACTGCAGGGCACACCGGATACAGCTACTCACTCTGTGTCTAGTGAT
AGACAGGACGTTCCATCAGAGTTTTCACCTAAAATTGACAGTGTCATCCCATCCACTACA
CAACCAGAATCCCTGGAGCCAGTTAGTGAAAGCCAACCCAAAGTTGTTCTCCCAAGCCTT
GCAAGTGAACCATCGAGTCAGCAGGTTTTAGCGAAATGTGAAGACAAGCCGCTCACGGTG
AAGTCACTTTTACAGGCGAACGGAGCTGCTAAGTCTCTCCTTCAGCCAGGCAGTACTGGA
GAACAAACTGGACAACAACTTTCAGTTCTGACGCATGGGATTGTGGGTCCAGCAACTACT
GTTCAGTCTTTGTTGAAGACAGAACAGCACAAATCTCTCCTAACATCAGACATTCCAGGT
CCCAGTACTGTCAGTAGCGTTCAGGACCTTCCGTTTACTTCCCTGGATAAATCTTCAACA
CAGGACCTCCCTTTTACCTCCCTTGAAAAATCTTCGTTAGATCTCTTTGAAAATGACCTC
AAGTTATTTCCGGATTCGACAGTCCCAGACAGCACTAATGTTCCTACTAGCATTCCACCC
ACAGTGTCCCCGGCACCCCCTCCATCAGACTACAGCGCCCCCTGGATTGTCACTGTTAGT
ATGTTCTGGAATGATTTACCTGCCATCATGATTGACAATTTACCTTTTGTTCGTTTGGTA
GATATTCATAAACAAATCTTGCCAGCGAAAGATACAGGAATTCTAAAAAAGAGGTGCCAG
TTACTGGGAATTAATGTAGGCAACTGTTCAGAAATGCAGCGCTACTTTCTTGTCCAGTAT
GGCAAGGCATTTAATTCAAAAAGTACATTGATTGTGGGGAAGAACGATGCCAAGATGTTG
ATCGGGTACTATGTTAACCCTGTCCCCAAAACTGTGCGAGGAGAGGAGTCGCTGGTGGGG
CGTAGTCTAGAGGAGCATCGTGTGGGGTCGTCAAGGTTCTCCAAGGTCAGAGGAGGAGCC
AAGGTCAAGGACCACATCACAGAACCAAGGGTGCTTGAAGTGTCGACAGTGCCATCTGTC
CCATCACAACCTGATGAGATCCCTATACGGCCTTTACCCCTTCAGGATGTTACAGTCACC
AGGACTGCAGTTTCTGCCTTGTCAACTCCAACAGCGGATTCTGTGTCGCAGTCAACATCC
CAGCCAGGACGCGTATCACATAGAACAAGACATAAGAAAATAAATTTCCTTGAAATGTTG
AAAGGGGACGCCAATAACAACACTAGTTTGGTGGATAATGTTTCACCCCAGGGCCCAGTG
CCGGTTATAGAGGAAAGCGTGTGTGAGGGTAGTTCACCCAGCATTGTCACGCCAGCAGAC
GACAGTATATCGAAGGAAAAGTTAGTGAAAAGAAATGTTCATGTGAAAAATGTGAGGATA
TCGTCTAGTAAGATGAAGAATAAGATAACCGTCAACAGAGATAGAGTCAAGGTAAAAAAG
GGCAAGGAACAAGTACCCGAGGAACAGAGCATGGGAGAGAGTGAATGTGAAAATCGTGTA
GAGGAGGAGGAAGAGGAAGTAGTCGAAGAAGTCAATGATAAACTCCCGTTCTTCATTGGC
AAACGAGGAGCTAAGAATAACGATCGTGAGCAGATGGCAAAAAAATTAAAAATCATGAAA
AGTCGAAAGCCTGGGGCGTTAAAAGTGAAATGGAAGATATTTGGCAAATCAAATAGTGCG
AAAAGAGTTATGTTCAATAAAGGTAGTAATAACAACAAAGCTGACTCGCGCGCAGAAATT
CTTGCTGTTATTCATAAGGACATGGTGCCCAGAAATGGACACAAGCATAGAATGCAGGCA
GGAAATGTGTTTCTGGACCAGTATAATAGAAAGGACTCGACCTGCATTAGATGCTGCACT
TGTAAAAAACTGCTGTCTGTTGACATGTTTCTTATACATCTACACGAAATTGGGGGCAGT
GGTAAACTGTTGTCGGTCAGTCAACCCCAGGTGATATCTCTCCGCGACTCCTACCCGTCG
GAAACACAGAAAAGACTTTGGGAAAATTTCCAAAAACGACGTAGATTACATAGTAACAAT
AGTGATCGGTCTAAAAACAATGTTGTGGAAAATGTAGAAAAGGCACCCGAGGAAGTATTA
CCTGTGTCAAGTAAAAAGGTAGAACAAAGGAAAAAAGTGGTTAACGAGAGACTAACAAAC
CCAGCAAAGGTCCCTCTACGGCACGCGAGTGTGCCGGCCATTCAGGCTCCTGTGACACTT
ACAAACGGCAATGTCAGAATTAGTGCTAGAAAACGGAAACAAAAGCAGCTATATCCTATT
GAAAACTACAGCTTTTCTCGCAAAGGGCACCAGAAAAACATTCAGATAGATTCTGATGGG
GACGAGCCTCTCTCTCCGAACGGACTCGAGGTGAATGTCGAGGAGGTTGGCTCCCCCACC
AAGGTCATGAGACTGTTACCAACGGTATTGGACGGTAGTTCTAGTGTTGGTGTTGAGAGG
GTCGTACCCGAGGTCGGCCAAGGGAGTGTTCTTACCCTGGCCAATGGACCAGAAGTGATA
AGTTTTACGGCCCTTCAGGAGGATGAGGCGATGGACATGGATTAGATTGTTTTTTATAGT
CTTCTAATTAAGCTGTTTTCACATTCAGTTATATGTTAGTTTAAATTGACGTCACTTGAT
GAGGCTGGTGTTTGTTTCTAATTCCTTGTGTATGTTGAACCAAGTATATATCTGTTTTTC
TGAAACTCATCATGTAGCCTGTAGAAATCGGTAATGTGGTTTACACGGTGCGGCATGTAT
TATGTAAACTGGAACATGTACACCCATTAGATCAATGCAATATTTTCAAATCAAGATTAA
AATAACGTTGATGTTCAGTTACTTTAATCTTGATTTGAA
>CONTIG107
GCTGGACGGCGGGGCCGCTGGTGTGTCAACACCGACCGGTGCATAAATTACAGTATTTAG
GAGAAAAGTGGGTTTGTGTGATTGTGCGCCTGCAAAACGTCGGCCTCAATTCTAGTCATT
GTCCGTCTCGGCGTCATCGATCGAACGTCAATACAGACAAATCGCAGTCATGGCGTCAAC
ATGGTGGACGAAGTCACAGATGTGCGCGCAGAAGATTGTCGAGTATGTCTGCTGTCAAGA
TGGCGGTTGTTGTGAGTGTTGTCTTAATGGAAAAAAGCAGAAACTCACTAAATCTGACAT
TCAGCACTCCTTCAGACATTCAAATTCAAGGCTTGATTCCACTAGTTCAAATGCCGAGAG
CTACAAAAGTTTCCGAGATCGCGTGGAATCGGATTCCGCGACTTCACGAACGGACTCGGT
GTCGTCTGCCTCTCAGATCAGCGGCGACTTCCGGAAGGGAATGAACACGCCCATTATTGA
TATGAAGCCAATTGAATTTTGGGCGGCAAACAAAGAAAGTGTTCAACCGCGCCAAGGTCG
ACGACGTCTTCCAAGTGAAACTGAAATTAGCATCGAAAACTTCCAGAGAGATTTGTACGA
GGTTGAGGAAGATGCCGAGCCGTGTCTGACGGACGAAGAAAAGTTAGCTAAGTTTCAGCT
TGGCCAAATACATATAGGTCTACAGTACGAAGTATCCACAAAAGTTCTTGTCGTCAAGGT
GATTGAATCTAAGGACTTGCCGCCGCCATATTGTTTAGATGAAAACAAACAAGACATGGC
TCACTCCAATCCTTACTGTAAGGTTTGCTTGTTACCAGACCAGAAAAATTCACAGCAGAC
TTCCGTACAACGTAAAACACAGAATCCGACTTGGAACGAGTACTTCATGTTTGAAATTCC
ATTCCATGAAGCACAGATGAGAACTCTGGAGATTCTCATCAAAGATTTCGACAGATTTTC
GCGCCATTGTATCATTGGACAGGTGTACCTGCCTCTCTCCAACATCAATCTCATTAAGGG
AGGTCACATGTGGAAGCCACTGATGCCAAGCACTAAGGAGCGACAGGACCTTGGTGAGAT
TCTCCTGTCCCTGAACTACCTGCCGAGTGCCGGACGACTGAACATCGACGTGATCAAGGC
CAAACAGCTCCTACAGACAGACATGGTCGGGGGATCAGACCCTTTCGTGAAGGTCACCAT
GGTTCACTTCGAGAAGCCGATCAAGACCAAGAAAACCACCTGTAAGAAAAATACGATTGA
CCCTGTTTTCAACGAGTCGGTCAGTTTCAACGTAACACCACAACAGTTGGAAAATACTAG
CATCGTTGTAACGGTGTGGGATTATAACTCCAAAAGCCGAGATGATTTCGTGGGTCGAGT
AGTTATTGGCAAATACGGGACGGGCCCGCACGAGTTCACTCACTGGAGCCGGATGTTAAA
CTCGCACCGATCACCGGTTGCGCAGTGGCACTCGCTGCGGACCCGCCAAGAATGCGACCA
GGTTTCACCGGCATCGATAGCTGTGCCATGATGACACTTGGACGTTTCCTAGAAAACTCC
CACCGGCAACAACATACTGCAGGCCAGCTATATGGGCACAAACAAGCCGACTTTGCTTGT
GCTCCAACTCAACACTAATGCTAACAAGCGTCACTTATTGTCCCTCAATCTGGACAAGAT
GCTGTTTGGTTTATCAGGATACTTTCAAAACAAAAACAGTATTATAGAACATGCTAATAA
CATTCCACACGCGAACTTGGTATAAAATCTCAATCCTATCCCCGATATGATATATATTTA
TGGTGTATGAATTTGTACCAAGTCCCTGTGACAAATCATGACAGTTTTATAACTTCAACT
CCTGGTATTGTCGTCAGCGATACACACCACTGGGTGCAACGGAAAACAATAAGTATACCG
CCGTTAACGGGGGGGAAACGACCGCCTACATGGAATCATTTGGTTTATTAGTGTCCGGGG
AATTAGTCCAAGTCCGAGTCACAACTATCCACTTTGTGGTGAACTTTGTGGTGTATAATT
TAATGTGTGAACTACGCCGGAAAAGGAAATAGAAATATCGGTTGTGGGTCAAGGAGGGTA
CAAGCCTAATTTAGACCGTAGCGACAGGTAAC
>CONTIG108
GTCTTCTATCCATGAAGGGGAGCAATCTTTAGCATGTCCACATATTAAACTGACAGATCG
ATGAATTGTTCTAGTCATCAACGTCAGCTGAATATTTTGCACGCTTGGCTTAGACTCCAA
TACGGAATTCTCTTAATTGTGATTATTTTAGGACAAACCATGTATATAATGCATAAAGTT
CCTTCGGTAATTCGTCCGTGTGAGAATGTCATTCACTACTCTTAAGAATGTTCACCCTTC
ATAAATGAAAACGGCTTCCGCTCCGCTGTCTGTCTGTATCACTATAAAACGCACTGTCAC
TGGACCGTCAATAGAAAATTCGAGAGCCAATACACAGACCAAGAGCTTCCATTCATTTAT
ATAAAGAAAATGGAGGACGCTATCAGGCAGAGTTTAGTAAGAGCTCTAACATCGAGTCCG
AAGCACATTCCTACTTGGTACAACTACGATGACGTTGGCTCAGAACTTCAGTTTCAATGT
ACAACAGATATTCCTGACTACTACCTATGCAGAAGTGACCGAGCTCTTCTAGAAAACAGA
ATACAGGATATCATTCCACGTGTTCCGTATGACGTGGCTTTGGTCGACCTCGGCAGTGGA
AATTGTTCGAAAACAAGGCTTGTTATCGATGAGCTACTTACGAGGCAGAACTCGCTGACG
TTTTATCCATTGGATATTTCTGAAGAGTTTCTGTTGAAGTCTATGAAGAAATTATCTGAG
GAATACGACGATTCTCTTATAATCAAACCAATAGCTGCAAACTATGTCCAAGGAATAGAT
AACCTCAAACAGATAACCGGTCCAAAGATTATTCTGTGGTTTGACAGCATCATCAACTTA
TCTTACGATGACCAGGTGGATACTCTCAGGCTGATCTCTACCATGATGTCAGACAAATGC
CGACTGGTTTTCAGTGCTGACGTCACACTAGACAGAGAAGAAGTCCTTAACGCCTACAAT
GATGACGCAGGTGTAATGCAGAGATTCATTAGCTATGCCATGACTAGATTGAACAAAGAG
GCAGGAAGTAATATTGACCTGGCTAGATTCACGTACGAAGTAGATTTTATATCATATCAC
GACCCACAGTCCATGAGCTACGTGAGGGCCTACATCCGGGCTAATGAAGATATCCGGTAT
ACGTTACCTGGACTTGGCATTGACCTGGAGATGGAGAAGGGAGAGTGCCTTTATTTTCAC
GAAGGTGATGGATTTAGTTGTAAATACAGCCTAGAACAACTGCGTACCATTGTCGAGAAA
GCTGGACTCCGATTGGCCGAATCTGTATCAGTTGAACAGCGTCACGCGGCGTTCTGTGTA
TGTACCGCGGTATAAACAAACAACCTTGATATCTGGACGGAGTATAAACAACCAGGATAT
TTTGACTGAGTATAAACAAAACGGAGTTTTGGACGGAGTAGAAGCCATCCGGATATCTGG
ACAGAAAACCAATGTCACTCTCGAAATAATTATATACTACATTGACGTTGATGTTACTAA
TTGAACAAAATACACTATACTCGAATTTGTATTTATTTAGTACACTTCAATTGAATATTA
ACTGATATAGTACACTAACATTGTATTGATATATATCGCTACACTAAATACCTATGTTAT
ACTTTAGGTTATTGTATCAACATTTATCTGGGTATTTTTAAATTGTCTTCTGATATATTT
TAGTCCCAGTCCCCAAAATACGTCGTTTGGAAACTTATTCTCACGTGTTTGATTTTCTTT
GCACTACATTGAAAATAAAGTAAATATATTG
>CONTIG109
GAAAGAGTGGAGAGAGGTCACTGGACGGTTATTGCGGCCTAAGTATATTGAATATGTCGA
CTTTATGAACCGATTCTCAAAATTTAATGGGTACAGTGACGGGGCTGAGTACTGGAACCG
TAAATACGAGTCGACAACGTTTGAGAATGATATGCATAAGATCTTACTACAACTACAGCC
ATTGTATAAACAACTACATACCTTCATTCGACGAAAACTCATTGCTCGCTATGGCGGAAA
CTCATTCCAATCAAGTGGCCAAATTCCCGCTCATCTCGTTGGAAATTTGTGGGGCGGCAA
CTGGGATAATATGTATGACCTTGTGAGGCCATATCCCAAGGCCAACATTATCAACGTCAC
ACAAGTGCTAAGGCAACGGGGTTACACAGTAAATGATTTGGTTGAAATGGCCCAGACATT
TTATACATCACTTGGTTTTGAACAAATGACGACGGACTTTTGGGCCGAATCGATATTTAC
CAAACCAAAGGACCGAGAAATGGAATGTGAACCAGTCGCGTTTGATTTCTCTAATAAACA
AGACTTTCGGATTAAGATGTGTGGAGTTGTGACAGAGGAAGATGTGCTCACCATACATAT
TCAGATGGGTCATACTGTATATCAGATGAGCTACAAAAATCAGCCCTTTCTTTTTAGGGC
AGGAGCAAATCCAGCTTTTGTTGATGCGGCGGCGGGACTCTCCAAATTATCGTTTCTTAC
GCAAGAGCATTTTAAATCCCTTGGATTTATTCCTCACATTTCGAATGATAACGAACTTGA
TATAAATGACATGATGAGGCTTGCTTTAGAGCACGTGGCACCCCTTCCTTTTTACTACAT
TGTTGATAAGTGGCGGTGGGATGTGTTCCAAGGTAGAACTCCTAGCAACACCTTCAACCG
CGATTGGTGGAAACTACGATGTCAGTATCAGGGCGTTTCGCCCCCAGTGAAGAGGACAGA
AGAGGACCTTGACATCGCTTCTGCTTACCAAATTGCTGGTAACAAGCCTTATATCAAAAA
TTTCGTCAGCACTATTTTGAAATTCCAATGGCAAAAAGCTTTGTGCGGCATGGGACAACA
ACAAGATAAACCACTACACAAATGTGATATAACAGGACTCACGCAGTCCGGAAGAAAACT
GAAAGAGATGTTGGAACTCGGAGCATCTCGTCCCTGGCCAGAAGCTATGCAAGTGTTGAC
GGGGACACAGACGATGAGTGCAACTCCATTACTTGAATATTTCCAACCTTTAATGGAATG
GCTGACCAATCAAAATAGTGGACACAAAGTAGGTTGGGATATTGAATGTCCAAAGTTTGA
AACGGCGGGGAACACACCAGATTCTGCATCCGAAATAACCCCAGCACCATTGTGTAGTGT
TTTGACAGTAGCCTTTATCCTGATCCACGCCATGGGATAGAGGAATATGTTTACCAGGGG
ATAGACATTTTGCATTTGATCTATTGATATTAATTCTATATAGTAAAAGTATATCACTTC
ATTGTGTGCTTTCATATTTGAAAAATATGTATTGTATGGCTTTTTTTTATATTTTACTTT
CATGAAAACATGTATCCAATAATGTGTTTCCATATATTCCATGATATAGTGGGGAGTGGA
GTTAGTGCTAACACTGCGGACAACAATACAATGTGTCTATATTTGGCATAATCATCTCAA
CAATGATATGTACACTACGAAAAGTGTGCCC
>CONTIG110
CCTAACATGAGTAAGATTTATTTTGGTTTTTTTTAATGAAAGTTTCAATTATTATTTCAA
ATTCTGTTTTACCTGTGTAAGACTACAGCTTTATACAGAGAAAGATCTATAGCCTGATCC
GAAACAATGAAATAACAGAAAATGTTACAGAATATCTAATCAACTTTGAAATTTTGATTT
TCATTGGTTTATGCCACGCAAGGAATAGGTAACCCCTGAGATTCTGACCTCCGCCCCCTG
AGAGCGTCTAGCTGGTATGATTAACTTCTAGAGACGTCTGATGTTTATCGTCAACACTAA
TTAGTGTGTGCCATCTTTTTTTTATCATTTTCTGTCAATTTTCTATCGATTTTGAAAGTT
TAATTACATTGGCAGACCTCTGTCTAAATGAAACGATGTCACTACAAGGTCACTACGATT
GTTAACTAACACTTTTTAAGTTCAAAATATTGGAGTGATATGGATTGGTTGAAGACTGTT
AGCGAAATGATCCCGTACAGGACGCCCAGATCATTGTAATACTTGGGCATTGTAGATTCG
ATATATTGAAGCCGTATTCAGTATTTGGTTCCAATAGAAAATCGTACTTACTTACGGCAC
TTTAACGATTTGTAACAATAACGATGAATGGCCTTGTCCGATGAGAGCCATTACCCTTTA
ACAAATATAAGCATAGATTTATGATAGGTCTTTTTGATCTTAAAGTACTGCACTAAATAT
TTTTTCAACAGGCTGTTTGATGAAAGCGAACATGTTTGTTTTTGTCGATACGAATCCGTA
CAACATACTCTGGCCTTGTAGATACTTTACCTTAATTTATCTGCCCAAAATCAACAAAAA
TAGTATTTATGATATTCACCGATCTAATGAAACTCCCCGAATCGGGCGTTCATAGGGATA
TAACAGCACTCATAAATCACCTTTCTCTTCAGGCCCGGGTGATTGAACTCGCCTCATACA
AATATATACACCAGATTGGAATTTCACATGTAGCTATGAAACATATTAAAATTGTATATG
TACTGTGGTATGTATTTGTAGCTTATACTTATGTAAAATAATTCCTACGTGGCCAGGGGA
AATGAGTAACGCCTAACGTTAAATCAGACAGCCTTTATAAAAGTTAGTGGATAACTTTCT
TGAACAAAGAAAACAAAACATTTGCCGTATTGTACACAGCCTATATACACAGTGCTTACA
AGTGTCTCTAAATAGATATAAAATACTATTCCCATTCAAATCCAACTATACATAGTTGTC
TATACAATTTCGCTTCGATGTCCCTGGAAAATTAGAAATATATTCATATGTTAAATGGGT
CTGATCGACAAGCATTGTGCTCGCGTATAGTAAGCCGTACTTTGATGTCCCCAATCAACA
AGCTTTGTCCTTTGTAGAACACGTCTGCTTTATCACGCTACACAGATCGACACAGATTTC
AGTTGAAATATTGCCGTATATATTTTTTACTGTATTTTATTTCTTACCTGGATCAGAAAG
GGTCATAACTTAACACAGGGAATACTTTAATACGAGGGGGAAATCGCCTTCCGGATATAC
TTGACCGGAATTTAGTTATTATTTAAATTCCATGTTTTAATTTATCTGGATAATTCGGTA
ATGCAATTTTTTTTCCGGATTAAAGATTTTTTGTGTAACTTAGTATAACCTGGAAGTACT
TAATTAAGATATTTACTTTTCGTACGAGACATAGGGCAGGACATTTATTATGATGAAACA
CAAATAAGACGGAAAGCAACTTCTGCCGTGAACCGGAAGTCGGTGTGAGGTATGACTGAA
ATTGGTGCGAGGTGAAATTGATTTGAGGTGCGAGAAAATGTACGGTGCACTTTATGTGAG
ATACACGGGTAGCACTCGGTTTGAATGTGAAAGGGCAATATGTTTGTAAGAAAATGTATA
TGCTTGTGAATTTATGAGAAATGTGCATTATGTATAACTATTATAGTGCTAGATGCAGCA
GATAGTTGCATCTTTAAAACAATTTGTAAAACATTGATTTTAAGGCGCCCTGTCTTGGGA
ATAGCGTGTCCTGGTGGTGTTTGTCTGAAGCAATAATGAAACCCAACAGGGGATACTACT
CTCATGACAAGACGTCAGCATTGCATTATAATGCCACCCAATTAGGAGGCAATCTTTCAA
AGTTGTTGATATTGTAATATGGACAAAAAGTTTATTAATAAAATATTGTTTTTACTTT
>CONTIG111
ATTCTTGACATTGGCCTAGATGTGTTGTGGCCTAGGAGGTAGGGCTACAGGGGAGTGTGC
GACAGACAGCAGTAGATGGCAATATGACTACCCTCTACGTATTGCAGATTCTACTGTTGT
GTGGAGTGGTAGAGAGCCAGGAACTGGCTGCTTTCAGGAAACTCGACATGGGGCCGGATG
ATCTTAATAGTTTGGAACAGTATACCACCCTCAGTCTTGACGAGATTTTCACGAGAGCGC
TTGGAGGGATGAATGTGTCTGCTCAGAAGATGGTAGGACCGGATGGGATGTTCCTGGCCG
AGCTGGACATGCTGTTGACCGAAGAACAATTCCGTAATATGTACCAGCCGCCAGAATATG
GAGATATCAGGATGATGCCATATTTTGAACAAAAGAAGAGGAAGAAACGAAAGGCAGTAA
GACGAATTGACCTTAGATGGCCGAATGCCGTGGTACCATACTATCTGACCCCGGGTCACT
TCAAGGCCAAGGAGAGATACCTGATTCGTGTTGCCATGCGGGAGTGGGAAAAATACACCT
GTGTCCGATTCAGGGAGGCAGCTGCCGAGGACGACAATTATGTCCGGTTTCAAAACGGGG
ATGGGTGTAACTCTCAATTAGGCATGGTGGGCGGCGGTCAGCTTCTCAACCTGGATCAAA
ACGGATGTCGTTGGAAAGGACTGTACCTCCACGAGATCGGGCATGCTCTAGGCCTTGTTC
ATGAACATCAACTTCCGAACAGGGACGAGTTTATCGAGATCCTCTATAATAACGTAGCAC
CGAGCATGCGCATATGGTTTAACAAATACTCGACCCAAGAGGTCAACCAGTATGATGTCC
CGTATGAGTATTCTTCTGTGATGCACTACGGAGTCACGGCATTCGCAAAGGATGGTAAAT
CACAGACTATCCGGGCCAAGGATCCATCCAAGGAGGAGACTATTGGAAAAGTGTGGCGAA
AGGAACTGTCCTTCAGTGACATCAAAGCGGTCAACCGGATGTACGAATGTTCAGCTATAT
GTCCGAGAAGTGTTCGCTGCGCAGACGGAGGAATCGTGGACCAGAATTGCCGTTGTATCT
GTCCTGACGGAACCTCAGATTGCCAAGAGAACGTTAGGCAGAATCCAGACGCAAATTCGT
GTATAAACGAGTACGACAGTTGGAGCTGTTACGTTTGGTCAACACAGGGAGAGTGTAAGC
TCAATGCCAAGTTCATGAATCGCTACTGTCAGAAGGCATGTGGTTTGTGTGGCGAGGCGG
GAGTCAATGCGGAAGGAAATCACGTAGCAACATGGGCCTGGCAGTGGCTAGGGATTTTTA
CCAATCTGTTCCCCAAAAACTGGACCGTTGAGGAATGCCATAACAAGTTTAGCGACGACA
AGTGTGACAGTTGGGCCAAGAACGGAGACTGCGTCGTCAATGAGGATTGGATGGAAATCA
ACTGTAAGAGCACATGTGGAATGTGTTCTAATAACAACACGGTAGCCACAAAAAACTGTG
GGAATGTGCACACGAATGGAACCCAATGTGAAATCTGGGCGCGTAAGGGAGAGTGCCAAG
TCAATCGGGAGTGGATGTACAACAACTGTCGAGGGGCGTGTCGTCTTTGTGACAAGCCAA
TGCCTCCAAATACGGACAAGCCCCTCAGAGATGAAACTACAAACCGAGACCAGGATGATG
ATCCCCAGGGTTGTCGAGACAAGCATAACACACGCGAATGCCTCAAGTGGGCAAGCAGTG
GAGAATGTTCCCGTAACCCGGACTGGATGGTTCCCAACTGCCGGAAGTCATGTAATCGGT
GTAATGACGGATCGTGCAAGAACCTATATGATGATAAAAAGTGCAGGGTGTGGGCTGCAG
ACGGCGAGTGTATGAAGAACCCAAAATGGATGCCTTTCAACTGTGAAAAAGCTTGTGGCG
GATGTGACGGCAGTACCAGCGACGAGGAAAGTGTAGATGATAACGACGATTGGGGAGACG
ATGACGTCGATGATGAAGATACCTCAGACGGCTGTAGTAACTACCACAACGATGCTGACT
GTGATTCATGGTCTAAAAACGGACATTGTGACATCAATCCTGGTTACATGAAGACCAACT
GCAAACGCTCTTGTGGTGTGTGTGCCAGTACTCGCGAAGACGACGGCACAGGAGGTCGTA
ACGATGACCGCGATGAAGACGTATCGAACGACGATGAGATAGATATTGACACACAAGATG
ATGATAGCAACACTGGGTTAGATGAAGAGTATGATTATGAGGACGAAGAAGAAGACACTG
ATGATGAAACCGTTGATACAGTGGAACCAACGATAGTACCTCTAGAATGCAATGATTTAC
ATTCGAATTGTGAAGCCTGGGCAGACGCTGGACATTGTAGCGGTAATAACGCCGCATTCA
GCCTGAGAGAATGTCGCAAGTCGTGTAAAAACTGTAACGATGTATGCGTTGATGAACACC
TTTATTGTCCAACGTGGGCAAAAGACAACCAGTGTAGTTCCAACCCGGGGTACATGCTTC
GATTCTGCCAAAAGTCATGTAAAGTGTGTTAGCGTCTTCTATGGTGTGGTGAAACTATAT
ATCGCAAGTGTTTTGTATCGTTGTGTATGTATGGTATGATATACCAGGACCCAGACATTG
CACTGCCTTATCATTAATATGACAGATTTTTACAAAACATTATCGTTGAAAAAAATCTGA
TTTTTCCACACAAAAAATCTTTATATTATATTGACAAACGAAAAACAATATATATATGTA
TATCTGTCAGACACTACATGTGATACTTTAACAGGATTGATTCAAAAATGTATATGTTGT
CTTAAAACATTAAATTCTCTTTTTTTACTTACT
>CONTIG112
GACATCTGAGATATGTCATCACTGTTTAGCACTGTTTATTCCACTTATTTGTGACTGGAT
TAGATGATGTGATTGGTATTATTTACAAGGTCTGTTGTAGATTGTAAACAATGGATTTAC
CATGAAGCATTAACAGAATCCTACACACAGCCTTTACACATCACAGGTACGACAGAATAC
CAATACTTAGCACCAGTGAAAATATTGAAATATTCTGCCACATAATTTTGTCTTGTAACA
GAAATATACACAAAATGATTATGACACTGACTGCTACACTGCCTATGAACAGAACATCAT
TTCCTGTCCGATTACTCAAAGTAGTAGATATCACCATCTACCAGGCGACCTTAAATATGG
AGTATATTTAGAAATGAAGGAAAAGACTGATTGGATGGGAGGGAGTGTTGATGCTGAAAT
ATATCTGCAGGCTAGCAAAATTTTATTAGAGCATATAAGTTCACACATGTAAGGTCAATG
TTCAACAAGGTCCTTCCATAAGTAGTTAAAGGTCTGTTTTTGTCTATTATTGCTGTCAGT
CCTGGACACATCTTGATATCACAGTACATGTCACACTTCCTGTAACCCTGCTGACATGTG
TACTATGTCACACCTCCCTCAACCTGGGTAAGATGTGTAGTTAGTTACACCTCCTGTAAC
CTAGGTAACATGTGCAATGTCACATCTTCTGTAACCTTGGTGACATACAAACTTGTGTAC
AATATCACAATTTCCATAACCATGGTGACATATCAACATGTGTAATTTGTTCTTTTGTAA
CCATGATGACATGTGTACTATGTCACACCCCCAGTAACCTTGGTGACGTGTACTGTGTCC
CACTGTTTCATGTCCCACATAGTCTGTACACTGACACACAATTTGTGTGATATGTCACGT
ATTGTCTGTACTGTCCTACATGTCATACAGTGTCTGACACTGTGTGTCACTTCAGGTGAA
TCACAAAGTATATGGATGTTGTCCCACACTGAGTAGTCTGTAACAAGTGTCTGCATATGA
ACATCATCAAACACATGAGTTTACATAGCTTTGAGCTATGATAACCTCCAACTGGAATCC
TCCATATAGACTGATAGTAAGGTGGTTATCTAAGATGAATATTATAAATAATGGGATATT
AATCCAAATTATCACACAATACATAAGCAGATGACCCATTACATGGGTGGTGTGAATTTC
CCCACTGATTATCACCCCTGAACAACAGCGTCTTCATTCCAACACCAGGTGGTGCTACAT
TTCCTGTGACCTTTGAAAGTTGAATTCCCCATCATTCTTCTTCCTCTTCTCTAACGTATG
CGAGGGGGAAGTAGCCGACTTTGTTTGAGGAACAGTGCTCTCCCTTCCACCAGCCCTTGT
CACTTCCTGTTTTACTGTATATGGCCACTCTGTCCCCACGACACAGAGACAACTGTGTAG
TAGCAGTGGCAGCATAATCATATACTGCTACTGCATAACCAAGACAACGCATACCTGGTC
CAGTAGCCCCGCCTATCTGTGTCTTGAAAGGATAGACAAGAGTGGTATCAACACCAGGGA
AGCTGTCTTTGAGCGAGTTATGTTGATAGTATTCCACCAAGTCATTTAAAGTATGAAAAT
ATTTATCGACGTTTAGACAATAGTAGCTGTCCTCTTTGTGGATTTTGATATTCTTGACCA
CTTCAGACGTTTTGATGCTCAAGGAGAGCTCCCCCTTACGGCCTGGGTTCTCACTGACTC
GTATGAGGAAGGTGCCGTTTTGTAGTCCCTTCAGTCGATCTATTGCCGCATCCCTCTGCA
TATTACCCACAAACCATTTGTACGTTGTGAGACCCCTGTCCTCTATGTTGACGTAGCCCT
CGCCCCCGTGGGTGTGGGGCTGTGGGGGTGATGTTACACGTCCATTCTCATTAATCTGGA
CATCCACATAGGAATCCTTCCGTATGAGCTTTTCTTCTTTCACTAAATGTTGGGGGAACC
AGCCCTCGACAATCTCTATCTTGCCCTTCCACCACTGGGGGTCTGTACAGTTGATAATAT
CTATAAGCATATTCTTGCGGAATGACAGGACATTTCTCCCCGCCCCAGGTGCAGGCTGTC
CTATATAATCACACAGGGCCTTCACTCTGC
>CONTIG114
ACGTATATACACATGGTGACTAACAAAACACTGATCGGAGGAAGCAGACATTTTTGTTGG
CAGCATACAGACTACAGCGAGGCTTTTGAATTATCTTCCCTTCTCCATTAAGCACGAGAA
ATATTGCTGTGTTAATCACACCGTTAAGTCGTGTGTGTATACAGATTGTCATCGGTTCAA
CTATTGTGAGACTTTTTTTGTGAAAAGAAATAGTTTGAAATTAAGAACTTCTCGACATGG
GAATACTGTTTTCAAAGTTCCGGTCTGCGCCACCAAACGCTGAGGCCAAGACAGACGATA
ATCAGAAAGAGACCTATCAGGCAGTTGGTGACAAGGCAAAGAGTGAGCCAACTCTGGGTT
CAGAGGTTGACGATATCAAGAAAAAGGGAGGTTCACTTGGAGATTTAGAGAACATGGCAG
ATGTCTCCCAACAAGAAGCCGAAAATATTGGTGCAGATGAATCAGGACGGGAAACTCCGG
CTGAGGTGAAAGCTGTTGTTGACGGCGCACTCCAGTCAGCTGAACAACCATCTGAATCAC
AAGTACCAAATGGTGTTGAAAAACAAGACAGTGAAACAGAGCAACTGGTGCACCAAGAGG
CTGTCAATCCTGTTGAATCAAGTGTAATGTCGACCGCTGAAGCGCCGGTAGCGAAAGAAG
CTACAGAACAAGTCGAAACAACGGCTGTTCCTGCTCCAGCAGAAAATGGAACATCACCTG
AGGTAATAGTTTCAACACCAACGGAACCGCCCGAGACACAGTCTGATGTATTGACAAAAG
CTGAAGAGGCGGTTTCGGATGAAAAGGCAGAAGAGCCCACACCTGAAGTACCTGCAGCAG
AGGAACCAGCATCAGAAGAGCCATCACCTGCAGAATCCTCACAAAAGGAGACTGCAACCG
CAGAACCAACGCAGGAACCGTCTACATCCGAAAAAGCCGCTGAAGAGTCTGTACCTGTGG
AATCTGCGAAAGACGAACCTACATCTACTGAACCTGAACCTCCAGAAACCGCAAAAGAAG
AACCTGCACCTCCAGAAACAGCAAATGAAGAGCCTGCATCTTCAGAGCCTGCATCTTCGG
AATCTACAAAAGAAGGACCTGCACCTTCAGAACCTGCAAAAGAAGAGTCGGTTCCCACAG
AGCCCGCAAAGAAAGAGCAAGAGCCTTCAGAACCTTCAAAGGAAGAGCCTGCGTCTCCAG
AGCCTGCAAAGGAAGAGTCTGCATCTGCAACAGAAGAGCCTTCAACTGCAAAATCAACAC
CTGTCACGACAGAACCTGCACAAGAACCTGAACCAGCACAACAGGAATCTACGCCTACTG
AAAGCACACAAGAAGAGCCTTCTCCTGCAGAGCCTACATCTAAAGAGTCCGAGCCAGCAG
AACCTGCGTCAGAAGAAACTAAAGCTGAAGAAGTTGCACAAGAGGCACCTGCATCTGCAG
AATCAACCGCACCAGAGGAGTCTTCAACTGAGGAACAACCTGCTCCTGCAGAAGGCACAA
CCCCTGAATCAACCGAACCCGAGGCAACTACATCTGCTGAACAGGAACAGCATACAAAAG
AAGCTGATGACCAGGCATTTCGTACCAAAGACGAAGATGCGGCGTCTACTGAAGCAACAG
CGGGAAAAGAAGAGGCTTCGAGCGAGGAAAATGTTAATCCAACACCTGAACCAGCACCAA
CGGAGCCAGAGGTAGGTCAGAGTGAGGAAAAAGACCAACCTCTAGCAGAAGAAACATCAA
CACAAGAACAGGTATCGGGAGAAGTAGCCCCCGAATCACAAGCGTCTGTGGATGCTGCCA
GTACAGAGGATCAAGCAGCTGAAGCTCAATTAGAAGAAGCTACAGTAAAGTCCGCCTCTG
AAACACAAGAGCAACCGACTGAAACATCTACAGAACCTGCAGCAGAAGTAGAACCTGAAC
CAGTCGTAGAAACGCCAGCTGAACCTGAGCAAGAGGCCACGACTGAAGCTCAAGCTGAAC
CACAATCTACGCAAGACACTGAGCCAGCAAAAGAAGCACCTTCAGAACAAAAAGCAGATT
CTGCCCCTGAACAA
>CONTIG115
AGAGGGGCTGAGTTGGGGCTCTTGTTTAATCTTTACATCCGAAGGGTGAGAGGGGCTGAG
TTGGGGCTCTTGTTTAATCTTTACATCTGAAGGTTGAGAGGGGCTGAGTTGGGGCTCTTG
TTTAATCTTTACATCTGAAGGGTGAGAGGGGCTTTGGGATGGTTTGGTAGTGCTGGCTAG
TTCTGTTGGGGAATCTGTGAGTGCAGGAGGAGCCTCTGATTCCTCCTTTTGTTTGCCAGG
TTTGTTATCCTCCCTTTCCAGTTTTGGTGGTGACAGTGACTTCTTCCTTTCTCTTGACCG
AGAACGCTTTGGTGTACGGCTCCTTCTACGACTCCTTGACCTTGAACGACGAGTATAGGC
TCTGGGAGGGGTCCTTGACTTACGCCTTGATCTTGATCTTGAACGTTTGCCTCGATTTCT
GGACCTTGATCGACTCCTGTGCCTAGATCGTTCACGTGACCTCTTGCGTGACCTTCTGCG
AGTCCTTGACCTCGACCTAGATCGTCTCCTTGATCTAGATCTTCGTGACCTCGACCTTCT
ACGCGACCTCGACCTAGATCTTCTTCTAGACCTTGACCTTTTACGAGAACGGTCACGCCT
CCTTGACCTGGAACGACTACGCCTCTTTGAACGTGATCTTGACCGATATCGCTTAGTAGA
ACGTGACCTACTTCTGTCTCTTCCTTTGTCGTCAACAGCAGCAGTGATAAGAGACTGAGC
CTCTTTCACCTTCTTCATGGCTTCCTCTATCTCCCGCTGGGCTGCCTGTTGGGTCTTGGT
TATAGGCTTTGAAATGGCATTGGTTGCATGGCCAACACTGATTGGCCTGCCCTGGAACAC
CACTCCATTGTAAGTGAGAGCAGTGGCGACAGATCTCTGGTCTGTGAATTCTACAAATGC
AAATCGAGACAGCAGGCTTTCATCTCCAGCCATTCTCACATATTTAATTTCCCCAACCTG
AGAGAAGAACTTCAGAAGCTGATCAGCGGCTACAGTCTGGTCAAGGTTGCCAATATACAC
AGTGCGCCGTATTTCCTCTATCTTTGTGGGGTCAGTGTTTCCTGGTAGAGGTGGGTACTG
GGGCAGTCCCAAGGCTGTCATACGTGGATCATAGGTTGTGATCATCTGGCTTGATCCAAC
TCCAGTCATCTGACTCATAACATTACTCGGCCATGATGGTTGTCCTGGCATCATACCTGC
CACAGCAGATGGAGCA
>CONTIG116
CCCCTGTCACAATAACAACCTCTCTTTCACTTTTTAAAAAAACAATTATATATCAGTGAG
GTCTCTATATTAGCACTTTTGTAGTAAATAAATCTAGTTAACTAAAACGTTAACGGCAAC
AACAGCTGATCGAGGACATTACAAGCAAAACAGCTGCTGATTGGTCGACAATAGTCATTG
TAAATGTTGCTGATTGGTTGAGAGCATAAGAAGCACCAGCAGGTGTTGATTGGTTCAGTA
TACATTGCTTATGGAGTAAGCCTCTTGGGGTCACGAGGGAACATGGACGTCTTCCTGATG
TTGTCAAGACCGAGGTACAGCATACATACCCTCTCCATACCTATACCTCCTCCAGCGTGA
GGGGGTGCGCCATATTTGAAGGAATCAATGTATGCCCTTATTTTCTCTAGATCAATTCCG
TGATGTGTTGCCCTCTCAATCAGGAAATTAGGATCATGTACCCGCTGGGCCCCAGACAGG
ATCTCCTCTCCTCGCATAAACATGTCGTAGGAATTGGACCATTTCTTGCTGTGAGGGTCT
GGCATCGTGTAAAACGGTCGTACAGCCAGTGGGAACTTGTCCAGGATGTAGAAATCAGTG
TCGTACTTGGCTTTGACAAGTCGCCCCAGGAATTTTTCATTGGGAGTACTGAGATCATCC
TCGTCGTCCATCTCTACACCATTGTCTCTCAGCATCTGGACCGCCTCAACATACTCCAGG
CGTAAACTTGGTTCAAGAAATTTAAACGGCTCAGATGGAAACTGTTTGTTAATTGTTGCT
ATTTCTTCCTGAAAATTGTCACGAAGACCTTTGAAGATGGAGACAAACACACTTCCTATG
ACGTCGAGGACTTCATGGTAGTGGTATTTGAAGGTCATCTCCATATCCAGACCTACAAAC
TCTGTCAGGTGACGATGGGTATTGGAATCCTCGGCTCGGAAAACTGCCCCTACTGTGAAG
ACCCTGTCAAAGTCAGCACACAGTGCCATCTGTTTGTAGAGCTGCGGAGACTGTGCCAAG
TAGGCGTTGCTCTTAAAGTATGAGACGGTGAAGACGTTGGCGCCACCTTCTGATGCAGCT
GATATGATTTTAGGGGTGTGTATCTCCACGAAGCCCTGCTTTGTCAGCGAGTCCCTGAAA
AATTTACAGATCCCAGCCTCAACCCTAAAGATGGCCTGATTAGTTGTGGTGCGTAGGTCG
ATTATGCGGTTATCCAGACGGGTGTCTTGTTTAACTGTAGCTAATTCATCATCTGGGTTG
TCTTGTCGTGAAGCGTCCTCTACGAGTAGGGGGAGTCGTGGTAAAGCTGAGCTAACCACC
CACACCTGTTCACAGTGTAATTCTACTTCCTGTTGGGAACAGGAAGTGACTTTCTGAGAG
ACGGTCCGTACGTATGCCTCCACATCTACGATAGACTCCTTTGTTACTCCTGCAGTGAAC
TTAACCATCTGCTTGCTGACCTTGTCCCCGACATAAACAAGTGCCTGGACTGTCCACTTG
CTCTGTCTCAGCACAAAGAAGCACTGTTTACCTTTACTCCTACTAGTCTGTAGTCGTGCC
CTGACCCACACTTTCTGGTCGCCGAGGTCAGGGGTCAGCTCTTTAAGGTCGACGATTCGT
CGGTCAGGCTTGCTCTTTGATTGGATCATCTCCATCACCCCGTACTGGCCTTTAGAAACG
TCCTCTCCTTCTTCCTCATCCTGCTGTGGTTGTTGTTGCTGCTTCTGTTGTTTATGCTCG
GCCTTCTTGGCGGCTTTCTCTGCCTCCTTCTGGGCCTTCTTCAACGCCTTCTTAGAAGGC
CCGGCTTGGCTTCCTTCTGAGTTCTCCATGTGGTTGTATATGTGTGACAAGTGCTTACGC
GTATAACATAGCACATAGGCCTTACACAGGTAGATAGTTAACGTATATATACCGTAAACT
TGACTCTCTCACGCAAGCACCTGACAATACGTGAAATATCCGGTCTCGTGCACACGTGCT
AACACAATCCCAGCATGCAGTTGACAACATGGAGAAGACGACGGTGGTGGGAGACGAGGC
TTACTCAGCTGTGTGTGTGTGTACCTGACTTAAACACTTCCCTCGTGCCTCAGATCTGTC
ATCATCACAAATCAAAATGCCGAAGTCGTCGAGAAGAAAGCAATCAAAGCCCCAACACAT
TTGTAGTGAAGAAGAAGATGAAAGCCCCCACAAAATCTACAAGAAAGTCTTCTGTTCACA
AAAAGGCAATTTCGGATGACAATGGTAACATTGTGACACCAATACGTACAACCAGAGTAA
CTCGTAGTAAAGGAGCACCTCCATCGGGGAAGACCCCTGGTCACATTACCCCAAAGAAGA
GCGAGAGAGAGAAACAAAAGAAAGAGAAGGAAGTACATGTGGAGGATGAGATCAGTGAGG
GGAGTGAGGACGAAGAGGAGGAAGATACAAAAATAGAGAAAGGCTGTGATAAGTCAGATG
AAAATGTAGATGAGTCGCTGGATATAAAAGTAGATAGTACTGAAAACATTCCTAAAGAAG
ATGAATCCTCTGACAAGGAAAAAGTAGGAGATTCCGATGATAACCACATTACTGCAACAA
CAGATGCTGCATCTGACAATGAAGCTGAAGAGTTGATTATCAACGAGACTTCGAATAAAG
AAGCAGGAGAGTTAAAGGAAGTTCCGTCAGATAAAGAAACTGACAGTGTGGATGATAAAG
GTGACGTTAGTGATCAGTTGGCTGTTGAGGATAAAGACGAAAAAAATAAGGAGGAAGAAA
TGGAGGAAAAGGAAAATTCCGGTGACAATGACATTCAAAGTGATTCCAATTTAGAACTAG
ATAATGTCGAGATAGAGGATAAACATTCAGAAAACAATGAAAGTGAAAAAGATGACGATG
AAATGATGGAGTTAGATGAGGAGGAGGAGGAGGAGGAGGAGGATGAAGGCCAGCTCTGTA
TCGATGAGTTAAGCGATGAAGGAGAAACCAAAAAGGAAGTGAACAACAGAGAAGAGAGCA
TGTTAAGTAAAGGATTCAACAGCTCTCTGAAGGACAGGACATGTGAGTTCTGTGCTGTAG
TAAAGAAAAGCCCAGCAGACCTCCAGCGACATATCCGTAAACACACTGGGGAACGTCCAT
TCAAATGCAAGATGTGCAGTCGTATGTTCAAAGCCAAACGAAGTCTTCAGTATCATCAGT
TCATGCACCATGGCATTAAAAGTGAAAACAGTAACATATCCCAAAAGTACTCTCTCATGC
GGAAGCGAAAGTTAGAGATGGATCAACTGCGAGCTGAGCTTATCTCTCCAGACGGAACTA
AGCGCTTCAAAGGGGACGACTCACCAGATGTAACAATGATGGACGGTATGATTCGGCAGG
ATGGGAAGGATTCAAGCACGAGTCCAGAGAGTGGAGCCGATATGGAGTGTCAGAGTGACC
GTACTTGCTACATTTGTGGCAAACTCTGCCTCAAACCAAGCGACCTCAAACGACACATGA
TGTGCCACACTGGGGAACGTCCCTTCAAGTGTGATATATGTGGAAAACCATTTCGTGCCA
AGAACAGCATGTTGTACCACAAGAAGTCAGCACACGGATTTGACATCGAGCTGAGTCCGG
GGCTGGAGGAACGCTTCCTCCGACTGAAAAAACAAAACAATCTACACTCCCTAGCAACCA
AAATGGCTCACCAAAACGTAGAGAACACTCCAAAACCTCTAATTTCCAATGGCTCCGAGG
TGGACATGGAAGATGGCGACTCTGACGAAACGTCATCCATACCAAACTTAGACAGTTATA
CAGTGGAAAAGGGAAATAAAGTCTTTTACAGTTGTGGCTACACCAGCTCGTTTCAGGATG
GTGAAGTAGAGTTAGATGAATCAACAGGGTTGTTCAAACATAAGGCACCAAACGAAAATC
AGGGGATGTTGGCTAATACTGACCTGTCGGCCAACTCAAAAAACTTGTTGGAAAATTCTG
ACAGTATGGACCCACCAGACATCACAGAAATGATCAAAGATGGATCCAGTATGGTCGGGG
CAGAGATCATTCATGGGTCTCATTTTACTAAAAATAGGATCAGCATCAGGAACGAGACGG
TACTCATCACTCGATTGGATGGTGTTAATCTTTCCAACGGTAAAGACATGTGCCTGTACA
AGTGTTACTTGTGTGGAAAGGTGTTTAATTACTTAAGTAAGGTGCAGTGCCACTTGTCAA
TGCATTTTGAAAAAGATATTGTGATTTTTCAGTGCCAGTTATGTAAAGCCTCATTCTGGT
TTAAGAACCAAGTGATGCAACATATAAGGAAAAGACATCCGTCGGAGGTAGACAATGCAA
GTAAAAGACAACAGAACGAGTGTAAGAATAACGACGCCGACAACGACACGTCTAACTCTG
ACATGGATTCAGGAATTCAGGTGAAATCAGAAGGTAACGATGAGAACAGTGATGAGAGAG
AAGGTAGTTCATCTCCAGTTGAGGGCAAGTCTGACAAGGATGATATATTTAAGAAAGATA
GCGAGGATCGTGAAAATGAGATGTTGTGCCGGTTCTGGCGTGGATTGAAATATCGAAAGA
ACAGCAATGGTTCGTATGTTTGCCTAGTGTGTCGCAAGTCATTCCATAGGGAGATTTCCC
TGCTCAAACATATCAAGATACATAGTGGACACAAACAGTGCTATTGTCAGGAGTGTGGCA
AGGGTTTCTCAGAGTTCACGGCTCTGCGTCAACATCTAGCTCTGTTCCACGGGCTCCGAG
ACAGCCACCAGACACTTAAACCCCATATCAAAGCTTCTACCAAGCACTCACTTTTATCAA
ACCTCCTAAGTAAGAAGGCGGGTCCAAAATCTGACACAGAGGTTGATGACACTACACGCC
AGTCACAAGAGGAACGTGCACGAGAGTTACTCATCAAGGAAGGTATACAAGAGGATGTCA
CTGTGGTGATGCCTTGTGGCCCTGACGATGACACAGAGGTTGATGGCGGTCCACGTTTGT
TGGATGTGTGGTCAGAACGGGATTCCGAGGAGAGCAGCGAGGCAAACAGCCAAGATGGGA
TAATTACTCCTGTGTTACCGAGGCGCTCAGTAGGAAAGGAAATGAATAAGTCCAAACGCA
AGTCATCTCAACCTGTCAAGCTCCATAATGCCTCCATCCCACCTCCAGCTCCATTGCAGG
TGTCCATTCCGGCCCCTGCAACATCTGCTGCCCGTGTTCCGATCCAAATCCCTACCCGAC
TCCTCATCAACGGTGAGGCAGCCCGAGCTGCTGTAGCGAACTTACCTGGAAGAATAGAAC
TCCCTGGTGGTGTACAGATCAAACAGGAACCACTTTCCCCTACAGCTGATGTGCCTTCCA
CATCTACTTCAGCAACATCTAACCTCGTCAACGCAAATCCCCAAGTGGCTCAGTTTGTGA
TGAACCCCGGCCAGATGATTCTGACTAGCGGTAGTGGATCTACTTCAGGTCAGCCACAGC
CCATGATGCTTCTTTCCAACTCAGCCTTCCCTTCCCCCATTCCTGGCAACATCATCGGTA
TGGTGCAGGTCGCAAACTCAGCCAATCAAATTTCAGGCAAGGACTCGGCACCCTCAGATA
GCTCCACCCCTCTGTCTTCAGATCCCTCCCCTGCCAACACAGAGGGCAGTGACCGGGACA
CATTGGTCGGATTCCCTCGTGTCCAGTGGTCGCCAAACGAAACACCACCTACCTCGTGTT
CCGGCTTCACATGGAGCCAGATCTCTGCTGACGGGCGCAAAGTTACCTCCCTTTCTCGCA
CACACTCAAGACTACCCATTGTGAATGCTCCAGTCAACAGGGACAAAGTATGTAAGCCAA
TGACCTTGACCGATGGTCGCCAGGTGTACAGATGTCCGTTCTGTAGTAAAGACTTCCTCT
CATACTCTGACATCAACAGACATATGGACTTCCATGAAGATATCCGACCATACAAATGCA
AATACTGTGACTATTTTGCCCGCACTAATAGCCAGCTCAAGGTCCACATGATGAGGCATC
AAGGTATACGGGAGTTCTGTTGCAAGGTGTGTAATTATAAGGGAGTAACACAGTCGGATC
TGAACCGCCACATGAAGTCCCAAATTCACATCCTCAAGTCTCGCAACGAGTGTAACCACT
GCGGCGAGGGTTTTGTCACACAGAAGAATCTAGAGAAACACCTTGACGGCAATTGTATTG
TCAAAGTTACAAAGTTTGAGGATACTTCCGATTTCAGTTGATTCATTTCACCAAATTTGG
AGACTAGAAGAATTTGCTATATATATATGATCTTTGAGTTAACACATGCCAATTATACCT
CTAAAGTACACTAACAATCAGAGATGATGCATCTAGGTGAAAATCCAATTGAGAAATCAA
CGTCAGGACATAGTACCAATTTATGTCGCACAACATAACTTGGTTTTTTCAAAGTTGATA
TGTTGTGTTGAAAACAGAAAGGATACCTCAGAAAGACGAGATTTACAGCACAAACAAAAA
TCAAGAATAATGGAAATGCAAAGAATAGTGTGTGTATTGTGTCAAAAATTCAATATATAA
AGGGAGGTAATTACGATGTGCTGAATTTGAAGAAGTTTTAACTTGTTACTTTTACCACTA
GCGGACGTGTTTTGAGATATATGGGAGTGTGTGCTATGGCCAAGAGGATGTTTATCGTAC
GCAGCATCGCTGGGATCTTTTTAATTGACATGGAGGCATTGATGTACATTGGGATTAACT
ATGTGAAAAGCATGCTCAACTTAATTTTGTGAATTTGCTATTGTTTTGTTAACATATTGT
TTTTTATATTATTATGTGGACCATTTATTCTTTTAAATACTATACAGATATTTTGTAAAT
ACAGACTTATTGCATCACGAAAAAAATCTTGATATATATATATATGTACATAAAAAACAA
TTGCATCCGATTATAAAGTGCAGAAATCAATTATATAAACTGTACTACGATTGAGCACCT
GACATATCTCTTTAGCCAATGAAATCACTTCTTAGTAAACATACAGTTATCACTAGGGGC
CTTTCAGTATCTATAACAACTGGTTCATGTAGCTTTAGGTATAG
>CONTIG117
CATAGATACGTGTTCCGTTTTTTTTTTTTTTTTTAATGTTTAAAATCGTGTTTATTCGAG
AACAATTGTAATAAAATTAAAATGCAAATAAAAAACGGAACACGTATCTATGAAGTATAA
CATAATAACTTAATCATTTAATGATATATTCTTGCCATTTGTTGTGCTTTCTCTCTTGTG
TATCATTGCACATATATATCCGCTTGTCTTTTCTACCGGAAATGTCGGTCATAATTTCTT
ATAATACATGTTCCCTGTATCTGAATCGCAAATTATTGCATGTGCAATGTCTCCTTTTTC
TGCTATTCATGTTAATGACGACTATTGTCCTTTCCCTCAGATAAAATGCATATATAGTAC
TTGATGATTACATAAGCGTTCGGTAACTCACAATCACATAAATGCATATTCTCTTATTTA
CAACTTGCATATATACTCTCACATACAACCCCTTAACATCTATAGATACAAACATGTATA
CTTTCTTACCCATATACTTAATTTCTAAAACATACACATACTCTCTAAACCATACACCAA
CTTTCTAACCAATACGCACTCTCAACCGAAATACATATTCTCTAACCCACACATATACCC
TCTAACCGATGAATTCATCGACACTCTCCAACAAGAATCTTATATCATTCTGGTGTAAAC
ATTTTGTCATTAACATTTTTTATCAATTGTTACAGAATGGTTTAACTTGTCCATGAAAAA
CGTGTACTACCTGACAGCTCACCTTATGTCATTCATTTCCATGTTCAAAAGAAAACGCAC
AAATTGACTAGGTTATCTATCTACTACAATACTTGCTTATAGTGAGCAATAATTTGCATC
ATGGCAATATATCGTGATAACAATCGTTTTGAAAGTTCTATATATACAGAAGATGACTTG
TGGACTTTGTTTATTTAACAGAAATCCTGACGAGCCTGCAGATGTTCACGTAAGCATTGA
AGCTTTTCCAAGGCTTAATCAAATAAGCAAAATAAGATCACGAAGTCCGTCCTTATTCTA
TAAACGAAAACTGTTTGGACAGCAACAATGCAGTATGATCTGATTCCATTCGAGTCAAAA
TGATGCCTTATGTTAAAAAAAAAAAGCATGAACCCTGTCAAAGTGATGCCGACTATCATG
TTAATGAAGTGATTAAAATGGATGTTAGATGATCATTTGGATAATTCGTTTGTGACTTTA
CCAAGTGGCCAACAATACATACGTATGCAAAGTGTATTTGACCAAAACGGCAATAGTTGA
TATTCCGTCATTGAAAGTGAAATTCCGGATAAGGAATCTTAAATGATCACACGCTTTCCG
GTCCCTCCAGAAATGGACGTTCTCCTTATCACAAACACATAAAGCTCCAGTTCAATTGAG
GATGTATATTGTCCTCATCCATACGCAAACAGATAATACAATCACTTTGTATGGTGTTAT
GTTTGAGATATACTTCTGTCGGTGTCATCAATCTCGTACGGAATCGACATGAAGTGAACT
CAATCCATCGTTGAACAGGTTATTTCGATAAGGTAACCGTACACACATGGAGCCCAATCA
TTGGAGGTGTTTTTTGAGAAAAACACAGAACATCTTAGTTCAATGTAGGACTGTAGATGG
ATGAACAATCCTAATACGATCATCAGAGAGGTTCTGACCTGACTGAGAAAAATTGGTCAT
CGTCACTGTCTTCATCAATAGAATCACAGGTAGCATCCTCCCATTGTTCCTCCCCTTCCA
TCTTGGTGTTCGTTTTCGCTAGCCTTCCTGGCCTACTTCTAAGTGTTGCATCCTTTGGTT
TGCCATCATACTCATCATCTTCCAAAGGAGAGGATAATTCTCCAAGTCCTGCGAACTCAC
TACGTCGCGTGTTTGCGAGCTTTCGTTTGCTCTTGACCATGGGTTTCCTTTCTGGTACGT
TCCTCCGGAAGCCCGCCTCGCTTTCAGACTTGGCTAGATTCATGTGCTGGTTTGGACTAG
AGGGGGAACCACCGCTACTTGACAACACTTCCCCTGCACTGGTAACACGCGATCGCCTGG
TGCCTAATTGCGACAAGTATCTGCTTAACCTCTGCCTGTTTTTCACACTGACACGGCGCA
GGTTATTCACTTCTTTCAGTGAGCACGGCAATCTCGTTGGATTTTCTCGCTTTTTCTGGA
CCTGTTCTGCAATCACAGTCTTTATGTCCTCTATGTGAAGTAAGGTGTTGAATTCGGTAA
GTTTTGATAACTTCATGAATGCATCATGTGAATATTTAAAATTGAATGTTGAATAGGGTG
TGGCTGCATCATCAAATATGTCGAAGTTTGCGAACTCAAGTTCTTCTTCTGTGACTCTTG
GTACACCTGGACTGAGGAATTTCCTGAACTCGATGTTGACGAGGACGAAGTGGAGGACGA
CTGGACAGTATGGGTCAGTCGGATGTCGGAAGATATAGAGTTCTTTCATGCCTTCTCTAT
CAAACACTGTGGAGTCGATCGGCGGGAAAGAAAGTTTATTCAGCTTGGCCCATTTTTCCG
CTAACAGAAGTTCCTTGAATGGACGAGTTGAGTCCCCTGGTCTGGCACTAAAGTCAAAGG
ACAGAATGATATTACAGCACCTCTGTGGACGAAGGACTAGCGGGTAAGGCGAGTTGAAGG
TAAGTCCAGCATCAACCATGTACAGATGCTTTACATTGGTTGGGTGCATCTCCAGCAAGC
CACTGAAGTCATCGCTGACTCTCGCTTCCCCTATGTTGTCACTAGGCGTAAAGGGTGATA
ACGGGAACGTTTGTTGCAGAGACAATCCCCTCATGAAATTGTGTACAACGCCTGCACGTC
CAGCTCGAGTATTCAGTACTTCTACCTTTTTATCTAGAATTCCAGTAAGAAAAGATTGCC
AGTAGGTTTTTTGTTTTGTACGCCGAACAGTTTGTTTCCGGTTAATCTTTGGTTTTGGTC
CATTTCCGTTCTGCATGGCAAGTCTTTTCTGGGCCTCGTCACTGAACGAGAAACGGTTGC
GAGTAGCCGCATCCCGTCGTAGTTTAACCTCATCTGGGGTATCATCTTCTTCGTCGTCTT
CACTACTGTCGCTGCTTTCATCCTCTTGGTTCACCTCGATTTGCTTCACCATTTCCTGTC
GGATCATCTCAACTGGGTCTAGTTTCCTGTTGTCATCTAGAAGACGCTTGAACAGGATAC
AAAATGCACTTCCCCATATACCTTGAAGGAAGTGAAGTGGGGGCTCTGGAAATTGCTTGC
AAAGTTTTCCCATAAAGAACTTGCAGCCGAACATTTCGGTTTTCATAAATGTTCCATACT
TTGGCATCCCAATCTCAAAAGGCGAAAACTCTACCCATTCTTGGAAACTTCTGGCAGATC
TGTCCATTTTCACATTGACACAGGTCATTAGTGGTAGAGGTCGCTGTCCATCTGATATCT
TTTCTTTCATGTCAGTCAACTTAAAGTCCAACCGATCTTTTATAAGAGTTTCACCAACAA
GATGTCCAAAAATGTCGGTGAAGCTTATTGGTTGCCCGTTTTTCCGTTTCTGAAGAATCA
GGTCCAGATTTCTATATATACTCTGTGGCGACAAGAACCACATCAGACTAGAATCAATGT
TGTTTTTCAGTTCCTCTTGCATGTCTCCTGGGTTCATTTCCGGCCAGTTTTTATGGGAGT
ACAAAGTTGATATATACCATGATGATCCTGAGAGGCCGGCCATGTAAGTTGCACAGTCCA
TTATCCCAGAGTCCGCCAGGGCCTTAGCAACTCCACTGTAGCCGACCATCGCCCGGAAGC
CGCCTCCTGACCCAATAACTCCTATCAAAGGAACCTCATCGATGGACATAGGACCTTTGT
CACCAAGGATTTCAGCCATCCTCTCGCGCACTCGCTCCTTTCTTCGCATAATGAATTCTT
TTTCCTCGTCACAAAGACACAAGCTGTAGCGTAACGTGGGATCTTGGTCAATATGTGTTT
CAAACTCCATATCGACTTCTGATACATCATTAAAGATGAAGGTTTTCTGTACTAATTTGC
CTTTAGGTATTTCTGTGAGATCGAACCAGACATCCCCAATCTTCTGATCAAACTGGCCGG
GATTAGCCTCCATCAGTGCTATTTGGATTTCATTGTGTTCATGTTCATCCAGGAGGTAGG
TGAATTCTTCGGCCCAGACAGGGTTAACCTCATTGTCAATGGCAGCAGTCCTTCGGCGAC
CTTCAGGGGCTGTCCGAATTCTTAAAACTATGTAGGGGTCTGGAGTATCCAGTATGTCCA
TCCATCCTTTTGTGATGTTGCGTCCACACAGGACCCGAACTGTGAGGATTAGGCATGGCT
TGTGTTCCACCTCAAATACTTGGTAGGGATCAAACACTTTGTCAAATGACATCTCCTTGG
GTCGGTGCTTGCTGTGCTTGGGAGATAGTGGACTAGGCGTTGGAGAGAATGGGTCCCCAT
CAACTACATCGCTAACCAGACTGTACTGCGGTACTTTCCTAACAAGTGGCTGTCAGGTGC
TGTCTGGTAATATGTAATCCAGGTTTATGGAAACCGTCCTATGTTGCCCACCACCTTGTA
ATAAATTGTCAGTTTGTCACTCATGAGCCACAGCGACACTGACGTCACCGATCC
>CONTIG118
TGGCAAGAACACGGAAAGACCAATACACAGTCAGTCTTGAGTGCTGCGGCTTGTGGATTT
CAGCTCTGGTGACGTATTTTAATATTTCCGTGTTCTTGCCAAACGTGAGTGACGTCTCTG
TGACATTGATATTCACGGTGATATATACCATTCTATCCACGTCCAGACGGGTCACCAGAC
ACTCCATATGTACACATTCGTAGTTGTTACACGTCATATTCTGAATCGACTGGGAAAGTA
GTTGTACATTTTCAGATGCCACAATCTTTTCCTGGACAACACCTGGGACCGTCGTCGTCG
AATGTTCGTTTAAATCCTCACTACTACTTAGAACTCTACACTTGACGTTATTGGAGGAGG
GTGTCACCTTCATGTTCTGTGATAATACCAGTATATCACCTTGTAAGTTCTTCCTGGGGA
ATTCGATCGTTACTCTGGTCTCTGGCAGAGGGCTAGGTCCCCTGTTGTAGATATTAAAAG
TCTTCTCCATGGATACCAGCTTGTTCGAATCGGGGGAAATCGTGGCCTGTTCTGGGTTCG
ACGATCCGTATATAATGATATCCGGTTTGATCTTCACAGGTATTTCGATCATATGATCAT
TATCAGCTGGGTCTATCTCACTGCTTTCGGAAGTGGCGGTCAAATTGAAACTGACTTTAG
GATCAATGGCGGTTAAGTTATCGTCGTCAGAAATGTCCAAGGTATATGTAAGGTCAAACT
GGCCAACCATGTTCTCGAAGAACGGAGTGCTGAAGTCACATGCTACGTCATCTATCATCC
CGGTCCCATTCTGTGTGCAGACAATCTGACCTGCCTCGATCTGGTCACTGCGGAAGGCTA
CGTTTGTGCTGGACCGTGTCACGACTCTGGTGACGAAAGCTGGCTCGCCAAGGTTCTTGA
TGCTTACAGAGATAGAAATGTCGTCCATTTTGCCGACAATCACTTCAGTCTTGTCGTAAC
TGACCTCAATCACCAGGTTAGAACGGCATCGCTGTAGTCCACAACCCGTGTTAAAGTCCG
CGCTAACTGAGACTGCGGGATCTTTAAGGTTATCGAGGATAGGCATCACTTCGCCAAGAA
CTGGATCACCACTCAGACTGTAGTTCAGATTAAACTCCACGGGTTGTTCTATGGCGGAGA
AGAACTCCCGGCCCAGAGAATTCACGCGTCCTACAATTGTTTTGCAGTTTGTAATAGAAG
TTTTCTGGATTTGATATCTCGTTACAAAGGCATCTCCTTTATTTTCCTCTTCTAAGTAAA
GGTCCATGCGGCTAGACTTTCCTTTCTTCTTCCGCGACATATCAACGCTCAATCCAATAT
CAAGATTGATACGATCAATTCCTCTGCCGGTGAAGTTGAAGCAAACGGTGTATGAAAGAC
AGGGAAAGGGGTCGTCATCTTGGTAACAAGCCTGGCCTGAAGGGTTCAAGGGCACCAACT
CTGGGGTCAAGGTCACAGTTCGATCAAGCGTGACAATGGGACGAGTTCTCAGTATGACTG
CTTGGTCCGACATATACGCCCCAACAGATATATCATTGTAGGTGTTGCGGTCGACATCCA
GTGGTGAAGATATATGGAAACCGAAGCCCTTCAGTCCAGGGTCTAGCGATTTAGCCATTA
TACGCTGAGAGAACTGTGGGTTCATACTCTGTTTGTTTCCATTATAGATGTACACACTTC
CGCTCTGTTCATTTTCGTACGGGGCACCAATGGCAACGTCATTGAAACCGTCCGCGTTGA
TATCGCCGATGTCCGCCATCGCTATTCCAAATCGTCCGTAAATGGTACTCGTTCCCCTCA
AGTCATTGTCGTCTTGTCGTAGAATATTTGTTCTATCGTTGGTGCCGTAGTAGACTTGCA
CAAGTCCCTGGTCAGTAGACTGGTCAGAGAAGAACGGGGACCCCACCAAAAGATCATCAA
GACCGTCTCCGTTTAGGTCGAGGACAATCAGGGATGCACCAAATCCACATCCGGGCTGTG
ACCCCGATATCGTCGTTTGCATTTCAAAATCATTTTGTACAATGTTAAATAGTACAACGA
TTCCCACGTGTCCCTCCTGGGATTTGCTGTAATGAGGAGCTCCGGCCACCACCGTTCCCA
AACGTGCGTTTCCGAACCTTCCAGATCCTATAGAATAACCTAGATAAGCTCCCTTGTCAA
ATGAGTTACGGAGATTCCTGTCAAAGGAGACCAGATAGTCCTGGGACTGGCCCAAATCAT
TTATGTCTATCAGTAAAAAGCCGCCTTTCCCATCGAAGAATCCTGGGGCTCCCAAAATTG
TATTGAAGACAGGAACGTCATACTTGAGACTTGTGGAGGAGAATCCGACCAGGCCCATGC
CAAATACGTAAGTAGAAGTGCGATCCACCAGCGGCCTCTTCTTATAATTCGTCCGTCTCA
TTGGCCCGTCAAGATTGGTTAAGTTGCCAACATTACATCGTCCGATGGCATACAGAAGCT
TTTTAGAGGCCTCGCTATTCGTCAGTTTGTACTTGGATGCACATCCCATGAAGTTGTTGT
CGTTCATCAGGATATTGGAGCCTAAGAGTTGAGTCTGTTGTTTGTATGTGATCGCGGTAC
CCAAACTTTCAGGCTCGACCGCTGGGATCTCCGACGTACAAGAAACATGACGACCTGCTT
TGAAATTCAGTGGACATCTAAAGAAGCCACCAGGTTGTGGGATTTCTGAATGCGTGGAAC
TGTTAGATTTGGGAGCACCAACAATCGACCACGGGTCATCCCCCCGATAAAACAGTCCAG
AGGAAAATCCAAACTGAATTCCTTTCTTAGGTCCGTCAAGTATCATAACATTTTCTGTAT
CGAAGTTAAATCCCAAAGTTCCTTCCACAAACACGACCAGCAGTAGATACCGTGTAGCCG
GGGTCGCCATGACAAACACTAACTCCCCTTAAAACACACAATCCACACTACAATACACAA
TATTTAGTTTTAACTTGAACATAAATCCATTCTAGAATTAGCACTCCTTATTTATTCATT
TCTAAACCGTGATGCAGACACACAGGGCTCGATTGTAACCAGGCGGATGTGAAACGGGAA
GCT
>CONTIG119
TGTACGTCGTCTGAATGACCGGAAGTTTGTGTTTGACTGGGATGCCGGAGACGACACATC
CCAGGATTATAACCCTATCTACAAGGAGAAACATTCTATACAGTTCTTTGGTCGTGGACA
GGTGGGAGGTATTGATATGAAGCAACAAAAAGTAGACCAGTCCAAATTCTATGGAGACTT
GTTAGAGAAAAGAAGAACTGATGCTGAAAAAGAACAAGAGAAGAAGAGAATAAAGAATGT
AGCCAAAAAAGAGGCGAAACAGAAATGGGACGACAGACACTGGATGGAGAAGTCATTAAC
AGAAATGGCCGAGAGGGATTGGCGAATATTTAAAGAGGATTATAACATTTCCTGTAAGGG
GGGTCGCATCCCGAACCCGATCAGGAACTGGAAGGAATCGACTCTCCCATCAGAGCTCCT
TGATGTTATCGATAAGATTGGTTACAAGGAACCAACCCCTATCCAGAGGCAAGCCATTCC
CATTGGTCTACAGAATCGTGACATAATCGGCATCGCCGAAACTGGCAGTGGTAAAACGGC
TGCTTTCCTCATCCCTCTACTCAAGTGGATTCAGTCTCTTCCTAAGATAGTCAGGATGGA
GGAGGCCGATCAGGGACCCTACGCTATCATTTTAGCTCCGACTCGTGAACTGGCCCAGCA
GATCGAGGCCGAGACCATGAAGTTCAGTGTGAACTTAGGTTTTCGTACTGTAGCCATAAT
AGGAGGTATCTCAAGGGAGGAACAGGGATTCAAACTACGACAAGGATGTGAGATTGTGAT
TGCTACCCCTGGACGTCTTATTGATGTATTAGAGAACCGTTACCTTGTTCTGAATCAGTG
TACATATGTGGTTATGGACGAGGCAGATCGTATGATTGACATGGGTTTCGAGCCTGATGT
ACAGCATATCCTTGAGTACCTGCCTGTTACCAACATGAAACCTGACACGGAAGACGCAGA
AGATGATGAAAAGATGCTGGAAAACTTTAACACTACAAAAAAATACAGACAGACCGTCAT
GTTTACCGCCACCATGCCGCCCCCTGTTGAGCGTCTGGCACGTACCTACCTTCGGAGGCC
AGCTGTTGTATATATTGGTTCCGCTGGTCGTCCTACGGAGAGGACGGAACAAATCGTACA
CATTGTCACAAGTAACATGAAGAGAAAGAAGCTTCTCACTATCCTGGAACAGGGAATCGA
TCCACCCATCATCATTTTTGTCAACCAGAAGAAGGGTGCAGATGTACTGGCAAAGTCACT
CGAGAAGATGGGATACAGTGCAATCACACTCCACGGAGGGAAGGGACAGGAGCAGAGAGA
GTTCGCTCTGTCTAGTTTGAAAAACGGCACAAAGGATATCCTGGTCGCAACAAATGTGGC
AGGACGTGGTATCGACATCAAGGATGTCTCCATGGTGATCAACTATGACATGACAAAGAG
TATAGAAGACTACACTCATCGTATTGGTAGAACTGGACGTGCCGGCAAGAATGGTATAGC
TGTGACCTTCTTAACTCAGGATGATTCGCCAGTATTCTATGACCTCAAACAAACTATCTT
AGCTAGTCCTATCTCAACATGTCCCCCAGAACTAGCTAATCATTCCGAAGCCCAGCATAA
ACCGGGCACAGTTGTACAGAAAAAACGTAAAGACGAGACCATATTTCTCACATAAGTTAG
AATTGTGCAAGAAACTTCAGGGAGGAAATGCCAGCCATCTGAAACATTTCTGTTAGACAT
TCATGACATTTTATGGTATAAATTTGAGCATTACAAACTAAGAAAAATATGTTCAACACT
TACTATTAGCAATATTTTCTTTGAGCTATTCCATAATTATTTGTGTGGTAGGGGTGGAAG
GCACTTCTATCAAAGTTTGATGGGTGGATGGGGGAAAACTCCATTTCCCTAATAAAGATG
TTTTATATTATATGGGTGATGTGGTCTCTGAAAAATGCCTCCCAGCCCGCCTGCTCAGAT
AGCTATAAAACAGCCGTTAGTAAACAGTATACCTATTGGTAACAGTATACCTATTGGTAA
CAGTATACCTATTGGTAACAGTATACCTATTGGTAAACAGCCGTTAGTAAACAGTATACC
TATTGGTAAACATCTTGAAAGGGAGACAAAGTCTCCAATAGTGTCATCAAGATTTTATGG
AGACTGNATTATAATCAGNGAAAAAATTTCAGTTTGAAATGTCAAAGTGTATTAAATAAA
TGTCTTT
>CONTIG120
CTACTCTAATGCACTAGATCCGTGTGGATTTCACAACAAACGTGTCAACATTTATTTCGG
TGTTTTCTAATAGTGTTTACATGTTATGTCATTGACATTAGCCTCATCGGTTTGTTGTGA
TGTTTTAAAGTTCCGTAAACGTACACATATACAAACAAGTTGTCAATGCGAAGGGAGAAT
ATGAGATGAATCTTGGCATTACATAGCCTGCTGTTTGGTTCCATCAACTGTATAACCCTG
ATAACTGTATAAGACCATGGCTAACGATGACCAAATCGAAGAACTTGAGGCTCTCAGAGC
CATCTATGATACAGAGTTTACAGAGCTGACGTCAAATCCGCCCTGTTTTATGATAAAACT
AACAGACTTAACGGTGCAACTTGCTGGCCAGGTGAATATAAAGTTCACATTGCCAAATGG
TTATCCTGCTGAAATGCCGATATTTGAACTGCCCATGAGGTCAAGGGTATTGACGTCTGA
CCAGGTGTCTTCTATACTACAGGAACTCAGAGTTTGTGCGGAGGAAAACGTAGGTATGCC
TATGATATACAGCCTCGTGGACGCTGCCCAACACTGGATCAATGAGAACGTCTCTGAGGT
CACGGATACTGTCAAGGAGGAAGAGGACGAGATCGAGGATGTGACCATACACACAGTCAA
GCTGGAGGAGCCCAAGGTCAGCGGCGGCAGATGGGAATACGTCATCGGGCTCGTGGGAAA
ACCTTCGGCAGGAAAATCAACGTTTTTCAATGCAGCCACAACAGTCGACCTAGCCAAGAC
CGGAGCACACCCCTTCACCACTATAGAACCAAATATTGGTAAAGCGTTTTACTCCATAGA
CTGTCCGTGTGACCGGCTGGACAAGCTGTGTGACGCAGCACATGGTCATAACTTCCGGGG
AAAGCGACACGTGCCAGTGTTGTTAAAGGATGTGGCGGGATTGGTCCCGGGGGCATGGGA
GGGCAAGGGACGAGGCAACAAATTCCTCAACGATCTATTGGATGCCGATGTGCTGATCCA
TGTGATTGACGCCTCCGGAACGACCAATGAGAAGGGAGAAGAGACTCAGGGATATGATCC
AGCCAATGACATTCGTTGGCTCCAACAGGAAATTCATCAGTGGATTTTTCAAAACGTCTG
GAGTAGATGGGACTCTATCACCAAGCGTCCCTCCAAACTGATCGACATGTTTACGGGTTA
CCATGCCAACAGAGCCACCATACATTCTGCCTTACATAACGCTGGTATAGGAGACAGGGA
GCTTGGTGCAATAGCTGGATGGAAGGAGTCGGTATTACATCAGATTGTGGATCACTTTCT
CCGACTCCGGTTCCCCATGTTACTAGTCCTCAATAAGGCAGACAAACCCGAGGCCAACAC
TATTATACAAAGAATTCAGACAGATATGGATGGTTTGAAATCTATAGCGGTTAGTGCAAG
GACGGAATGTTTGCTGCAGAAGTTGTCAAAAGAGGGCGTCGTGCAATACGATTACGGAAA
TGGTGAATTCCAGGTGGTCAGTGACACCCAGCGGACAATAGCGGAACTACAACAGGTCTC
AACGGCCATCTTCAAAAGATATGGGTCGACAAACGTCCACGAAGCCCTGTGTGAGGCGGT
CAGACTGCGGCCACCGACATACGCCTTTCCTGTACACTGTCTGGACACACTGCGCTCTGT
GGGTCGCTCTCCCCGCGAGGCAGTTTTACGCGACTGTGTATCCCTCCGGCCTGGGACTCG
AGTGGAGGAGTTACATACAGTCCTGTGTCATTACCCGATAAATCTACTGTCCGGGGACTT
CGTTAGAGCAGAGACGATGACAGAAGACAGAAAGCTGAAGCCATTACGGAAGGACGAGGT
GATCACGCAGTGTAACAACATAATAAAAATAATGACAAACAGACGTACCTCATAACCCAC
AGTATAACGACGTAATACAGATAATGACAGACAGACGTACCTCCTAACCCAC
>CONTIG121
GTATGTGTAGTTCTTGGGGATTAAAATGAGGGTGCGGTTTGTGTGTAAATACAGAGGAAA
ACATTATAGTGTTATATTTTTACTAATGGAGGATACAAAGAATGATGTTTTTATATATTT
TTTTTATTTTTATTTTTTTTTGTTGTTGATTTTTTTTATTTTTTTATTTTTAAAAAGAAA
CTTTTTATTATTTTTTTTTATCTTGGATGTGTCACAACAGACAGAGATATAGGTACAACA
TTTTCTTATAATTATCAAGTCTACACATCCCGGGAAATGGACGTGAATATATGTTGACAC
ACATGCACATTTTGCGACAACTATGACGTCATATACAATGACGTCACACTTATCAACACT
CGTACTCGACCTACAAATTTTAACATACTTTCACAACATCAAAATTACTTATTTATGCCC
CTTGAAACAAACATTTACAAAATGAAATTGACAACATTTGACCCCTATTTTCTGTAAAAT
ACATGTTGTACAAAATATTAGGGTGAATTTGTCTTACAAAACCCATAAACGTCAAAAATT
ATAAGTACAGCCCACTAAACGTTAATACAAATTTAGTGTTACGGTGTACAAGGAAATGTC
GTTTGAGAAAAGATTAACCCTTCTTCTAACTTTGCTACAATTTTATTTCGCTCCTTTAAA
ATTTAATGAAGATTGTTCAGTTCGTATATATATATAACATCACTATAATAAATACAATAC
ATGTTCATAAAGAAATATTTCCTATTTCCTTTCGGGTTTGTCATTTGAGTACGTCATTTA
GAGTAGTCACAACCTGTGGTTGGCTCGTTAAAACACATTACTTAATCTCGAAGCACATGT
GACACATATCAGCAAAAATAAATATATACAGAGTCCATGTCTATTATCGTGACGAACATA
TCACCGTGATGTAAAATTACGCAGAATATTACGAGCATTTCACTGTCGTTTTCCAAGCGA
TTCTTGTCTGCGTCATGGTAAGCATTCATTCACATAATAACGAAAGCTGGTCACATATAA
ATCAATAATGACCTTTAAATACCCCGCGCCATTTTACGTCACGGTGATATGTTCGTCACG
ATAATAGGCATGGACCCTGTATACTATCCTTTACTCCGTTCAACTCTCTCATCAAATCTA
TCGCCAACTCTCCCTCTCCATCTGTCATCAATTATCTCATCATTTCTCTCGTCATCTCTC
TCATAAAACTCTTTTGTAAAACTATCTCATCAACTCTCTCATCGTGTCTCTCATCACCTC
TCCCGTCAACTCTCTCATCAACCCTCCTCTCTTGTAATCGCACGTCATCTCAATAAAAGA
ACATTTTATCAAATAATACCAACTAGTTAGAAAGATAAAAATAATTTACCATGCATATTG
CCTGTCGCGAATAATAATAAAACGATTCCGCGTGTCTTTTTTGCCTCTCGCTCTCTCTCT
CTCTTCCTAAAAAATTTAAACAATTTTGCGGATCGCAAAATTAACGGAATAAAGTTCCTC
CAGCCACCTTAAATACGATCATCCATTACTGAACCATTTTAATTCTTTAACAATATCTGC
ATTAAAACAATGAATCATCAGCTCCATTGATGATTTCCTGTCACTCAAATCTACAGCACT
CTTTGCGAATATCCACGAACCTTACATCGTTCTACAACACTGT
>CONTIG122
TCACGCGATTTGAAAAAAAAATAGTCTGACAACGTCTCCTCGATCTGCGCCTAAGTAAAC
GTAGTTCTATGTACATATTAGAGACATATCTCTCTATTATTACTGTTTCAGCCATACCTA
CTTATTATTGTAAGTCTGTAGGTTTAGTATAGGTATTACACGGGCACCTGCTGTGCTCAA
CGAGAACTAGGCTACCTTAGTGACGTCACCACGCGAACAGGTCATAGGTCAGCGAGTGAA
AATGGGAACGGATGAAGTTTGCTGAAGTTGTTGCTCCGGAGTATAAATACATTCCTCAGC
CTCCATGTTCGCTGTAACCGACTTTACGATATGAGCGGAACACATACAGCCGTCCACCAT
GCTAGAAAGGGTTCTGACCCTCTGGTGTCGACAGCACGGGGAAAGTTACAGACGAAGAGA
TCTAAAATCAACGATCAGATAAACAGAGAACTGAGAATGAGGAATGGTGCTGAAAATTTA
TTTCGAGCCACAGGTAATAAAAGGCTAAAGGAGCTAGTAGCTGTAGAACTGTCATTCTTC
AACTCCAATATCCAGCTCCTAAAAGAAGAATTATCTGAACTGAACAGTTCTATGGAAGTT
TATCAACATGACAGTGGCGGGGCGTGTGTTCCCATGATTCCACTGGGCCTGAAAGAGACG
ACAGAATGTGACCTGACCGTCCCTCTTAAGGACTTTATCATGGAACATTATAGTGAAGAC
TCTGAAAACTACACAACTGAGATTCAGGAACTCCTTGATCTAAGACAGGCTATAAGGACA
CCACAGCGTAATGAAGATGGCGTTAACCTTCTAACAGAGTACTTTAATCAGCTGTATTAT
GTGGAGAGACGATTCTTCCCACCAGACAGAGTTCTGGGCTGTCATTTCCACTGGTATGAC
TCGCTGACTGGTGTCCCTAACACCCAGAAGACCATGGGCTTTGAGAAAGGCAGCGTTTTA
TTCAACATTGCAGCATTACATACTCAGATTGGCTGTAGGGAGGACCGCACCAACCCCACT
GGCCTGCAGTATGCTATTAACAGTTTCCAGAAGGCCGCTGGCACGTTCCGATACCTACAC
AATCACTTCTCCAATGCCCCTAGTATGGATATGCAGCCCCAGACGCTGACAATGATGGTT
CAGCTCATGATGAGTCAGGCCCAGGAGTGTGTATTTGAGAGCAAGGTTTTTGGTGGCGTT
GAAGGAATTCTAGCTCATGTAAAAGCGGCCCAGGAAGCCATAGTGGTGTCACAGATGTAT
GATGACACCCAGGTTCTGATGGCTTCCGAGCCAATGAAGGATTACATCCCATACTCGTGG
CTGTCCATGACTCAGGTGAAATCTCAGTACTACATGGCAATCGCCCACGAACACATGGCC
AGTGCAATATTGAATCATAAAGACAATAATGACCACATCAAACTTGGCCTGTACATGGCT
GCCCACCTGAACTCGGAAGTGGATGACGATAACAACAAGGTGGAAACGCCCCGCACTGAT
AAGGAGAGACTTACACATGGAAAGGCTCACTTAAAGGAAGCCTTGATGAGCCACGAGGAG
GCCCTACGACTACATGACCTGTGTAAACAACTCAGAAAGATTGACCAGTTCCTCGGTATC
CTTAAGCCCGGCCACGATAGGTGTTTAGCAAGCTTCTCTTCATTGGAAGAAGAAGACGAT
TTCACAGAAATTTTCATGTCTCCAAAAATCCAGCCAAAATCCGAGCGTGTAGTTTCCCCT
ACTCCACCAGAGTTCACAAAGGTCAAAGTGACGGACATCTTTCAGAAATTGGGTCCTGTG
TTGATTTTCAATGCCAAAAATGAGTGGTCTGCTCCTCGGACCGTTGTGCTTGACCGCAGT
GCTGTCCAGGGATTTGGCTTCAGTGTCCGTGGCGACTGTCCAGTCAAGGTGGCGGAGATC
GAAATGGGAAGTGTGGCTGAGGCTAGCAAGCTTAAAGTTGGTGATTTTGTGGTGGCTGTG
GGTAGCAAAGACTCCAAATGGTTGAGACACGAAGAGGTTGTGAATTTGGTCCGACAATCT
GGTAGCCATCTTGAACTTACATTAGTTACTCCCATAAACAATAGTATGTTGGAAACTCCG
CGACCGTCTTCTACACCAAGTTCTCCTGGAACTCCAATGCGGATGCAGAGTCCAGGAGAA
AGTGTGTCCAGCCACAGTGTGAAAAGTAATCGCAGCAGACTAAGTGCTCCCTGGATTTTC
ATCCGGAAAGGGTCGAAGGAAAAACAGGAAAAGCCGGAAAAAAGCAAAGAATTTGAAGAT
GGAGATTTGTTTTTGCGATAACTTTATTTAAAAAGATTGTTGTTTTGTCAGAAAAAGAGG
ATGTGCACATTATCAAAAGACTTTTAATCACAGTATTATGACTAACCTTTTATATATTAT
CATATATTATATTTTATTATATACATTTTGATATGCAATTGTTCATTGTAAAAGCAATAT
CTACATCTTGTAGGAAGAGAGAACCGAGATTAAAAGTCTTTTGATAATGTGCACATCCTC
TTTTTCTG
>CONTIG123
TCAGCTGTGGTAGATCTGTACTATACATGATGTAAGAGTATTCATGTATCTTTCCCACAC
AACTTTGTGTCTTGACAGGTTTCTATGGCGAAACACATCTAGTTGAGGGCACACATCCCT
ATAGGCAGTTAAAACAACATTCAGCTCATCCTTCAGCCAACGTCCCTGCATACAAGGCTC
AATAATCTTCTCCACCAAGTCAATGAATATGTCTCTAGCTTCTTTGCTGTGATTTAATCC
ATATGCAATATTCACAATTGCCTTTGACATGTTCTTAAAATTATCATCTAAATCCTGATG
TATTTTCTTTGGAAGTGTGCCTTTTGTTGCACTTAAAACCAAACTTTTATGTTCATCTAA
GCTTTCCTTGTCCAGCAGGATCTTAAACTCACGGAGGTCCTGTAGGAATCTGCGGTCAAG
ATCAACATCCATATCCTCATGTCCTAAAGAATCTTTAGAAGTGTAAGACCAATTAGCTAT
CATGCATGTGGCACAGTGGACAAAGTCATAGAACGTTAAGTGACACAGTTTCTTCTTTCC
TGTTTCAAATCGGTTGTTGGCTATGAATACAATGGCAGCATATTCCTTTGCGAGTACCTC
TGAGACAAGATAGTGTGCCTGTATGTTATCTACCAGAGACCCTGTCAGGTCCTCGACAGT
CTTGAATACTCTCTTCAGATTGTCAAACTGACGTCTACACGATCTGAGAGGCACTCTGGT
TTTCTCACACACTTCATCAAGATCTTTTCTATTCCTTGATGACAGCTTCTTACCAAGGAC
CTCTCTAACAACAAGGGCATCAAACTTGTAATATCTTTCTATTAGGAGTTTTTGTGTCTG
TGGATCAAGCTGGTAGAGATGCTGTTCTGCTAATTTAGTTGGGTCTTTCAGCAGTTTTTC
CAGGTTGATAAAGAGACGGTAGTTATCCTGTGTATCTGATACCAAGTCCTGGAAACCGAC
CCCCATATTGTATAGCACACCTCGCTTCTGTAGCACTGTAGATGCATCTTGTGCTGAATA
GCCACTCAGCCAAAGGTCATATAAATCTGTGTCAATCACAGTGAAGTTACCAACAAAGAC
ATCAACCATAGCCATAAGTCTCCACTCAAAATAGTGTCAAAATGGTGCAGAAGTAGAAAT
TCTGGTCATATCACTTTAGCTTCCATAATTGAATTTTTATGCATGAATAATGAAGGCAAT
ATCCAGTTAATCTGGGATTTGTCGGCGAAAGCAGAGCCTTT
>CONTIG124
CGGATTAACGTCCTGTGAAGCACACTGGTTACTCAATAGGAAACCAATGTGATCTGGCAG
ATAAACCTGATTTCCATTTTACAGCGGATAAAAACGCCAACGCCTCATTATTTCCGATAA
AATGTGAAGTTGGTAGAAACTTCAGGAAGGCAACCGGGCCTCGTACAATCTTTTTAGGAA
TTTTTGAGTTTTTCGCCGTCCGTAAGCACGCAGGTGGATGTTCAGCATGTCACAAGAAGG
AACACACATAAAAACACCCCAGGAGACAGTATATGACCACTGCCTCCATACGGAAAAAGC
TCTTACCATCTGTACGAAACACACAATCCCAGGACTACGACATACTTAGGTTCTTACATC
CATATTGAATTTACTGCTCTTCTTTCAACCTCTACTGCCTCTACGACTCTCGCATCTGGC
GAAAAACGCAGAAGTACCGGGACTTAAATATCCGTGCGTCCTGTTGACCGATTCTTTTGC
AAGCACAAATGTACGGATGCACAATTGCCTAATGGTATGACGAAGAGCTACGTGGTCGCT
AGTTTGAGTACCGGCACGGGCGCTGTGTTGTATCCTTGAACAGGATTCTTTACTCAGTTG
TGTTCCAGTTGACTCAGCTGTAAATGACTACGTGGTAGAGCAGCACGAGGAATGCTGTAA
GCGCCGAAATGGCAGCTCCGGCTGTATGCTCCCCAGGAAGTTGAGAAAGAAAGACATTGG
GTGGTTGATAAAGGCCCAATCACCACGGATTATAATTTGTGAACGGCTTTGACGGCTATG
TTTCTGTGATATAGTGGTATATAAAAGTCAAAATTATTATTATTATTTTGTAACTCGCAT
CACAACTCTTTAGTTCTCCTAAGTTCTTATGTCATTCTCAATTCTTACATATGAAACTTC
GTGGCAAGCATAAATATATTTTAAAGTTAACTCAGATTTGAATGTACATGGTAGATTTCT
ATTGACCCAGAAACTCCTGTAGCCTGCATCGTATAAGTCTTTAAGGATCCACAAGCGATG
AAGCCATACGACTTTCTTTGTGGTATAACTCGCGTCCCAAAGATGGTACTCTATAGCGAA
CTGTTTTGGCAGGAGACTACTAGACAGTATATTAGGGAGGACGTCCCATTCCCAGTACTC
TATATCCATCTTGATAACATCTGGAATAGTTTTATGACCCAATTCTGTCATGGTATCCTT
CATCGTTAACATCCTCCATTCCTTATTTCCGATTACTTGCTGGGATTTACTGGCGATACC
AATGTCGTGAAAGTACACAAAGGGGTTCTTACTTCGTTG
>CONTIG125
ATATTTTTGTTACACAACTGACAACAGAAATTTTTTAGGTGGGTGATTCAAGACAGGAAA
CTTACTTCGATATCCCTATCAGAACGGACAAGGGCTGCTTATACCCGCCCTAAACCGTTA
GACCTGCTGGACCAAAGTTGTTTGTTTATAAATAATGACAGATCTGGTGATTTAAGGTTA
CTTTCAGATGAGCCTTGATAAAAACTTTTCAAGGCCTGTATCAACAACCGCAGTTTGGCC
ATGATTTAAGCATGTAATATTACATTTGAATAAACGGATGGGACCAAGTTGGTGACACTT
CAGCTGCAGGTTGACAAGGCTGTTGCCCCTTTGGCTTGACAGTGGCTGTTGCACTTTTGT
CTTGACAGTGTTCAGTTGCTGGATATAAGTGGTAAGCTGTCGTGTATTATGGATGGAAGG
TACCAGTTTATATAACTATCTTAACAAAAGCTTGTACACTGTATTTGTATTTCCAAATGG
AAACTCTCTTAAAATAACAATAAAAATATACCCACATTAACAAAAAGTCTGATTAAAAAA
TCCAATCTCACTCTCTATTATTGCCAATGCAATAGATTCTCTCTCGTTCTCACATACACT
TACTCTCTCATGCACAAGCATTGCTACTAGAGGTAACAGCCAACCACATTCATCAAAAAG
TGCCAGTTCTCCAGAACAGAAAAATAGAAAAAAAAATCTAGACTTGTATGTATACACATT
CATAGTAATGAGAAGTATAATGTAGGTACAGTAGCGTTCCTTAATATTTATGGTGACGAC
TTCTACTCTTTAATTGTCACATTGAGCTTACACCAATAGCAATATACATCATGTATGCCT
CGTATTCTCTCCGATGTTCTACAAAGTCTGGTGGCTTTAACACCTCTTGTGTCACATTAT
GTGTCCACTGCTTAACTCTCGGACTCCTGCTTGCCAAGACAATACGCCACTTTTTATTAA
TAATCAGATTCTACCGGCAAAGCAGACACCACACTGCTCGTATCTCTTTTTTTATGAATA
TCGTAATAAAAGCATTTTTGTACTAAAAATGTTTCCTTGGGATGCAGCACTCCTAGGTCA
CGACTTGTGGTTGGATTTTAGCCACAATAGCCCCTCATACAGTCCTTCACCTGTAGTGGC
ACACGAAGGCTGTACATACCAGTTCCTGTCTCGCATCCGTGTTAGTCCTAGTTTCTCCTG
TATCTCGTGGGGTCTCATCGCATCAGGTAAATCTTGTTTATTAGCAAATACTAGTATTAT
AGCTTCTTTCATTTCCCTGTCATTTATAATCTTGTGCAGTTCCTGGCGAGCTTCATCCAC
TCGGTCACGGTCGGCACAATCCACTACAAATATCAGACCCTGGGTACCAGCGTAGTAGTG
ACGCCATAACGGTCGTATTTTGTCTTGACCCCCCACATCCCATACAGAAAACTTGACATT
TTTATAGGCTACAGTCTCCACGTTAAAGCCCACTGTCGGTATAGTCGTTACATTCTGACC
TAATTTAATTTTATATAAAACAGTTGTTTTTCCTGCTGCATCTAGACCCAGCATCAATAT
CCTCATTTCCTTATTGCCAAAGACCTTTGACATTAGCTTCCCCATCTTGATTTCTTATCT
GGTATACACGTAAAGTTACGGATATCTATGGGCCTAATGGTGGCTCAACCTTGAGATTAG
GATCAAACAGTGACCTAGTTATTCATGAGCACAAATTACACGTCTTATAAAATAACATAT
GATGAAAATACAGCAGGTGCATATCTATTCGGATCCATCTCTCATTTTTGCAGCTATGGC
GTGAATGACCTCGATGATATTCCGCAAA
>CONTIG126
TGCTAACACATTTAATTTTACGTTCTCAAAAGGACAATTTCCTTCATGCAATGAGGGACT
CTCCAGCTAGTATCGTAGAAGCCATTATATGTTTCTTCTCCATTTGGTCTGTGATCGGCC
TTGCTGGCTTCCATTCATACTTAGTGTCGTCAGAACAGACAACCAATGAAGATATCAAAG
GATCCTTCTCCGCTAAAAGGGGCCAAGAAAATTTCAACCCTTACAGTCAGGGGTCGATAT
TGAAAAACTGTTTAGTAGTGCTTTGTGGGCCAACTCCTCCAAGTTTACTGGACAGACGAG
GCTTTGTGGTGCCAGAAACCCATGAAATCCACAGTGGACTAAATGCTTCGACCGGCAAGG
AGAGTAATGCTGTCAATGTGAAGCATGAGTATTATGGATCAACCAATGAAACAAAGACCA
GCAGTGTGGGAACAAATACAAACAGTGTGGGTCCAGAGCAGGTGTTTCACGGTAGCAGTA
ATGGTGTCGGTCCCGTCACCAAGCACAGCATGATCAGCTACCAGGGACCAGACGGCTCCA
TTAACAACCGACTGCCCCCTATCAACGGTGGAAAGAACCCCCTTTGGAATATGACTTTGA
CCCAACTTAATTACCATGTGGAGTCGACCCCAGTCACACAACTAGAACCGCCACCAGTTG
GTCAACCCGAGTCTGAAATTGACAGCGTACAAACTGTAGTGTACCGATACCCCCAACAGA
CCA
>CONTIG127
ATTATACACACAAGTGGTCAGTCAATTGAAATACTACAAACTGGTGTGACTATGTGAGAT
TATAATAGGTGAAAAACCTTCAAGTATGTCGGATAATCCATCGTTTCTATCTGGGTCGAC
GAACCGATTTATTTTCCGCCGAATTTGAGGAAAAAGTGATTTTTCTCATGATCATGTTGT
GGATAGTTTATCGGAAGATGAGGAGATGTACATGCCGCCAATCAATCGTCGAGATTTAAA
TATATGACAACGTCTTACCGTAGTCCAGGTCTCTCCGAAAGGATTCGAGTAAATGAAATA
CGAAATCGCAGACTTACAAAAATGGTACAATAGATATAAACAATAAAACTCCGGCAGGAT
CTTCATCGAGATCCACACATGTATATGTGCGCACTCATGTTGGACACAGGTCAAGCAGCG
CGCCAGGGAGTGGACAAAGCAGCAGCAGGAAGGCAACGCCGGATCGGATTACGCCTGATA
AACTCACAACAAGGGAAGCTGCTTGCTTGAAGTAGGCATCATAGAACGAAGGGGAAAAAT
TAGAAAGTAGAAATGATGTCTTCAGAATATGAGGACGAATCAGACAAAGACAGCCTTTCC
AATATCAATGTCCTACCACGAAGGAGCGATGAAATAGATAAGATCATTACGGAAATAGGC
AAAAAACTGAAAAGTTCTAAAAGACAACAGTATAAACGACAGAAGTGTCCAGCAGAAAAT
GTCCGGATTAATACGATTACTTGAGATTGACAATAAAACAGTAACGGAATGGTATAGCAA
GAAAATTGAGTGTCTAGTTTAAAGAGATAAACTTAATGGCAAGATTAAATTTGCATTGAG
TTTCCTGGAATTTACGTTGAGTTTAGTGGAACTTACATTGAGTTTACTGGAATTTGCATT
TGAATTTACTAGACATTATAGGGAGTGTATCGAAATTTACAAGCGAGTTTGCTGGAATTT
ACAGCGAGTTTGCTGGAATTTACATTAGGTTTACTGAAA
>CONTIG129
ACTCAGCATTATCCTCGTTTGTGTTGTTTGGATCATTAGATATTCAGAAATAACTAGAAC
TCTGACAGGTCAGCAAGGGATCCATTGTATGACAATACATGTATGTCCCCAATAATCAAG
AAGCCATTTGCATTGAAGCAAAATATATTATACATGATCCACCTCCAAATTCAAGTATAA
TACTCATTTGTAAGCTTCAATTTGTTTTATGTAAAACTTAAGTACCTCCCCCACTAAGAG
CCACGGTAATAGAGATCCGCTTTGTAAGGAACCTCTAGGCCCAAATGATCTTGACCTTTG
ATCAAGTGACCTTGACTTCTTGCTTAATTCCCACCAACTTTGCTTAATGTCATTACAAAA
TTTTCATCAGCAAAAAGAGAAAAAACTTCACCTTGACCTTTAAACCAGTGACCTTGACTT
TTGGTCAATTATTTTTTTGTTTAATTCTGACCAACATTGCTTCATCATCTCATGACAAAA
TGTTCATTTGTAATAACATAACATCATAATAAGTCTTTAAATGTCCATGTCTTTAACAGA
TACCCATGGTTATAATTGCACTACGCTATGCTACCGTGGGTATGTATCAAACAATGTGTC
TTTAAATCTTAATTATTATTGTGAATGTGTACTTGTTAAGAATAGTTAAGAATGGTGAGG
TGTGATGTGAAGTTGTTTTGTGCTGAGATAGATTATTTGATAATGAGTTCTTTACTTGTG
ATATTCTACAACAGATTAAGAAACGGGGTAAACCTCCCGGATTTTCATCAACAGGATACC
AAACTGATGGCCTTGACCTGTAAACAATGGATTATGCGCAAGATAAATATTGTTACTTAA
CAAAATTATTTGACATTTTAAAATATCATTTGATGTAAGGTATAGACAACTTATGGAAAT
AAAACATTTGGGAAAGAAAAAAAAATCAATCTCTCCCAAAAAAGAACAAAAGAGAACATT
TAATGGTGGTCCCCACG
>CONTIG130
GTAAAACACGTCATTATACTTACATTTTGTACATCATTATTTACCTTTTCGTTATTTGTC
AAAGAATTTTATTGACAATGACGGAAAGACAAGGTAAATAATGATGTACAAAAAGTAAGT
ATAATGACGTGTTTTACTTAAGTAGTTAGAAATTTTGCGTGATAATTTCTCCAGAGTTCA
TCGTGTATAAATATTTAACTCTTAAGAACAAATACAATGTATGACATACTTACAATAATC
GAGAGTGATTGTAAATCATGCGAGTAATGTTAAAATTTGTTAGTCAGCTTTTCTAAATAT
ATGTACAGTGTCCATGTAAACTAGGTAATGATGCTGATACATTTGTCATTTAGAGGTCAG
AAGAAACATAACAATAAGGTGTCAGTGGTATGCCTTTAGAATCTTTGAGTGGGTCCGCCA
ACAACCGTGTCATAGGATGGCGGCATAGGCCCACTCTTCTGGTCGGTTCCTTGTGGGTAG
GGCGCAACAACCTCCGAGTTTAAGGTCACACCTGACGGGTGGTTTGGGTAGCCAGTGAAG
GGAGGTTGTGTCCCCAGAGTGGTAGCATTTCCCTGTAGAACCACTGTCCTGGTTACGGGA
GTAGTATTGGGAGAGAATACGACGGGAGTGACGAGTCGGCCACCTGTCCCCCTCATCCTC
CTCCTCCTCCTACACAACAAACACACAGCGACGATAGCAGCAATGATACCACCGACGACG
ATCAGACAACCGATAACGACCCCGGCAATTCTACCTCCATACGTTGTCCCAGTATAATAG
TATCTGGTGTATCTATATCCGCTGTAGTAAGTGTATCTGGTGTATCTGTATCCACTGTAG
TAAGTGTATCGAAACCGCACTCCAGAAACTGTATCGAGTACAAGCGTTAGCAGAAAGACA
AGATAGCAGATCATGGAAGCCATGTTGATTTACAAGCACACACTTGATTTCCCCCCCCGT
ACTCTGCGTTGATACCACTGCTCTGCGTTGATACCACTGCT
>CONTIG131
TGTTTATTAGAACAACTACAGCTGTTATTTCAGGCACCCAAGAGGTGTGTTTATTAGAAC
AAATTGTGATTCCAGAGTTTTTGTCCCGACACCATGCTTACATTTTTAGTTGTGTTATAG
TGCTATTTTTGGATATATGTCCAAACATTCACACCAATTATTTTTTTGTCTTCCATGTCA
ATGACTTAGATTTGTTTATTTCCATATTGTGTATGTTAAAACATGTGACTACCAAGCATA
AACTTTATTTGAATGCACACGGGCATGGAACACGCTTGAGGTATTTTCTGTATACAGGTT
GTAGTTTATAAATACCTTCCAAGGTTCGCTCTGGGTATTATATATACGTTTCTTTTCAGA
TTAAATTGGGGACCTTTTCAATTTTTATTCTTCAAAAGTTTGTGGTGACAACTTCAACAC
GAACTGCGACCTCTATACTTAACAGGCCTCGTGGTTCCTGCCTTTGTTTACATGCTCCAT
CTTGCTTCCATTGTTTTAGTGTGTGCCATAATCCTTTGCATAATATGATGTATTTGTGTC
GACATGATTGTCACCGATTTTATTCCATTGTTATGTTACATGATTCTGTCGGAAGTAGTG
CTGATGTTTCGTGAAGACTTGTTGTACCATGTACCGCGCGGTGGAAGTTACTTTTTAAAA
GAATTTTCGAAATCAATTCGTCTTATATATAGAAATGTGGGGATGGGCAAGTATAATTAA
ATGGGTATAAAACCAATTTACTTGTGACAGTTGCCTGTGAAATCTGTATAACGCTGGGCC
TATCACTAAGCATGGGCTTATTGGTGAGCGTGGTGAATCAGTGTTACAAGTGACAGAGAT
ACGTAGTGATGTCTCTCGCGTTTATTTCCCGTATTTTATAATGAAAAAAGCAAATTTTGA
TACGAAAATGACTGGCTTTCATTATCTGTGACTTTTAATGTCCTACAGTTGTTCATATGG
CCATGTTGGGTACATCAGCAGGCTATAGCCAGGTCAGTTACAAAGTTATACAGGGGCATA
TGCCATATTATGACAACAGGCTTTCATATGATAGTGTGTGATGATTTACTAAAAATAATC
CACTTGGGGTAAAAAAGGGGAAATTTCATGTTTTGTATCATCGTAATACCATCACTTTAT
CATACAAAGTATATTTCACCACGGTTAAGATGTATTTACTGAAATAATGTATTATTGTCT
TTTATTATCCTATTGTGTAGATCTGAATTGTTATCATACGTGGATTGATGTCATGTTCCT
TATTTATTATAGTAAGCCTGTTTTACATCCGAATTCTCAACAAATCCAGGCTGAGGCCAT
TTTCTTAACATTTAAAAATCTGTCGCCTTTTACTGCAGGAAAGTATACATGTATGCAAGC
CCCCAAGTGAAACAATGTCGATTATCCCTGTTAAATGCCGCAATTCTCGTGATTTTATGA
TCACAGAATTATCTAAGGTTGTCTACTATAATTGTAAACTTGTACTACAGTAAAAAGGAA
TATTTAAAGTTCACTAGTTTACAGTCCATTGAGTTTAAATCTAAATTCACCCTAATACGC
TTGGTAGAGCTAGTGAATTAATCAATTTGAGTAAACTTAGTCAACTAATGCAGAGTTCAT
TACAGTTGTAGACTTTGTAGTTCATTCTAGTAAGCTGTGTGTCATGCTCAACATTTATAA
ACTTTTTTCATGTGCTATGTTTTCCTAACAATTGAAAGCTGTGATACAGCGGACTTAAAT
CTAGTGAATTTTCACATTTGGTAAGATTTGGCTGGTCATCGATGCTGAGGTCATTCAAGG
GAGATAACCTGCTAGCTTGTTCAGATTTAATGGAAACTATTGAGGGTTTTATGTAAATTT
TCTCTTAAATTAATTTTTAAGACAGCAACCTAAGCTCACTATGTGACCCCACCTGACCTC
TGAAATTGCTTACTTGTCAAAATCTTACCATTTGTGAAAGAATTGAGACAACTAAACTCT
GAGCTTGATAGTTTACATTTTTGGGAGTTATATAGTTCACTATTAAGGAGTCAGAGAAAT
AAAACTGATCCAATTTTAAAGCCGCCAAGTGGGGTCACATACTGAGCTAACATGGCGACT
GAGAACTAC
>CONTIG132
GGGTGTTGGAGTGAGTGCAGACACAATGGAACCAAAATCCACCACGATCATAGAAACCTC
AGATGTTTTCGCAGATTTGCTCCGTAATATAATGCCAGACAACATTGTTGATATGACGTT
CCAACAAACACTCACTGAAAATAAAGTCACGTATGAGACCGTGTTAAGGAATACAACAAA
CGGAACTGTCGATGAGACAGTGAGGAATCTAACCAAGACAGTCGGCAAGACATCGGGTAC
CAATTTACTGGGAATCATTATGACCTGTATGCTGATCGGAATAGCCCTGAGCAAGGCGGG
CGAGAAAGGGAAGCCCGTGTTGGACTTCTTTGAGTCGTTGGCTGATATTTTTCTCGTGAT
ACTTCGATGGTTATTATGGTTTACACCTGTAGGGATCTTGAGCTTAATTGCTGCCTCCAT
AGCGTCTATAACAGAGCTTGAAGAGGTGTTTCGAGCTTTGGGGGTGTTTGTGGCCGTGGT
CACGGCAGGCATAGTTCTACACCAACTCATTATAATGCCACTCATATTTTTTGCTTTGAC
TCGCCGGAATCCGTACAGATTTGCCTTACAAATCGGTAAAGCATGGATGATAGGCCTTGC
ATCGACAAGTACGGCGGTGGCTATTCCGGAGATGTTAGCTGCGTGCGAGGACGACCAAAA
AGTTGATAGAAGAGTCAGTCGGTTTGTTATTCCTTTTTGTGTTACACTGAATGCCGACGG
CAGTGCCCTCTATATCACGGCGGCAGCCATGTTTGTGGCCAATATGGCCGGGGTCAACGT
GAGTTTTGGTGATGTTCTTCTTATAGGCATTTTAACTGCAATTTGCTCAATGGCGATACC
TAGTGTACCTAGCTCCAGTATTGTTACCTTGGTGATGATCTTAACCTCAATGAACATTCC
AGCGGATTCCATTTCTCTTCTGTTTGCGGTCGAGTGGTTTTTAGATCGTATCCGTACCAC
CAGTAATGTTGTGAGCCATACCCACTGTGTTGTTGTGACTTATCACTTCTGTAAAAAGAC
TCTGGAAATGTTTGACATATCGACAGAAAAGAAAAACAGTCAGGAAAAGCAAACAACCGT
GGACTTGGTTAATAACGAGCACCATCTTAATTGATAGTAACGAACAAGGGAAGTGTTGGT
ACCCATTGGGCCGAAAGCTTTCTCATTGCATGATCCTTGGTCAGGATGGAATGTACCCTT
CCTGTGAAATGCCAACTCTGTTGGCCTAGAGTACACGGCCCTATCAGAGAATAGTACATG
TAGGACTACCTCCTTCAATACCAGGCTCACAACATATCAATCAGCCCTCATAGGAGCAAT
TTACCACGGCATGCTAATCGCACTACATCTGGTCCCTGGGCTTCTTGGTTATTGATGACG
TTTTTAGATTTTAGCAAAGTTGACCCATGTGGTCTTGAATGTAGGTCAAAGTCGTTCATT
AGAGCAAACTTGGTATCTCTTCACCCTAACATGCTACAAGCTTAATGTGAGGTCGCTGGG
CCTCTTTGTTATTGAGAAG
>CONTIG133
TCTGGTAAACATTTCGTTGGACCTGACTATGAGTTCAAGATATTCCAAGCCGACGCCCAC
TTTGAGACGCTTAGCAGAATACGAGCTTTTACCTCCGACGGCCTGGAGGTTCAAGTGACG
GTGAATTTCCAGTACTACTTGCGTAAGGATGATTTACCTGCGCTGCACCGAGCCTACGAC
ATTTATTACAAGGATGTGATGCGGTCTAGTGCCATCGACGCTCTCAAGGGGGCAGTGCCT
GTGTTTACAACAAGGGAAATGTTCTCAGATCGTCGAATAGTCGAAGAAGCCATGTACAAG
GCAGTCCGAGAGAGGTTGGGAGGAATCTGTTGTCAGAAGACATGTGACTGGAAATATGCC
TGCCCTGATAGCTGTAAAGCTCGCGGGATCTGTCTAGAAGATGATATTGGACTGTTCACC
AATGTTAAGTACTTCCAGATGGGGCAGGTTTACATTCCTGGTGATGTGAAGGAGAGATTG
CTACGCTCTCTTACACTGCAGGAAGATGCAGAGAAGGAAAAACTCCTTCAGGACGCACAA
GTGGAACGTAAAATTACAGCATCTAAGGTTCAGACAAGAAGGAATGAGGCATCCGAGATC
AGACAGGAAGCTGAGGCTACCTCCGCAAGGATTCGGCTAACATCCCGTGCCAACTACACT
GCCATTGTGGAAACCTCGAGGAGTCGAGGTCTGACAAGTCTGTACACACGTCTAGGAATC
ACGGATCAGAAGATTAAGAATAGTTTTGACTACCTCCGTACCCTCCGCGGCCTCGACAAC
GTCTTCCTCTCTGTAGATTTTGATCAGAACATCATGGGATCATTTGGAAAAATCTAAGCT
GTGTTATTGTTTTAGTGGGCGAGTGTGATAATCAACTATTTACTATAGTCTAGCTGTTCC
ATCTAACGTGAATACATATGAAGATAAAGAATAACGAATCACTGCCTGCTTCCAAATGAC
GACGCATTCGCAAATGTCTAGTGTTTGAGTCAGTCGACTAGACATGGCCGTGTAACATCT
TATGACCAAAGAGAGTTCAGTCCTTCTTTAATAAGACCATGATCACCATAGTAATAGATT
TTGATCGGACTCGCTCACATACATGTACAGCATATGTGTATTAAGGAAAGTTTAGATAAT
CTACACATTGTATATGCAAAAGCACTACAACCATTTATACATG
>CONTIG134
GCAAGAAATTTATTAAGGTGTTTTTGTTGTGAAATATTATATTTGTGGATTTTTAACTCT
CTGGATTATACACGAACATATAAAAGGTTATAATTACTAAAATAGTCCCTTCTCGGGCGT
ATTCATATATCACGTGTGTGTACTTCGGGTCCTTATGCGAACCCACTTATTCTGACACAA
GGTGGAGGAAAAGGAGCATTTTTCAACTGACTGACCCACGGGATTTCTGACCCATCCCTC
GGGGTTTTAACGAACCCTATCGGGACAAACGACCATGGACCTGCTATACGAAAGCGACCA
TAACATTTGCGACATGGAAGACCCAGATATGGGCGAAATATTGGATCACGACGCTTTTCA
ATCCCCCTCATCAACAAACTCAGAAGGAGGCTACATGGACGATTGGTTAAACAGTTTATT
TGAAGACCCTGTCCTCAACGACAAGATGATCACGGAGGCTGTTCCGTCACCAAGGATACA
GTCGGAACATAGCTATTCCATCAACAATGAACTACCCCAATCGCCCCTCGGACTCTCAAA
TATGGACTCGAATGTGGAAGACTTGGACTCGACCTTCTTCAGTACAACACAGGCTCTAGA
CCTCAGCAGTAGTAAAACTCCCAGTTTCTCTACAGTAGCCACAAGCCAGTCCATATCGCC
ACTCAAGTCTGAGCCCCTCGAGATTGCTGACCCAATGCTCACCACGGTAACGACCATGAC
AACCCGAACCTCGACGACGACTCGGCAACCAACGATTATACTTGCAACTACATCCTCATC
GGCGTCGAAGATCCAATATACGACTGGTTCGGCGACGCCTGTCATCACACAGGCAGCTCA
ATCAGTCCTCGCGCCCACAGTCACCATCAAAGCAGAGCCATTTGAACTCCTCGATAATCA
GATGGAGCAAACAGTAAATATGGACTCCCTGATGATGCCACCAACGCCCCCTAGTAGCGC
CTCCAGCGACAGCGACGGCAGTCTTAGTCCGTCGCGCTCAGCACCCTCTAGTCCGGTCCG
TCAGCTGCCATATGCCAGACATCCCTCACCTTCATCGAAATCATTTTCCCAACCTATATT
TACAAACCCTATTCCACAGTCAGGAATATTGCTACTAACAGAAGAAGAGAAGAGAACTCT
CGTATCGGAGGGCTATCCGATACCCGGCAAACTTCCCCTCACTAAACAGGAAGAGAAAAA
TTTAAAGAAAATCAGACGGAAAATTAAAAACAAAATTTCAGCACAAGAAAGCAGACGAAA
GAAAAAAGAATATTTAGAACAGCTTGAAAAACGAGTTGAAGCATTTTCTCAGGAAAATAA
TGATCTGAAAAAGAAAGTCAATTCACTAGAACATAACAACCAGTCCTTACTAGGCCAACT
ACACAAGTTACAGTCGCTGGTCGGCAAGGTGGCGCGCCCGGCGACCTCCCAGACTGGGGG
CACCGTATTGATGGTGTTGGTTCTATGTTTCGCGGTGTTCCTTGGTGGATGGAACCCTTC
CTCTTTAAATGTGGGCTATTCTTCTGGTTCTCGTGCCATGCACACAGCGGCTTTCTTCGG
TAATCCTCGCATGATGCAACCATCTCCGAGGATGGGGCCTCCATTGCAGGATGCCAAGGT
GGACGCTTACTCCACTCCTAATATGAAATCAAGAGTGCTATTATCTTTGCGTGAAGAAAG
CGAAGATTCAACATGGTATGAACCGTACGCTCCACATGCCATGCGGGACCCTGAACCGCA
GGAGGACGTACACGAAAAAAGGGAGATCATGGTGACGAACCCAGCACTCGTGGATATGAC
GTCCAATGAAGAGTCAAAGGTCGTGGAGTTCGTGACTGTGGATCATCGTGTCCACCAACC
AAACAATACGGAGAAAAACCAGGACCAAGCCCTGCTCCATCCGGATATCCAAGCAACGGC
GGGGTTCCATTCGCAGGTCGAAAACATCGTGGAGACATCCTAGATGATGGAAAACTCCCT
GTAACCAGAAAACTTCAAAAAAAGAGGGGAAAACCAAGTCACTGACCTGTTTAAAGAGAT
TTGGAATGACAAATGATTTTACAAATAGAATCCAAACATACTTAAGGTGAATTGATGTGA
GATTTTAATTGGCAATATACAAAAGCCATATGGACACCAATGTGTGTATTTATGAGGAAG
GACGTTTTTGGACGCCGAAGGACGTTGTTGAGGGGAAATGTGTAGAACTAACTAGTGCTT
CTCTTAATATGATAATAACTGGGGATATCGGACGACCTCGTCTGACCGTATCACCATGGG
TGTATGTACCGGACGACCTCGTCTGACGGTATCACCATGGGTGTATGTACCGGACGACCT
CGTCTGACCGTATCGCCATGGGTGTATGTACCGGACGATCTCGTCATACCATATCACCAT
GGGTGTATGTACCGGACGATCTCGTCATACCATATCACCATGGGTGTATGTACAGTATAA
TTCTTGAAAAGAATGTGGACTCAATGTTATTATTATTCAGTAACTGAAAATGAAATTTTC
AGCTGCTTATTTTTTTTTTATTGTTATTCTATGTCATTTTGGGAACTTTTAAGTTGACGG
ACCAATTCTGACACATATACATCACTCCATTTTTCATGTCTTTGTCATTCATTGCCCAAA
CATGTAAATCATCAAAGTTTCTTTCAAGACCCTTTAAATTACATGGCCTTTTTTTTCTCT
TTTCTGATCTCTTCTCTAATCATCATTGTCTCGTTCCATCTTGTCACTTACAAAGAATTA
TGTCCCTTGAAACTTGACCATACACAAGTCATGTATGAAAAAATTGTCCACGTTTTGTCT
CGTACTATATTTTTTTTTTAAAANNAAAACT
>CONTIG135
AACACAGGGTATTTGTGGTAGAAGTAAATTTTCACAATATTTTTATTTTTTAAACATATA
CTGATACACTGTATCATAGTTGTGTTAACCATATTGATGGTATATTTCATTGCCACTGGG
ATACACGACTAAATCAGAGACTTGTATAACCAAGTTAGTATATAGATCTCTGACTACATG
AATGTTATTCCCTATAAATAGCCATCCCAGCATAATAACAGAACATCAGCCGTACTTCTC
GTGTGTTGATACTACACCCGGCACTGTCGCCTTCATAGTCGCGTGACCATTTATCAGATT
AGATCACGGGACACGGTGGGCGGCTATTCACCTAAATAAGACGACAGAGGAGAAAAGAAG
AGGATTAACACACGATGGCTGGAACTGTATACAACCCGCAATTGCCTTACCTAGGCGGGA
TACCAGGTGGTGTCCACGATGGCACCCAGATCAACATTCAAGGTACACCTCATCCCCATC
ATCATCAAAACATGTTCACTGTTAACTTGAAATGTGGTGCTAGTTTGGATCCTACGGTGA
ACACTGCCCTCCATTTTAACGTACGCTTTAACGAGGGTTGCGTGGTAAGGAATAACTGTC
AACATGGTTCGTGGGGCAGTGAGGAAAGGCATGGAGGAAACCCCTTCCAGCGTAACGTGC
CATTCGAAATATCTATTCACATCAAACATAACCACATCAAGATATCTGTGAACGGACGCC
ATTTTTGTGACTTCAACCACCGTATCCAAATGCACCATATCAACACGCTTCACATTGATG
GAGGTGTGGGGATAAATAGCATCAGTTTTGGGGGTAAAGGTCACGGAGGTCATGGCCAGC
ATCACGGACACGGGGGTGGATTCCCCCAGCCGGGTTTTCCGCCAGCAGCCGCCTCGTTCG
GGCCTCCAGCTGGGAGCATGATGCCTGGTCAACCTATGTATAACCCACCTGTTCCATTGA
CAACGTCGATCCCAGGCGGGATGACCCCGGGGAAGATGGTCTGCATTAGCGGTATCCCCC
ACAGTGTTTGTCAGAGGTTCACAATCAACCTTCAGTGTGGGCCGATGACTGGCGAGGACA
TTGCGCTCCACTTTGACGTTAGGATGCAACTTCCGGGAGACAGCCAACAGGTCATCCGGA
ACTCCTGTATGGGAGGTGGCTGGGGAGGAGAGGAAAGACAAATCCCCTATTTCCCCTTCC
AGCCCAATGCAAACTTCGATATCATGATAATGGCGGAGCAGGGCAAGTTCAAGATTGCCG
TGAATAATCAACACTTCGCGGAATTCCACCATCGTCTGCGACCATTGAACCGTATCAACA
CGCTCAACGCTTCAGGTGATATCAGACTCACCCAAGTGCGCTTCCAGTGAGCCAATACCA
TTGGTTGAACGGCCAACGACCGAGAGGAAGGCTGTTGTTGATTGGTTCGGACTGATTGAC
GATTAATTCAAGTGTATTAAATGCAAACTTGAAAATTACATAAGCGAAGATTCCATGAAT
GATTTTTGTAATTTATATTTTTTATTCTGGTGCAATTATTTTTGATAATACTGCATTTGT
CGGTGCTGTATTTTTCAAAGGCTTCCATTCTGTTGTTTTTGTTGATTTAAATGCAATAAA
ATTATATACATGACAACCATTTGTATGAAAAATATTCTGTATCATATGATACAGAA
>CONTIG136
GGGTCATCACACAAGGCGACACCTACCGCCTCACATATCTTCTACGGCAGGTATGGGGAA
GGACAGCTTCCAGCTACAGGCGATTGACGGTGACTCCGCCAGCAGAGATGGTAGTACGCA
CCGGTTGGTTGGAAGTCTGAAGAAGCGCCGCAACCGATATATTTACATTGGATTGTTTGT
GGCTACACTGTGTGGTCTAGCTATTGGCTTAGGGCTTGGTCTCGGACTCAAAAAACATAA
TGACAATGACAGCAACACAAATGGGCCCCAAAGTGCTGCAAATAGTCAAGAGTCACAGCA
AAATGGCGGATTTAAAAGTGATACAGTACCTGTTGCTATGCCATCCAATGTACCGCCTCA
CACAACTGCCTCTCCGTATCCTGCAACTGCCTCCCCCACAAAAACTGTCGCCAAGGAAAC
AACACCTACCTCGACCAAAACCACAGCGGCCATTAGTATGCCAACCTCAACAACATCAGT
TCCTACCACCTCACCAGGCCTCACCACCCGCAACATGGGGGCTAGTTCCTGGATAGACCA
GCCTTGTGAAGTGGACAAGAAATCTTGTCCCTGGAAAAATGGACGTACCCCTCCCCTACT
GCTGGTGTCACTTGATGGGTTTAGAGCAGAGTATCTCCATCGGAACATGACACCTACCAT
TGAAAGGCTGAGGGACTGTGGTGTACATACTCCATACATGAGGGCCACATACCCAACATT
GACCTTCCCAAACCACTACACCATTGTCACAGGCCTATACCCCGAGTCCCATGGAATTGT
AGACAACAACATGTATGATGCAGTCCTTAACCAGACATTCAGCCTGGGAGGAAATGTCAA
GTACAACCCACAATGGTGGGGTGGAGAACCAATCTGGACCACAGCTAAGAAACAAGGCAA
GAAATCAGCATCTATGTTCTGGGTGGGATCTGATGTCAACATCTCGGGGATACAGCCAGA
CCTTTGGAGGATGTATGATGGGTCAGTGACCTTTGAGGAGAGAGTGAATACTGTCCTTGA
TTGGTTGAGCTTGCCAGAGGCTCACCGGCCTGACTTCATCACCCTGTACTTTAATGAACC
TGACCACATTGGACATGGTAGTGGGCG
>CONTIG137
CAATATATATATATAGTCGGTATAGATTGAGATACAATGTTGACTACATGAGCAACATAA
GGTGGTATATATATATATACATGTATATACATACACTGGTGTACAAATGTATTCGTATTT
AAGAGATTTAGGAGGCTGGGGAGACTTGTTTGTAGATGTTACTCCTCTGGTAATGATGTT
TTCACGTGATGAGTTGCCATAGACGTCCATGTTGGTCAAAATTTTGATCTCATCCTGTGG
TGATGGAAGAGAAACCAAGCATGGAACCTCTGACAGAGGAGAGAGTGGAACATTTCCTCA
TGAACCATGAAGACTTTTTGGCAAAGTTTTATGAAAAGCATGGTTCTAAAGAAATGATTG
AAAAAATGACGGGGAAGAAGTCATTAGATGTTAAAAATATCACCATTGTGAAATCTGATA
CTTTTGCTGCAGAATGTCCCATGGAACATGTTAAAAGAAAATCTGTAGCACCTGCAGGTC
CAGGTAAACCTCTGGGTGGTTACCAGTCAGCACAAAGGAACTCTGTTACAACTAGTATGT
TCAAACAGTATGTAGAGGGACAAATGAAAAAGATGAAGAAAGCTTCATTGGTTCAAAACA
TTGTCAGTTTGCGTAAGTTAAATGAGCAAGAGCTATTTATGGAACTCATTCGAGATATTG
CTACAGAACTGGATGTCAATGTGCTGTGTCATAAAATATTACAGAATGTTAGTATATTGA
CTAAAAGTGACCGCGGAAGTCTGTTTCTGGTAAGAGGCAACGAACAAAGGAAGTATCTTG
TGTCCAAACTTTTTGATGTCACCAGAACTTCTACCCCAGAAGAGTCCATTCATACAGAAG
AAAATGAGATAAAAGTGCCATTTGGAAGGGGAATAGCAGGTCATGTTGCTGAAACAAAAG
GAACCATCAATATCAAGGAAGCTTATGACGATCCAAGATTTAATCAAGACGTTGACAAGA
AGACAGGCTACAGAACACACAGTATACTTTGTATGCCGATCCTCAGCTACGATGATGAGC
TTGTTGGTGTTGCGCAAATCATCAACAAAGTTGAAGGGCCACATGAGTTTACCAAACAGG
ATGAAGAGTACTTCCGGAGGTACTTGATTTTCTGTGGAATTGGCATTACAAATGCCCAGC
TGTTTGAAATGTCAGTACAGGAGTACAAGCGAAACCAGTTACTGCTCAATTTGGCCAGAG
GAGTGTTTGAGGAACAAACAAGCCTTGAGAAACTTCTTCAGAAGATTATCCTACAGTCCC
AGGACCTTCTCAAGTGTGAGCGGTGCCTGGTCTATTTATTGGACGATGTCCTCGATAAGG
ATGCAGATAGTCCAAAAGAAGATTATAAAAGGCCCACCAGTACAAAGGAAGTTGTTTTTT
TGCAAAGCATTTGATCTGTGTGCCAAGGATGGTGGGACTATCCATGTACCGAGTGTTGCC
AGTTTATCAAAATCCAAAAATGCTGAAATTGCCCGCCATGTGGTGGTTCAAGGAATGCCT
CTCAACATTGGCGATATGGATGAAAGTACAACTTTTGGGAAAGGACCTCACATTGACGAA
GATGGTTTTAGGAGTAAGAGTATGCTGTGCATGCCAATCTATAACAGTGACAAGAAGATC
ATTGGGGTGACTCAGCTCATAAACAAAATCAATGGCCAAGCCTTCATCGAAAGTGATGCT
AACATCATTGAGGCTTTCTCTATCTTTACTGGACTGGGGATCCACAATTGTCAGATGTAT
GAGAATGCTTGTAAACTAATGGCAAAACAGAGTGTGGCACTGGAAGTGCTGTCATATCAT
GCCACGGCTCAGGCGTCGGAGATTGATGAGTTGCTGACATGTGAAATCCCATCTGCCGAG
AAGATCAATTTGTATTCGTTTGGCTTCAATGATATACCCATGCCCGATGATGATACTGTC
AAGGCTGTGGTATGCATGTTCCAAGAAGCTGATCTTTTCAACAAGTTTAGAATACCATAT
GATGTTCTTTGTCGGTGGGCGACCAGCGTTAAAAAGAACTACAGACCTGTGACTTACCAC
AATTGGAGACATGCATTCAATGTTGCTCAGACCATGTTCACCATGATATATACTGGAGGA
TTGAAGCCAATGTTTAAAGACATAGAAGTATTGACGTTACTGGTCGGCTGTCTTTGTCAT
GATCTGGATCACAGGGGAACCAACAACGCTTTCCAAGTGAAGGTTGTCTCCCCCTTGGCT
ATGTTGTACAGTACATCTGTAATGGAACATCACCATTTTGACCACTGCATTATGATCCTT
AACAGTGAGGGGAACAACATCTTCCAGTCTTTGTCATCAGAGGAGTACAGAACTGTAATC
AAGATGTTGGAGCATGCCATCCTCTCCACAGATCTAGCTTTGTACTTCAAGAAAAGGGGA
GACTTCAAAACCTTGATAGATAATGGAGACATAAAGTTTGAAACAGAACCAACAAAGGAA
CTATTGAGAGCCATGATGATGACAGCCTGTGATGTGGCTGCCATCACAAAACCTTGGGAA
ATCCAGAAAGAGGTGGCACAGCTTGTTGCCAATGAATTCTTTGAACAGGGAGACATTGAG
AAAGACAAATTGGGTGAAAAGCCTATTGCAATGATGGACAGAGAGAAGGTGGACGAATTG
CCGAAAATGCAAGTTGGCTTTATTGATGCCATCTGTATTCCAGTTTACAAGGTAAATATA
GTGTATACATTCATTGATAATTTAATATCACAAAATTAGAAAAAGGAAAAAACAAACAAG
CTTTTACTGTGCTGACCATTGAGACATGCAGTTGGAATTGACTATCCTATTGAGATAGCC
TAAGCTTTCTTTAATGGGGTTTAGAGAAAAAAACATCTGATATTTTTCTGACATTCCCTA
GTGAAACTCATGTATTTTGAAATTAATTCTTATTTGTAATTTAAAGGGACACCCAAAGGG
AAAGAATATCTGAACTATGTACCTTACTATAAGGGTTCTGAGACTGGCTGTATTTTGATA
TTAGATCAAAATACTTCATTTTCTTGTTTACTGAATGACTTTATTTGACATTGTGCAAGT
CAGGAGTAACAATACACAATTATAGCATTATGCTAATGTTGATATACATGGTTTTATTAA
CATGAAAAAAAATATTGACCAGGGC
>CONTIG139
TAACGAAACTATCTACATCAACCAGAGGCGTGAATCGCTGCAAGCTATTAACCTGAAAAA
ACCGTCGTTTTCGTCGGTTCTTAAAAATCCAGATGCGTATTTCGCTTAAATTGTAAATTA
ATATTTTCTTAACAGACTTTTTACTTTTGTGTTGAAGAGGATGTCTGAATAGGCGCATCA
CTTGGGCGTGTTCCGGAAACGATGGCTGACACCGATTTTCCGTGACCTAGACAGATGACA
TTTTCCAGAGCGAATTAGATAGGACAACAGTTTTACCCTACCAATCATTGACACTACAAG
TTGACATTTAGGTCTACCAGCAATTTTATTTCATGTTGATATTTGAAATTGTCTCTCTCT
AGCTATCATTTTGCGTGCAAACTGGATTATAGTAGGCGAAAAGTTTATTCAAGAGACCGT
GTTGAGCCAAGAATTGGAATTCACCACTGCCAATAGGTCTCAGAGGTACAAAGGATATGT
CATCGTCAAAACAGTATGAGAACAAAAGATACAAAGAACCGTGATTGACGTCGATGATAG
TCATGTTCTAACAACAAGGCGACATTGGAAAAATCCTACCAAGGAACAACTTCTAGAACT
GACATTCACGGAATGAATTAAGACGTCGACCGACCAAGAAATAGTTATAGACATGGCGAC
TCTTTCAGAAATAAATGAGGCCGAGGCATTTCGTCAGTTTCCGTTGTCCGTGTATCTATC
GATTCTGTCCCTGGTGGGACTTATCGGAAACTCAATAGTATTGTACATCTACACCAAAGT
TTACAAAAACTCTAACTCGCGTTGTTTTATCCGCTTCCTGTCCACAGTAGACCTGATGAC
ATGTACAGTTGCAGTTCCGGTTGAAATCCTGACAGTTTTGAACCAGTACGAGTTTGACAA
CACCACTGCCTGCGGGATATCTCGGTTCGTAAACTCAGCAGGAACTGTTGCAGCGTCCAC
AATATTAATATTGATAGCGTTCGACAGATACCGTAAAATCTGCAGACCTCTTAAGTGGCA
AATATCAAATAAGATGGCCAAAATATTAAGTGTGTGTTCTTTGATATTTGGACTTGTATT
TTCAATACCGAACATTTTTCTTTATGGTGTTCGAACTCGAGAAGTGGTCTTTGAAACGTT
TGTATATAATGGTACTGAATGTTCTGTTAGTGACGCTTGGTCCGAGTCTTCGTTTCCTTT
GATCAACAACGTCATCACTATGCTTATGTTTCTCGTGTCTGCTGTGATACTGGTGACATT
GTACACAATCATCGGCAGAAACGTGAGGTTCTTCGCCAGACGTCAGGAACAAAGAAAAAA
CTCGTCGGTTGTCTTGGAGACGCATAGTGACGCCCAAACTGCAGTGAAGCGCCGTGTTTC
CGAAATGAGGTCACAAGATGGCGTCTCATCAGATTCAATAAATTTAAAACCACCAAAGAG
GTCTAGGAATCTACCTATCCCGGAGGAAAATGGCTCTCAACTACTAGATCGAACACTAAG
TCATAGTAAGTCATCGGACCCAATCATTGTGACGCCTGAGAGAGAACAAAGTCCATCGGA
CATTGTTTCGACGCTTGACAAGAGTCACATTCCTCCGATAGTTACCAATTTAGAACCGGA
TCTGCACCACGGAAATTCGTCGTGTGTCTCAGAAGACAAGCTAGATTATGAAGTTGAAAC
GACTAGGGACAAGTCAAACAATTGCCCAACAAAGACAAGCAATTTAATGCCAAACATAAG
ACCTTTATCCGAATCAATGCACAGCTCATTCTCAAAAATGTCATCCCTTAAAACCCAAGT
CAGTAACATGTTTCCGTCCAATCGTAGGAAAATTTCGCAAGACACGCTACGCCAAAATAA
GAATCTTGCGAAAAGCACAACGTATTTAATGTTCATTATATCAATGGTGTTCATTGTGAA
CTTCCTGCCTTATCTCCTGCTTGTTATCCTAAGGGAACTCAAGGAGGACTTCGTGGACAG
TCTGCAAAGCAATGATGCCGGACGCACTGCATACCGATTTTTTCTGAGGTCATATTTCGC
CAACTGTGCTGTGAACCCGATCATATACAGTATATTTGATCGTAGATTTCGACACGCGTG
TAAACAAACGATGAGGTCTGCTATTGTAAAATGTTTTCCTGCAAAACATTGAAGTACATT
ATATACAGACAACAATATAGTTTCCTGAAGTCTAATGCCCATATACTGCTCTCTCTTACT
ACTGAATAGTATACCAAGTGTTCAGTACCAACTCAAGTCGAAAGAATATCTTAAATAAAT
ATACTCAACAAAAGGAATTGGATGGTATTTCTCCATCTCTGTATCGGTGAAAATGTAAAA
GCTGTGATGCCTTTGGAGTAAAAAAATATATATAGCGGAGTACTAGTTAAGAAATAAACT
ATCAAGGCATCATTGAACATGGATTTTTCTCAATAAGTACAAACTCACCACAGGTAAAAT
GTAAAAGCTATGATGCCTTTGGAGTAAAAA
>CONTIG140
TTGGGAATTTATTATGAATTTTAATGTTACAATGAAACATATAGCGAAGCTAATTCTGGT
CTCGGTCCAAGTTTATCAAAATGGCGGGAAAACGTGGTCTGACAGCTGAAGACGAAACCG
TAAAATCAGTAACACCAAAGAAAAAAGTTAAGTCGCAATGGGACCAGAGATTTAAAGCTG
AATACAAGGAGCATTTTCCTTTTGTTGTTCAATCCGATCGGGATGAATATACTGCAAGAT
GTGTTACTTGCAATTGTGATTTTAGCATTGCACACGGTGGGGAAAATGACATCATACGAA
GCACTGAAATCACAGACAGACTATATCAAGTGACAGTGCTCTCTCTGGAATCATGTCCAT
CAGCACCACAGGGATTCCGATGGGCAAGCTCAGCCCTGCCTATCTCAACTCAAACTCAAC
AAGTCATACTTTAGCTTTGAGCGCGTTTGCTGAACTAATTGACAATGCATATGACCCCGA
CGTGAATGCCAAAAAACTGCATATTGACAAACGCCAGATTGATGGCGTAACGTGTCTCAC
CTTCGTAGATGACGGGAATGGCATGGACCCAGAGACTTTACACAATATGATGAGCTTTGG
ATTTTCTGACAAAGATAAGTTTGAAACCCCGCGTCACAAGGCTGTTGGACGATATGGTAA
TGGTTTCAAGTCTGGTTCAATGCGACTTGGTAAAGACGCCATAGTGTTTACCCGTCGTTT
GGATACTATGAGTGTTGGCCTACTGTCACAGACCTTTCTCAAAAACACCAATGCAGAGGT
TATTCTTGTGCCCATCATTACATGGAACCTACCGGAGAAGACCAAACATCCTGATCCAAG
TATGGCCGCAAGCCTAGCAGCCATCCTACAACATTCAATATTCAAAAATGAAGACGATTT
ATTGAAAGAATTGGCTGCTATCGAAAAGACGGGGACAACAATTATGATATACAACTTGAA
ATCAAGGTCTGATGGTTTGTTGGAGTTGGATTTTGAAAGCGACCCGTTCGATATTCGAGA
TCCAGAGACACATTTGAAAGAAGAAGCCGCGACTGTTGCTTTACACCAGAAATCTCGGCA
TATGGTGTCACTCAAGGAATATTGCAAAATATTATACCTGAAGCCAAAGCTGAGGATATG
GATACGTGGCAAGAATGTGAAGACACTGCTTATCCGAAAATACCTTACGAGATCGCATGA
AGAGAAATACAAGCCGACGACAATCCCACGTGCCATTAAGATAACATTTGGGTTTGCTGC
TAAACGTCTTGACGATTATGGATTAATGTTGTACCATACCAACCGCCTGATAACAGCATA
CCAGAAAATAGGATGCCAGACTAAGTCCGATATCGGACAGGGTGTGATTGCGGTGGCGGA
GGCTAACCATCTTAGACTCAAACACACCAAACAGGAGTTTGAGGAGGATGCAGCCTACAG
TACCTTATTACAAAATATTTCCAAGAAGCTGAAAGAATATTGGCACATTAAAACGGAGAC
TACTGACGACATGGTCGAGGAACAGGATTCTGATGATGCATTCTTCAATTGGATTCAGTG
TGATAACTGCAATAAATGGCGGAAAATGATCAGAGCAGTACAAGTGAAAGATTCCGAGAA
ATGGTATTGTCGCTTAAATGAAGACCCTCAGCACAATCGCTGCGAAATTGGGGAAGAAGA
TGAGACTGAAGAAAACGACAAGGAGGAATCGCGAAAGTACAAGGAATCGAAGAACAAACT
TCGACTGAAACTGGCGACCTTAAGACAACAAAGTCGACAGTCATTCACAGACAACAATAC
AGGAAATCAAGTAACTGAAGAAAGAATTCACCCACCAGAGAGCGTACCAGAATCAGAAGA
GCAAACTTTAATAGAACCAATTCGACAATCCGTTGGAAATCAAGCACACGAAGAAAATAT
ACACTCGCCTACGAACAGACTTGAATCAGACAGACAGATGCCAGGAACAGAAAATCAGCC
ACATTTGAGGAATATTACCAGAAAACGGAATGCCAATAAGAACGTCAGAGTATCACCACA
AGTAAAGGATATGATGGACTTGTCCTCAGTAGCAACTTCTTTTGCAAGT
>CONTIG141
TGGGTCCCTAAGATTTTGCATTGATTTGCGTAAACTCAATGGGAAAACCATTAAGGATGC
CTACACCCTACCTAGGGTGGAGGAAACCTTGGACTCCTTAATTGGATCAAGATACTTCAG
TAAGCTGGACCTGAGGTCTGGATACTGGCAAGTCAAGATCAAGGAGGAGGACAAGGCAAA
GACAGCTTTTTCTGTCGGACCACTAGGTTTCTTTGAATGTAACCGCATGGCATTTGGTCT
AACTAATGCGCCAGCAACTTTTCAAAGATTGATGCAAGCTTGTATGGGTGAAAGCCATCT
TAAGGAATGTTTAATTTTCCTGGATGACATTCTCATATTTTCAGACACCTTTGAGGAACA
CCTCAAAAGACTGGAGGGTGTGTTTGAACGGCTTGAAAAACACGGCTTAAAGCTAAAGCC
CTCCAAATGTGAATTCTTTAAGTCTCAAGTGTGCTATCTGGGGCACATTGTTTCTGAGGA
AGGAATTCAAACTGACCCAGATAAACTTGCGGCGTTGAAGACATGGCCAGAACCTGTCAA
TGTCAAGACGCTACGCTCATTTCTAGGTTTCACAGGGTACTACAGGAGGTTCATTAAGGA
TTATGCAAAAATCATAAAACCTTTAAATGATCTTCTTGTTGGACACTGTACCCACAAAAA
TGTTAAGGGGCCAAAGAAAAAGATTCCCTGGGTATGGGGGGATAGTCAGCAGAAGGCTTT
CGATACCATAGTCAGTCTTCTAGCTTCTCCACCTGTGTTAGCATATGCAGACTTCACTAA
GCCTTTCATTGTTAACACAGATGCCTCTGTAGAAGGTTTAGGTGCTGCGCTGTACCAGAA
TCAAGGGGGCCATGAAAGGGTGATTGCGTTTGCCAGTCGAGGTTTACGTCCGAGTGAAAG
AAACTACCCAGCTCATAAGTTGGAATTTCTTTGTCTCAAATGGGCACTCACTGACAAGTT
CCATGATTACCTGTATGGCAACACTTTTGAGGTACGTACAGATAACAACCCTCTAACCTA
TGTGACGACCACAGCGAAGCTGGACGCAGCAGGTCATAGGTGGTTAGCCTCACTCTCAAA
CTATAACTTTAAATTAGTTTATAGAGCGGGCCGTCTCAATGGGGATGCTGACGGGTTGTC
AAGACGACCGTATCAGCAAGAGGAAGTTTTCCCAGATGTAGTGAGAGCAGTTACCTGTGC
TTCTTTGTCCACTAGAGAGGAGTTGCCTTTAGCAGAAACTGTGGTACTCTCAAATACATC
ATCCCTAGAACCGGAGAACAACACCCTAAATATAGGGAATGTAAAACTCTCTGGTGTGGA
TTGGGAAAAACAACAGTCCTTAGATAAACATCTTAGGAGGGTGATAGATTTTGTCAGGGA
GGGGATTCGACCTGATAAAAAGATATTGAAACACGAACCTGAGGAGGTGTGTCAATATAT
GCGGGAGTGGCGGCTGTTGAGGCTACTTAAGGGTGTTCTGTATAGAAACACCACAGTAGA
TGGTGACCCTGTTCAACAGTTAGTCATTCCCAAGGCATATAGGGAGAAAGTCCTCAGGGG
AGTGCATGAAGATGTCGGTCATCAGGGACGTGACCGTACAAACTGGTTGGCAAGGCGAAG
GTTTTTCTGGCCAGGCCTTGATGCTGAGGTGAATAGTTGGGTTGAAAGCTGTGGTAGGTG
TGTTCGTAGAAAAACCCCTACTGTCCCAAGTGCAGAGTTAGTCAATATCCAAAGTTCCCG
TCCAATGGAGCTTCTCTGCATTGACTCTTTGACCTTAGAAAGGTCAAAGGGGGGCTACGA
AAACGTGCTTGTTATCACTGACCATTTCACCCGCTATGCCCAAGCAATTCCAACCAGGAA
CCAATTAGCGAGTACCACCGCCAGGGTGTTGTACGAACAATTTATGGTCCACTACAGCTT
TCCTGCCCGTATTCATAGTGACCAGGGCAGGAATTTTGAAAGCAAAGTTATCAAAGAACT
TTGCAAGATAGCTGGAGTGGAGAAAACCAGAACTACCCCTTACCATCCTATGGGCAATGG
CATGGTCGAACGGTTCAACCAAAC
>CONTIG142
TTTTGATATTGGGATAACACCATTTTCTTTTATTTTCACATCTGTCACAGTTGCAATTGT
AAAAGATGTGAAAATTAAAGAAAATGGTGTTATCCCAATATCAAAATATTTGATATTGAG
AGAATAGTTCTACAATATGAAATTAAAACCAGATTTCCGGCTAAATCGGGCAATCAGAGG
CAATTAAATGGCGGCCATTTTGTTAAAATGTGAAAGTGAGGTTACGAGTGACCGGTTTTC
TATGATGTACAGGCTGTACAAAATTTCATCGAGATCGAACAATATTTCAATTTCGACATA
TTGTTAGAAGCCTCGTAGTGTCAAGTTTCATTAAGTGGGGGACTTAAATATGTATTGGTT
ATAAATCATCTTCTTATAATTTTCATAATTCTACAGGTTTCTGGAATATGGCATGTTGAT
TCAATTAACATCTATCCAATCCTAAGTTCAGGGCTTCTCATGTGTTGTTCAATGAGGTAG
TCACCAACTACTACAAGCAGACACAGCCTCAATATGTTCCTGGCTGTTCATGTGCGATAA
ACCNCGCAAATAAACAGAACAACAGATGCACTCATGGTATTCTAATCAATAAAATAGTGG
CATGCCATCTAAGATTTTAAAATATCATGTATATAATGTCAAAACCCTGTTTGCTAACCC
CCGTACTCTGCGTTGATACCACTGCTAAATCGACCAGGATTCAGCCTATATGGACTAGGC
GATACTAGTGGTGTTCCGATTAATCGAGTTCGTCGAGTATCACTTGTTTGAGACGTTTGA
TCAATTAATCGAGTAAGAAATCTGTAATAGAGTTTCGTCGGAAGTGCCCTACATCAGGTT
TTATGAAAATATATTAGCCGGATTTCAGATAAACATACGCAAATTCAGCTTGACAATATT
GTCTACAACACAGTCGCTTGCGGGAAATGCTTGTATCATACAAAATCAAGCGTCACATTA
ACTGGTACAGTGTAGAAATACAGGGAATGCAAACGTACCGATGACTAAGATTTCTTTTGT
GATAACATAAGCGACTAGCTATGTAAGCAACGTTAACGTATACGATCTTTCTTCCCGGTA
AACGCACATGGTCTGTTTTATGGAANCNNNTNNTNTNNNTAATGANANCANTGNNGCAGA
AGGTCCGTTAAGTACTGATACTTTAAATACGACGAAAACTATTTGTAAAATGTGCAGAAA
GTCGTATTCCTTCAATGGTAAGTCACAGTTCTACTTTCGTTTTCAAAGTATATTAGACTT
TCGATAACGGATGGATTAAAGCATTTTACGGCCCGGTCAAAAAATTTCAATTAGCTAAAT
ACTCCAATAAACAATCCTTTTGTTGCTTTTTCACGTGTTGAATAAAGTTACTAAAAAAAA
ACAATTTTGGGTTCATTTTTAGCTCTCTGGACGGAGTCCAGGAGAGCTTACGCAGTCATT
CTCATGTTTTTGCCGGAAGTAGAATTATTAAAATTTTGTGGACAGAGGATATCAGAAACA
GTGGGACTGTCAGAATGGATTTCAAGACACATGATTGGGGTCGACACGAACTAGATTTGA
CAAGAAATTTGAGTTGTTAAATGTTTTCATTTTCGAGTAATCGTCAATTTACGGTGTCAT
TTTGGACATATTCGGTGTCACAGGGACATGCCGAACGTTATTCTGAGGAGTTATGAGGCA
AAGTTCCTATATCAACCCACTGTAATGTGTATATAGTAATGTGCTGCAACACACGTATCC
CTGTGCCGCTGCAAAAATTTGCTGCTATGCGTGTTACTTTATACACATTATGTCGTCTGC
TACAGTGTACAGGGTGTCTCGCGAAGTATATGTGTATACGTCCCTGGCAAACACTGATAT
GGAATATTACTATGTATTTTTGGTAGTTCCAATTGTTTATCTTTTCTCATAATAATAACT
TAATTTCTTGAAAGCATGGGAATGGAGCCCTATCTTTAAATCGGCAAAAGTTCCGGCCTA
TCACAAGGAGACTTGACACGAACACACCGCAGCCTCCCAAAACACACATATGCACTCACC
ACACTCATACATCGTCGCACGCACGGGAGGCCGTCCTTAAATGACCTTAGATGTTAATAG
GACGTTAAACAAAATAAACCAAACCAAACCAAACCAGAGCTATTACTTAGTATTTGAAAT
ATGTCCTGTTACCCAGTGTATAGCTTTAAATCACTAATACATGTAACTGTTGACAAATGT
GTTTTGGGTATAAAATGTACCATGTGTAAATATGGTAAATATCAGAAAACTTGTGATAAT
TTAAATCAAATTTGAAGAGAATATAGGTTTCTAATTGATTATAGTCATATGCATATATAT
TGATGATTTGTATTATGTAGTGATAATGTGCAAGCTGAAAGTATGTCGCATTGGTACTAT
ATTGATGACCAATTTGACATGTGACCTTTGGTGACTAATAAATGAATAACATTTCTCTAG
TCATATACATCGGAAAACAGTGAAAATATTATGAGATGAAACAGGAAACAATTCTCTATA
AGAGTACAAAATTTCATTTAAAACGATCAATACACAAAGTCAGGAAAATTCATGGAAAAA
GTTGAAAATACAGAGAATATATAGNNAAATTTAAAAAAATTGAAAGACTAAAATTGGCAC
GTAACTGTATATACAAACAAGCTGGATTTCAAATCAACGTCCAGAGAGCTACGAGGCCCT
TGGCCTCTTGTTCTAAGTGTCATTGATGCTCATTTTGCCTCGTATACTCTAGATCCGATT
TGCTGAAGCCATGCAATATACAGTCAGTCA
>CONTIG143
CAGTTGTGTAACCACAATTGCACCCGCCTGTGATACAGTTATCAGTGACGGTCAGTGTAT
ACGGTGTGGCCGTTATCAGTTACTGCCAGTAACACGTCACAGATCACCTGACAGGTCACA
TTTTCAGGCCATTGTCGGATAACGGAGTTGGCAGTGTTATTATATAGCATTGTCGTGTAT
GTATATGTACACCTACAGAGCAGCTAAGATTAAGGTGGCGCTTCAATAAAACAAAGATTG
TCCTCAACATTGAATTCGGATCTGTACTTGTCATAGTGTGATACAAATACATCGATATGG
GGAAAGCTGGAGAGTTTCTACTGTTGACATGGAAAAACTGGACAATACAGAAGCGCAAAA
AAGCCGTGACGGTATTTGAAATTCTTCTACCTGTGGGATTCGCCGCTCTGCTGGTGGTGA
TTCGTTCTATAGTGAAGGTGGAAGCCATAAACACCAGTACAATATGGCCATCGTTTCCTT
TGGTCGAAAATGTTACCAATATGGCGCCACCAGGGAAAACGGAAATCCTCTTCGCACCAA
ACCAAACTGCTATTATAGATCTGATGGGAAATTTGTCTCAGCTAGTCGGACCCAAGTTCA
CTGTGCGAGGTTATCTATCGGCTGAAGAGCTACATGACTATCATGCGAAAAATGGCAAGT
CAGTCTGGGCCGCGGTGGCGTTTGACGAGTCTGCAGATTATCGGACATCTCTCCCCCAAA
ACGTGCTGTATGACCTGAGCGTGTCGAGACTCAAAGATGGAGACAGGTGGCGTACAGCTA
ACACGTATCCGTTTTTTCGGACTCCTTGGTTCCGCAACGAAGACGCTAACGGAGGAGAAC
CGAACTATCAGGATACCGGCTTCCTGCTACTACAGTATCTGGTGGACAGGGTCATAATAG
ACCATCATGCCCCGGGAAACGATCTGCCAACCTATGACCTTAAGATGCAGAGGATGCCTT
TCCCTCCTGTTGTTAAAGACTTCCTCCTGCCAACACTACAGACCAACCTTCCACTCTTCC
TCATGCTGGGATTCATTCTCTCCTCCCTACAGACCATCAAGAACATCCTGTATGAAAAAG
AACGAAGACTCAAGGAAGCGATGAAACTGATGGGTCTTAGCTCAACTGTCTACTGGCTGT
CTTGGTTTTTCAAAGCTTTCGTCTACCTTGCCATCGCTTGTGCCATATACACGATTTTGT
TTGCCGTCAAAATTGGAGATAAGGGAAGTGTCCTCAACAACTCCGATCCATCCCTGGTGT
TCGTATTCCTCATCTGTTACAGCTCCTCCATCATCTCGTTCTGCTTCATGATGAGCACAT
TCTTCAACAAAGCCAACACGGGAGCTAACGCGGGAGGAATACTATATTTCCTTCTGTACT
TCCCGTACTTCTTCCTCACCAACTATTACGAGACTATGACTCGCGGTGAGAAGATGGCAA
CTTGTCTGATATTCAACACCGGAATGGCGCTGGGAGTCAACACCATCGGAATATACGAGG
GAACAGGTGATGGTGCGCGGTGGACCAACTTCCATCAGCCCGCTACCGTGGACGATAACT
TTTCTCTTCTGGATGCCATGATCATGTTACTTGTGGATACTGCCCTGTACTTACTGGTTA
CGTGGTACGTGGACAATGTCCACCCCGGGGAGTACGGGGTACCCAAGCCTTGGTACTTCC
CTGTTTCCAAGACGTACTGGTGTGGTGTAACGCCTACAGCAGATAACTATAACCACGAGG
AACCCCCATCTGTCACCAACCCAGAAAAATTCGAGCGGGATCCAACTGATTTACGTGTCG
GCATCAAGATCAGCAACCTGAGAAAGGTGTTTGGTTCTGGGACGGGAAAGAAGGTTGCAG
TTGCCAATACTACTCTTAATATGTACGATGGTCAGATCACAGCCCTTCTGGGACACAATG
GAGCAGGGAAGACTACCACCATGTCTATGTTGACAGGTTTCATACCAGCAACTAATGGGA
CAGCGACTGTGAATGGTTACGATATATGTACAGATATCCAGCACGTGAGACAAAGTCTAG
GCATGTGTCCGCAACACAATATCCTGTTTGACACCTTGACAGTCCAGGAACATTTAGAAT
TCTTCGCTAAGTTAAAAGGATGCGAGTCAAGTATGGTTAGGCAGGAGGTTGATGAAATGA
TTAAGATACTCGAGCTAGAACCAAAAAGAGACAGTTTCTCTGTTACCCTTTCTGGAGGCC
AAAAGCGGAAGTTATCCGTTGGGATTGCTCTGATTTCCGGTTCAAAGGTGGTCATCCTAG
ATGAGCCCACTTCTGGTATGGACCCGGCCGCTAGGCGACAGATCTGGGACATCCTACAGA
AATTCCGCCATGGCAGGACGATTGTTCTAAGTACTCACTTCATGGATGAAGCCGACCTCC
TGGGTGACAGAATCGCTATTATGGCAGACGGCGTTGTCAAGTGTTGTGGCTCCTCGCTGT
TTCTGAAGAAACTCTACGGCGCAGGGTATCATCTTGTGGTGGTTAAGACGAAAGACTGTG
ACGTGGGCAAACTGACAAGTACTATCCAGACTTTAATCCCAGCTGCCACACTTGAGAGTC
ATATTAGCGCTGAGCTGTCTTATCTTCTCCCCTTCGACCAGTCAGCAAAGTTTGAAGAAT
TGTTTGAGGACATAGAAAAAAAATCTGTAGAACTAGGAATATCCAGTTTTGGTACATCGG
CAACGACCATGGAAGAAGTGTTTCTCAAAGTCGGAGAGAGTGCCGAGCAGGACGAGGATG
GCAATTCTACAGAGGCATCGCCACTGCCGAACGGCGTGATGAATCCAAGTTTTGATTTCA
AGGTTGCAGAGAATGGGTACAGTAGCGCGAAACAGATGGTAGTGTCAGCAGGCGCAGATA
ATCTCAAGAGCATGCCTACAGACAACGGTCCAAGTGTCGACAGATTTGTAGAATTAAACC
TGAATTTGATGAAGAACACTGGTGTATTGCTGTCTGCGCAACAATTTTATGGCATGTTTG
TGAAAAAGGCGATTCATTTTTGGCGAAATCGGATAGTGACTCTAGTCCAGTTGCTGATTC
CTGTGGCTTTCACAATCATGGCTCTAACTGTGGCAGAGACCGTCCCTAAACCCGGGAAAG
AACCTTCGTTACCACTAAACCTGATAGCATTTGGCTCCAGTAGTGTTGCACCATACCGTT
CTGATATCGCAACTTCGAACATATCCGCTGTGTATAAAGCTTCTTTCACTGGATATCAAA
CTAAAGAGTTTGTATCAACTAGCAATTTCATTGACGCGTTACTGGTTGACGCAAAGGATA
TTGGAACGGCAACATTCAACAAAAGGTACATCGTAGGTGCAGATTTCACTTACTTTGTGT
CAAATTCAACACTGGAAGTTACCTCGTTCTTCAATGGAGAGCCCTTTCACAGTCCGGCGA
TCACAGTAGCCTACACAATGAATGCAATTCTACAATTTTTCACTGACGGCCAACACTCCA
TCACGACCAACAACGCGCCATTCGAGGAGACGCTAGATGCAAACAGTCGAGCAGTGGCCG
GTGCTACGCTGGGTACTGGTTTCACGGTCGCCTTTACTATTTTGTTCGGAATGGCGTTTC
TGTCCACCAGCTTCATTATCTTTCTCATTAAAGAGCGAGCAAATGGCGCGAAACATCTTC
AGAAGGTTAGTGGCGTCAGTAACATCGCCTACTGGGCTTCTAGCTTTTCGTGGGACATCA
TTAATTACCTCCTTCCCGTTCTATGCATTATGGCGGTGTTCGCTGCGTTTGGAACTGAAG
CTTACTCCAACGGTGGCCGCCTTGGTTACGTATTTATACTTTTCTTCATCTATGGAACCG
CGTGTCTTCCATTTGTCTACCTGTTACATTACCTGTTCGATGTGCCTGCAACAGGGATGG
TGGTTGTTACCATGCTTAACATCGTCACAGGTCTCGCTACTACTATGGCGGTGTTCGTTC
TCCGTTTCCCATTTCTTGGAACACTTGACGTGTCGAACGCATTAGACTGGGCGTTCAGTT
CGGTCATTCCACACTACTGCCTTGGTCTCGGCCTTATGAATATTTATACAAACTACGAGT
ACATTAAAACATGTAACAGCATCGACTACAAATTAACTTGTCTCATACCAAAACTCAACG
AGAATCCTTGTTGTATAGATACCTGCGGTGACAATTGTTTCGCGTTCACGGAAGAATATC
TTTCTTGGGAGTCACCCGGCATTGGGAAGTACCTAATCTTTATGGTCATACAGACAGTCG
TTTACTTTTTCCTTATCTTCCTCGTGGAAAGCGGCCTCCTCAATCAACTCTTCTACTTCT
TGACGTGTAAGACGGACAATTCTGTGGGTAGCTCTATGGTGGCTTTGGAGGAACAGGATT
ATGGGGAGGGCGAAGAGGACAATGACGTCAGAGATGAGAGAAGGCGTATCAATAATACAT
CATTAGATAACTTAATGAAAAGTGATTCCCTAATAATTAAGAACTTGTCCCGGACTTATG
GAAATCTGAAGGCGGTACGAAATATCTCAGTTGGAGTATCACCTCAAGAATGTTTCGGAC
TTTTGGGACAAAATGGCGCTGGGAAAACCTCCACATTTAAAATGTTGACAGGAGATCAAA
TAGTGTCAAGTGGTAATGCATATGTCAACAGCTACAGCATACAGTCCGATATACGCAGAG
TCCAGCAGAATCTCGGTTACTGTCCGCAGTTTGACGCTCTTATTGACCAGATGACTGGTC
GGGAGACTTTGACCATGTATGCCAGATTAAGAGGTGTTGAGGAACATCAGATTAAGGCAG
TAGTTAATGAACTATTGGATATCATGACATTGCGGCAGTACGCGGACAAGAACTGTGCTT
TTTACAGCGGAGGTAATAAGCGGAAGCTGAGTACAGCTATGGCTCTAATAGGAGACCCAC
CTTTCGTATTATTGGACGAGCCCACCACGGGTATGGATCCTGGTGCCCGCAGAACCCTGT
GGAATGTACTATCCAAGATCAGAGCTAGCGGTCGTACGTTGGTCCTAACGTCTCACAGTA
TGGAGGAATGCGACGCACTTTGCACGAAAATTGTAATAATGGTCAACGGTAAGTTTGTCT
GTTTGGGAAGTCCACAGCATCTCAAAAACAAATTCGGACATGGCTATACTCTTATAGTAC
GACTCGGCTCTGGCGATGATGGAAAAGCAGTCAGTGGTGATGGATTGAAGAATTATATCA
TCCAGACATTTCAAAATGCCAATATATTTGACGGTCACCAAGGATACCTCCATTTTCAAA
TTCCGGATGCGGATGTTCCATTAGCCCGTGTTTTTGGCGCAATGGAGCGCGCAAAAACAC
AGTTTAACATTGAAGATTATTCAGTTCACCAAACAACCCTTGAACAAGTATTCCTCACTT
TCACGAGACACCAGACACCCCCAAAAGAAAAGAAAAAACAGAAAAAGTGTTTTTGCTGTT
AGATGTGGATGAAATCATTAGTATTTTTAGACATTTTTGATGAAAAAGATTCCTTTCAAA
CAAAACAAAAAATCATTATCTAAGTGGCAAAACGATGACGTCACTGCAAGAAAGACAATT
TTCTATTGTCAGGAAAGGTCATGTTAATGTAGTATTGTTACCTATGCCTCTACAAGGACC
TATGCTATTTATTTCTCCTGTAATGTCTTCATCTGTTCCCTTTCACACTCACCACGTTAA
GAACCGGGTGTGGTTTAATGTTGTTAGTTAATATCTTTAACA
>CONTIG144
CACGTTGTAACCTGAATAATATCAACGTTATCACACGAACCACTTGTCGTTGGACACTTA
AACGGTGTTAACTATTTACGTTACATCATACGATATCGGCCGATTTTGCCATAGTAGCGG
GAAGCTAACTCGTTGACAGCTGAAAATTAACAAAAATGTCTTTATTACAAACACTTATCT
TATGTATATTCATCCATTGTTTTGTCGGAAAGGCAACGGCATCGCCATGGAAACCATGTT
CAATGCAAATGGCAGCAAAAATCAGCAAAGTAGCAGTGGCCGGCTGTAATATGGATGGTG
CTATATGTGATCTTAAGAGGGGCAGCAATGCATCACTTTCTGTTACATTTACTCAGAATA
CAGAAGAAAATAAAGCTGTTGCCAAGGTACATGGTTTGATTGCTGGTGTGCCCATCCCAT
ATCCGGTGAACAATCCGGATGCCTGCATCTATTCTAAGAGTGGAATTAATTGTCCTTTAA
AGCCTGGTACTCAGTATGTTTACCATCATCTGGTACCTGTGAAAGCTGCTTATCCCAAGA
TAGGGGTTCTTGTGGAATGGAACCTGGTGGGGAACGAAGGATCAATCTTTTGTTTAATGT
TGAATGCTCAAATCGTAGATTAATGCTGATGAAATAGTCATCTGATCCAGCATTTTCATG
TTTCAAAACATGATAGTATCCAAAGGGGGTTACTCTTCACAGAAATCGTTCTTATTCTTC
ATGCATGTCAGTCTCTGAAACCTCTCTCATTCCTCATCATGTCTGGGTACAGATCATAGA
GTAATCCCCCCTTTGAGTACTGATACATACTGACATGCTGATGTAGTCTGGAGCCATGTT
GATCTGTGACTCGAGGGAAATGACTGATTAACATGATGAAATATAAAGGGGAAATAACTC
TGCTTTATGTTCGTTTACATAATCAGGCCAGGATCAAGCTTTGAATTGTTTTTGCGGTCT
TATGAGGGACGACTTCTCAAATCTGAGATAAATTTAAACCCGATTCGTCGGATGTACCAA
ATCAGGATTTAGGGGAAATTTTGATGATTTTCTGGGTTACTCTGTGTAATCTGGGGTGAT
TGGCACCCATGATACATGTAATTTTATACTTCATTCTAAATAAGATTACAAAAATAAACA
ACTATTTTCTAATATATATACAAAGTGTATACCATTCCGAAAGTTTTGATTAGGTAGAAG
AAAATCTGGTTTGGGTGATTCGCTTTGGGTACTATCTTGTTTTTATTCCTATGGGTATAC
GTGTACACATGTATGTATATGTGTCATTGTGTGTGTGGGAGTTGGGAAAGAAAGGGACCT
ATGAGATGATGAGTCACGATGAACGCTGAACAAGGCTCCAAAATGACCTGATGTATGTTG
TTTACATTTGAACTGAAATATATATATATGATCAGATGACAACATAATGTAACAAGATTT
TATGAGAGATGTACATTTAATATCTGAAGTGGTAGATAAAGGGCCTTAATGGTATCTCCT
TTGTTGAGTGAATGAAGTATGGATGAGAGAGATAACTCCTAAATGTGTTTAGTTGTTTTT
TCATTTAAATGTTTATCACACCAAAAATCTCCACAATATTGGTTTTTACTTAAGATCAGA
ATTATTGTTAGTTTTTCCATATTTAATGTTTTTGAAAGGTATCAACATGGACATTGTTTG
TCATAATTGTTAATATTCAAAAACACTATGTGAAAAAACTCAGCTAAACAAAGTACAACA
TAATGACATGTTTATACAAACTATATCGGTCAACTAGTCCGATATAATACCAAGTAAGAT
TAGATACAGACCTATATCAATGGCATTATTGGGAATTTTTTATTATCTCTTGCACTTGTA
AGTTTTCCAAAATATCAATATTTAAATATCACAACATTGTTGTTTACAAATCTGTTTATT
TTTCAACATCAGCATGTTTTTGACCATATATGTTTGAATTTGTGGATGAAGTATACTTAT
AGGGATATACAGTATATATATATTGTATGCTGCATATCCTGAACCATTTGAAGAATTTGT
TGTTATACCTAATAAGTAAATACAATTGTAGTGAACTTTGGAGGAGTTGAGATTGGCACA
AATTCCCAATTCTGGTCTATAGATATGAACTGTATGGACCATTGGTCGGGTTATAGAAGG
TGACTACTTTTTGTTTGTAGACCATTTACCATGTTAAAATTTTGTATAGATGGTTATCAG
TGTTAATATGATTTTGATATAATTGATGTTCTGAAACAAAGATGGACTTTTTTAGACACT
AATACTCAAAGAATGTATGACAGGTTTAAAGACTTTCATCAACTTTACTAACTGTGACTC
TCAAGTAACACTTTTAAAAAATTGGTTTCTTGCCATACTTATGGATATCTTAAGTTGAAA
ACCTTTATTGATTGTGTAAAGTGTTATTATATCTGAAAAAACATGTACAGTTGTATAAAA
TAATATGAGTTATGGAATCCTAAGATCTGAATATATGCTTTTCCTTTATAAGATTTACAT
CACCAGTACAAACATATACATACACACTGTACTTTTAGAGATTAATAAAAAGTAATACCT
GTACATTGTAAATCAAGGCCTCAAAACTGCTCGCTACAAAATTATTCAGATTTAAGAGAA
AGTTTATGATTACAATCAATACATTTTTTACAGTGTTCAAATTTTGAAATGTGCATATAC
ATGTTGCATAATATGCTTGAACTTGTTTGAATTAAATATTTAAAAAAAATACTGTGCTGA
AAATAGTGCTTTTCATGTATACATAAAAATATATTGTTTTTGTTTTGTTTTTCTAATTGA
GTACACTGTCTTATTGGGGACGGATGTGATCAAACTTGTACAATGCATATGTTATTTATG
AAGAACAATTACATGTTTTGTCCAAAATAACATGGGTTTGATGAGTTTATAACCATGTAC
TGTAGTGATTGGGTAAATCACAATCGACCAAACTAGAAGTGCCCAGTCAGACTTTCTATG
TGACCCTGTGACTAGCCACTTCTTGTTTGTGAGTCATTTTTCGTTTTCTTTGAGAACACA
TCAAATTTATTGTTATTTGTAAGACTGCATTTCATTTAAGAATATATTATTGTTTTGCAA
GTTCCAATGTATAGATCTGTCACCAGTTATATTCCAATGTATAGATCTGTCACCAGTTAT
ATTCTAATTAATAGATCTCTCAACTGCAATATTCCTATGTATAGATCTGTGTACAGTTGG
TACAAAGTAGGATATTTTGTTGTTATTGTGTTTTTGACAAACCATCATTACTGATATTGA
CCCATGTAGACATTATTCTTTGATTTGAAATCTGTCCATCCTTTTTGAGGTAAAGATTAT
TAGCAATTGACCTAGTGCCTATTTGGCTGGGTGAAAATTTCTTTAGGAGTGGTAAATTTA
TATATTAAAGAAAATGTGTCTAAACCTACCAACAAAAAGCTATTGTAATCTCACAGATTT
TGAAGGATTCTATTTTTAAAACATTGAAATGTCAATCAGTTACTTTTGTATATGACACTG
GTATGAGAATAAACCATATTTTGTAACAAAATATTTGCTTGTTTTCATCGAGTCATTTGA
CTGTTTTGGTTCGGGTTGACCAAGTATTTCATCTGTCGTTGTCTTCAATTTTTTATATTA
TGAACTTTTCAAGTTTCCCTATGGGGTTTTGTTGAACCTAAACTAGAAGTTTCTGTAAAA
GGCCTAGAGGGCCTGCATCGCTCACCTGGATA
>CONTIG145
ACAGCCTATCAAAATGTGTTAAAATGTACAAATTATTTTACGATGTTATCGCTTTCAGAA
GTTAATTATCAATTGTCTCTCAGACTACAATATATATATATTTTAATTTTATTATTTCCT
GTGTTATATATTTTTTGAATATCACAATGTTATTACAAATATACTTCCTTGCATTTGTAT
ATAGATCAACAAGATGTTTTACGCTAAGGCGTGCTTGTCGGGGTGATGTTGATATGTCTC
CTCTGATGTATATAGCATGTAGTCACGATATTCATGTTCTGTATATATTACTGTTAATCA
CTTACATTTCGTGTTGGATTTATTTTCGCGTTAATACGCGAGCAAAGTCAATATCGAATT
CAAATGCTTCTTATGAAAATAACACGTTTGGATATCAACCAAGCTATCGATTACCAATAG
TGGAATCTATGGCTCTGGGAGCTCATCATTCGCGAATTGAAAAGTCGTTTCTAAATCAGC
GTTCGCGAAATCGTGTACATGTATTCGCGAATATGTCTGAAGAGGTTAATTGGCGAAATA
ATCTAAGTGATTAACAGTATCGTTTATACAGATGGGCATATACAATAGGGCAATTAAAGA
GCAAATGGAGTTATACGGGGCAGGCGCTATGTTACAGGGCAAAAAGATGTTACATGGCAT
ATCGTATATAGTTACTGGGCAAAACGATGTGGCAGGAGGAAAGTGCTACAGCGGAGAGGG
TAGTTAGAGGAGACATTGGAGCTATAACAGCAAGGGTAGGTGTAAGGTTGAGGACAGTAA
GAGGGAGGAGGAAGTTACAGATGAA
>CONTIG146
GTCGCGTGGGCTGCGCCGCACTCAGTGCGCGGTGTGACGATATAAAGAATATTACCGATC
GACTCTTTGATCTACACTGTGCCACTGTATAACTAAAAGTCCCTAAAGCCGGCCAGGAAG
CTTTACCCCTCTGTGCCGTTATGGCTGCAGGGGAAGACAAGATGATGCCTGGCCCCCCAC
AGCCTGTTCCAGGATACCCACAGCAGAACCAGGCTCAAGATAACATGCAAATGATTCAGA
AGGCAATGAATCAGATGGAAGAAAAGGGTTTGCAAGAAGATCCGAGATATGCACAGCTGA
TGGCAATGGCTGACAGAGCTAGATCTGGGATGCACCCTCCAGGAATGCCAAGTGGTATGT
CCCAAGGAATGCCAGGTGGACCACAGCACCATGGCATGCAGGGTCCTCGATCACAAAACC
AGGGTCAGAGGATGGCTACTTCTCCTTCACCAGGCATGGGAGGTCATCAAGGAATGCCTG
GCTCCTCTCACAACATGCCTGCAGGACCACAGGGGATGTCTGGTACCCCAGGTATGATGC
CTGGTGGACCACAAGGCATGCATTCAGGTCAGCAAGGTATGCCAGGCCCAGGGGGTCAGA
GCATGGGTGGCGCCCAGCCTCACAGAATGGCAAACATGGGACCAAACCAGGGTATGCCCA
ATGGATCTATGGGGATGTCTGGTTCTAGTATGCCTAACCCAGCACTGGGAGGGCCAAATA
TGACAGCACCTCCTAGTGGTCCACCAAGCATGAATTTACCTCAAAACATGCCAAATAGCT
CCAGCAGTGCAGGGCCGAATGTTAGCCAGCCAGCAGGTCCCCACATATCTGGTGGGCCAA
ATATGGGTGGATACAACATGGCAAACCAGGGAGGACAAGGCATGCCAAGTAGCACTGGAG
GCTCCCCAGGTATGACTGGCCCAGGTATAAATGGACCTATGTCTGGAAACAGTACTGGAA
TGGGAAACCATGGCATGTCTGGAGGTAGTTCTGGAGGGCCTATGGGCCATTCTATGCCAA
TGGATGACATGAGGTCAATGAGTCATGGTAATGGCAGTTCTTCACTGGGGCCTCCTAATT
CCAGGATGGAGCAAGACCAAAATCAGCAAGGCCAGCAGAACATGCCACCTAACCAAAGTG
GTGGTCCATCAAGATACAACTTTTCCACCCCCCAGCTAACCCAACTCCGGGGACAGATCA
TGGCCTACAAATTACTTGCAAGAAACCAAAACATTCCAGAAAATGTACGCATGGCAATTG
AAGGGAAGCGCCAATTCGCGAGTGGATCAAGACCAATGAATGATTCTAACCAACAGCGAA
TGCCTCAACAACCACCACAACCTCACATGCCTCCCCAGAATATGCACTATCCTGGTGGAC
AAAGTATGCCGCAAGGACCACCTGGTCAGCCTGCCCCACCAGGGTCACAGCCCCGTCCCC
AATCCCAACAGACACCGCCGTCTTCTGTCCAGTCTGTGCTTTCCATGCAACAGAAGCAGA
GCCGGATTGCACCTGTTGCCAAACCGCAGGGACTGGATCCTTTGGAGATCCTCAATGAAA
GAGAAAACAGAATCTCATCCAGAATATCATCAAGGATAAAAGAACTTGAATATCTACCAG
GAATAATGGAGGAAGACATGAAAGTCAAAGCCATGATCGAGTTTAGAGCTCTGCGATTAC
TCAATTTCCAAAGACAGTTGAGGTCAGAGGTTGTAGCGTATATGAGAAAAGATACAACAT
TAGAGACTGCATTAAACACCAAAGCCTATAAGAGGAGTAAGAGGCAGTCACTGAGGGAGG
CACGTGTCACAGAAAAACTAGAGAAACAACAGAAACTTGAACATGAAAAACGACGCAGAC
AAAAACATCAGGAATATCTTAACGCTGTTCTGCAACATGCAAAGGACTTTAAAGAATTCC
ATCGCAATGTTACTGCAAAGATCAGCAAACTTAACAAAGCAGTGATGGTGCATCATGCCA
ATACAGAAAGAGAACAAAAGAAGGAACAGGAACGACTTGAGAAAGAACGTATGAGGAGGC
TGATGGCTGAAGATGAAGAAGGTTACAGAAAACTCATTGATCAAAAGAAAGACAAGCGTC
TAGCCTACCTCCTTCACCAGACTGATGAATACATCACAAACCTTATGTCTCTGGTATCAG
CTCATAAAGAAGATATAAGGAAGAAGAAACAAGCAAGGAAGAACAAAAAGAAGAAGGAAC
CTGGTGACCATCCTGATAATGCTGATGAGAGCTCCAACATGAGTGAACCAAGGATATCTG
TGATAGAAACCAACACCGGTAAAGTTCTGAGTGGGGAGGATGCTCCAATGTCCAGTCAGC
TTGAAGCTTGGTTAGAAATGCATCCTGGGTATGAAGTAGCCCCAAGAGAAGATGGTGAAG
AAGACGATGAAGAGGAGGATGAGGAAGAGCAAGAAGAGATATTATTACCGCCGCCACCTC
CTCCAGCCGCCAACAGACCTCCGATACAGTCCGTGGATGACTTAGCTGAACATGAAGCAA
CAGAAATTATTCAAACGGCAGCATCACGTCTGGATGATGATGAATACCATAACCAGGTGG
AGATGAGGAATTACTATAATGTAGCTCACACTGTTCACGAGTCTGTAACGGAACAGGCCA
GCATCATGATCAATGGCTCACTGAAACATTACCAGGTCAAAGGATTGGAGTGGATGGTGT
CTTTATATAACAACAACTTAAATGGTATTTTGGCCGACGAGATGGGTCTGGGGAAGACTA
TTCAAACCATTGGTTTGATCACCTACCTGATGGAGACCAAGAGGATCAATGGGCCATTCC
TGATTATTGTACCTCTCTCAACATTGTCCAACTGGCTTCTGGAGATAGAAAAGTGGGCTC
CTTCTGTCGTTACCATATCATACAAGGGCTCTCCTATCACTCGACGTTCCCTAGCTCCAC
AACTCAAGATGGGCAAGTTCAACGTGCTGTTAACCACATATGAGTACATCATCAAAGACA
AGTCTGTGTTGGCAAAGTTGCGTTGGAAGTACATGATCATTGATGAAGGACATCGTATGA
AGAATCACCATTGTAAACTGACCCAGGTTCTAAACACTCACTACTGTGCTCCCCACCGTC
TGTTATTGACAGGAACACCTCTTCAGAACAAATTGCCAGAATTGTGGGCCCTGCTAAACT
TCCTGTTGCCAAGTATCTTCAAGTGCTGTACTACATTTGAGCAATGGTTCAATGCACCTT
TTGCAATGACTGGTGAAAAGGTTGAGTTAAACCAAGAAGAAACTCTACTGATTATCCGAC
GTTTACACAAAGTGTTGCGTCCATTCTTGCTACGACGTCTGAAAAAAGAGGTGGAATCTC
AGTTGCCTGACAAGGTGGAGTATGTGATCAAATGTGAAATGTCAGCTCTCCAGCGTGTTG
TATACAGACACATGCAGTCGAGAGGCATTTTGTTGACTGATGGGTCAGAAAAGGACAAAA
AGGGCAAAGGAGGTGCTAAGACAATGATGAATACCATCATGCAGCTGAGGAAGATCTGTA
ATCATCCATTCATGTTCCAACATTTAGAAGAGGCATTTGCAGAACATCAAGGCTTGTCAA
CTAACGTTGTACAAGGGCCGGAGTTGTACAGAGCTGCAGGGAAGTTTGAGCTGCTGGACA
GGATGTTCCCAAAACTGAAGGCAACAGGCCACAGAGTACTGCTCTTCTGTCAGATGACCT
CACTTATGAGTATCATGGAAGATTACTTTGTCTACAAAGGGTACCGATACTTGCGTCTAG
ATGGTACAACCAAGGCAGATGACCGAGGCCAGCTTCTGAGTGTTTTCAACTGTGCCGACT
CTCCTTACTTTGTATTCTTACTGAGTACAAGGGCTGGAGGATTGGGCCTGAACCTCCAGG
CTGCTGATACTGTTATCATATATGACTCTGACTGGAATCCTCATCAGGATTTGCAAGCTC
AAGACAGAGCTCACAGAATTGGCCAGCAGAATGAGGTGCGTGTGCTACGTCTGATGACAG
TAAACAGTGTGGAGGAGAGGATATTGGCAGCTGCCCGATACAAATTAAACGTGGATGAGA
AGGTTATCCAGGCTGGTATGTTTGACAACAAGTCAACAGGAACGGAGAGACGCCAGTTCT
TAACCACATTGTTGTTACAGGAGAATGATGAAGCTGAGGAGGAAGATGAGGTACCTGATG
ATGAAACTATCAATCAGATGTTGGCAAGAACTGAGGAAGAATTCGACCTGTATCAGAAAA
TGGATATAGAGAGAAGACGAGAAGAAGCTAGAAATCCGAACAGAAAACCAAGGCTCATGG
AACAGGATGAACTGCCAGGCTGGATAGTCAAAGATGAAGCTGAGGTTGAGAGACTGACAT
TTGAAGATGAAGAAGACAAGATATTTGGGCGAGGATCAAGACAAAGAAAGGAGGTGGATT
ACTCAGACTCTCTTACTGAGAAGCAGTGGCTCAAGGCCATAGAAGATGGTAACTTAGAGG
AGGTTGAAGAGCAGGTGAAGAGAGTTCCAACCACAGAAAAGAAGAAATCAAAAAAACGGA
AGATGGTAGTGGTGGACGATGAGGATGACAAGAAACCAAAGAAAAAGAGAGGACGGCCAC
CAGTAGAAAAGCTACCACCTAATCCACCCAAACTCACAAAGATGATGAAGAAACTTCTCG
ATGTCATCATTCATTACAAAGACAATGATGGAAGAGTCTTGAGTGATGCCTTCTTTCAAC
TGCCATCCAAAAAAGAATTGCCAGAATACTATGAGATCATAATCAAACCAGTTGACTTTA
AAAAGATAAAAGCTCGTATCAGGGACCACAAATACAGGAGTATAGATGACCTCGAGTCGG
ATGTCCTTACCTTGTGTGAGAATGCACAATCTTACAACATTGAGGGATCTCTAATCTATG
AGGATTCCATTGTACTACAATCTGTGTTTACCAATGCGAGAGAAAGACTAGAGAAAGATG
GATTTAATGTGTCATCTGATGATAGTGCCAGCAGTGAGGGAGAAGAGGAGGATGATAATG
GTGATGAGGAAGATGAAGAGGTTGTAAAAGTCCAGAAAGTGAAATTAAAAGAATCTTCAA
AGAAGTCTGGTAGTGCTAGGAAACAACGCAAATCTAGAGGGAAGTCCCGGGCGGTGATCA
GTGATGACGAGGAAGATGGAGATGAAGAGGACCAGTCGGAGGAAGAGACTGCTCCAAGTT
CACGCAGTTCTTCAAGAGTGTCCTCCCCTGCTCCAGGACGCAGACAACGCTAGGATGTTG
AAGCTTCAGAGGTCACTGTGATGTTGCAGAGTAATAAAATAACTCACAATTTAAATTTTC
CTGTAATATTAGACTTTGCCACTCTTAGGGTATGTGTCTTTAAAGTACACAAATGTTTGC
ATGCTGGACTTTGTTAGCATACATTTAGTTGGTTTTTTTTAAAATGAATTCAATTTGAAA
ATAAGATATCAAAAGGTGATCAGATTAAATAGACATTATGTTAATTTCATGGAAGAAAGT
CTGTAGTTAGGAATCTCACTTTGTTTTGTTTCAAGTAATGGATGTTTAAATTGAATATTA
GGGCGTACATTTGTAAAATATACATTAATTTAATGCTTGTATAAAAAAATATCCTTACAT
TGTATGTTAGATTGCATGTGATAGAAAGGCTGTTTTATTTTTATTTTTAAATGGATGAAG
TTCTTTCAGAATATATCTTAGCCCATATGTTTTGACCCCAAC
>CONTIG147
GAAGACAGAAGTGATAAATTAGGTGAAGGTGTGGCTACAGAAACGGCACCAGGAGACAGT
TACGGTGATGCTGCTACACTCCCAAGGTCAGTGTGACAAGATAAGATAGCAGGCAGAATT
ATGAAAAAAAATACACATGCTGCCATGCATGACTGAACCCTATAGAAAATTCCTACCTGG
CCATGACAAATCCCACCTGGCCATGAAAATGCCTTTTTGGCCAAAGCATGTGGATAATCA
ACCCTGTCAAGGAGACAGTTTATATGCAGGACGTTACCAAATGAAATCCATTCCATGATT
TCCATGAGGATAGATGCATACATTCTAAAACCAAATAAGGAATGTCCCAGTTTGATTGAG
CATGGTTTGGATATAGGCAGCAGGAGTGTGTGATGATGTTGCTTTACCAGCCTTGTATAT
ATAAGGCGTGAGTATATGTGATACTACTATAGCATGATACAGAGAAACCGACATAATATC
ATGTTTTGATTGACCAGTTTTTGAATTACACCACTAAACGGCATGGCCATGTATATACAC
CTATTAAAAGGTGATATTATATGAAAATGTGAACCACTACTTACCCCTCATTGTGTAGGA
AACAGAAAAATACTGTGTTGTTGTATTGCATTGTAATGCCCACCAGATAACTAAATTTTC
CTGTAATATTGGAGAATGGATGACTATCTGTACTTAAGTCAAGTGTTTGACCAGGAAGTT
TGATTGCCTGTGTACTGTCACCCCAGCATGAACATTACAAATAATGACTGACCAAGTGTT
GGTGTAATAACTACAACATCCCTGCATGACCACAAGAAAACTTGATGAAAAAAAAGAGCA
AATAATCTCCTAAAGTCAAGGTTACCTTGGCATGAGAGTGCAACATGTTCTGTATGTCAT
GTGAAAAGTCCCAGCATGACCACACCATTGACAAAGCATGGCCACCATTTGAAATTGACA
TATGACCAGAAGTGTCACTCATCGTGTCACCTTTGCTCTATGTTAACCAGGAAACCAGCA
CTAGGGATGCAGG
>CONTIG148
ATATAATACTACGCAACACGCTGAAGTAGTCTGTTGTATATTTTAAGCATTATTGACAGA
TATTTAACCAATGGGAGGACAGGAAGGGTGGAGTCAATTCCTTTTACGGCATGTCTACCT
TTGATAGTGTACGTGAGAATTCCTCTTTTTCTCATACTTATAATTACGCGTGGGTTATTT
TTATGAATCATATTCTTGTGTATAAATAAGATCTAAACCGCATCTTCATCACTGACTGCA
ACCACAGTGTAACTGGTCACTGTAACCTAAGGACAAACTCGCTAGAATGAAGATACTTTT
GTTGATTGCTGCGTTGGCACTCCTGCAAGTGCATGCGCAACGCAGATCCACTGAGTCCCT
GTGTAACGAAGCCGCTGATATTGTGTTTGTGCTGGACACTTCAAGTAGTATCTGGAATCC
AGACTTCCAGAAGCAACTGGAATTTGTCGACAGTGTTGTCAGTGGATTCAATATTGGCCC
TGACGAAACCCGTGTCGGGGTTTTGACATTCGCCAGGAGCTACTATGTCAAATTCAAGCT
CAATAGGTACAAAAATGTCGCTGACGTCAGAGCTGCTATCAAGAAGATCCGTCACAGACA
AGGTGACCGGACCAATACTGGAAGTGCTATCAAGTTTATGACAACGCGCATGTTCCAGCG
GGGTAATGGAGGAAGAGAAGACCTGCCTCACATCGCCATTGTCATCACAGATGGAAAGTC
GCAGGAGTCGCGGAAGACGCTAGAGGCTGCCATGGCAGCTCATAACAAGGATATTGAGAT
CTACGCCATTGGCGTTGGACCGAACGTTAAGGAGAGTGAACTGAGAGGTATAGCTAGCGA
TCCTGACGATAGGTACTTCTTCTCTGTGGAAAACTATGACGCCCTGCTGTCTGAGAAGGA
TGTCTTCAAGCAACGTGCATGTAGAGGATCAACAACAAGACGAATGATAACCACTACCAC
CACTACTTCAACTACCACTCCTCGACCTACCNCAACCAAACCTACAACATCAAGACCTAC
AACACGTAAACCTACAACACCCAGACCTACAACACCTAGACCCACTCCCAGAAGGCCAAT
TACACCTAGGCCAACTCCCCGGAGGCCAATTACACCTCGGCTTACTCCCAGAAGGCCAAT
AACACCTAGACCAACACGCCAAGCTATAACCACCACGCGAAGGAGGAACACCTCATGGAC
ATTGCCACCTGTCGGGGACATCGACCCATCTCTCTTCATCAAAGCCTGCACCGGAAAGCC
AGCAGATATTTACTTTTTGATGGATTCCTCAACTAGTATTGGAAAATACAACTTCGAGCG
CCAGAAGACATTCGTCAAGAACATGGTTTCCAGATTTGATATCTCCCAGGACAAAACTCG
AGTTGGGGTCGTGACTTTCAGTAATTCATACAACCTTGAAGTCCCTCTCGGATCTGCAAA
CACAGTAGGAAGTTTGTCTGACGCCATTCAGAGAATCCCGTATGCTTATGGTACAACTAA
TACTGCTGAGGCAATCCGATTTGTCAGAGAAAGTGGTTTTACGGAGGAGAGGAGACGGGA
GGGCGTGGCTCACATTATTATCGTCCTCACAGATGGACTCTCACGAGACCAAATGCAAAC
AAAGCTAGAATCAGATCTTGCCCGGAATCAAGGAATATATCTATTTGCTATCGGTATAGG
AAATGGCGCAAAACTTCAGGAACTCCAAAATATTGGGAATGAACCCCATGATAAGTATGT
GTTCCAGGTCAGGAGCTTCCGGGCGTTGGATTCCATTAAAGACCTTCTGGCTTCGAGGAC
GTGTGAACTGGATATTGAAAAGCTTTGTGGAAGCCGAGATATGTCAGACGTTCTTTTCAT
GTATGACGTTCTTTCCCTTGGACAGTCGAAAACCAGCTATATCTCCAAATTTGTTTCCAA
AATCGTCCAGAGCTTGGATGTCCCCTCTGGAAATGTCCGCGTAGGACGCATGTTGTATGA
TTGCTTGAATGACGCATACACTGCTCTCTCATCTCCCGATGACATCCATGTTTGGTCCAA
CCAAGTTCTTCCGGGCATCACCGATTTGATAAGGAAACTTCGCGCTTCTGGTTTCTCCAC
GTTAAATGGTGGCAGAGCAGGTGCCAAATCTGTGGCCATCGTATTCTTGGATAACAGACT
TCACGATGTCGATCAGGTTGTGAGACAAATGGCGACCATGCCCGACACACGGTTTGTCAC
AGTAGTGATCGGAGCAGACGAGTCCACTAATATCCCATACTTGGCTCATAACACCTTCAT
CCGCGTGCCATCATACAGGGAGTTGTTATCATACAAAGACGCATTCCTGGAGTTGCTTTG
CCCGGTACTGGACTTGGAGTATTTCCATATCAGACTGTAAAATACACACATTGCTGTCGA
TAAACACCTATGATCAAACAATGAATGCAACCACTGATTCTCACAGTAGACACAGTATTA
TCGTCTTATTATTTATGTGTTGATTCCACCAAAAGATTTGTGTGGATAGATCAATTGTAT
AGGCTATGAAAACCACAACCGAGCCAAGGGAGGTAACTCCAGAACATAGTGGTGCATTGC
CGGTGAATTGTTTATGTTTGTTGTTTGTGCCTTTTTATTCTTGTTCTTGGCGAAATGTTT
AATGTTATAAATACGTCTTTTTATATTTTTACATATTTTTGAAAATGAAACATTAAAATT
AAAAAAAAAAAAAAAAAAATAAAAAAAAAAAAAAAAAAGCACCCAAGAAAAAGAAGAAAA
TCAACAGCTCAGTATGAATAACCATACTCCGACCCCTTTATATATTTATACGAGACACTA
TAAATAAATAATACTCTTTTGTAGAAGCTATGATATTGTAGCTAAACAATTCCATGTCAG
ATGTTAATAAGCTGTACCAAAAATGTTTCATTCCTCTTTCCTACTAAATATTGAGGGTTT
TTCTGGTAGTTATTTATAATGCAGGTAAATTTAATATGAAAAATTTACATATTTTGTGTA
CATGTTATAAAGGTATATACATATACAATATGACATGTTTCTGATTTTTTTATGTACAGT
AATATTTGTTAAGGCTCCAACTAATTCAAATAGATTAAGCCTTAACAAATATTACTGTAC
ATAAAAAAATCAGAAATATGTCAT
>CONTIG149
GTAGTGTGACTGGATGGTGTTGAACGTGAGTTTGACGGTAGTGTGACTGGATGGTGTTGG
ACGTGAGTTTGACGGTAGGGTGACCAGATGGCCTTGAGCGCGAGTTTGATGATAGGGCTG
GCGGATACTTTTGTGTGGTAGTATGAGAACCTTTAGATCAGTACATAAAGAAAATAAAAC
AAAACCGTTAATATTGCATTTTTTAAATAAAGTCAACGAATAATAAAAGTTAACATACCG
TTTTCCACAGACTTAACATAAAATAAGAATGATGTTGGTTTACCTGTTTAATACGACTGC
AAATTGTAATCTAATCCGAAGATTCTGATCTTCGGATTAATTTTNAATCAATCAGGTGAA
ATCTGGTCACCATTTACAAACTCATAAGATTGATTTAGAGTACGCTGTCATGACGTCAAG
GTTGGCCCTAGTTATGTCTAATGCTACGTTTCCTTCGTGTAATCATACATGGACACAACA
GTCGTTTCGCTTTTGATCTAAATCTGCTGTCGAATAATCCGTATATGAATGGGTTCGTCA
CGTGATTGAGGAGATACATGCGGTACAGGAAGTAGCACAGCTGTATCTGTGAGTTAGACA
GTGAGCTCCAGAAGTCAGGATCCAGCGACTCCAATAACATTAGGACCACGCGCGGGATGT
ATGACACGAAAAAAATCAGAGTGATCGTCATAAACATGTACGTACAGCGATGAACCCGAA
AATGGTTGTAAACCCGCTCTCGCTGTAGTTTTTCACGAATATTGTCAATATTTTCACGTA
AAACATCAAATGAACGTCTTTTGATTCGTTTTTCTTCTTTCTCGTCTTTGGTATTTTCTT
GTTTACTATTTTGATCATTAATCTCACAATCGCCTATCGATTGATCATCCATATCCGGTT
CCGGAAATGGTATTTGGGACTCTAGATCCGTTTCCGTCGGTGTTGGAACACTATTCGAAC
TCTGACCTTCTGTCGAAGGTGATGCTGTAGAATAATCCTTTCGCATCGTCACTCTGTCCT
CATCATCGTCACATGACATAGAAGTATTCGACTTGTCGGAATATTTAATTTTAACGTGTG
TTTTTGTGTTCTTGTGTGCTGATTTTCTGTGACGGAGGAATTGATGATATATTACCCGAG
CTATGAGGCCGTATAGGACAGCCATTGTAACAATACCAAAGACAGCGGTACCGAACAGAA
TGACGTTATAGATGAGGAGACCCTGAACGAGGTATGGATTGTCGTCCCGCTTCCCACACC
GTATTCCCGTCATGTTGGCCAGTGTATAGGAATGAATCTCGCCATAAAACAGGACGGTCG
GGCTTGACACTAGACACGCACTCACAACTGTTACTATCAGGGCTATTTTCTTCCACATAG
AAGTCATCTGTGCTTCAAAAGGTCTGCACACTTTAAGAAACCGCTGTAAGCCAATCACAA
GCAGCAACAGGCTTGAAGAGATGGAAGTTGCCTCGCTGAGAAACCACAAGGTTTTACATA
GCGTATCGCCATAGTATACGATAGGTAAAATGTTTAAAGACATGGCGAAGCTGTCTCCTA
TAGTGCAAGCCAGCACGTCGAAGCATGCGAGGAATGGTATGAAGAATCGATTATCACGCT
TGGTCTTGAGCTTGAAAGAGTAAACATATATGACGAGGAGGTTACCAAACAACCCCGCCA
AGAGATAAATGGCGAGGATCACATCGTTTGGGATGAGGAGACGAGCCAGATACGTGTTTA
AATCCTCTAGTGTATCCTGGTTGTCAACAGGTCCAGCAAACACTGGTGGAGAAAGGGTGG
CCATACCCAAAAACAAGTTGATTATGTATATCCCATTAAGTTGAATATGTTAATCAAGTC
ACATCATAACTTAATGTAAACCCCAGACCACGTCTTCCGACAAAGTCACTGGGAATCACC
GGAAGTACATCTCCGGCCACGACCATTCACCCGCTCTATACATATAAATATATCGGCTAC
ACACAGTACACAACTTTTAACATCATGTATATGATGACATCCAGACATCGTCAATTTATA
TCATGGGCACATACTTCATACCACAGGGACCTGAGAATGTG
>CONTIG151
AGGACACGACGCTTGTAGTATATGATGAGGCTTTGAAAGGACTACAGTTAGACGGCTACA
ACAGTGTGTCGGCTGTTAACATGAGCCTCACCAACAACGGACACACAGTTCAAGTAGACC
TTAATGGTAAATCACTCACCGTCCAGGGCGGAGGGCTACCTGGTGTTTACAAGGCCGCTC
AGTTCCATTTCCACTGGGGAGCAGTAGACAAACGTGGTTCCGAACACAATCTCGACAACC
AGAACTTTCCCATGGAGATGCACATCGTCCATTACCAGAACCAGTACACAAGTATAAAGG
AGGCTATGGTTCATGATGAAGGTCTTATGGTTCTCGGTTTCTTTTTCAAGGTAGGACGAC
ACAATCGACACTTCGATGACGTATTGGGTCATTTCAGTGATATAACACATAAAGATGATC
ACGTGAATATCCCCACAATTCCTCTCCGGCAGTTAATGGCAAACAACCTTGACCTGTACT
ACCGATATCAGGGAAGTCTCACTACACCACCCTGTTACGAGAGTGTGATTTGGACCGTAT
TCAGAGAACCCATTGAAGTATCAGAGTACCAGTTGGAACAATTCCGCAATAGAGTGAAGA
AAAATTACCCGGGTGAGCCGGATCTTGATCTCACGGATGACTTTCGCCCAGTCCAGCCTC
TGAATCATCGTATAGTATACGGGAGTCACCTCGACACCATGCTGCCGTACCAGTCTGGGG
GCGAAAATGGTGCAGGCCAAATAATGATTCCGCTTTACATCATCGTCTTATCCGTCTGTA
TAAGTTTGTTACTGTAGTGATCTGATATATCTTATAAGTAAACCTACAGTTGTTGATTTA
AGGCAATGTCGTTTGATTAAAACTTAAGAGGCATGTTATAAGCTAAAATCTGTGATATTT
GATACAAATCATAATAGTGAAAACAACTGATCATTGTTTATTTGAAGATTCGAGAAAAAG
TCAGAGTACGTTGATTTTTGTTGATGGGTCATAACAAACTGAAACATCGTTTTCGATTTG
CTTTGATCGATGTATAGATGGACATTTTGATAAAAAGGTAAACTTACAGTTGACTCGATG
GACAATGTACATTTAATTACATACATTGACGTGCCTACCAATGAAAGATTTTGAAATCCC
AGCATTGTTTCAGAAAAGTATATCATCTTGTATTAAATTATTAATTATACGAATGGAATA
ACAAAGCGACATTTGCTGAATGTGTTATGTGCAATAGGATTTAATCTGGAGATGATCAAT
CGTTACAAAAAGACGGATTGAACCTAGGGTCTGATAGAAAAGGTAGATATGCAACCATAG
CTTGGATATTTTAAAGCATAGTTATGGCTAGACGAGATTTTCACTGGGATCCTGAAAATC
AAGTCATCATTGCTCTTTATATGGTTATGAATATCAAAATTAAATGTGTTTCGATCAGTT
TAAATTTCACTTTTCAAGAGAAAATCAATATATTTCGTCATATTTTCAATTCGCAAAGTC
TCACTTTAGCCGTTTATATCCGGCTAATGTTGTGGTTGTTTGAGCAATATAGAGGTTCTG
GGTAACTTGTTTTAGAAAGAGTCTATCAAGCACCACAGTACTATTCGATAGAACACAGAA
AATGCACTAGTTTCATATATATATATATAGCCAAATGGTTTCGGTCCCGCATTACCTCCA
ATCTGCACATGTGTGTTTGTTACTTTCCTTTGTGATATTGTCTTTGTATTATTTTGTAGT
TGTCTACTGGCTTTGCCGTCGTTTATTGTCAAACTATTTATTTGTTCTCTGTATTAGTAG
CTTCCCATTCCAATTGTGTCTATTACGTTATGGTACGATACACATATTACAGTTAACCAC
GATCAAATCAGTGCTATATAAATCTTGCCTGTCGTTGTTCCACAGGTGTACATACGTTAA
TAGAGCGATCAATACTTAATCACGAAATGTGCTTCACGTGAATTTTTTCTGTCTTGTTGA
ATGAAGTATATGTCTAAAATAATATTAATGTACAATATGTCATCTTAATGAATTATGAAA
TAGAATAAACTATATTTT
>CONTIG152
GGTGGAGGAGGGGGAGGGGGAGGGGGCGGAGGTGGGGGTGGTGGTGCCCCACCTGGAGGA
GGGGGTGGAGGAGGTGGTGGGGGTGGGGCTCCAGATGGTGGTGGTGGTGGTGGTGGCGCT
GCTGTTCCTGAAGCTCCTGGATCTGGTGCAGCAGGGTGAGATTATCCTCATTTGTGTCAT
GAAGCTGGCTGTGCTGGAGTTGTCCCGTCAGCCTGGCCTGCCTTAGCAGCTTCTTTGTCC
TTTTCCTCATTTTCCTCAGCAGCTGTACGGTCAGCTCGGAAGAAAATCCTGGCACTACTT
AGAGAGTAGTATAGAAGATCATATTCCTGTTGGCATACGTCCAGTCTTTTTACAGTAAGC
GACATGGTTTGTTGTAGTTTCTCATCTGGTCGTGTTGATAAAGACTGCTGCTGTTTCATT
ACTTTATCCTTTTCTGCCCTGTACTTGTCCTTGACAGACTGGAACCAGTGGAGAGAGTCA
AACTCGTGATACTGGTCCAACAGTTTGAGGATGTAAGCCACACCCATTGCAAATCCATCA
TCTGTGAAGGCTGCTCCCACTTTGTTCTTACGGCTCATCTTCTCCTTGCAGCTTATAGAA
TGTTCTACAAAGTTTACAATCAGTGGTGGAAGTATAACAAAGAAGTTGCGTAAATGCATG
TTCTTGGTATCTCTAAATTCTGGAGCGAACACATCCACCAGGAGCTTGAAATACTCTGTT
CCTTCTGCAAAATTTCTGGCTAAATTCCCAACAACATTGTCAAGATTTTTGGCAGCAACC
TGGCACTCCTGTGACAGACCCTCCTCCTTACAGAGTTCCTCAAAGTTGACAATGTCCTCT
AGATCGGGGATGAACCTGATGGCATTACTACAGCAATGAAGACCTCCAGACCTGATCATT
CGAATGTAGCCCATTGCATTACCTATCTGACTGATGGTGACCCTGAACTGATCCAGGTAG
CTATCCCCGTCCGGCAACAGGCCCAGCTTCCGTATCCCTTTGTTAAACTTATCAGCCTTC
TCAAATGGATACTTTTGGTCTGTATGCATGTGATTTTCTTTGAAATATTTCCAGTCCTTG
ATCAGTCTCGACTTGATGTGTTCATCATACATGAACTGTGAGAAAATGAAAAACTTCTTC
CTCAGGAACTGGTAGGTGAAATTGACAGTTGTGTTCATGATTCCTGTGCCGTGGGTCCTG
ATGGAGTTGGCAATATGGCGGATGTTGATAGTGTTGAGATGTTTGTTATTACTGGAGCAT
TCCACGAAGATTTGGTTGTTGAGGTTGTACAGGTACTTGGAGACAAACACATGGATGTTC
CTCATAATCTCCAGCACATCAAGACCCTGTTCCAAGGTCTGACTAGGAAGATGGGACTCC
ACCATCACCAGGCCGTATTTCTGTTCAGCCATGTTTTTCATTTCTCCGTAAGTTTTCCAG
TCATGTAGTGCGACTGTAGTCAGATTGTAGAAGGTCATGTTGAGGTAGTGTTCCACGTAC
CTTTTAATACTGATGTATCTATCAAACAATCTGATTGGATGGACCTTGAGGAGGTTGGAT
AGGTCCTTGAAGCCGACTTTGAAAGGGTTCCTGTCATCCAGTTGTAGGTGTGAGTGTATG
TGGAGCCGAAGATCGGTCTCTATTGCCCGGCACAGTGGATCCAACAGGTGCTCTTGTATA
TTGCTGTAGATTTCCTTGTCAAATATGTCCAACAATTCTTGAGGTGAGGTGAGGTGTCGG
ACTGTTGTCATTGGGGGAACACAGTCCCTCAGAGCACCAACCATATAATGGATCCTGTGG
GTATCCACAACGTTTTCCAGCATATCCGTCAAGTAAATGGGGAAGATCACGCGATGCCAA
TACACAAAACTACAGTCGCACGACCGTCGTACTCTCTCTCTGAGATCACAGATCATCTCT
AGCTTCTTCAGGTTGGCATAAAGAATCTGAACCTCATCATCCTTGAAGGTTCTCATTTTA
GTACCCACTGCTAATGACAAATGTGCGATGAGCCGTCGCTCTTTGGTACCTGGACCATTC
ATGGCGGCCTCAGCGAGGACCAGGGCTGAGAGAACATCAAGTCTCCTCTCACTGTATTTC
TTGTCTGACATTATCCTTTTCCTGGCAGTTCCTATGGAGCTTAGGATCAGGAAGCTGAGG
TGCTGGATGATGTGGCTCAGTGACTCAGCTATCAGCATGGTCCTCCGGTGGAATGTATGT
TCAATGGCCTTTAAAAGTTCTGTGAGGCGACAGAGACAAAGTACAGCTGTCTTGGTCATC
GGCTTCTGTAATGCTACATGTAGATTCATCACGGTACGAACCAGGTGGTTAATATTGTAG
GCATACAGAAGGCCCTGTATGAATAGGACACAGCGATTGTTAAGATCCTCCATAAGTGTT
CTTCCTCGGGTCATGGACGATTCCATCTCCACCATCCAAGCTGACACACTGGTATGGAAG
TTCTGTACGTCTCTGGTCAACATCTGGTTACGACTCTGGAGCCAGGTCTGATACTGAGTT
TTGACCGACATCTGAGCCTTCTTGTCCAGGGCCTTGACCATCTGAGGAAGCTTGTTCAGT
AGAAATGTTGTCGGAAACCAGATAATGCTTCCTATGAGGTGTACACCGGGAATCTTTTTA
TGAATGTCCCAGAGAGATTTGAAGACTTTCCTGTCGATTACTCTGAAGATCTGGAAGTGT
AAGACGTACAGACCACACAGTCCTACGAACTTGTATCGCTGATCCGTCTCATTTGATTCT
CCTATCCGAGTCTCCAGATCTGTTAAGTAATCTCTGATGTTGACATTAAACTCGTCTAGG
AACACAGAGTTTTTTGTCACAGACACGGTATTGCTATCAAATGATTGCTCCACACAGTTC
TGGAATAT
>CONTIG153
GTTAAATTTAGCGTTCTGGGGAAATGGTCGGTTAGGCGTCACTTGGTAAATCGACAATAC
CGATCTCCAATAGCAGTGACAGATTTCTGCCCCTGTTAATAGCTAAGACAAACTACATAG
CTCACAGCCATGGCTTCACAAGAAGAAGTAGTGAATGCTCCAGTGCTGGTGAAGACAGAA
TTTGAGTTTGACGAGGTACCCATTGGGAGAGGAGGATTTGGTACAGTGTATAGAGCCAGT
CATAAAGACTTTGGAATTGTGGCAGTGAAAACTCTCATCGACAATGGAATGCTCCCCCAA
AAACACATCAAAATATTAACCAAGGAAGCAAAAAAACTGATACAAGTTTGTGGCCACCCT
TCCATACTGAAACTGTTAGGAACCATCATGGAAAAAGACAATTACTCTTTAATTCTCGAG
TACATGGCACTGGGGAGTTTAGTGGATTTCCGTAAAGAATTCAATGTACAGTGGCCAGTG
ATGTCTCGAATAATGACGGACATTGCATCAGGAATGGAATACTTACACACCCACAATCCA
CAGATACTTCATCTGGATCTTAAAGGGGATAATATCTTACTTAACGGGCAGATCCGTGCT
AAGTTAGCAGACTTTGGCTTGTCAGAATGGAGAACTATTACCATGACTGTGACCAGAGGA
GGAGAGTCGGCCACTGGCCGGAGATGTACGGTCACCCACGTACCTCCTGAGATCTGGTCA
AATGTGAACCTACCCTCCAGTACCCATTTTGACATCTACGGATTCGGCATAGCTCTGTGG
GAAATGCTGAGTGGCGGAGTCCCTTACAAAGGTGTGGCTGATGACTTGGTACGATCAGCT
GTGTTGAGTGGACAGCGTCCAGATTTCTCCCAGATACCCAAGGACTGTTCTCCTAAGTTT
ACACAACTAATGACTAGATGTTGGCACCAGAAGCCAGCCCAGCGTCCATCATTCACAGTG
ATAAAGAAAGAAGTCGACGCCATATACAAAGATCAGTATGAAAAAGACATAGTGAAAGCT
TTGAAAAATATCAGATCTGAAATTGTAGCAGACTACGAACATGACGACCCTGTGTACACA
CAAACTGCTGACATAGACAACATGCAGATTCCAACGTTTACTGTCCCCAAAGTACCTGTG
CAAACAAGGCAGGATGTACCAGTGTCCACTGGCGTACAAACACCTTCGAGCTCAAGGCCG
GGAGAAGGCTCAAGTCGCGAGACTGGTGATGTTGCTATGGAAACAGTTGAAGAGGAAGAG
GATGATGACTCACCTGTTGATGTGAAACTGTTTAAAATTGATGAAAAACTTGACACCAAA
GAGAGGATGATGCGAAAGATTATACACAATCCGATCGCAATGAGACTAGTACACTCCCCC
TATGCTAAAGAAATATTTCGTATCAGTGATGATGTCGTCAATGATCTACGAAATCCAAAG
AAAGTTGAACGTATGATCCAGAGTGATTTAACTTTGCAATGGGAATTACAATTTTCAAAG
TTTGACATCCGACGAGAGTTATCTGGAATGCATGCGAAAAAGTTTCAATCAAACAATATT
TTGTATAATAAGATTCATTCGGATGTTTTGGACAGGGAACGCGGACGTACATATCGTAGT
GTAAGTTCAAGGTATGAAACTGAAGGACAGAAAAAACGGGACAGACGAAGGCAACGTGTG
GAGGAAACTATGAACAAAAACCCACATGTAGGTGGCTTCAATTCTGGAGGGAACTACTTC
CGCCTAAAAAAGGCTCTTGATAACCCAGCCCAGCTGAGACAGGCAATGAGAGACCGGGAA
AATGGCACGACTGGTTCCTCCCTCATCACCATAGACAGCGAGATTTTTGATCTAATGAAG
GACCCCTATCTTCTGATAGGAGTACTTTATCAGGAAACTGAACTTCTGCATAAGTTGTCA
ATGAACTACACTGACATGTTCCTGAAGATGCTTCAGGGACTCAATGGCTACTCCACCTAC
ACAACCTGTCACAACCCTAATCAAAATTGGAACCGCATGCGTATGTTTGAGATGATGCGA
TACGCTGATAAGGACAAGATAAGGGGTCCAGAAGACCTGATGATGATGATGGAGATGGCT
GGACCAAGAATGCGAAAGAACATGCGACGACACCCGATGTTTGACATGGACGAAGATGAC
GACGAAATGCAAATGATGATGAGAGATATGATGATGATGAGGGACATGAGACCGGACAAA
ATGGACGACATGAGAATGAATATGATGCACCCCATGCACAGAATGGATATGGAACGCAAG
AGAAGAATGGAAGAAATGAACAGAGCCTCCAGAAAAGGGTCAGGCTCTAAATCTCCGGCC
TACTATTCAGTAAACTCTGATGAACCAAGTGGAAGTTCTGGAATTATCGGATCTGCCGTG
GGCAAGGTGAAAGATTTTCTTACTGGTGGTAAAAGCAAAGAGAAGAAAGATGATAAAGAG
AAAAAAGACAATAAAGAAAAGAAAGATGAAAAGGTCAAGACAGAGAAGAAAGATGACAAA
GAGAAGAAAGATGATAAAGAGAAGAAAGATGAAAAGGACAAGACAGAGAAGAAAGATGAT
AAAGAGAAGAAAGATGAAAAGGACAAGACAGAGAAGAAAGATGACAAAGAGAAGAAAGAT
GACAAAAAGAAAAAAGACAAGAAGGTTAAAGAGGATGAAAAAAACAAGCAGGAACAGACA
ACACTGGATAGTGACGAATTGGATCAAGATGGTCCGAAATCCAACTCCCTGGAGATTGAT
GCGGCCCCGCCTATTAGGAGAGTTGAGGGTACTCCAGATATCATTCCACGGCCGGTGGAT
CGACATTCCACATCCCCTGTCCATGCCCGACCCCAGGGATCTAGTGTGGGCCATCCAAGT
GATAGTTCAATCAGCCGCACTGGCAATGTAGTGACATCAACAACAAGTAGTACCACAGTG
TCCCCAGCTGTAAGTAATAATGTGTCAAGTCTTGGACCAGCATCAGCAGCATCGTCCGTG
TCTGAGGTGACGCCGATGGAGATCGATCCCTTCCCATCTCTTATGACTCTCAAGGACAGT
ACACCAGAACAGAGCTATTCATCAGAGACAATACCGAAAAAAACCTTCAATTTCCCAAAT
CCTGGGGTAGTCTCGAGGTCTAGCACTGTCAACCCGACCCAACAGGAATCGGGACAAAGT
ACACAAATCTCCGTCCCTCAGGCTTCTGGGAGCCGCAGTGCCACACAGACGCAAGTACGT
CCACGCCCC
>CONTIG154
CATATATATACTCACTATCTCTCGATAGAGTCACACGACCATCTCCCAGTGACCAGTCAG
AATAGGATCCTGTTGATATTCCTCAGTTATGGCAGGGGTGACCTTACCAGAGCCTATCAA
GAACCCGAAGGTCAAATACACAAAGCTTTTCATCAACAATGAGTATGTGAATTCAGTCAG
TGGAAAAACTTTCCCCACCCTGAACCCAAGTACAGGCGAAAAGATAACCAATGTTCAGGA
AGGCGACAAGGCCGACATCGACAAGGCAGTGAAGGCCGCACAAGCTGCATTCGAGCCTAA
ATCACCATGGCGGATGATGAACGCCAGCCAGCGGGGGGTTCTCCTAAACAAGCTGGCTGA
CTTGATGGAACGAGACAGAGTCTACATATCGAGTATAGAAACAATGGACAATGGAAAGCC
ATTCAGGGATATGTATATGAATGACATGGCAATGGCTATCAACACAATCCGGTACTATGC
CGGCTGGACAGACAAGATCATGGGAAGGACGATCCCTGTCGATGGACCATTCTTTTGCTA
CACGAGACATGAACCAGTGGGAATATGCGGACAAATAATTCCGTGGAACTTTCCTGTTCT
GATGATGACGTGGAAGGTGGCACCTGCTCTAGCCTGTGGTAACTGTATCGTGCTGAAACC
TGCCGAGCAAACTCCACTGACGGCCCTGTACATGGGATCTCTCTTTAAAGAGGCTGGTTT
CCCGCCAGGAGTTGTGAATATAGTGGCCGGATATGGTCCAACTGCTGGAGCTGCCATCTC
TAGTCACCCGAATATCAACAAAGTAGCCTTCACAGGTTCAACAGAGGTCGGAAAACTGAT
TATGAAGGCTGCTGCCGATTCCAATTTGAAGAGAGTCACACTGGAGCTAGGAGGCAAAAG
TCCGAACGTTATATTCGCAGATGCAAACTTGGATTTCGCAGCAGAGATGTCCCATCAAGC
GCTGTTTTACAACCAAGGTCAGTGTTGTACGGCGGGTTCAAGAACCTACGTCCAGGAGGA
GATCTATGAAGATTTCAAAGACAGGCTGGTCAACAGAGCTAAAGCCCGGACAGTAGGCGA
TCCTTTTAACCCTCAGTTCGAATCCGGACCACAGATAGACGAAACACAATTCAAGAAGAT
CCTGTCTCTTATCGATACCGGGGTAAAGGAAGGTGCCAAGCTGGAATGTGGAGGGAAGGA
AATCAAAGGCAAAGGTTACTTCATAGAGCCAACAGTGTTCTCTGGTGTCACAGAGAGCAT
GACCATCGGCAGGGAGGAGATCTTTGGACCAGTTCAACAGATAATAAAGTTTAAGGACAT
GCAGGATTTGATCGAGAAGGCCAACAATACAGAATACGGACTGGCAGCTGCCATATTTAC
TAACGATCTTGAGAAAGCAATAACCTTCAGCAATAATGTCAAGGCTGGTTCAGTGTGGGT
GAATGCCTATAATGTTATCTGTCCACAAAGTCCTTTTGGGGGATTCAAAATGTCCGGAAT
AGGACGAGAACTGGGAGAGTACGGTCTTCAACAATATACAGAAGTCAAAACTGTTCTGAT
GAATCCGATGACCAAACTTTAGAGCTACCCAGATTGTATTCACACAGGAGTCAAACAGAA
ACATATTTAGACAGTGTTAATAAGTAACTACGTATTGACTTTAAAAGACTGTGATATAGC
AACGCACTTACAAAACAAATTCAGCATCACTGTAAGTTCGCAAACAAAGAACATAAAGAA
GCAAACCAAAAAGAAAGAGAAAAATAAACTACAGTTAAAGTAAACAGAACACACCAAAAT
AGTAGAAAACAACTGTGGTATATTTCCATCATCAGTCACTCGTACAAAAGTCCATGTTAT
TATCCATGTAGAAATAAGGGGATCAACGCTTTGTCCATGTGTACGAAAGAAGTAGACGCG
ACTGAACCTTTTATCATTTCAATTCATAGGTTAATGTAGCAAAGGCATTGCGTTCCGTAT
CGGGCAGAATAGTAAATTGACATCGCCTGAATTGTAAGACACCTTTGCAAGACTTGCATT
TGTTGAAATGGCCCGAAATGAGTCTGGTTGTCAACGGGCCGTCAAACAACAATAGATATA
TTAGAAGGCTTGAAACCGACATTGATACACAAAACAAGGAAAGGAGTAATGTTGTTCCTG
TCATGGAGGCGGTATTTGACATTTGGTGAAGGAGTAAACGTGCAGAATTCATTGATCGAC
TAAACACAATTCGGTACAGAAACAACTACAGACTCACTGTCTTCATTCTAGTGGATAACC
TTATATTCCTGTGCAACTCAAAAGTAGGCAGCGTTGCATTTCAAAAATTAGCGAGTTGAT
AATTTGTGCAAAAGGGTCTGTGCCACGAACGTTCCTGTGATGACATGATATAGTATCGCA
TTCACTATCGTGTATCCCACGGAAAACCAGCATAATGTGTGTAATGATTAAGTATCATAA
AAAAAACCAACATCATGTAATGTACACTTTTAACATGAACACTGAATCATGCCATTCTTG
CCTTTAGCTTATAACTATTATTGTAAATAACCGATCTAATTTGTGCGNCATAGTTATATT
ACAGTAAACATATTAACGAACTTTGTACGTCATAGTTATATTACAGTAGTACATATTACG
NANNNTGTGNGTCATAGTTATATTACAGTAGACATATTACGAACTTATGTGCGTCATAGT
TATATTACAGTANACATATTACGAACTTTGTNCGTCATAGTTATATTACAGTAGACATAT
TACGAACTTTGTGNGTCATAGTTATATTACAGTAGACATATTACGAACTTATGTGCGTCA
TAGTTATATTACAGTANACATATTACGAACTTTGTGCGTCATAGTTATATTACAGTAGAC
ATATTACGAACTNTGTNCGTCATAGTTATATTACAGTAGACATATTACCAACAAAATACT
CCAAATAAACCACTTTATTAATAAATTATAAAACATTCATTATTTTATAAAAG
>CONTIG156
CTCGTATTATGACAGGCTCTGAAGCTGTGTAATGATCAGTATTAATAAATAACATCGACT
GACATTGTATCCTCTAATGTCTTTAACTACGAATGTCAACGTTGCATGTTAATCTTCAAT
GGCATACTCCATCATATTTTCGAAGGAGAAAGGCTGGAACTTGTATCCTTCTCCAGAGTA
AAACTTCGACTGGAACTCCACCCAGTGGAGACGGAGAGCGTGGAGGAATGCCGATAGTCC
CTCCATAACAACTAATACAACAACAGTCAGCGTGGCCCAAAACGCAAACAGGGGCACAAT
TAGGAAAGCACCCATGATTCCAGCATCCATGGCCAGGCCAATGTGTAACACCATCTTCCA
GAGGACCTCGGACAGCTGAGCATGGGCCAAACTGAGGGCCCAAAGTCGGAGGTACGATGC
TGTGTGTGATATACAGCCCAAACAGTATTCAATGGTATGTATAGATTGGTGGACAAAGAT
CTCCTCAAAGTTGAACTCCTCCTCCTCCTCATCCTTACTGGCCTTGTCTGGGTTGTCAGT
GTGATAGATGACCTCCTCTTCCTCCTCATCGCCCAGAGGAACGCTCTGGTACGTTGACCT
ACCACATGTACCGGACTGTCCATATCTGTGCCAGTGTCGTAGCAGGAAGGGCTTAGCGAA
CCACATCCACGGCACACAGGCCAGGGCTAGTAATACGAGGAAGATCTGGAATCCTTTCTG
GCCTGCATAAAAAGTGCGAACACTGGGCTGGGCATTGTCATCATAGGAAAACAGAACCAT
GTTTATCAAACCTATAAGTAGATTAGGAGCGTTGCCAGTGTCCTTGTACGTGAAGGTCGT
CCATTTAACAAAGATTAAAATGATGAGGTATCCAAACATGCAGAAGAGGAAGATCACTTG
AGGAATGAACTCGCAGTAAATGTTCAACGGTTTGTTAAAATATCTGCTGTTGACGAAGCT
GAGACTGACCCCAAAAAACATCTGAGTTACCCCGAGGATCACGGATAACTTCATCTTAAT
GGAGTTGGTCACTGTGATCTTGTTCTTTGATGTGGACCAAACCGGGTCGAGACCAAATGG
GTATGGTCCGTTGACATAGCTAGTCCGGACATCGAGAACAAGATTCTCTGATCCATTTAA
CGTCTTCAATGTATATGTATTATTGGTTTGAGGGTCTATAGGGTACCAGCCAGAGCCAAA
TATGTTAACAGATTTGGAGTAGAAGTCATTGTAGAGGAGGCCGGTGTAGAGAGAGAACGC
CCCCATCAACAGGATTACATATCTACCACTGAAGAATATCTCGAAGATCTCATTATCAAT
TTTCTTTGCCTGGATCTGTTTTTCCTTCAACACGAGGGCCAGCGCAAACAGGAACATGAT
GATACCGTGTCCAGTGTCACCGAACATGACAGCGAAGAGAAACGGGAAGGAGATGATGGT
ATACAGGGCTGGGTTCACTTCTCTGTAGCTTGCCACGCCATAGGCATCGACAATGTTCTG
GAACGCCTGCGTGAATTTGTTGGTGCGGTTGTAAGTGGGAGGGACCTGCTTGGTCATCAT
ACGGTTGAGAATAGACGGTACAGAGCTGCCACTTCTCTCCGTGCCCCTCCTTAGTGCCTG
CTGAATGCGGTCAAGATCACCAACTGGACACCAACACTCGGCAATAAGACATTTTTGGGT
GACGTCCAGGTTGAACATGTTGAGGGTGTGGTAGATAGCTTTGATCTTTCTAACCTTGAT
GAACCACACCTTTATGTTACGTGCCGCAGCAACCAGCACCCGATGTCTGTGGTCCTGGGT
CTGACTTAAAACAGTATTCAGATCTTCAATACGGGTCATCACACCAATGGCCATTTCCCT
TCTTTCAGCTGGTGTTTCTGGACATGGGTATAAAGTGGCTCGGAATCCTTCGCAGATCTT
CTTTACTCGAGATTTCAGTTGCTCCCCTTGGAAGAAAATAATGAAGACAGATTTGTCTAC
TTGGTCGCCCGTGACGGGATCCTCCAAAGGGTTGTCAATTTCAGCCTGTCGTAGGAACAC
ATTTCCTCGACACACCCTCCACAACATACGCTCAAATGCTGGAATCCTCTCTCGCAGAAT
AACGCCCGCCACAAACCCTAGTCGGAGAGCTTGTCCGGTACGCTGGGCCTCCTCCCCCAG
AAGGCCCAGGTTCTCCTCTGTGAGAGCTGGGTCGTGTAAGGCCTGAGAGTGATGAAGTTC
AGCCTCATCAAAGAACGTCTGTGTTTTGCGAAGGATGTGCTTGAGTTCAGTGAGTTCTAA
AAAATTCCGCTTCAGGGCCTCTGAGTTAGCATTGACTTCCTTCATTTCATTCTCCAACTT
CTCAAAGGTAGCCTCTAAGTCGATCATCTCTCGTGGTGCAGGGGCATCTGGATTATCACC
CGTATCCAACATTGGAATACCGTCTTTCTTAATTTCTTTCTCCAAAAATCTAAGCTTCCT
TTCCATTTCATCACAGCGTCTAACTTCATTCACAAACTTTCGTTGAAAAGCATTTACATC
TGGATTCAAATCTCTGAACTGGACTAGTCCCAGCTCACCAAGCTCCGACACACACGCATA
CGAAGCCTCGGACTGGAGGAACAGTTGACATAGCGTCATTTCCTCACTACGGAACATGGA
CCCCATCTTTAACAGTTGTGTCCGTCTCACTCAGTCTGGTCCAAGTTTCTTCTCCTTTAC
AGGTCTACCAATAAGTGTAACTTTCTCTAATGATTCAGTGGACAGCCTGATGCTGCTATC
TTTGCTCCACTACAGTCTTGCATAAATCGCCATAATTTATGAAACAATATCGACAATCAA
TGCTGCCATGTATTATCATATGACACAACG
>CONTIG157
GTTCTCAGTGTCTGGACTGGATAACCACAGAGTAAATATCTAATGAAGTTTCAGAATTTA
TGAAATGTGATGTGAATGAATACAAACAAAGTCTTGCTTTAGGTGCTGAAAGTTCAAAAT
TTTTAAATGAAGAACGGAACAGGCCTCCTTCACTATTACCAGTAGGTCGAAACAAAATCG
ACCAAAAATAATACTTTGTTTTACCTGGTTTTAGCCTTCTTTGAAAACATTACTCTTTAC
CTGCATTTATTTGATATCTCGGACCAGGTGCTTCAATACTAGATACATTGCTGACTTGAG
ATAATGTTTAATTTGAAAGGAATAGTTGTACAATTTTATGACGTGTGTATTTTCATAATA
TGCTTTAAAAGGTTTATATTTAGAATACCGGTATGTCATTATTAGATAGTCATATAAGAA
TGGCAGTGTTCCAGCTAGGTCGGGTTAGCAGGGCGCGGCGCCCTGCCCCTAATTCAAAGT
TAGAAATGCACCCCGCCCCTTTTCCTGTAGTACTGCCCTTTTTCTAAGTGTCATTGATGC
TCATTTTGCCTCGTATACTCTAGATCCGATTTGCTGAAGCCATGCAATATACAGTCAGCC
AGTCAGTCACTAATTGGCCACCTGTAACACCAGTCCCCTTACCTGTAGACCTTTATCCAC
GGTACTGATGGACGCTGCCCGAGGCAGAGATCGGTCAGCTGGGGATCGATCTGGTGTTTT
ATAGATTCATTTAACCGTGACGAGTCGATAGGATCGGTTGGTAATCCAATTAAATCATGA
TCACGAAGGCTTTTTGAAGATGGACAAAGTAATGATAAT
>CONTIG158
TTTAGATAATATCGTTGACCGTCGGGCATCTTCGCCATTTCCCATCCCGGGGGGAGGGGC
TCGTTGTCAAGGAGGGCGTCACACGAATGCTGTCGGGCGTGGTGTGGCGGGGGTTGGGGA
GGGCCCTGGGGGACTGTTGAAAGTGTCTGTTGTAAACTGGCCGGGGACGAGTGAGCCCTC
ATGTGAGCTATTTGAAGATTGCCCTGAGACTGCCCGACCGACGGGTGACCGGGGTAACCC
CCTGTAGAGTCATTACTGCCCTGCTTCATATGCTGAACCGGCCTCTGGGGCTGGTCCGGG
GGTTTCCAAAAAGAAGCTGGCAGGTTTCTCATACGGAGAGGAATCTGCGCACTTTGTCCA
GATTTGGGGTTCATGACGGCATTGAATAGTGCGTCAAGTTCGCTCCCACTATCCTCACGG
ACATGAACAACCTGGGTTCCTTTCCGCTCCGCCTGGTCCTGCGACATTTTGTCGACGGGC
AAGCACAACACAACAAGGAAAGGAAATGTCAATATGACCTACTGCAGCAGTATAATCCCA
CCATAAGCGAAAACACTACGTAAATCCTGAAGTTTTCCTGGGGAACTTCTTGGTAATGGA
GGACACCATTTACTCCTAGTCGAAAATTTTGCCTTGATGACCGTACAACACCTAATTTTG
ACAGGTTCCCTTATTG
>CONTIG161
ATTTGGTGAACACACGTCATAGAACACACCCCTCAATAATCCTGGTGCTGACGCTGTGTT
GTATATAATACCGAGTTTTGGAGAGTGCTGTTAATGTCGATAATTACGTTTGACTGATAT
TGAGTGTGAATGGAGGAAGTGATTCGGACTCATATGTATACGTCTCTTCACACATGTTCC
TCGTCATATTATAAACCACAGCAGTGGCTGTGGGTGCATAGCGATAGTTTTCAATGTTAC
AAACAGACAAACAGGAACAAGTCTGGGTCTTAGATTACAAAATTCCAACGGGGTTTAACA
TTTGTAGGCGTGGTGACCTTCAATGCCTGATAAAACAAACGCGTGGGTATATCTTCGTTC
TTCAAATGTTTATTTTTTAGTTTGTAGAATGAAAGCACGTGATTAGGAGCCTAGTAATAC
AGGGACACGGAGGCGCAGTGGAATAGAGAACATGGAAAAGAACATCCTAATACAGGTTTT
ACACCTGTGTAATTTCTTTGTGACGACACTTGGACATTTCCAAAGACAAGATGGTTGCCC
ATCCCCACATTGGTCTATCGACATTCCACGCCGGAAATGCTTAAAATTTTACCCAGAATT
CCATGACTTTGCACACGCTGAACAATTATGCAAGAGGGAAGGAAGCAACATTCCATATAT
GGACATTGACGTTGACGTGACTTCAGCTTTTCAGTACCTTCATTTAACTTTCACAAATTC
ATCATTTCAATTTTGGACGAGAAGATACCGCGATAATAATGAAATAAAAATAAGCAAGCG
AACGACTGATGAAGAGAAAAATTGCGATTTTATGAAACTGGGAGGAGATTGGAATATTTC
AAGACAAACAAGAAAATGTCAGGAAGAAACAGCAGTCCTTTGTGAATACAATTTGAACGA
TTCTACCAACAAACTCTTTTCAAAAGATTTTTATGTTCTGGATACCCAGGATCTCGTGGC
TATTGGTGCCGGGGTATTCATATTAGCAGCGTTTTGTTTTGTTGTTTTAATGGATATTTT
AAAACACACCAGAAGTCCAGACCAAAAGATGGCCGACGGTGCACGTGTATGATGAAAACA
CACCAGAGATCCAGACCAAAAGATGGTGCACCTGTATGATATGTTTACATACCCGCATCG
CTAACCGATATAATTATATTTATGACATATTCCCACACCAGATTCCATTAATAGAGACCC
AGTGTCTCATAGGATTCTTCTTAATGGGTGTTTGTCTCAACAGAATGAGGAATTGAAGAG
ATGGTGTAGAATGACAATAATTCGATATACGGAAGTTAAGGATATCCCCTTAGGTATGCT
AAAGTGCCAAGATTAACTGTCACCTACACACACTTTAACGGTATATGGGATTTAGCAGAC
ACATTGACACATTTCACATTATAGCATGACGGTTGTTGCTACCGCCAGTGTAACGCTCCA
TCGATTAGGTGTCATTCCGAAACAGGATCCAACTTTACAAACGGAATTATTGAAAGCATG
AATAGATCGATAGAATGTCGACTAACACACGAACTTGGTCCTGAATAATGAATGTTTATC
TGAGTCAATTTAACATATAAGCTACCAAAGTTACCCGATGATTCCAATGAGGTATTCAAT
TTTATTATACTGAACTGTACGATCCATAACCCGTAACGCATGGATACAGAAATGAAATGC
ATTCCAATACCATCCCGAATCAGTGTAATTTGTGAGAATGATGAATTCTACATTGGCAAA
TCGTAACTTGAATCAATTTAACTAATGGGTTATATAAGTCGCACGATTCACTTAATTTCA
TATTATATCCTGTAGTTTTTCTTTTTTTTTCTTTTGGAGTGACATTAACACGTGACTTCG
TGACTCAAGTTTATGAAAAAGAGGAATATAAAATACCACATTATAGAAAAGCTGCTGCCT
TCGTTAAACTACAAAACTATAGTCCAAATATTGGAACCACTCAAGAAGACTTTAAAACAA
CATAAAATGAATCGTATATGATTCCACAAAACAGCACAAAATGATTATCACAAAGAATAT
TAACAATAACAACAAGAATAAGTACGGTGCTATTAAATCAAATATTTAGATGTATAGATC
ATTGTATGTATGTGTATTGATTAGACTTTGAATTGATATTGTGTGTTGATTAATTAAGAA
GAAACTGAATATTACAAACTAAGTTACTGATGAACGTTAAATACGTCAACACTGCTACAA
ATCGATTGGTAATTGTTGGTAGTGTTGATTGGCTGTTCAATGTTTATCACCTCTTTCTTT
GAACATGACAGTAAACATTAGAAAATTGATGGTAAATGTGTACCTTGGTGTATAGTAAAA
TGTATATTAATACATGTTATGTCGTTATTGTATGTGATTATGGGAGAAAATAAAGATACT
AATTATACGAATCC
>CONTIG162
GGTCACCTTGTTCCTAGACGAACAGACAAAAATCCTACTCCCTCAAGCGAGGGAACAGTA
CAAGGAAACCCACCTCCCAAATATGGACAACTCGATCCTCCCCAATCCCAAAGTTACAAA
GATTCCACACCATCCGCTCCACCACTTGAATTGAACACTTTTAGACTAGAAAATCAGTCA
AATACCAACTATAAACATCTCCCTCAGAGTGGCGGTGCTCAAGGATATGACAACACTAAA
CCATATATTAGTCATAACGATAAACAATACGAGGCGTTAGGTAAAAGACAAGATGAGCAT
CCGTACACAACACCTCCAAACGCCAACCAACGTGATCGGTATGGCATGCAGAGGGACAGA
GGAGATAGAGAGAAACTCCCATCTGAATCGAGACTAGGTCCGCCAGCTAAACCTCACCAA
TATGGCGGAGAAAGTAAAACGTCACATCCGCTAGACGGACATATACAGCAACCGCCAAGT
AGAAATTTACCATATCAATCTGACAAGCAAACATCAAAACCACCTAACAGATATACATCA
CAGCCACCCCATTCATCGGACAAAAATACCGCGCATCAACAAGACAGACAAACATCGCAC
CCGCCAAACAGAGATACGTCATATCCGTCTCAACCAACTAACAGAAATACGTCATATCCG
TCCGACAGACACACGTCACATTCGTCAGACAAACAAGCAGCATATCAAAATGTAAACAAC
GATACCCAATATAGGAGAGAACCCCGTCCTACTTATCCCCCTACAAACGAGGGTAGGGGC
GGCCCGGGATATCCTACCTACAGTTCAACTCCAGAGAGGGGTGGTGCATCCCGACAGCCT
CAGTACAAAGACATGCCAATTGGACAAAGGGATTATCGGCCGGCAGACGATAATCGTGGC
GTTATTTTAGGTAATTCTGGCGGACCAAGACAGTCACAGATATGACCGACTTTGTTAGCA
ACACCTACACAATTTGTTTATTGTTATTCTCAAAACAACGACGTGTGGGACTACTTTCCT
TACACGAAACCAGCCGGATCACCACTTGTCCATGGTTTCAATAACACGTACCTCGATCTT
ATTGAAGGACATTCAATATAATCATTGTGTTTGTTTTCGCGTCACCACGTTACCTATGAC
GGCTGATGTATTTTGTGTTTTGGCTATCATGAGAACATATTGAGTGTTTTTGAGAATATC
TTATTTCCGAGGAAGCTAACCTAGAAAGACTAAAAAGAAACCTCAAAGTCAACCATTGGT
GCCATTATTAGAGTAATGGGGTTTCTTAGAAAATAACATATTCGTGTGGGTAACATTATC
TTTGTTATGTACAACTGAGAGTTATGGAATGAACAGATCACTATCCGTGGTACACATTAA
AAAGAAAATGTGTAGACTTCGAAGAAAGTTGAGGCGTTCCANGACACGCCTGTCTATAAA
TAGTTACANTTAATCGTTAGTATCGCTTTCATTATCATTATCATCATCAAATAAAAACAT
GTTAAAGCTTTTAAACGACAATATTGTTTTCTGCAGGATCCTCATGTAATTTCACACTGT
ACTCCTATACTGCTAGTATTTTTACTTTTCAATATAAAATGTAATATATAAGTTACGATT
ATTTTATCACTATATATTATTTTTACTAATATCATTNATAATAAACAAGTTACTTAATTT
AGAACT
>CONTIG163
GGGGGGGGGGGGGGGGGGATGGATTCACAGATCCTGTTTATATTTCATAGTGTAAATTAG
TTTTCTTAAACACAATTTAGTTAAATTTAGATCACATGACTTCCTCAGGTATGGAATATA
CGTATACTGCGTAAGAGACTGTACATTCTCTGAGTTAATTTTACTGCTCAAGTATGTTAA
TTATATATGCAGAACGAAAAAAACATTTAGAATAGGTTTTAATGACTGATAAGAGGAAAA
TTGCCAAGTCCAACAATCACGGCTGGTATTGACAGGGATCCGGATTAGACAAGGATTTAG
ATAAGACAGGGATCCGGATTAGACGGGCGGGTTTAGCAAGGTTATACTGTACATAAAACT
TAAGTAAAAATTTGAACTGGAGGAGGGGGTAGGTTTTGTGGATAAGGCGTGGTTACAGCA
GGCATTAGGTTTTGAGGAATGATTAGAGCTATAGGTTTCTTTGGTGATGCTGTGATAGAA
GAGAGTAGATTTTGTGGAGAATGCTGTGAGGATTTGAGGAAATTTGTAGAAGTTGTGATC
AGCCAGTGATACAATGGTAACACCTGATTTTTAGTATTCATCACTGAGCAATCAGATGTG
CTGACAACATACAATCTAGGGAATAAACAAGAC
>CONTIG164
CTTCCGGCGGAAGTGCACATGTTGTTATTTGTCCCGGCGTGAGTCTTTGTTTCGTCGATA
ATAAATAGTGATTTATACAATATCTACACCATGAGTGGAGGAGTGTATGGAGGAGATGAA
GTTGGGGCATTGGTTTTTGATATAGGCTCTTATTCCGTCCGTGCTGGATATGCTGGAGAA
GATTCCCCAAAGGCAGAGATACCCACACATGTGGGGGTCATTGAGGATCTGGAGGCTGCC
ATGGAAACAGAAGACAAAGAGATTAAACAGGCCGATAAGAAGTACTACATTGACACCACT
ATGCTGAAAGTGCCACGTAAAGGGATGGAGATCAGCAGCTTCCTCAAGGATGGCATGATT
GATAATTGGGAGATTTTTGAAAAGGTGATGGACTACACGTACTCTAAGAACATCAAATCT
GAAGCTAACATGCACCCTGTGATGATGTCAGAACCAGCATGGAATAGCCGAGGAAAAAGA
GAAAGATTAACAGAAATCATGTTTGAAACCTACAATGTTCCTGCCTTTTTCTTGTGTAAA
AATGCAGTTCTCTCAGCATTTGCAAATGGAAGATCTACAGGTCTGGTACTAGATAGTGGG
GCAACACACACAACAGCTGTCCCTGTTTACGACGGCTATGTCATAGGTCAAGCTATTGTG
AAATCACCACTGGCTGGAGACTTTATATCACTGGAGTGCAAGAAACTCATGGAGGAGTTA
GAGATTGATGTCATACCCCCATATATGATACAGGACAAGGAACCTGTATCCATAATGGAA
GATGCCATATGGAAAAAGAAGGACACTCCCGAAGTTACCAAGTCTTTCCATAACTACATG
GTCAAGGATGTGTTACAAGATTTTGCTGCCTCTGCACTTCAAGTGATGGACACGCCATAT
GACAATAGCACGGCTGAGACTATGCCTACAGTCCTCTATGAATTCCCAAATGGCTACAAC
CAAGACTTCGGATCAGAGAAGTTCAAATTATCAGAAGGTCTCTTCGACCCCTCAGTGATT
AAGGACCTGCCGAGCGGAAACACAATGTTAAGTGCGGGACATGTTGTGACCACCAGTGTT
GGCATGTGTGACATTGATATACGACCAAGTCTGTACAGTAGTGTGATAGTCGTGGGAGGC
AACAGTCTGATTGCTGGGTTCACAGAACGACTAAACCGTGATCTGGGGACCAAAACACCA
CCAAGCATGAGATTGAAGATCATATCAGCCACAGGCACGGCCGAGAGGCGATTCAGCAGT
TGGATTGGAGGATCAATCTTGGCGTCTTTGGGTTCGTTCCAGCAGATGTGGATATCTAAG
CAGGAGTATGAAGAGGGAGGCCGCAGCTGTGTGGAACGCAAGTGTCCTTGATAGCCATGT
CAAGGTCACAATGGTTGTCTTGATGTAATGTGTCGCAGAAATCAGATTCAGAAACATAAA
AGAAAACTTTTCACTTTTCAACTGGATTCTCTTTTGGTTTCTACAATGTGTTCTAAGGAA
AATCAACTTGATGAAGTGCTTTACAGAACAATTTTTTTTTTTGAAATGATGCAATTTTAG
ATACTGTTGAAATATTTCCATGGTGCTAAATTGTTAAGATTGTGTTTGGAAAATTATTTG
TTTTTGCAGATTGGAAACATCCAAAACTCCAGTCAATTTGTACCATGGTAGTTCTCCCAT
GTCC
>CONTIG165
TGTTTTTGTACCTGAGTGTATGGCTTCTTGGAGGTGGTATTTGAACCTTGTTGATTTGTC
GTATTTATTTGATATTTATTTCTCTATTGTATGGTATGGATATTAGATCAAATTCTATCA
TGTACTAGATCATATCAAAACCATAGATACAAAAATTTAAAAATTCATTTTTGAATTTTT
CCAACAAATATCTTTTATAGGGTGTTGGTGATGAGAACCGCATGTTGAGATTGTACTCCA
GGGTGAACTAAATCTTCTGTAATTCACAACCACATGGGCTTTATCCCTGTAGAAAGTCAA
GGTGTAGTGTAGTTTTGTGAAATTAGATAATTAGATAATGATAATAGAGTTCTATATTCC
ACAGTTATATCCAAGCAACAGAGCCATCTCAAAGCAGTTCACAAGTTATTATCTGATGTA
TTGGTATGGGTTGTGTGATGGGAGAGGATCTTGTATAGGATATGATTTTTATTGGTACTA
AATGGGGTCTCTTTATTTCCATGTCAAACGCTGTGCAAAGGACATTTGGATTTCAGTAAA
AATATTTCTCCTGAGATGTTAAACCAGCATATTCTGTCAGATTGTCTCAATCTGTACAAC
TTCATTGATTAGAGGGATAAAACTAGATTGAAGGTAAATGAGCTTTTTGGGAAATTTGAC
CTTAGAAAGTATTTCTTGTGATTCTTATGAAGTTGTTATATATGATTAGAAATGTGTTTA
TTTTTGAAGAATTTACCATTTTTCAAAAGAAATTAGGATGAAGATTTTGATCAAAACAGT
TAAAAGGGAAACTTGTCAAAAATTGGAGAATCTTACAAAATAAAATTCTGATATTAAGAA
GAAATNGCCCTTCACACATGTACAAGGCTANGTATATATGNCCTAGATTAATTAATTAAT
TAATCTCTGTCACAATGTTGTGTTTATTCTTTCTTTCACCCAACATCAGTTGAGAAGTAA
GTTTAGCAGTGGTATCAACGCAGAGTACGGGGGGATTTAAAGTAAGATATATCATAATGT
GATATGGAGTTTTACTGGATAATAATGCAGTATTCTGTACAACTTTGATTAAAAAACAAC
TTGTTGAATTATTGTTCTTTGACATTTTAAAATTTATTTGCCATGTTTTAATTAGCATAG
TACTTACTTGTACCCATATGGTACTTAATCGTAGAGATAATAGAGTTACTGTTGATATTT
ATTGTCCTTTTACCTTATAATTAAACATCAAACTGAAATATAACAATCAGTGCTATTTAT
AATGGTTAACAATGTTG
>CONTIG166
CACATGAATTATTACTTTTGAACACCATTTTGACACTCAGTCAAAGATTTATTTCCTTGA
AAAAAGGTGGGGGTGCCCTTATAAGGGCAGGTGCCCTTATTAGGTCAAATACGGTATTTG
GTAAACAAAACAAACATTCTTCACTATGATCAGGACTGGACAAAGCAAGATCAGAGATGA
AAGTATCACTTCATAGCACTAGGTAAAATATTTCAATATTATTCCTCTCTTCCTGTCCTC
TACCTCTCAATCAGACCCAAATACAGAACAAAAACTCTGCAGGAAATCAAATGGACTGCA
TTATTCATCTCTAAACCAGTGGTGTCGTCTTTTTTAGATCAATAAATGTAAATACAATGA
GTCCAAAGATAAAAATATTTAATCAGGCCTTAGGAAGACTTTTATCTTTCTTTTAAACAT
TAATAAATAAATATTCTCAGGAATACAACAATAGTTGTCTTGTACTGAATCAAACTGACA
AAAACTGAAACCCATGTACACATTGGAGATCAATGTCTTACTCCAGGTCTGACCCATGTA
CCATTCTCACTGCCTTTCATTCCCCACCTCACATTTTAGGACCAATTTACACCACAGATG
GCTTCTAGCACATTTATAAATATCAAAAATTGGTACATAGCTAAATACATGTTTTCTTCA
TGATGTCCACATCTGCTCCATAAACAACATTATTGTCTCTAAAACCTTGGGAGTTGTCTT
TATGCACTGATCCTTGGGTATGACTAGCGACACTAAGGTTTATTCTTTGACTCGTATCCA
CAAAGAGCCACGAAGGAATGTGACCAGGGCAGAGCCTGCCTGCATGAAGGTCACACAACT
GAAGAAATTGTTGCCTTGACCAATTATTAAGAGTTTGGCCAACTAGATACCACATGTGGA
CCATGCCAACCAATATTGAAAGTTGATGAATGTCCAAGTCTCCTCTCACTGAATTCCAAT
TTGCACTTTTAATCTGATGACTAATCCCATCTTTTATTTGGCAGCTGGTACACTGTATAG
CTGGCATCATTCCCATAGCTGTTTAGGAAAGGAGTTCATTTCACCTGTGTCAGAAATGGC
ATTGCCATTTTGAACATAGGAAACTTTAAGTCTCATTCTAATTGGTTGCTTTTGTGGATT
GTTAAGTTTGATAACTTGTGTAATGGCGCCATCATTCATTGGAGGAATCACATTACCAGA
GGGGGACAATAACTGTAACTGGAATGATTTCGGTACTGCAGCCTGAAAGACAAAGTCAGC
CATTGAAGTGGCTGTGGAATTAGTGGCCTTGACATTGACAGTGGTGATATTGGCCTGTGT
CTCGTCTCGCTCACACATGAACTCAATTAACAAACCATTCTTGTTAAATGCTGTTAATGT
TTCCAACCCTGTTGTTCCACCATTCATCTGGGCACTAGGTGTTGTTGCGCCTAATAAATT
GTCCATCAGATTGTGATTTGGAGCAGGAACCATGTTGTTCACTGTATTACCCGAAGCAGC
ATTTGCTACATCCCCTAGGAGATCTAGGAGGTCATTAGCTCCAGCTGACTTGGATGGTTC
CGGGTTGGTAGGTATCACAGGTGTAGGACCAAGGTCCCCTAAAAGGTCTAGTATATTTTG
ACCCTCTGTCTGTTGTGTGCTCTGTTTCACCGTGTCTAGAAGTTTTGTACTGCCATCACC
AACAGACTTGTCCGAGTTTAATATATCCATCCCATTGCCTACCCCCTCATCTTCATTATT
TGATAACAAGTTTTTACTCCGACTCCTCTCAATCAAAGGCATCTGTTCCAATAATGCTGA
CCTCATATGGTCAAACTTGGTGAAGACAGATGTGTATTCTACAGACCGCTGCTGTAACTC
CACATTAACACTGGTACTGTAATACTCAATCATCTTCTTGATCCTCCCCATTGATGTTCT
AAATCTGGAGCTAAGCTTCATGACTGCTGTGATACAATATTCCTTGGTAACCTCCAGTGA
GTTGTTATTGGTAAGTACCTTCTCTAACACTGTTATCACCTCATCTTCAGTGAACTGCAT
GGGTTCCTCCTCATCAGGCTGTTCCAACAACAGCTGTTCCCCATACTCCCCTATACACCA
TGTGGCCACCTGTGTGAGGGGCTGTTGCGTAATATCACCCTGAAGATGGTGAAACATGGA
CTTGGCTGTGTAACCATGTAATGTTGTTGTCTCTGATATTAGTTGGATCAAAACTGACAC
CATGTCATCTCGTACATAATTTCCAGCCGTAATAAGAACCTTCATGATTGTATCTATATG
CCAACGCTTGTTTGGAGAGTATTTTTCAGCAACAAAAATTATGTTCGAGCTAACATCGGC
CTTGAACTCTGGGTCACATGTTTCTAGGAAGTGTAAAAGCTCCTTCATCATGCCACGTAC
ATTTCCAGAATTTACTAATGCAAAGGACAGCTCCATGGCACGCCTCCTAATTGAAATATC
TGGATCTTTGAGACAATCCACTATAGTTGTTCTGTGTCTCTGTACAGCATTGTAGTCCGC
TTGTACAACTCGTAATAATGTGTTCAAGGCTACATATCTGATATTTTTATCATTGTTCAA
TAAAAATCTGCCCAATATGTTTACTGCTAGTACCCTAAGGCCAGCTTCAGACTGAATTCC
CATGATGGTAAGGACAATCTCATACAAGATAGCATGCCCTACATTCTTACTGGTATCAGT
GTTTGTGGCCACCTGTGCAAGAATGTCGTTCATAGTTTCACTGGCTTCCGTGTCGTTCTT
TCCAAGAATTCTCAGGAGTCTCAAAATCTTGGCCTGTAGGAAAGGATCACTGACACCAGA
AACGTCATGCTCGGGTGAGTATCCAGCCATGATGAGGTTCTTCAGAATCCGCACTAACTG
TGGCACAGTCCTAACCTTCCTGAAGTGGTGTAGTGTGTCAGGACTACGCTCACACATCTC
TGTTATCAGGCACACAGATGTCAAAAGAACTCCATGGTTTTTCTCATTCAACAGTGTCCT
GGTTGCAGGGATAAACATCTCCATGAGATCAGGAACTTTCCTTATAATGCAAAATGCACT
CAATATTGCCTTTTTCTTCACATAAGCATTAGATGATTTTATCATCTTTTCTATTTCCCC
TGCCAAGTCTCGGCTCATTTCTGTGGAGCAGATTGAGCCCAGTGTACACAGGGCAAGGCT
CTGTATATACTGGGTTTGATGGCCAAGGTCATTTTTCAGGGAGTTAGTGACCAACAGATG
GACATCCTGTCTCTCGTCTAATAATAACATGGCACCAAGGTAGCCAATCCTCTTGTCTGT
AAACTTTGGGGATGCAATCAATTTCAAACATTCCAGCTGGCCAAAATGAGCAGGGTAACC
CAACATGTGGATATAAAGAAGTTTGGCCAGATTGCGACATCTGTATGTGTTGTCTTGATC
CCGAAATGATTCACGAATTGCTGCACATTCTTTCTGCACCACTCCACGTTCATCTGCAGC
TGTCCGAGCTGACCTTATTTCTCGGATTAAATCCCGAAGCCGTTTTGGAGTCGGCGTTGT
CAGTGATCGCATCATCTGGACAGCTGGGTGTATTTCGTTCCACTTAGGCACAATCTAACG
ATGTCTTCCCCAGTGTGTCCGCATATGCCGAAGAACGAGTAAAACAATTATAATCTCCAG
CCGGTTTTCATTAATCATGGACAGGTAACATATCGTCATATGCCTTCAATATGGCTTCCT
AAGAGACTTATCAACTTCC
>CONTIG167
CTCAAGCAGAAGATGTTGGCTAAGTTTCCCTCTTTGGTGGCCTCTGGTAAGAAATATACC
CCCTCCATAAGCGAGGACCTCCTCAGTTTTACGACTTTCCGAGTGATAAGACGTGTCTAG
TTTTCGGCACACACACTACGTGGCATTGCAGAGGCTGAATCAGAAGTTACAAGAACGAAC
ATGGAACTCTCACACTTGTTGGCTGTCCTTGGACTGTCTCTTCTCAAATTTGTACAGGGA
GGTGACTTGACCGTCACGAGTAAAGTTTTCTTCAACGTCACCATTGATAATGAAGAGGCT
GGATGGATCGTATTTGGATTATTCGGAGAGGCAGTTCCCTTGACAACAGAGAACTTCCTC
CAGCTGGCTAGCCATTCTAATGGCTACGGTTACCGTGGTAGCAAGTTCCATCGCGTCATT
AAAGACTTCATGGTCCAAGGTGGAGATTTCTCGGAAGGCGACGGAACCGGAAGTAAGAGT
ATTTACGGAAAATACTTTGCCGATGAGAACTTCAAACTTGCTCATTATGGATCAGGATGG
GTCAGCATGGCCAACGCAGGAGTTGACACAAATGGATCTCAATTTTTCATCACGTCCAAA
GCAACGTCATGGTTGGATGGAAAACACGTGGTTTTCGCGAAGGTTCTTGAAGGCATGGAT
GTGGTCCGAAAGATTGAGAACCTGGAGGTCGACATTGAGAACCGTGATCTGCCGTATTCC
GAGGTAGTCATTTCGGACTGTGGGGTCATTGAGGTGGACACTCCGTTTGATGTTGAAACA
GGGCCTGTTGATTGACAAATGATTGTGAACAAAATAGTACAACTCAGGGCTAAAATGACT
ATACTTCAGAAAATGGACGTATAGACAATAACATTTGACATGGGGACAGACTGACACGAT
TGGTGTATTTTGAGATTATCAAATCTAGTCATTTGTGTCATCCTGAGTTGCAATTTTATA
CTTAAAAAGTTTATATTTTTATAAGGATTAAAAACTGAATTTTGAAGTAGCCATACTATT
TTGTAAACATAATTAAGTGCGAAATGATGTTAACGTGGGGTTCTAAGAATGACAAATGTC
CGAGTGGGGTATTACGGTAAACATTTAGGCTGACCGACACAATAATGGTTGTTTACTACG
ACCATAGTCCAGTTATGTGATTGACCGACGTTTTTGAACATAAGGGGAAATAACTCCAGT
AAACAATAACAAACATATCTGAAAGTTTTACTGAAGGTGTATGGGATATATATATATATA
AGGTCTATACACAGGTACTCGTCTGTCAATACACCCACGTATAATAATGGGAGTATTGAC
AGACGAGGCGAGTACCGTCTAAACAATGAGGATACAAACCCCTTTAACACCCCCCACTCG
TATGGATCCTTCATTTCTGAAATAAACATGTCTGATTGTGATTATCCTTTTTAAGTGTCA
TTCTTAGCTTTTTGCTTACGTAGTATCAATGGAATTTTGTTGTATTTCATGTTTTACATG
TTATATTATATACACAAGACGATATTGTTTGCAATAAAATCTAATGTTGCTAAAAAAAGG
ATAATCACAATCAGACATGTTTATTTC
>CONTIG169
TGGTGAAAATGATTACCGACCAACATAACGTATTATTTCATAATGACTAGACAAACATTG
GTGTAGATATTGGCAGTTCACGTGTAACAACAATACAGAGTTCAACGATCTTTTCTAATC
AAACATGGCGTTGACATCGTGTGTTGTGGCTCCCTCTATAACACAGCGCCCTCTGGCGTG
ACAAATGGGTCTGTGTCTACTATGTCATGGCGGACTGTAAAAAAAACTGCTAATAACTTC
ATTAGAGATTCCAACGTGTCATTTTCCACATCGTTCGTGCTATTCATACAGGATCAATGA
AAACAACATTCAACTGTGGTGAATTAAGTGTATATTGACGCTTTTTCACTCGAAATGCGT
CTGCTTTCAGGTCTTGGTTATATGTTTGAATTGTCATTTTCCTTCCTTTTCATGTACAAG
ATCAATATTTCATGAACTAAATTAGCCAGAAAACCGACAACGAAAATAATGTTGAACCCT
GGAAACATGTATGGTCGAATACTCGTTTGGAATGGCGATTATTATTTTTCAAATTAAACT
TATATTGAGAAACCTCCAACGTTCGTAAAGATGAGAATGTCCAGGCTCAACAGCTTTCGA
CTTGTCAGAAGCATTGTTAGATTTTGTAGGTATATGAACGCAGTTCATTATAGATGCTTT
GAATTAAGCAAAACTCGCTCACTTGTGAAAGCGATATGATATAAAGTCACGTGACCAGTT
TGAAAGTTTGAACCAGATGTAGAGCAATCGGATCCGGTAAACAGGAACAAGAAGCGGAAG
TAACGACGGGGTTTATGTAGTAGGCGTTTTGTGGCGGCAATTTTCCCTTTCTTCTCAGCC
GTGTGTATATTTGATAAAACTGCCCCGCCTCTAGGTTATATTTAGTCCTAGTCTGCTTTA
CCTACATATATATATTTACCGAGAACAGACACACGGACAATCTCCGATGATTATCGACAT
CCAATCACAATCGATTTGTGCGTAAATTTGATTTGTGAGATCGTTTTGTCGCCCTATCAT
TGTCTCATTCATCTGGAGACCAGCAGCGTTCTATATAGGACAATCATAGTCTTTTTTGAT
TTGGTTGGTTAAGCGTAAGGCTACCAACTCAACCTGCCTGTATTTCATTGAGAGAAGTTC
AATAAGTATCTACGTCAAGTTGTAGGCGGAGGATAAATGCTCCTGTTTATCGATCGGGAG
TGTGGCAGTCGCAGTTGCCTTAAGTCTGGTTAACTTCCAAATGTGCTTTTTTAGTTCCTT
GATATTGCTGTATAAAATTCCTGTCAGGCATCTGTATTGCTCTATTAGGTAATTAATTAT
AATAACTAAATATATAACCGATAATGGAACAATTTCCATATAGTATAAAACGACCCTATT
GATAAAGTATAACTACCAGTTTTAGTGAACGTCACCAGAGCCACCAGGTTGCCTGTAGTC
CAGTGGTGATTAGGCATAAAATTGCCGTTTCACCGTTATTACAGTCTCGTCACATATATC
CTGTGGTGTTAAGGGATTAAACTTCCTTTACACCGGTATAAACGCGGCGTAACTGATATT
GGTGGATACATCTAATCTATTATAATCGGGGCTCTGGGACAATGCTGATTTGATATTGTC
ACTTGATCCTCATTTCTTCTTAATTGCACCGTCCCACTGTTGCTTCGGAGAGTGGCCTGG
GTCATACATGTACAAGGGCATCATCAATCTTCAGAAGGTTTGGTTCAGCCGTTTCACCAC
AAAGTGAGATTCCATTGCCGTCTTTTTTCCTTGTAGCGCAGTAGAACTTCCGTAGGATTT
CACACAATTCGTAAACTGTAACATTGGTAAGGGGCGATCCAACTGTACATCCAACTGCTT
CACAGTATTCATGTAGAAGATTTTCAGCAGTTCTGATAACGTTTTTCGTGTTTTTGCTGT
CAGGGTCGTTCAAAATCTTCTGAATTTCATCCTCTGTTGCTTCCGCAAATCGAGTGCTGC
CTTCCGCCATTATGTTTGTTTACCAAACGATAAGAGGATTGACGTCGCATTGACGTCACG
AATTGTAGGTGTGACGTCACTCCGGTCCAACAGCACATTTTAACAGTCGATTTTAACAGT
TCTTTGGACCGCTCGACCGAACAGTTCATTTATTGGCATTTTTGTCAATAGAGTTTATAT
AGAAACTATTTTATAGGGGTATAACAAATTGACCCGAATGTTGAAATTCGCCCTGATGGA
AGAGAAATGGTGACTTTCCAGC
>CONTIG170
AGCAGTAGGATTGTATCTGTCATTTTAGCAGTGGTATCAACGCAGAGTAGCAGTGGTATC
AACGCAGAGTACGGGGGGTACGTATTTCACAGGAAGTGAGAAAATTGAGAAAAACAACGT
GCGTTGCTATCTTAAATTTTATATTTATAGTTAATATGGGTAAAATTGGCAAACCACAGA
GGAGCAGGAAACACAAGAAGGTGTTACCGTTTGATTCATCACTAGAAGGTGACAGAAAGA
GCTTTAGACAGGACAAAACAGGCAACATGCCTCCCAAAAATGAAAAAGAACAAGAAATCC
CAAGAAAAGTTCAGTTTTTCATTGACCATAAAGGAAGCTTTCCCACGAAGAAACCAAAGC
AAAGAAAACGATTTAAGAAGCAGAAAGACACAAAGGAACAGACCGAAAAAGGCATCACAA
AACCGATGAGACCAGCACCAAAATTTATTCAACATAGAAATGAAAGTGAGAGGAAGTTTA
TGGCAAGAATAGAAAGAGAAACAAAGTCTGTTCTTTTGACATCACACCTTTCAGACAAAT
ATCAGGTAGACTTTGAAGAACTTGAGAAAGGAAACATAACAAAAAAGAAGAAAATGAACG
AACAGTGCTAAAATGATGAGATTGAAGGAAAAGAAAAGTCACAAGAAAGAAAAGAAGATA
CAACATCAGAGGGATAAGAAGGGAGATTTTTCCTACCTTAATGACAAAGTACAATTCGGA
GAGGTTGCCATGGCTCCACCAACTTTGAAGGCCAAACCGAAAAAAGCTCCTGGATCCATG
GATGCCATTCCTAGGCCTGGTAAGAAGTCATTGCTTCTGAAAGAGATCATTGCCAACAAC
ATGAGTTTGGGGAGAGGTGGGGTGTCATCCACACGAGAAGTTGGTCAGACACTTAAACGT
AAACAGATGTCTCTGTCACAGCAACACACGATGGACAATGAACGAAACAAAGCAATCAAG
TTATATAGACAAATGAGGGACAAACAGAATAAAAATCTCAGCTGATTGAGTCAAAAAAAA
CTAGAGACAGTTGGAAACCAGCAAAACCATTCACAGGACCTACAA
>CONTIG171
TATAATTTCATTTCACAATATCACATCAATCATATAGGTTGAATGAAATGATTTTTGTAT
ATTTGTTTGTGCTTGAAGTTTGCAAAACGTTATATTGGGTGAGATAGTATAACTCTAAGG
TACATGGAAGTGTTCCTGAACTTATTTGTTATGTCCACTGAACATGTGACTTGTACAGAA
CGAACTCTATGTTAGGATATATAGCTGATTTGAATTATGAATTGGACAGGGGCGACAATT
GTCACCCTATCATTCAATAGAGTTAACAAGAAGGATCCCAGGTTCAATGTCTTTTAATGT
ACAAATTGTATAGTAGAGGTCAGGTACACAACTCCAAAGGCACGCCCAGCTCCGTGAAGT
CTGATGTTGTAGCGGCGGAAGTTGTACGTTGGTTCAGCCCCCAAAACAAAGTGCGGTGAG
CAGAGAACCTGCTCCTGAATTTATAGGGCCAACCAAACATTGGGCAACTACGCAGCTACA
AACACAACAATAACAATGGTTGATCTAAGCGACCTAAGCACACCAAGATTCTGTCAAAAT
GATACATTTTTGGATTCAACTGCAGAATCTTGGGGCCATCTGTTATTCTACATGGCGACA
GTGCTGCCAGATTGGGGAGGCACATTTAGTGCGACAACCGTTGATTGGTCAATTCCCCAA
TCCTAAGCCGCATTGACGCAAGTGACATCCAGGTGTTCCAGCAAGAAAGACCACCGGGAT
ACCAGTCACTATTTATATAACATTTTTACTTATTTTTATTTTTATTGCGCCGATAAAACC
ATCTGCTGTTTAACTATAAACATAATGTAGTAAACATTACATGATACATGTACTATTTCA
TGATACGTACATGTAACATCACTTGCTTCAATAGTATGCACTGACCTTTAAGGTCGGCCA
CCATAAACATTGTTCATACAAATATGCCGATTCTGAAACCACCGGTTACACACCGGTCTC
CAGTGCCTATACAGTACTGGTTTGCAAAGGTCATTCATGTTTAGTGCACCTATTGTATAA
ACATTTACAACACCTAAATCCACTACAACT
>CONTIG172
CCACTGTTACATTTTGGTGTACCGTCCCAGCTTTGTTTGGCAATTGGGACAATTGTGGAT
TACATCCTTGCAACTGTCCATGAAGAATGGGATTATGAAACAACCAAGGACACCTCTGAA
AAAGGACAGACCGTCCAGTATGTGTGTAGGGAGAGTAGCCCTTTTAGTCCTGGGCGTGGT
GATCGGACACGCCCAAGCAGACACCAGTTCTATATCACGGACTCCAACCATAGGCTGTTG
TGACTGTGTAACCCTGATGCCAGACCCCCGCCCAAACATTGAGCCCCAACATATGCCCTC
TCCATTCCATATCAAACTCAGCAAGACTGTCTACAACCCAAAGAACAGTCAGGCAGAGGA
AATCAACGTGAACCTGACGGCGGTGCAGCCCTTGACAGCCTTCACTCGTTTCATGGTGCA
GGCCGTGTATGTCAACACAGACGGTACAGTCAAAGACAACACCCCGCTGGGCAGGTTTAT
AGATCTTGACTACAACAGTACTGATACCGAACTAAGGGGACGGACACAGATTACCTGTGC
AGGAGGGCGTGCTACAAAACAAAGCAATGCCAACCAAGCGAAGAAAAATGTGCGTCTGGT
TTGGAAGCCAGACGTGACCATGAGAGGGCCTATTGTGTTTAGGGCCACTTTTATTCAAGA
TGGAAACCGGTTCTGGGTACGAGAGCTGTCTGAGCCAGTCATTGACAAAAATGGTCCTCC
AATGGACAAACGACCTACAGATCCAAACAGGCTTCCTTTGATTGACCCAATAAACACTCG
GGACTGTGGGTCCAAGAAAGGTTGTTTCCGGATCCCTGAGGGCTGTTGGGAGCCCTACTG
TCAGTACATTGCCACCTGGGTCCACTTAGGAGGTAACCGGTACAGGTTTGAGGTGGGAGG
TATTACAGACGGAATCACCGACAGATACGTGTCGCTCGCCATCTCTGATGACACCCGATG
GGGTGGAGACTTGGTGATGGAGTGTGTCCACAATGGAGCCACTGGTCTGACACAAGTTTT
CCTTGCCAAGAGTGTCGACCACCACACTCACAGGCTTAAAAATCCTAAGGCCGGTATCAT
AGCTGAGGAGGGTCAGTTCCTCAATGGACGGTTACGGTGTCGGTTTGAGAAGGTGCCCCA
CCCAGATACCAAGGACTACCCCATGTCGGGTTACAGCCATCTTATAATGTCCAGGGGTGT
AGCAGAGTCAGGTGAAACCGCCCCACACAAGTTTGGTGTTGGAGAGATTCCGTTGTCCTC
TCCTGACCAGATAACCCTTTCGTCCACTGCCAATGTTGGTGACTACGCCCGCTACGCACT
TGTTAAAGGCCACGGTATCCTCATGATTTTGGCATGGGCTTTTTTCGGCACCACTGGCCT
GCTTCTCACCAAGTATTACAAACCTATGTGGCCCAACAAGCGGTTCTTTGGCCAGAGATA
TTGGTTCATTGGTCATCTTAACTGTATGGCATGGCTGTTCCTACTAGTCGTCATCGGCAT
AATTCTCATTTTCGTGGAGGTGGATGGATACAGTAAGACCGACTACCTTCCCTACAAGGC
CCATCCCATTCTGGGTATCATCATTTTCATCTGTGTCATCCTCAATCCCATCATCGCCCT
GATCCGACCCGAGGATGATCACCGCTGTCGCCCGGTCTTTAACTGGTTCCACTGGGCGTT
TGGCACGATAGCCTGGTGTCTAGCAATTCCTGCCATGTTCATCGGGATGGACTTTGGGAA
GGCGATGGTGCCATGGTGGGCTACCTGGATCCTGTGTATCTACATCCTGTTCCACATTAT
CGTAGAGATCACCCTCGAGGTTCACCAGTGCTGTACACACAAGAAAAATAAAGAACGAAG
GAAGAAATATGATTTCCAGAAGAGAGACAACCCTAAAGCCCACATCCCAGAGCCTGAACC
AGTTGGTCGGAGGTTTAAGAGGAACATGTTGCTTGCCCACTTCATTGTGACCTGTATTGT
GGCTCTCATCATGGTCATCTCCATAGCAGCAGCATAAACAGCTGGCCTAGGCCTGGATGA
CCGATGTCCACTTACTCAGGACACCGTCATTGGTCATCTGTCATCATGTGATATTATAGA
AATGGTGCTTTGACTGTAGTAGTGACAGAAATCTTTCACTGTAGTGGGGAGCTATCCTCA
TTGTATTGTGAATTTCGGCAGGTGCATGATTTGCTAAGATCTATGGAGGTAGAAATCATT
ACTCAATGTTATTGGATTGTCAAAACATTGTACTGATTTAGTTACCGTAAAAACAAGAGT
TTAAGTAACTCAGATGTATAAAACATTGTACTGATGTGGTTAATGGTAAAAACCAAGAGT
TTGAGTACCTCAGATATAGAAAGCATTCTACTGTTAAAGCTAATGGAAAAAACAAGACTT
TGAGTGACTCAGATGTAGAAAAACATTCTACTGATATAGGAAATGGTAAAAACAAGAGTT
TAAGTAACTCAGATGTGGAAAGCTTTCTACTGATATAGCTAATGGTAAAAACTTTATCTC
TACTGATATAGCTAATGGTAAAAACAAGAGTTTGAGTAACTCGGATGTAGAAAATATCTA
AGTGATGTAGCTAATGATAAAAAGAAGAGTTTGAGTTAACTCTGATATGGTAATAGAAGC
ATATGGAACCATGTTACAAATATTAATTCCAGTACATACATTTTGTACATATTCAAATAT
CTTTTTGTGCCAGAAATAGGGAGGATGTTTGTAAAAATGTGCACAACAATATATCACTTA
GATATGAATGTGATCTAAGGATCAAACAATATTCACAATACAGTATATATAAAAAAGTAC
CACACATTTCCAGTCAAGGTTTAGGAAGAAATAGTTGTACTCCATCATAATCCATAGTGT
AATAGTGTAATAGATAGATGCTTGCATGAGGATAATTTTATGTAGTAACAAGCCATGCAT
CATTGCCGCACTAACGCCCAGTCAACATATTACACATGTACATGTATACCTATATGAGAG
AGTGCATTCATGGTGTTATGTGTGTCATCCTTGTATGAATGCCGTCATGGCTGATCGTTA
TTAATAGTAACATATTTGAATACATTGTTCTGCTTTTGTATACCATATATAAACCATATA
CGTCCTTTGTACTTGCTGTTTGTTGTCTAGTGAATATTTATTTCTGATGTTCCGAAAATA
GAATATTTGATATTGTCTTGTAGTATGCTACAATGTAAATCAAATTTATATAAATCAAAA
GTTTGTATAAGTTTTCATTTTGTGTACAAGTTTCCGATTAAAAGTTTGCATTATCATTGC
AACATACAACAAGACAAAAAAAAGTGCCTTAATGCTCGCATAGTAATTAATCATTAGATA
TCATAATAGACATGTAG
>CONTIG173
GCGGGGAAAGCGGACCCGGAAATGCCAAAACGGATGTACATCCACCCCGACTCGCCCAGT
ACCGGTGAACAATGGATGCAGAAAGTCGTCTCTTTTCACAAACTCAAACTCAGCAACAAC
ATTTCCGACAAACATGGGTTTGTAAGTACAACAATACTGAATTCCATGCACAAGTACCAG
CCTCGTTTCCACTTAGTTCGTGCTAATGACATCCTTAAACTGCCGTACTCGACGTTCAGG
ACATACGTGTTTAAGGAAACTGAATATATCGCGGTTACTGCCTACCAAAACGAAAAGATT
ACACAGCTGAAAATCGACCATAATCCGTTTGCTAAAGGGTTCCGAGATACCGGAAGCGGA
AAGAGAGAGAAAAAACGTTTGATGTTACAATCTTCCCAGCAACACTCGGCAGTCACACCG
GACGGTCGCAGGGACGACGTGAATAGCGAGGACGAAGACGATGCGGAAATATGTGTTGAC
GATCCTGATGACGTATTGGACGATCAGGAATCCGTGCCCACAATGAGCTCTCGAATCATA
GAAGAAGCTCAACGACTTCGAACAGAAGAGACACTCGCACGACAGGCACTTGAGCGAACC
TCGCCCTCCCCAAAACCCGAATCTGAGCCAGATAGCGACCACGAATCAGCTATTCCGTCT
GTTCAGGAACCCAAATGTTTGGAAACTCGTACTACCCCAAAATCACCAACAGAACAAGTT
GTGACGTCATTTGTTCATACCCAATCAAAAGACTTCATTTCACGGCGTGAGCAGCGTTCG
CCTCCCGTCATACCACGTGATTCTCCATGTGACTCAACTCATGACCATGAAGCATCATCT
GTGAAATCGGAAACGGAAGAAAGACTTTCTCCTCCCCATTCAGAAGAGGAACGATCTCCT
CATAGCTCTGAAGAACGCGTTTGTAAATCTCCGGAGAGGTCGTTCCAAGAGCGAAGCCAT
TTCTCGACCAAAGACCACACCAGTCCTCCTAATGTCACAGTTATCCAACCTTCTGTGACG
CATCCAATATTCCCTTACTTGTATCCGTACAACACGTCAGCATCCTCATTACCGTATCCC
ATGAGTCATTTGTTTTCTGGAAATTCGTCACTTCCGGCAGCACTGCCATTTCTTCCTACC
TCAGGACACACGGACATTAGTAGCCATTTACCTCACACGCATCCAAGTGCGCATGCATTA
TCTGCGTTAGGTCAGCTTCCGTTTCCTGGTCATTTGTTGCAATCGAATTATTCTAGTCTG
AGTCCTTCAATGAACGCTGATAGTGCACTGTCTCCGCCTTCGTCTCTAGGACCAATCTTT
CCATCAAGGAGCAGCCCTCGGTTCACCCCATACTCCTTACCTAGTACAAACACTACCATG
GCAACGAGTACGTCGCCTGTTGCGGCGCCGGGCCTCCATATTAGTGCTCATTCTCCACCC
CATTCATCTAGTGTCGGGATCACTCGACCTTCACCTATACGACCACGTAGTCCGTTGTCT
TCTCGCATGCCTCGTCACATTTCTCCAATAGCAAATCCAAATAGTGAACTCAAAAGCATC
GAACGCATGCTTAATGGTTTGGAAAGGAAACGGCTGGCCAATCGCGAGAGGCAGTCTATA
GGTAGTGCTAATTGAAAGGTTTGATGGTGACAATGGTGAGTAGCACCGACCCTTGCTCTG
ACCACGACGATGTGTACGACGATTATCCCGGGTTCATGCGGTACCACATCAAATAACGAC
GAGTGCCGGACAATCGTGTGGCTGAAGGCTGGTAGTTACCAGTAGGATTTACAGCAGATC
AGTGAGTGGATTACAATAGACAAGAGTAGATCAGATTTCACGGTTACACTCTATGGACTC
AACACTTTGTTTGAATCAATCTGCTCCATACCGCGGGTGCATTCAGTGGCTTTGTCGTCC
AGACTCTTGCAACGTGCAAAACATAGTGCTGTCTCCGCAAAAACGGTTACGTCTGCCGCC
TGAGATATGTGCTGAACAAATAGTGCAAGTAAATTCCCGTCAGTGGCTGAACTAGAGCTA
CTAGGCTACAAAGAGTCATTTTTAATTTATTTTATACAGTTAGATATTCTAATGTAAATT
GATCAATATTATTGTTTAAAATTATGCTTTGTGTTGCTGCAGATGAACAGATACGCAATG
TTATTATTATACTTAAATAGAAATATTATATGGGAGCAGTGCAGATATTGATTAGAGGCA
GTGTGTCTGGGACTTTATACACACTTCTTGGACGTCTCAATGGTTACCGAACCGTGACGT
CATTTGTCTTTTCTCAGGTATAACGTTCTAATTGTATTGTTTGTCTTTCACTGTAGTCTT
TTGTTATACAAGTATACTAACTTTTTTTACTACGATCTCAGTCCGTTCTTTGTTTCGTTC
TTTGTTTTTCGTTGTCTGTTCTTGTAAATGTATTATTTTGTTGAACTAGAAATGAGTGTT
AACAGAAG
>CONTIG174
CGTGTACAGAAATATCGCTACTATTACTATTCAATGCACAATGACTACCTATATCGCTAC
TGTCTACTGCTTTACGCTCCTGACCGAGCTGGCTGCCGAGTTATGTGTGAACACATAGCG
ATATGGCTGAACGAGTCCGCGACTTAGGCGGCAAAACTCCTTCCGACGGTACATGCACAA
CAGCAACTTAGCCCCGCCCTGTAGAATTACGTGGTGAGTCACGTCAATATTTTACACCGA
CCCGTCCCTATTCAGCATCGGGTAAAACAGCAGTTATCAGAAATTTTCGAATGATATCAA
CATAGATCATCGGGACATTTCGGAAACGAGCTATATGTTCTGGAGCAGCGCCGAGTGTTA
TTCATAATCAGGGATCGGAGTACGTGTGTATTGTGAGGTGAGCGACAGATTCGGTAAACG
CACGCATACCAGGGTCGTGTTCAGGCGGCGGCCATTTTGGAAACACGGTGAGTTCAACCT
ACGATTATAAATCCATAATAACTGTCGCAGTTTGTGAGCTGGTCCATTTATTATACGGAA
GTTGACACTTGGGAACAGACATATCGAAAAAATGGCTGATGAACGACACCGTTTAGTTTT
CATGGCAAAAGTCACGGAACAAGCTGAACGATACAACGATATGGCAGAGTACATGAAAAC
ACTCGCCATGAAGTTGCCTCTGGACTTCCCGGATACTACCGAGGAATACAAGGCTGCTAA
AGAAAACGGGACGTCAACTGAAATCTTGCTTGATGACGAACGTAATCTCCTGTCTGTGGC
GTACAAAAACATCGTGGGATCACGCCGTAATGCTTGGCGAGTCCTCGAATCGTCCGAACA
CGGTCAGCAGTGTAAATTGGACAACGGACAGACTCAAGCAAAAGACCTACAGATAACAGA
AAAAATAAAAATTTGTAAAGAATGCAAAACTGTAGTGGAAGGAGAGTTGAACGCGATATG
TGATGAGGTCACTGAATTGTTAGATAATTATCTCATTAAAAACGCGGACGCTGGAGGCGC
CGAATCCAAGGTCTTCTACCTGAAAATGAAGGGGGACTACTTTCGCTACAAAGTTGAAGT
AGCTTCAGCAGAAAACCGCGAAGAACTTTCTCTAAAATCTGAAGAGGCTTACGAAAAGGC
TTGGAATACTGCAACCTCATCACTGAAGCCTACACATCCTATCAGGTTAGGGTTGGCTTT
GAACTTTTCTGTATTTTACTATGAAATTAGAAACGAGCCACAAAAAGCACGAGAATTGGC
TAAAGATGCATTTGACAAGGGCATTCAGGATATGGGAGATGACAAGGAGCAGTCGAATAC
CTACAAAGACAGCACGCTCATCATGCAACTTCTCAGAGACAACCTGGCGCTATGGACCAG
CGAATCCGGGGAGAATGATGACCAGCAAGTGGAAGATGAGAACTGATAGAAGTACCAGAA
GCTGCTTATAAACTTCACACTTGCTATTTAATAATTTTCTCATCAGAAAACAGTAAAAAC
CTCTATAGAAAAGACTTATTTTACTTTCAAACTTAAGTATTAAAACAACCGTATAGAAAT
CTAATTTTAAGCTAGTTCAATCTGAAGTTTTGAATATGATATATATATATTAATGTATAT
GCAATTATGTTTTGAAATGGTTGTTATTGACTGTTTTC
>CONTIG175
CATTTCAAGTGCCTATACATAGATGTGAGGTTGACCCGAAAAAATCACATACTGAGAAGA
CGACATACCATGTTCCTTCTAGTTTCGCTTACAAAGTTGTAGGTCTCACAAAAGAGACTT
CTAATGATCCAGTGATTTATAGAGGACCAGATGTGGCGGAGAACTTTGTAAAATGTATGC
TGAGAGAGCAGGAAGAAATAGAACAAAAATTTAAAACCGTGAAGCAGATGGTTATGACGG
GTAGTGATTGGCAAGCTTTCAACCATGCAGTAAACTGTCACATTTGTGGAAAAGAGATGG
GCGATGATAGAGTGCGGGATCATTGCCACGTGACGGGAGCATTCAGGGGAGCAGCTCACA
ACGAATGTAACATAAACTACAAGTTTACAGGACGCATTCCGGTCGTCTTCCACAATCTGA
GGGGTTATGATTCCCATCTCATCATGCAGGCCATTGGAAAGGTGTCTGATAAAGAGATCA
AATGTATACCAAATAACATGGAGAAGTACATTTCTTTTTCCATGGGCTGTATGGACTTTA
TCGACAGTTTCCAGTTTATGGGAACGTCACTGGAGAAACTAATAGCAAATTTATCTGTGG
AAGGTAAGGACAAGTTCTCACACATGACGCAACATTTTGGTGACGAGAAAATTGAACTCC
TGCTTAAAAAGCAAGTGTACCCCTACGACTACTTCGATGGCCCCCATAAATTTCAGGAGA
CTTGTCTCCCTCCAAAGGAAGCGTTCCGCAGCAGTTTGACGGGAGAGGATGTATCGGAAG
AAAAGTACCAACACGCTTGCAAAGTGTGGAACGAATTAGGTATACACAATCTTGGTGAAT
ATTCGGACATATACGTCTTGACAGATGTTCTAGGTCTCGCCGATGTTTTCGAAAACTTCC
GAAATCTATGTCTGGATTCCTATGGCCTCGACGCAGCTCATTTTTACACCGCCCCTGGAT
TGGCATGGCAAGCAGCATTAAAAATGACAAATGTCAGACTCGAACTGCTTACCGACATCG
ACCAGCACTTATTCATTGAGGAAGGCTTAAGAGGAGGCATATCTATGATAAGTCACCGAT
TTGCTGAAGCTAACAATCCATACGTCCCAGGTTATGACCAAATGAAACCAAGAGAATATA
TCACTTACTTGGACGCAAACAATTTGTATGGCTGGGCCATGTCACAATACCTGCCGACTC
ATGACTTTGCTTGGCTTACCGAAACAGCAAAAGACATGCTTGATATCACATCAGTCCCTG
ATGATGCAACAGAGGGATACATATTGGAAGTGGATCTAGAGTACCCACCCGACCTCCACG
ACCTACACAACGAATACCCATTAGCTCCCGAACGGGTGACTGTGGGTAAAGACGAACTGT
CCGACTACAGCAAAGTCTTATTTCGGAAGCTGGCAGACTGTGGAAATCCACATGATTGTT
TGGACCATTACACCTCAGCACAGAAACTCGTTCCAAACCTTAGAAACAAGGAAAAATATG
TGGTACACTATAGGAACTTAAAACAATATCTTTCTCTTGGAATGAAACTAACAAAAGTCC
ATAGAGTGTTGACCTTCGAGCAGACGCCATGGTTGAAAATTTATATAGATTACAACACGG
AGAAAAGGAAACAATCCCGAAATACTTTCGAAAAAGATTTCTACAAGTTAATGAACAACA
GCGTGTTTGGCAAGACCATGGAGAACTTACGAAAGAGAATGGACGTCAAACTTGTAAACA
GTGAGAAGAAAGCAATTAAATTAACATGCAAGCCGACATTCCACGAGTTCAGAATTTTCT
CTGACGATTTAGTCGGTGTTCACATGCTCAAGTCGAAGTTGTATCTAAATCGACCAATCT
ACGTTGGATTCAGCATTCTGGACATCTCAAAAACCTTGATGTATGATTTTCATTACAATT
ACATCAAGCGGAAATTTGGATCTCATGCCCGCCTTCTCTTTACCGATACCGACAGTCTGG
CATATACCATTCAGACGGATGACTTCTACCAACATATGTTAGAGGATAGTGATTTATTCG
ATACATCAGAGTTTAGAAAAGACAATCCCCTGTACAGTACAAAAAATAAGAAAGTTTTGG
GCAAAATGAAGGATGAAACACACGGTGACGCGATACATGCATTTGTTGGACTTAAATCTA
AGATGTATGCGTATACATACAATACCATGAAAGATATTGATGGTACAGAAGTGATGACAC
ACGTTGAATCGAAGAAGGCGAAAGGTATCAAGAAATATGTTATCGAAAACCACACTCGTT
TCGAGCAATACAAGGAATGTCTTCTTCAAAACAGAATTATTTTGTCTCAAATGAATCAAA
TCAGAAGTTTCAAGCACCAACTCTATAACATATCGATGACTAAAATAGGTCTGTCACCTT
TTGACGACAAACGATATCTGCTAGACGATGGGATCACTAGCTATGCATACGGCCACTGGA
GGCTACAAAGTAAGGAGAGTGAACTATCCTAGAAAGGTCTTATTTCAGGACCCCGTTGCA
TGGGAACAGGTGTACAATCGACACAGATCACCCAAGTACCATGGATCGGGTGGTAGACGG
CTCTCAGTAGCGTAAATATATCATTGTCCATTATAGAGTAGGGATTTGTATGTACAGACG
GGCACGAGATGGGTCTCTGACTTGTGTTCTGTCTCATTGACAGAGACGAATAAAATATTA
GAATAAGTT
>CONTIG176
ACATTGTAAACGTCATTGACTTGTTTACAATGTCAAACCAGCTTAGGTGAAAGCGTAAAC
ACGCAGTGTGACAACAACTTAAGTGTAAATGTTAAGTCTGTGTCGTGTCAAGTTTTAAGT
GATTCAATGGGATTTCTATATTCATCTTCTGGCCACAGCAGTGTGAGGAGATGGCCTAGA
CATGCAAATTGTATCCCGACACACATCAGTTCTTCCTACTGCATCGCCGTACCAGCCAGC
CACGTCATGAATACCCAGCAGTAAGCCACATCATGGGATTTCCATTTTCGTTTTGGAGTT
TTTAAATTCTGGAAACAGTGCCACCGAATGGTCGCCACTTAAATAGACGTAGCCTTTTGT
TACAGTTTCGATGGCTGAACGACTGATAGGAAGATATAGAGAGTGGGCTGTGTTATCACG
AGGTTGGAATAGTAACAGATTATTCCAAATTCATGGCATTCGATCAGTGGGGAAGTCGAA
ATTCGTGGAAGAATTTCTGAAATTCAAAGAAGATAGCAAAGAAGCTTATGTGAAAGTGCT
ATTGATAAAGGTGAGGAATGTGTCTGGTTTGAGAGGAATTGGCTTGGCCTTGTTTACAGC
ACTAGATCTGACTGCTCCCCAAGACGACAGTATCTGGGCGGAGACCATATGCAGCGCTGT
AACTAGAAAAGAACACACAGATATCATAGTCGTCTTTGACGATGCTGAGAATATACTGGA
GGGGCAAGATGCTGAGGAGTTCAAATCGTTCTGTAAATGTTTGATTGACAACTGCCGAAA
TATCAAAATTATCATCACAACTTCAACAGAAGTGATTTTCGAAGACATCGGAGATGAGTG
CCTGGAGCTATTGATACCACCTCTCTCGCCGACAGATTCTGAGGCCTTACTGCGACGTTA
TGCCCCGTCCGTGGACTTTGGGCAACATCTCGCAACCATTGTCAAGTTGTGTGAAGGGCT
ACCCCTCGTCATCACCATGGTTGCTTCAGAGCTGTCAGGCACCGAAAGTGACGCTTCTTC
TCTGACCGTGGCGGAAATGTCCCTAGCATTACAAAGCTGTCGTCTGGAAGCCCTCAGTCA
GTTCATGTATGCTCGCGAAGAAAGATTAGATGCTATATACGGCACATTCCTGAAACGTTT
ACCAGAGTCTATGCAAACCAAACTAGCCACGATAGGATACATGCCTGGGACATTTACCCT
CAGTCACGTGAGGGAGATGGTCGATGATCCAACTGACGAAGAATCCATGGATACCACCAT
TACTCCGTTAATGAGGCGCCATTTCCTGAAGCAGGATGATATCACACAGCGGTATGACAT
ACAGGGGATCCTACGGAACTGCATTGACGACTTATTCGAGACCGTTAAGGAGAGTCCGGA
GGTTAAACAGAGGTTTTGTTTCCTATTTGCCCGTATAATGACGAAAATTGGAAGTATGCT
GACAACATCAGAATACGCAGACGCATTGTGTCAGTATAACCAGGAGCAGCAGAACTTCAG
GAAGCTCCTCACAAACGTGGATCTTGTCTACTCTAACGAAGATATGTACTGTCTGTTTAT
GGAGGTGGCCGTCCGTGCTTCTAACGTCATCCAGCAATTCATGGGAGCTGATGGGTTCGA
GTTCTACCAAGCACTAACCGTTCTATCGTCAAGACTGAACAAGAAGTTGGACGAGGCTTG
TATTCACCTGTGTTATGGTGGAGCGTTGACCAATGTCAAGGGCAACATGAGAGAAGGCGA
AGCGAAGTATCGACTCGCTATACAGTACTTGGAGAACTTGGCGGATGACCCTACAATATC
ACCGTCTGGTTGTTACCACGGCCTGAATCAGGACAGGCGATACCACCTGGCTTGCTCGTA
TCAAAGGATGGGATGGAATTTGTTTATCCAAGGCCGAACAAAGGAATCCATTGTTTATCT
GGAGAAGGCCTTCGACCTTGAGAACGAGTTAAAGATGTACACGGATGAGCTTATCCTAGC
TACTCTTATGTCATTGGGAATTACTCACAACTTGTCTGAGAACATGAGTGTCGCTCTTCG
GTATCACAAAGAAGCGCTTCGCCGGAGGAAACACCTTTACAAAACCCCAAAGGATCCAGA
AGGAGAGAAAAATCCTGCCATCGGATCCTGCTACAACAACATGGGGCTTACATACCGCAA
AATGAATTGTAAGGAAGAAACGCTCTACTACTTTCAAAAATCACTGGAAACAAAAAAGAA
AACCAAGGCCCCACAAAAGTCTATCGCAATATCAGTCATCAATGTCGCAAGTGCTCTTTC
CGAAACAGGAAAACACCAGGAGGCCTTGGTAATGTTACAGGATGCAAGTGAAATTTTAAA
CAAGACCCCAAATTTATATCAAGATACAATAGCTTTAGTCCATGCAACGGAAGGTCAGAT
TCTACTCCGCAAAACTTATTACAGAGAAAGCATCAAGCTCTTCAAAAAATCTTTATCCAT
TCGCAAACATTGCGGTCCAAACAACTTCTGGTCAGGGGAGACTTATAATGACCTAGCCAA
GGCATATATTGGTTTAAAAGATAGCAGACAGGCTCTGCATTGGCTAAATCAAGTCTTCAG
TCTGCAAGAGGAGCTAAAGTCAGATGCACCAACGAATTCCTTCGTTTTCGACTGCTACGT
TAGAGCTATGGGTGTGCTTGCAGATATCGGCAATTATGACGAGGTCCGCTGTGCGTTTGA
TATTGCTAGACAGGAACTGCAGCGCATGCGTCAAGAGTTCATTGCTTTGGGTAACTCTGC
CAAAGTTGCGTGGGTAGACACGGAAATGGGCGCACTTCCTAGTGTGTACACCCGTTTGGT
CCCTGGATCTGAATAGCTACAACCGAAAGTTTACAGTAGGAACCCAAAAAGGGGAGGACT
AATTACAATATCCACCGCTGTCAAGTTAATGAAATGCGAAACACAAATAAAATTTCATAC
TAGAAAAGTTATGAAATGATTCATTGTTCATTTCGGTATGTGTTTCAAAAACACTTTCTT
CGTACACAAACAAGGATGTTACGACCGACGGCAAATATCTGTCTGA
>CONTIG177
CATCACAGGATTCAAAACTTCCGCATTACGACTGAAGGGATGGTGTACAGATCCCGAACG
ATGTGGATTACAATTCTATCGTTTTTGATACAAGCGATCGGCATTGGTGGGATGTGTACA
GCCAATTTGAACAATGTTGCCACATACCAAGAAGGCTCTGAAGTGGTCTTGCAATGTAGT
ATTACCAGATGCGTAAATTATACCGGTCCAATTCCACATCCGGTCACGTGGACCAAGGGC
GGTTCAAAAATAACCAAAGGAGTGACGTCAGAAGCGATCAAAAACATTGATACCCGGAGC
AGCCTCACTATTACTTTTGATAAATCGGATAATAACCTCGATATAATGTGCAGCTCGCCT
GCCGCCAGTTCAGTCTCTAAAAGGTTAAATGTAACATACAAGCCAGTGGTCACAATAACA
ACAACGACGAACCCCATCTCAGTTCAGGAAAATTCCCAAGTTAGCTTGACCTGTACAGCT
ACACAGAGTAACCCTCCACCGACATCCTATCAATGGACGTTTAAGGGAACTGTCAAGTCT
TCAAACTCCCAGCTGAGGTTTTCAGTTACGAGAGCAGACGATGGTGAATACATATGCAGT
GTTACCAACACTGTCGGAACCTCTACTAAGAGCACAGTGATCGACGTGACATATGCACCG
AGTTCTGTGTCACTGTCTCCAAACGAAACGGTCTATGAGCTGACAGAAGGGATTGACGAG
ATGCCACAAGTGAATTGTACTGCCGACTGTAACCCGTCGTGTACCTACAACTGGGGCCGT
ACTCGTCTGAATGTACTAGATTTGGGCCTGATCAGGCGGGCAGATGCAGGAACTCACACA
TGCTTAGCTAGCAATGGACTAGGAAGAGCTTCAGCGTCCATTGAAGTGAAAGTCAACTAT
CCTCCCGACATAGCATTTGGTGGAAAACAGGTGAGGATGGAGGGGGAAAGACTCCAGTTA
TACTGCCGTGTGAGGGGAGTCCCAGCTAATTATACCTTTTATGAATGGTACCAAGTGTCT
CCATTGGACAATAAAAGGGTCCAATCCGGAAACATGTCCAATGAGGGATGGGCACAACTA
CCTCCCCTCTCTTATATACACAATGGAATCTACTACTGCTCAGTATCCAATGGTGTACCG
ACGCCAGGGGGTCAGACGAATATCACGGGGACAATCTTGAATCTAAGAGTAAATGGTCCC
TTCCACGATCTCCAGGCCATGTACACCAAGACGGGATACGCAGGCGCAGACATCAAGTTC
CTCATAGACTTCTTCAAATTTTCAACAGGACAAATAACCAGGTCGTGGTACAATGCATCG
TCAGGAGAGGCCGTCAGTCTCGAGCGCGGGAGCATCACATTAGAAAACATCGACTATCAG
ACGACGTTCTTCTCAACCAATGTCACCGTAAATGGATACCGTGTCATAACAACCATCACC
AATTTGACTGTCTGGGATTATGGTATATATGTGCTGCATTTGAAGAGTTCTGAGCAGACA
AGGGTCGTGCAACTCAGGGTTGACAGGGAAATTGCTACCAGCAATACTACGAATGGATGG
TTGATCTCCACCATTATCCTGCTCTTAGTGCTTGCTGGGTGTGGCCTGGTGGTTGGTATC
TGGATATACAGACGGGGAAATTGTAACAAAGGGGCCTTTACAAGATGTCTGGCAATAGAG
AAAGACAGAACAAGTGATGAAGAGGACAATGTGGATCAGAACAACAGCGATAATCAGGCG
GTCGATGCTTCGCAGTATGACCCAAGTGTCTACACTCCTCTTCAAATCCATCGACAACAT
TTGCCTGAAAGTCCTTATAGCAATCTCCAAAGTCAATCGGAGCATACTTACGAGTGCTTA
AAGACTAAAAACAATAGCAGATCACCTGTAGCCGCTGGGGGTCAAAGTTCAAATGTCGAT
CAAGAATCACCCTCCGCCATGATGGAAGCCGCAAGCTTGTACCAGAACGTTAATATTAAC
ACTAACAGTCACCACGGTAACAAAGAGACACGTTTGCCGCCAAAACCAAAGCCCAAGCAA
ACAAAAACCAGGAAAAAAGCAAAACTACCCAGAGACACTGAAGCTCATTATAATGGGGCC
TTTAAGGAACGTGAAGAGATGTGACGTGAAGACAGGATCGATGATATCACGAACGGAATG
ATATTATATCATGTTGAACAGTCTCACATCAAGGAAATGCATCTTCAATTCGTCCTAGAC
TCAGATGAAAAGCACATCACTCGTAGGACTAGCGTGTGCTATCTGTAAAATGGAGAACAG
CCTCCTCGTCTGGCTGTGGGGATTGTTAAATAACTAACTACAAATGTTCTGACTGTTTTG
TCTCAACGTTCATGTTAGCTGTAGTGTAACACAACGTTTGAGAACTGGAGGATATGTGAC
CAAGGTTCACTGATGGATGAATTTAACAGTATTTCCTTAGTCTATGGATGAATTATCCTG
CTCATCCGCAATATCCCATTACCTCGATATTAATATTGGCTGTATATATGGCGGATAAAT
AACGTTAAGATCACATGATGTGACGCCATTTTTATCAATATCATGAAAATGCTTCGTTGT
GCGCAGCGAAGATTTTGAGAACAACTGCGTTACACACGGGTGCCATTCTATTGATGTGCC
TCCCAGATAGGATTGATATTGACAATAATTACAATTTAACAAGAGTTTAAATGTTAACAA
AGCAAGTGACATAATGCTCTAACCAAGTATGCCAGTAGAGTAATGACATCTAACCTAGTC
ATCTTAGCCAACCTCTATGTTGTCACATGACTGTTGCCGAGGTTGCAATGATTTAAACAT
ACTTCTTCTATGCGTTGTTTTCAATCAGATTATTACTTTCAGAGAATTGAGAGTAGATGT
TTATAAGCAAATATAAATATATGTGGGTAGCTAAAATGAAAATTCTACGCTACTTAAGTA
TCGTAATGAGGTTTTACAAAATTAATATTTCACCCCTTTGGGAGTGAGACTAGGGGATCT
CAACCCAAGGAAGAAATTCTTCAGTTGCCAAAACTTGAGGTTGGCGAGTGTTTAACAGTT
AAGGAATCTGAGATCCCTTGTCTCACTTCCATGGGGGTGAATGATGATTTTTCTCCTACC
CTGTTTACCTTCGTATTTATCTAATGTTGCCGTTACGTCAAAGCGACAATGTTGACCTGA
CGTGATTGAATTGCCGACGTGACGTCATTGTATTGTTGTCATGACGTCATTGTGTTGTTG
CCACGGAGTAATACATTTGTGGAGCTCGTGATGCTTGTCACAACCCTAGGCTGAGATAAG
AAAATCTTACACCGGCAAAATTGTTGATGTACTTGTCCATGATTTATTTACGCGACATTT
AGCGGAAATGAACGTCATAGTTAACGTCATTTTCCTGACGCATCATTCAGGAGCGAAAAA
TTCCATTCCTATTGAAGAATTTTGAAAAAAAGAAAAGAATATGCAATTTCTACTTAATAA
TTTACGTAAAAAGTATGTTTTGTTTTTTTATGTGTTCGAGGTAAATTTATTTCCGGTTGA
AATATTCTATAACATCTCTGCTTCTTATCGAATGAGATTTGGAAAAAAAATACCCAAACA
AATCAATAATGTTTTGATGTAACTACGAGTATGTTAGAATGAATGCAAAGAAAGTGTTGT
TAGCTCACCTGCCCGAAGGGTAAGTGAGCTTATGCCGTGGTGCGGCGTCCGTTTGTCCGT
CCGTCCGTCGGTCCGTCCGTCCGGCCGGCGTCAACTTTTTCATTTAAACAACTACTTCTC
AATAACCAAGAGGGCCAGGGACTTGATATTGGGCATGTAGCATGCTGGGGTGAAGGGCAA
CAAAGTTTGTTCAAATAAATNNNNTTGACCTTCATTCAAGGTCACGTGGGTCAAATAGGC
TATAATCTTCAAACAACTTCTTCTCAATAACCAAGAGGACCAGTGACTTGATATTGGGTC
TGTATCATGCTGGGGTGAAGGGCTAC
>CONTIG178
TGACCCCTACAATAAGGTCAAGGATAAAGATGACCCCTACAATAAGGTCAAGGAGAAAGA
TGACCCTTACAATAAAGTGAAAGATGATGACCCCTACAATAAGGTCAAAGAAAAGGATGA
CCCCTACAATAAGGTCAAAGAGAAGGATGACCCCTACAATAAGGTCAAGGAGAAGGATGA
CCCCTATAATAAGGTCAAGGAGAAGGACGACCCCTATAATAAGGTCAAGGAGAAAGATGA
CCCCTACAATAAGGTCAAGGAGAAAGATGACCCCTATAATGAGGTCAAGGAGAAAGATGA
CCCCTACAATAAAGTGAAAGATGATGACCTGTATAATCAGGTCTCGGAGAAGGATGACCC
CTACAATAGGGTCAAGGACGATGATCCATATAATAAGGTTAAAGAGGAGGGAGAATCGGG
CGGTTCATTTATGGATTTTGACCCCTACAATAAGGTCAAGGACACTGATCCATACAACAA
GGTCAAGGATACTGACCCTTACAACAGAGTGGAAGACGATGATCCCTATAATAGAATAAA
GGGGGATGATCCCCCTTATAATAAGATAAAAGGTGATGATGTTGACGACCCTTACAACAA
AGTTGATGATGATGCTTTTGTAGATATTACAGAGGATCCGAAATATCCGTATTCTACTGT
GGATCCCAATCGGAAAACAAAACAGGTGACAACAATAACAGTGACTCGTAATAGTATGGA
GGTACCAGCTGGGGCCGTGGGCGGGGCATCTCAATTAGAGGAAACTTTCAAAGTTGAAGA
AGGCGGGGATGAATATGCAGTTGTTGTGAAAAATCGGTCGGACTCATCATCCGTGGCAAC
TGTTGTGAAGGCTGACACGCCTCCTGAGATCAAGCCCTTAACACTTCCCCCGGAACCACC
GAGGAATTACCGGAGAGAAGAAACAACAACAACACAGGCGCCACCTGGTGGTGAAGCCAC
ACCCACAACTTCAGTCAACCAATCACAAACGCAGACTCCAGCTGCCACAAGTGTCAATCA
AACCTCAACTGCTGAAGGAGAAACTGCGCAGGACGCAGGTCCTCCACGCAGGGAACCCGG
CTATATAAAACTGACGTCACGAGAGTCAATGGCGAGCATAAATGCCCGTCGCGCGCTCAA
CATGTACGAAACTGTGGCAGAAACGGAAAATATGTATGCAACAGTGGAGGGAGGCTCAGG
TGATGGCGTTATTCGTGCGGCACCCACAAACCCTGCTCCTAACCGGGCCAGTCTCCCTAA
CGACTTCTATGCAGAGATCGGAGGTTCAGGTGATGGGATCATACCTCCTCCCCCCACAAA
CCCTGTACCGAACCGAAACAGCCTCCCAAACGACTTTTATGCTGAAATAGGAGCTTCAGG
AGAACAGCAGGCTCGCGTTCCTGCCCCGCCTTCTCTGGATAGTCTTCACCTCATGACAAA
GACACATCACGACGTTCGTCAGGGGTCAAGGTCATCCACAGAGGAAAGTGAAATTCGGCA
CATTGTACCGGAGCAGTTGTCGCCAAGTGGCTTTGTCAACTCGCCTCCATATGGAACAGC
AGCTAGAGCAAGTTACGGAGATCCTCAATCGTCAAGTCCAAACATCCGGGGTGCTAGCGG
AAAGGTGACCCTTGACCCCAATTACCAGACTGTGAGGGACTGTGTCAATGAAAATGACCT
TGACTGTGACATTGACCCTAATTATGAAAGTGTAGAGGAGGCAAAGGCAAAGGTTTTCGT
GTTGGAACAAAAAAAGGAAGACGGACAAACGCCAGCGGACAATAAGAAAAAAAGGAATCA
TGTTTATGAGGAAGTGAAACCCTCTTCGGAAGAGAGAGGAAATCCGACTCGTGCGTTACG
TTCTCATATGTACGAAGACATTGATGAAGTACAGGAACAGAAACGAGAACTGAACAGAAA
GTCACAAGAAATTTCAAAATCTAAAAAAATATAAAAAAAAAAAAAAAAATAAACACATTA
ATTTTATGAAATCATAAAAGATATTCCCCGAATATAAAGGTTTCAGATTTGTTTCAAACC
CCAAAAATAGGAGGC
>CONTIG179
TTGCGAGAAAGAATGCCCAGAAGGAACGTTTGGCGCAAATTGTAGTCAGACATGTTCATG
TGACGTCACTTCCTGTCATCCTATCGACGGCTGTATCTGCCGACCACAGGGGAAATACTG
CGATACAGTGTGTCCGTTACTGACGTTTGGTGCTGGCTGTAGCGGTCAATGTCCCTGTTT
GATGATCGGGACGAAGGATTGTGAGGTGCTGGACGGCTCGTGCGTATGTAAACCTGGATG
GACAGGCATATTCTGTGATCAATTGTGTCCCAAAGGGCAGTTCGGAGAAGGATGTCAACA
GACATGTGAATGCCAGTCAAATGAATTCTGTATTCCTACTACCGGTGACTGTCTGTGCTG
GGATGCCAATACCGGATTTAACTGTACCGCAGACACAGACACTGCTGTCCCCGGAGAACC
TCATCATAAAGCAGTATTTCAGATAACCGTGTTGCATATTGCGATCTTGACTGGAGGTGG
TCTACTCATCATATTAGCACTGGTGTGTACGATAGTCGCCTGGAGGCGCAATCGATCGCA
CGGCATAAGCCAATACAAATTCAACAACAAAGATTCTACTCTTAAGATTGTGCATGAGGA
TTTGCCCCCAAGGGAAGACCTATCCAGATATCATGATGAGTCTGATGCAAACAGGAGAAC
CCAGTCCTGCAAGAACAAGAGAAAATCTCACCAAGGTGGTGCAAACAAACAGCTGGACGT
TCTCAATCTACCAACTAGGATCAAATCAAAGCCACCTTCCACCGTGCTCGGTTTTCAGCA
GTATAGTCCTACAGATGGGGCAGCATTCGACCTGGAAGAGCTTAGTCGACACTCATATGT
CAACCTCAATGACGAGGACATATCCAAACATGTGGTAGAAGAGGAACATGACTATGAACG
TCTAAATAAAAATGAAATAAATTCACCACTCCAAGACTACGAGGTCTGTGTCAAGACTGA
CCGGCCGTATGAAAATGTTCCGTCGAAGAAAAGGAGTATTCTAGGATCGCTCAGGAAGCT
TGTCCGAAAGGAAAGTCGGCCGGACACTGACAGGGAGCACCTCTCGGAAGATACCGGGGC
AGGGATAAGCAGGACCAGTTTTATCACTTTCAATAAGCAATATAAATAGTATCTGTAATA
TGTTGGTGTCGATACCTACAACCTGGGTAGATATATAGAGGTTACACTACGAGTGGTTGT
TGGATTTGGATTTTATTTCACACGAGTAAGTTATTTTTTAAAAAGACACGATCTTTAGCG
AGTGCCTTTGTAACTTTTAAAAAATAACTTACGAGTGTGAAATAAATCCCATATCAAAAA
AATCACGAGTCGTGTGACCAGTTTCTACCACAATAATATCAGCTTGAATCAAAGGGAAAT
AATATTTCACGCATGCAAATAATGTGTACAGGTGAAGGCCTGGACCCGGTGATGTGTCGT
CATTCG
>CONTIG180
GGGAATTACTGAATGAAAAGGATAAAGATTATTTATAGTAACAATATATAATAGTGATCC
TCTTCATTCAGTAATTCCCATAGTGCTTCATCCTATACAAAAGGGCGCTGCCCTTATTTG
TGCCCACTGTGAAGTAACCACCATTAGGGGAAAAGTCCATTGATCTGGGTAAACGCAGTT
CATGGTCCTGGCGCTCTGGATAGTTGGAAAACACTGTCATAGAGGGCAGATGAGCCAACT
TAACAGCCTTTTCTGTGAAGTTTGAAGACATTGCCAGTATCTCTGAGGAAGGATTAAAGA
TGGCATCTGTACATGGTGTTGTCAAGTTCATCAGTGCTTTCAAGGGTTTAGGTGACCTAG
ATGTCTGGCAGGTCTTTGTCTCATAGATGTTTACGACTCCACTGTATGACCCACAAGCCA
GATATTGTCCGTTAGGAGAAGCTGTGATACAGGTGCCCTTGGTACAGCCGTCGTCAATAA
AGTGATGTACACATTCACGGGTGCCCAGATCCCAGATATACACTTCTCCATCATCTCCAT
GAGAGAACATGGTCTCTCCATCCCTCGAGAAGGAAACCGACTCAACACTTCCATTCATCT
TCAGGCTTTGAATCCATTCTTTGGACTTTGCTGAGATTAGATGCATGTTGCCATGAGATC
CCAGGAACACAAGGAAGCGACCATCAGGTGACATCACAAAATTCTTCATCCTTGTCTCTC
CGAGCCCTTTTATTTTTGGAACATTGATGACTTTGCCAGCTATCATGTCGTAGTAAACAA
AACTCCTGTGTTTGGAGCTGAGCACGACCTGTTGGCCATCAGTGGTGAAATGTGCCGAGA
AGATCGGGAAGTTATCGAGGAAGACACTTTGGATCTTTGGGTTGTTTTTACCATCCACCT
GGAACAAACTCAACGTTTGGTTTGAACCCGCTGTTAAGATCACCTGTGCTGATGGATGAA
ACTCAACCGCATACAGTTTCCCCTGGGGAGGGGAATCCCTGTTTGCGTTAGGACACTGTT
TTATCTGAATAAAACCTTTGGGGAGAGAGCGGTCAGTAGTTAGGAAGTTTCCTGTCTTTG
ACATCAGTTCCTCTGCATCACTGTCATCGTCTGATCCGGACTGTCCCACATCATCAGCTC
GGAACTTTGACCAGTTAGGATTTGAAGATACTTTCTCAAACTTTGATTTCAGTCGTACTG
TATATTGTTCTGTTCGTATCCTGCATTCCTCTCCCTGTTTCATGCCTTCAAATTTCTTGG
CCTTTGTCATTTGAACACTTCCAACCATATCATCTACATCCTCCCACACAGGTTTCTTCT
CTCTTTTTTGTGGAGGTTGTAAACCGAACACATCCTCTTCTGTTCCTGTCTTTCGTTTCC
CAACATCCAGATTTTTTATAACTTCATCTGGGGTCCCCAAGACGAGTCCTTCGAGAATCT
CCTCTTCGACATCCTTCCCCTTCTTCGTAATTCCTAGAGCTTGTTTACGAGAAAAGGTCT
TACTAGCTTTATTGGATGTGTGTGAAGTCTGTTGATGCTCCGTATGAATCTTTCGACGCA
ACATTTTATCAAATTTAGTTTGTATACCCTATCTTGTGGAGCCCATGTGTTCATTCCATG
TCAATTCGGAATTTTAACTACAGTGGCTTCCTCGCTATCGATCCCCCGTACTCTGCGTTG
ATACCACTGC
>CONTIG181
TACAAGCTGATTAGAAGTGAAGACCCATGACAGCCTTTTGGCAGCTAGTCCCACCATAAC
AAAGTTTGTCCTGGGGGATATGCTCACAGATATAGCATTAGGCCCAAAGCTTTTTGTAAA
GAGGCACTGTCCTCGTGACTCTGGTACCAGGGAGAAGATAGCCAGGATATTGTCATCTGG
GAATCCTCTATGACTTGGTACGAAGGTCCCAAGAAGTGTACGATCCTGGGAGATATCACA
GCTAGCATCGTTATGGAGCTTACAGTGAGGAACAATCACATCCACGGTGGGATCAGAAAT
GTCTGGTATGTCACATTTAGTGAAGTCCCATGCCTGTATTCTGTGGGTGTGGTTGATGAT
GTTATTGGCCACGGCTGGCTCACCTCTACCCATGAAGGCACCCGCAATGGCCCTATTAAT
GGCTGTCTGTAGCGCATCATTGGGGCGGTTGATGGTGTCGTCAAGGATACTGACGGAGTA
GTGTGGATGAAGGTGATGGCGTTGCAGGGAATGCCAACTGTGGGTACTAGGAGGCAGTGC
AAATGTGGACGGGAACGACTCTCGTGCCGGCAGGGGCATGTCGGGGTCAGAGGGGGGTAA
GGAATGGACCTGGATGTTTGTGGCTGTAGACTGGGAAGGCCCTCTGAGGGCCGTCTCCAG
TAAGGGATGAGGGGCTCCAACACCTGGACGACGATGACTCCCAATGTCTGGTGGACCTTG
AGGAATGTTGATACTGGGTGGTGGGGACGGGGACCTACGAGTACTCTCCGGACACCGGGT
GATGGTTATAACTGGGTTAGTTTGGGACGGGCCATTTGTCCTGCTTTCTGTTACAGGTGG
GACAATTGGTACCTCCTCAGCCGCTGTCTGCTGGGAGTCCTGGGAAGGTGACAATGATTG
TCTAGATATCAAGTAGCTATCCCGGTCCTGTTGTAGCTGTTGTATACTTTCATGAAAACT
GTTTCGAAGCGACGTAATTCTACGATCAAGTTCGTCCATCTCGCGTTCAATACGGGCTGT
AATTGTTGCAAAATTGTCCTGTATTGCTTGGTACCCTTGGCCATTGTTATTATCACTGGA
ATTTGTTTGTTCCGCAGTCTGTGATTGGTTATTATTATTATCACTTTGAGTTTGTAACAC
ATACACTGATTGGTTACTGTCTGGATTGACCACTGAATTATTATCACCTTGTGTTTGTAT
ATCAGAATTTCCTCCTATATTCTGAATGGTGTGATTGTTATCACCAGAACTAGGGTCCGA
TGGGATACTCCTGACAGTTTGTAACAAAGAATTTAACTGGCTAGGTGGAATACTGATCCC
TTGTGCTTGGCTAGCCAGGTGGAGTAGAGAACTAAGCCTATTCTGGTGACTAGAAGGCTG
ACCCTCTGCTGCATCAGCTAGTACTGGGGAGCTACTGGTGTCTGTGCTTGTCTGAGAACT
TGCCACATGTGTGGTTACAGGGTTCTGTGACGTGCTGGCACAGACGCCCTGACGCCGAGC
TGGTCCATAGCTATGTACCTGTACCCTGGACGGGTTCAAGTTTCTGTAACGCTGTCTATA
AGTTTGAGATGGCTGTGAAAATGCACTCCGGGTGTGGTTGAACCTTCGACTTGCGAATGG
CTCCCACCGGCCATATGTAAGCTGGGACCTGTTAAAGTTACAACACACTTGACAGTCCCT
GTTGTCACAGTCAGAAGCATGCTGGCCCAGACCATGCTCACCAGTGTGAGAGTCTGTCCT
CAGTACTGGGGTCCGCTGTAGAGTAGGGAGTTCATGAGACCTAGATAGTCCTCTCATATT
ATCTACTGATCTGGTAGATAGAACACCAGTCATGCTTGTAGTAGCTCCTCCATTGGTTGC
TAAGGGTAGATTCATTGCACCAGTTTCGTTGTTGCGCTCCATCGCCACCAGGTTTGAGCT
GGAAGTCTCCCCAGCATTGTTTCCAGTACAGTTCCGACACCTATCAGTCAACCCAGGGTT
AACAGTAGTGGCCGTAGTGGACCGGACATTATGGCCACTGTCCAGTACAGTTACTGGGCG
TACCTCTCCACGCCTAGATCTCAATCGACTATGATCAGATGCACTACGGCCAATGACTTC
AGCCCTTTGA
>CONTIG182
TGGCGCCATATGTCTTGACTGCCGGAAGTGGTCATTGCAACACGTGTTAGCCAAATTGAG
ATCTTGAGGAGTGTTCGCGTAATTGTCACTAAAGCTTGTGTCAACTTTAAGACGAAAATG
AAGATCGAAGTAAATGAAAAGAAAGAGAAAAAGGTTAAGGATAAAACAAAAAAAGATTCA
AAGAAGTCTAAGGACAAGAAAAAGGAAAAGAAAGAAAAAAAATCTCTGGAGAATGGTGTA
GGTTCTTCACCAGAGCTTGAACCTAAGGATGAAAACGATGTGAAAGAGGTAGAAAATGGA
ACAGCTTCAAATGGGCTAAATGGTCATCAGAACGACAAGGAGGAAAGTGACCAAGAAGTA
GAACTTACACCAGAACAGGCTGAGGGAGCGTTCTCAAATTTTAGAATTTCAGCTGAGACT
ATAACAAAATTGAAAGCTAAAGGAATAACACATCTGTTCCCTATCCAGTCGCAGACCTTT
AACTATGTGTATGATGGAGAAGATGTTATTGCACAAGCAAGAACGGGAACAGGAAAGACA
CTGTCCTTCGCACTTCCATTGGTGGAGCGTCTCCATAAGGACAACACACAGAAAAGAGGC
CGACCACCAAAAGTTTTAGTGATGGCACCAACCAGGGAGCTGGCTAAGCAGGTGTGTAAT
GACTTTGAGTCCATCAGTGACAAAATCTCATCCTTCTGTATCTATGGTGGCACTCCATAC
TATCCCCAAGAAAATGCTATCAGGGCTGGTTTAGATGTATTGGTGGGGACACCTGGCCGT
ATTCTTGATCATGTGGAAAAGGGCAATCTGGATTTCTCTACCCTACAATATGTGGTTCTG
GATGAAGTGGACATGATGCTGGACATGGGCTTTGCTGATAGTGTTGACCAAATCATCAAG
TCAGCCTACACAAACAAAGAGGAGGGGACCAAGCCTCAGACCCTACTCTTCACAGCAACA
CTGCCCCCATGGGTGTACGAGACTGCCAAGAAGTACATGGATGTAAATAACATAAAGAAA
GTGAACCTGGTAGGAACCCAGGAGAGCCGTACCTCCACCACAGTTGAGCACATGGCCATC
AAATGTAGCTATCACGACCGAGCAGCTACTATCGGAAATGTTGTGTCTGTGTACAGTGGT
GAGCACGGACGTGCCATGATCTTCTGTCAGACGAAGCGTGATGCTGATGAGCTGGCAGTC
AGTCCACTTATCAAACAAGATGGGCATGTTCTCCATGGCGACATCCCACAGGGAAAACGA
GAGTCTGTGCTTAAGATGTTCAAGGAAGGCAAATACAAGGTCCTTATCACAACAGATGTG
GCAGCACGTGGCTTAGATGTCCCGTTGGTTGACCTTGTGATTCAATGTAATCCTCCCAAG
GATGTTGACTCCTACATACACAGATCAGGACGGACTGGGCGTGCTGGTCGCTCTGGCGTC
TGTGTGTGCTTCTACAAACCCCAGGAGGAACATGATTTAGCCTGGGTGGAGACAAAAGCA
AGGATCAAATTTAAGAAAGTTGGAGGGCCATCTACAGCTGATCTGATCAAGGCTTCAGCA
GACGATGCTGCTAGGTCTTTAGCTATGGTGACAGACGAAACTCTGCAATATTTCCGAGAG
TCCGCTGAGAATCTGATCGCAGAACGTGGTGCAGTGAATGCTTTGTCAGCAGCCCTTGCT
GTGATGTCTGGAAGTAAAAGCATTGTACCTCGCTCTCTCCTCTTATGTAAAGAGGGCTAT
ACAACATATATCTACAGGACCAACATAGAGATGCGTGGCATGACATATGCTTGGAGAGCT
CTTGAACGCCAACTACAGGAAGAAACCAAGGAAAAAATCAAAGGCATGAGGTTCACCAAA
GACCACATGGCTGTTGTGTTCGACATACCTGCAGATTGTGACGATTACATTGCCAACACA
TGGGTCGACTCGGACCGAGATTCTCTCATAAAAGCTACAGAACTTCCAGAGATGGACGAA
CAAACATACAGCAGCTTTGGACGTGGAGGGGGTAGAGGTGGCCGAGGAGGTGGAAGGGGT
TTTGGTGGACGTGGATTTGGGGGCAGGGGACGAGATCAAGGTCGAGGAAGTCCAAGAGGG
AGGGGCAGCGGTGGGGGATTCAGAGGGGGATTCAACAAAAGAAAAGTAGACTTTAGCGGC
GAACCACAAAACAAGAAAATGAAATTTGATTGAACAGATGATTAATTTAAATGAAATTTA
CCATGAAGATTGTCATTTAAACACATGTTAAGAGATATGAAGATTGTCATTTAAACACAC
ATTAAGAGATGTGAAGATTGTCATTTAAACACACGTTAAGAGATAAGAAGATTGTCATTT
AAACACACATTAAGAGATATGAAGATTGTCATTTAAACACACATTAAGAGATATGAAGAT
TGTCATTTAAACACACATTAAGAGATGTGAAGAATTGTCATTTAAACACACATTAAGAGA
TGTGAAGAATTGTCATTTAAACACACATTAAGAGATGTGAAGAATTGTCATTTAAACACA
CATTAAGAGATATGAAAGATTGTCATTTAAACACACATTAAGAGATGTGAAGATTGTCAT
TTAAACACACATTAAGAGATGTGAAGATTGTCATTTAAACACACATTAAGAGATGTGAAA
GATTGTC
>CONTIG183
TCTCCGGTAACGCGCATTGGTTGCTTCAAAGGATGATGAACACTACGGGAGGCCAGGGCC
CATCTGGTCCAACGGTTTCCGGACCTCCTGTCATGTCCCAGGTCGACCGAGTCCCATCTG
TCCTGTCCCAGATTGACCGTGAGAAAATCTACCAGTGGATTGTCGAACTAACTGGTCCTG
ATACCAGGGAAAATGCTCTTCAGGAACTCAGCAAAAAAAGGGAAGTTGTCCCTGACCTAG
CTCCCATGTTGTGGCATTCATTTGGCACAGTGGCTGCCCTCCTCCAGGAAATTGTTAACA
TCTACCCGGCTATTAATCCACCTCACCTTACGGCACACCAGTCTAACCGAGTGTGTAATG
CATTAGCTTTACTACAGTGTGTGGCTTCCCACCCCGAGACACGTTCTGCCTTCCTTCAGG
CACACATTCCACTGTTCCTGTACCCATTTTTACATACGGTCAGTAAGACACGGCCATTTG
AGTACCTACGTCTAACTAGTCTTGGTGTAATAGGAGCACTTGTCAAGACTGACGAACAGG
AAGTAATCAATTTCCTCCTAACAACGGAAATCATCCCACTGTGTCTGCGGATCATGGAGT
CTGGCAGTGAGTTGTCTAAGACGGTAGCAACATTTATCCTTCAGAAGATTCTGTTGGATG
AAATGGGACTATCCTACATTTGTCAGACCTATGAACGCTTCTCTCATGTGGCTATGATAC
TGGGTAAGATGGTGCTACATCTATCCAAAGAGCCTTCGGCCCGACTGCTGAAGCATGTAG
TACGTTGCTACCTTCGTCTCTCAGACAATCCAAGAGCTAAAGAAGCCCTGCGGCAGTGTC
TTCCAGACCAGCTCAAAGATGCCACATTTTCTCCATGTCTCAAAGATGATAACTCCACTA
AACGCTGGCTTCAGCAGCTACAACAGAACCTTGAAACAGCAGTGACTGTCCCGGACCCTC
GTAGCATGCCCCTTCATCCTCAGTGACAACTGTCCTTGAACGCTGGTATATGTCTTTCCA
TTTAGTAACAACCCAGGGCATGTACCAACCCCCTTGATAGGATGCATTCCCAAGTAAAAA
CTATTCTTGACCCCTGGAGCAAGCCACTTCATTTGTATGTTTCCCTTATCCCCAGGACAT
ACCCCTCCCTGTGCTCTGTACAGGTATATCATGTGGTGCTCTGTACAATTATATCCTGTG
TTTTGAACCCCAAGTATGAATCTCCCCAAAGTAACAGGTACCCCTAACTTCTGGTGTATA
CATTTAATGCATCTACAGAAAATGCACCTGAACTTGCAACTGTACAGAGCTTAGAATATA
CCAGGTAAATTGTTGACATTGACCATGTAAATGTTTATCAAGTGTCTCGCAAACTCCAGT
ACTTTGATGTAGTGTAGATATACACAAAGTCACACTGAGGAATATTGCCAAAATGTTTCA
AACCAATCCCATACATGTTTTAATCTGTTTACATGATATATAGATTGGTTCATTGTTAAG
GTGTTGTTGATGTTGTTACTTATTAATGTATCAGAACCTCTTGGTAGAGGTTCGGCGTAG
ACTCCGTGGCCTTGGTGTATTATGTGTGAATGTGACGCTAGTCCTGTGTATCTAACATGC
GAAGGGCATGTCACTAGAACTAGTCTTTGGAATGGAATATGTGTGGCAGGAAAGAAATGT
GACTTTACATGTGATATGTGAGAAAGGTGGCAGTCTGGGTCATCTGAAAAGGGTGGCAGT
AATGTGAGAAAGTTGGCTGTAATATTTGAGAAATGAAGCTGAAATATATATATGCGAGAA
GAGGGTCTATTGTATTTTGAAATGAAAGGACCTTTCTTACCTATTACCTGTAACGTGAAA
GTTTAACGGTTTGTTGTATGTGTATATTCACTACCTTGCCAAATTCAGATGGCAGTTATA
TTGTGAATGGCATATAGCCTGATTGTTAGCATCACCATTATCATATTATGACATTTTATT
AACGACATTTCCTACTGAATTATGGCAGTTCTGTGTATCAAACAAACATAAATTATACAT
ATATACTGATGATAACTTGAATTATAATTTTGGTATTATCCGGC
>CONTIG184
GTTAACCGCCAAAGAGGGTAAACAGGTTATGGAAGACAAAACACGACTGACAGAACACTT
CATAGCAACACTACCACAGCTTCTCCTTAAGTATCTGATGGACCCAGAAAAGGTTGCCAA
TCTTTTAACGATCCCACAATACTTCAACCTGGAGATCTATACAGCTAGTCGACAGGAGAA
GAACCTGGAGCTGACACTACGCTACCTACACGAGGTTGTGGAAAAACACACAGACACAGA
GGTCTTGGAGGCAAGCTCCAAATGTTATGAATGCCTGTGTAATGAGGACTACGCTATTGC
TGGAAAGTGTGATGTGGCCAGAAAAACTCTTATTGACTCCCTTGTTGCCAAGTTCAAGGA
AGCCATGCAAGACTTCTTTGCTGAGGGTGAGGAGCCAGATGAGGATGAAATGTTTGCATT
GGTAGCATGTCTAAAACGGATCTATGCCTTTTATAGTTGTCACAATTTAACAAGTTGGAA
TCTCTGGGACGATCTGTTCCACATCATCAAAGCAGGAAATGACAACCAATTAGCAATTCC
TGAGGAGATTATCAGTAAAGCGATATCCTCATGCAGTATGGCCATCCTGTGGTATCTTCA
GGCTCTAGATACCAGTAACCCGGACAAAAATCGTATGAGGATGCTGAGGAAGAGATTGGA
GGAGTTGATGAGACATTGTCATGAACTTATGTTTCACCAGCAGGACAAAGTCACAGAGGA
GAGCTACATTACGATCTGTGACCTGCTGATCGTGTTCAGTAAACACCTTGGGGACAACGG
TGTAATGAAACCGCTCGTGTTTGAGCCTGACAAGACACTACAGACACAGCTTAGCAACTT
TCTTACAGAGAAAGTCTTTGTCGAGGATGAGGACGATGATGTTGACGAGAATGTAAAGAT
CGAGGAGCTACACAAGCGACGTAACTTCCTGGCCTGTTTCTGTAAGCTGGTCGTGTATAA
CATTGTCAGCATCAGGGTAGCAGCAGACATGTTCAAACACTACATGAAGTTCTATAATGA
TTATGGAGATATCATCAAGGCAACATTAGCCAAGGCTAGAGAAATCAACAAGGTGACCAC
AGCTAAAACCCTCGCACTTAGTCTCACTCAGTTATTCCGAGAGCTACATGCAGAACAAGG
CATAATTGACAGATCTTCTGAAGCCTTCCAGTCTCTTAAGGAACTGGCGAGGAGATTTGC
CTTGTCATTTGGACTTGACCAGATCAAGAACAGGGAGGCTGTAGCAGCTATGCATAAGGA
GGGTATCCTGTACGGTCTGGCAACGGAAGAAGGTCATGAAGGACCCCCATCCAATATTGC
CTTCTTGGAGGTGTTGTGTGAGTTTACAAACAAACTCATGAAGCAGGATAAGAAAGTGGT
GCTGAACTACCTAGACAAACACCTGCCGGCCACTGGGATTCCCCAGACCAACCGTAGTGA
TGAATGGCAGTCTCTGATCACCTATAGAAATAGTTTGGTCCAGGGAGAACACGAAATCCA
CCCCATCACACTAAAACAGGCCTCACAGAGGCGCTATGGCAAACGCAAAGCAGACATCTC
TGACCACGACTCTAACACTGGAGATTGGGGAGAGCCTCCAACACCGGCACCAAATATGCC
TCCACAGTTTACCTCTACGGCCATCAAACGACGCCGTGCTGACGAGGAGAGTGTCGGTGC
ACCTTCAGAACAAGGATCGGAACAGGACTTCCAGGACTCATTATGGTGACCTTGAGCTTG
TTTTTGGTGACCTTGAGCTTGTTTAGTTCATGCTCAGTCCCTTACTATGTGTGTGGGATT
GTTTCCCGTCCAAGATATCTACCACCGAAGTCCTGAAACTCCAAAAATCCTGCATCTATC
AAAGACCAGTGGACTTGTTATAATATGCATCCTGATTCAGACTTGCTGCATTTTGATATG
TTAAGACCTGTCCCAACATTTACACTTAAGGCATGGATAAAGTCTATCGGACTGGATTGA
TGTTGCTGAAGACATATAAAGTGGTCATATTTTAGACAATATTAAACATTTTGTGAGATT
TTACTGTAGCTTAAAGAGTCCATACCCCTTTATACAGAGTTTAAAAAGGAGGGCAAATGC
TCTAAATAGGCAACCTCACCATAAGAACAAAATATCTGAATATACCATTGTACGTGTGAA
AACCAGGTACAATCTANTNTTTACTGCTGTNTTTAACATCAAGTTGTTGTTTTACTTTAG
ATGGCTATTGAATTGTAATTTGTTTTCTGTAACATTTTAATTTCGAATTTTGAATTTTTA
ATAAAACTGTAATGTCAGTTTTTTTTTTACTGCTGATTGTATTTATTAGATGTTGATAGT
TTTATGTGAAGTATATTGTATTCTGAAATCTTGATGTTGTATTTTTGTTGATTCATATAA
TTTTTCATAATTTAGATGACTGCTCTCTATTTACTAATACCATACTAAATTCCTAAAATT
GCTCATTCTTTTCTTTCGAAAATTCCTAACATTTCTCATTATTTTCTTTCGAAAATTCCT
AACATTTCTCATTCTTTTCTTTTGACAGTTCCTAACATTTCCCATTGTTTTCTTTTGAAA
ATGTTCTCCAGCATTTTCCATTCGTTTTTCAATAGAGATTTATTACAGATGGAAGATACT
GGCATACATGTAGTAACAATCTTTGTATTACAATTATTCTATTCTTTTTCTAAACTTACT
TTTCAACAACTTTTAGCCAAATACTATTTGATGTTTTTAATGTGTTCATCATATGGTAAA
GATTGAATAAGGATAGAGATATGTCCCGTATATCTCGTAAATATTCAATTAGGTTACTCA
CTTCTTCAGTTCTGATTAGCTAGTGATTTTCTTTACCATAATTCATTGTGTAAGGCAGCA
GTAGATATTGAAGTAGGATACTCTTTTTAAAAAAAAATCATATAGAGATGCATTGAAAAT
TGTATTATAAAAAAAATGTAGTGAATTAATGGAATGATGATTTGTCAGGTTTTTTTTCCC
GAAGATATACACTTTAAATAATTTTGTCACATCACTTCAATGCATTCATAACATACATAA
TCAGCTTTCTCTAGTGGATACAAGTTTATTACTTCATCTCAATAGTTAATGTAAATGTTC
TCATCATGTTAGCTTTACCATTGACACATAAAAGGAAGGAAATTAGAATATACAGTTGTA
TTGTAAATAGATGTAAATATCCTACCAAGTGTAGGTTCAATAACATTCACAGATTGTGCA
ATTTATAAGATATGTATTAAAAAACTGATAAAAGAAATTAAAAATATAACAGCTATTTCC
TTCTGTAAAAGAATTAAATTCAANGNAAAAAATAAATTTGACNGAAG
>CONTIG185
CGAACGAATGTGTATTCGGCGCATGACCATTACGTCAGGTCCAACTTCTTTCGGATCCAG
GTCTGGTTGCATGCAACAGTGTCGTGCGGCTTCAAATTGTTTGTGATAATAATTTAAAAA
GCACACTTGACGTTACTCTAATAATGGCGGATTTATTGGGAGATTATCAACCAAACCAGG
AGCACGTTTTTAGCGACCTCCATAACGACGACTTTGAGAAGGTGGATAAAATCCCAGAGC
AAGACGAGGCGATAACCACTACGTCGTTTACCGGTGAGGCAGCCGAGGAGGATCGCTATG
AATCTGGTACATCCGAGGCGAATGCCTCTAATCCTCTCGTAAACTTTGATGATGGTGACC
TGACACCTCAAGATTCCCAAACTAGAGAACCTTTAATTAATTTTGGTTCTCAGTCGGGCC
CTCCCGAACCAACTGCACCCCCTGCACCAACAACTGATTTTACAAGTGGGATGGGGGAAA
CCAATCGTGGCTTTGAGTACGAACTAGAAGCAGATACTTCACCTTTCATACAACCCGAAC
CAAAAGTAACATCAGAACCTGTGTCTGTCTCCAAACCACCGGCAGACACATGGCTGAAGA
ATGTCGACCCAAGAGTGTTGAACCTTGTGTACTGGCGTGATGTGAAGACGACGGGGGTAG
TGTTTGGCTCCATGATGTTCATCCTTCTGTCACTGTCCTGTTTCTCAGTATTGAGCGTTC
TCGCCTATCTATCTCTGGCTGTTATCACCGTCACGCTCAGCTTCCGTATCTACAAGAATG
TCCTCCAGGCTGTCCAGAAATCTGGAGACCCACACCCATTCAGAGTCTACCTGGACATGG
ACATTGACGTGCCCGAGGATAAGGCCCAGATGGCTCTCAAAAACATCACACGGCATGTGA
ACAACACCTCTCGGGAGCTGCGCCGTCTCTTCCTTATTGAGGACTTAGTCGATTCTCTCA
AGTTTGGCCTGTTGCTGTGGGTGCTCACCTACATCGGAGCCTGGTTCAACGGAATGACAC
TGATCATCCTTGCTGTTGTGTCTGTGTTTACACTTCCGAAATTTTATGAGACTTACAAGG
TTCAGATTGATAACTACTTCAATATGGTCTGCTGTCAAGTGGATGGAGTCATGAAACAAG
TGCAGACTAAAGTACCGTTCTTGAAGAAGAAAGAGAAAGCACAGTAGAAAGTACAGACCA
ACAGATGTTTTGGTTCCATATAAAAGATTTCCATAAATACAATATATTTCAAGACTGAGA
TTGTGTTGCACAAGGTCAATACAGCATATGTTATCCTGGGACAGATATATGTTACTGCCA
TGAGATAGCCATGACATGATACCAGCAGGAAGACAAGCACATCTAGTGTGGAACATACTT
ATACTTAACCTTGCTTTTGTTGTAGACTTCATGTGAAACGTACTTAATGTAGGTAAAAAA
GGTGCAGTATCTTTCAATAATATCCATCATGTTTAAGTGTCTGTAGAACAATTAAAGATA
CTGTCTAAAGAACAATAAACCAGTGCTATGGGGTTCGCCTGTAGACTATTCCACATTATG
TGTGTTTGTTCACTAGATACTCGTCTGAGAGAACCTGGTGTTGACTACAAGGTACAGGGT
TGATATTGTGGTCTGCGAACACTTCACATTTTGTACTTTTGAGTGACGTTTCTAGGCCAC
CAAGAGAAAAAAATATGAGCCATGATGCTTGGTATGCACATTTGAAATGAAATAAGATGC
TTCCTAGAGAAATTTAGAACACAAAACACTGTTCTTTAGAAAAATGAAAAAAAGAAGCAA
AACAGTGAGGGAATTGAACCTTGGATGTACAAAGTATTTCGTAAATAATTTCCTTACTGG
TAAGAGTGAAAGTGTTAATCAGAATTGTGGTCTTTCCCCCCATCTTTTTCCTCTTTAATT
TGCATTTGAAAATCATCCTAAATGTGAGGAGATCCAGTATGTAAATATCCCCATCTCATC
GGCATCGTTGGGTAACTTCATTGTCACGAGCTTATGTGAGTACTTGTTGGAGTTTTGTCT
CGCAGCTGTCCAAACACGACATGCAAGTGTTTTGCGATGTTTTTGATCTCTAATGTACCC
AAACTAAACATCATTGTGTAAGGGCTGTCTCTAGACGATGTTGTTTTGGGTATCTTGTGT
GCTGGGCCAAATTTGTACCATATCTATTTATTGTAAACAAGATTTGTAATTGTCAGCTGT
CGAATCATTTGATAATTTATATCCCAGACACTTTTTACAAACATTTTACATTAATTACAA
GAATTTATTTAGAAACAGATGAAGATTTCAGAATTAATATATTTATTTCAAATGCATAAA
AAAAAGAATTATTTAGCCTAGCACTCTGTCACCAAAGGGAGATAATCCAGGGTGTCCTTG
GTCACATGTTTTGAGAGATAATGTAATTTCAATATATGAACAGTTGAAAATGATTCTCCT
GTCATTTCTAGCACCACCCAACTGAGTTAGTAATAACAAATCAGTTTTATGTTCCAACAA
CACATTAACTTTCCAAACTCGTATCCAAAGACACCTAAAGTAGTGTCCCAAAGGGACATA
ATCCAGTATTGTAAAACCTATGATTACACAGTACATTGTTTGGTATTATATCTTGTGTCC
CTTAGTGTCGTTTTGTGTACTTGTCTGGCTGGTCATTACACAAACTTTTATATGTATATC
TATTATGAGAAATTCCATTGTGTACNAATTAAGAATATTGTGTTCATAGTGACTAGTAAT
TATTTAACATCAATTATTATGTGTTATTAGCTTAGTTATGTANCCTTTTCTTTTTGATAA
AATCAACCNANTTATCTAGACCTGTTTGATGTTGGTACATNGGGCGAAGGTAGTCGTTAA
TGCTGTCTCTCTCGTTTAANNACC
>CONTIG186
GTTGATGTCGCCCTCAAGTTCCACAATTCAATGAAGTTCCCTGCAGCTGATATCACCAAA
ATCTTCAGAGTTCAAAACCCGATTCTCTGGAAATATTACACAGTGAAGAGAACTGAGATG
ATTATAGAGAATGACGGTCTGGATGTCCAAGAGAACAGCCTGTTTCATGGCACTACAAGC
TCGGTACTAGATGCCATTTGTAAAAAAGGTTTTGATTGGAGAGTGTGTGGAAAAAATGCT
ACAGTTTATGGTCAAGGTTCGTACTTTGCTGTGAATGCTTCCTATTCTCACATGTACACG
GATAATGGGAACGAGAACCGTCGTCGTGGACGTGTTGTCACTTTGTTGTCTGGGATGCCT
CGACCAATGCCGGCCCATGTGCCATACCTGTCGACACCCCCAACCTCAAACGTTCTGTCT
ACACAGATTGGGTTTGGTCCTTCAGCAATACAAGTGTACCCTCCACCTACTCCGATTACT
TCCATCTCCACCGGAGCCAATACTAACCCTCTCTCCAACATCTCTACGCCATCTAATCCT
TCCAGCTCCTCCCACATGGTAGCTCAGGGTCTGGGGGCTCCTCCCCCTTCCGACAAAGGA
TCCAATAATTCCAGTCAGGTGCCACAGCAACAGGCCGCAGCATCTTCTGCCCAGCCAGCT
CCAGGACCAATCAGAAACAGGCGTATCACACATCAGCTCACCTCAATACGCAGACAACTG
AATGTGCTGCGTTCTAGTGTGCAGCAGTTGAGGAATACCTCTATACCTTCCCAGATTGGT
CAGCCTGCTCTGGGCAACCCAGCAGATATTCAACCATCTAACAAAACTGTACATAGAATG
TTTCTGGCTAAGGTGCTTGTGGGTAAATACACAGGGGGTCACAATGGACTGAGGAAGCCA
CCTCCCTTATACCCGTGTACAGATCCGTATGGCAAGTGCTACGACTCTTGTGTTGACAAC
ATACATAACCCAAAAATATTTGTCATCTTCGACACAGCCCAGGCTTACCCTTCCTATGTG
CTGGAGTATCATTGTGAAGAGGGTCAGTGAGAATTGTGGTGGTGTGCTGTATGGACGTTT
GGATGTGTGTAGTTAGTGTACAGATGTAGTACTTTTAAGGTTGTCCAATATGTTGATACT
GTTATAATTACCATGGAAATATATATGTGTGTATACAAATAGAAATTGCTGCAGGCATAC
AACTGTTTTAATATATAGAAACAGTGAGTAGTATTTTGTAAGTTTTTAGTGGCTGTGATC
ATATATATGTATAGCATTGATTTAGTCTCTTTCCAACTTCATATTTACGGAAAAGTCATG
GACACATTTGCTACCTCCTGACGTTGCTACAGAAAGTCACCCTTAATGTTCATACATCAA
GCATCAATTGAAATGTTGCTAGTGTAATAAATTAACTGGTCACACTTCAAGTGTCGACTG
AGGCATCTCTAGAGTAATTAGTTAACAGGCCACAGGTCAAGTGTTGACTGACGCGTCTCT
AGAGAAATCAGTAATTAACTGGCCACAGGTCAAGTGTCGACTGAGGTGTCTGTAGAGTAA
TTAGTTAACTGGCCACACATCAAGTGTCGACTGACGCGTCTCTAGAGAAATAAGTTAACA
GGCCACAGGTCAAGT
>CONTIG187
GTTTCCTTTATCTTAAGGAAGGATCCTATATATTTGTCCAAGTCAGGATAATCCTGGGTC
TTGCTTGCTTTGAGATAACGTGAAGGTTACGTCAGATTCTGATGAATATTTTCTATAACT
TACAGGCTTTTCAAAATTACAATGAGCTCAATATAAGAGACAGATAAATTTCTTAAATCC
CGTTCCAGGATCATCACAGCAGACCTAGGGATATCTCGCTTGTCAAGCTACATGATGCAA
TATTCAATACCAAAAGACGCTAAGCTGTAGGTGCTTAAGTGGGTCTCAGCAAATCTGAAA
CTGTCAGACGACAGAGCACTGCTAGAGCTTTAAGTTTGTACAGTGGTTCGTGATCGCATA
ATCTCAGTCTCGTTTGAGATTATACTAGCGTCACTCTCACTCGAGATTACACAGCCTCAA
GCTGGTCTAAGATTATACAGCTTCAATCTGGTTTGAGATTAAATAGCCTCACTCTGATCC
AAGATTACACAGCTTTACTCTGGTTTGAGATTATGTAGCCTCACGCTGGTCTGGGATTTT
ACATTGTCACCCTTGTCCAGGATTATACAGCTTCCCACTGGTCGATTGAGATTAATTGAT
ACATCATTTATAGCTATACTCAGACTTGAACAAGTACTGTCACTTTAGCATATTATATAT
TAACAGCCTCACTCTGTATACAGTACACATATTTCACATATTTGCCTGAAGATTTATAAC
CTTGGTTTCTCACAGAGGCTTCGTGGTGAGACGAGCTAGTAGCTTCACTCTGCTCTGAAT
ATTGTCTCACTTCAGCTGTAGACTATGTCAGGCAAGAATTTAGTCTTGCATCAGCCCGAA
TTAACCAGTTTTTTTATCTGTAATAGGCTGGGAGCCACACTCTTGTCAGAATTTAGTCTC
ATATTTGTCCAAAATATATTGTAGCCTCATTCCTGTCTGATTTTGGAGTTTTGACAGACA
CATTTCGCAGCCACCTTACGACCGGTAAGGTTAGATAGATCACAGATGTGGACAATTTGC
TGGTTGTTGAACACTCCCGGGATACTCTTCATGATCTGGGACAGCATCTGAGGAGGTATA
AACTGAAGGATAAACTGAGAGTACTGTCCGCCACACTTGATGCTCTCCTCTATAAACGCC
ACAATGAAGCTGGTCCGTGGGCTTATGGTTGTACTGTGGGCAATGGCGTTCATCAGGCGC
ATTAGGTTGGCTAAGGCCTTGTTGAGGGGATCCTTGGTATCTATGACTGGGGATGCCTCA
CCATCATCTTTAGCTGTTAGAAAGTCAAGATTAAATCCTTCAGAGTCCAGGGTCAGTTGG
GGTTCCATCGTCTTCATCCTCTTCAAAGGGCGAGACTCTTGTTCATCCAGGCTCTCAAGC
TCCATCTCCTTCCTTGAGCGTTTGTTGTAGCCTCTCCTTATCTGGGACATGGAGGCCTTG
CCTGCCACACTACGTGCAGTCTGAGCGGCCACGATACACAGTACACAGGCCTTGGCCAGG
ATGTATCCTCGTGGGTCAGTCAGGAACTGCTGTTTGTCAGCGGACTGGAGTAGCTTTGGT
ACAGTGTGGAGTAACAAGCTCAGAGTAATATGTTCAAGGTCAAGGTGAAACACTGCAAAC
AGGAGGCCTAGAGCCTGAGTCAGGTCCTCCAGTCGACTGCTGCTCAACATGTGCAAGATA
GCGCGATCACAGAACCAGTCCGAGCCACACAGGTTGAGTAGCTGTTCCAGGGTATGCACA
CTTCTCAGATCTATCCAGCCCTTGGCCATGACTCCCTGTAGACATTTCTCCATCACCTCG
CTAGGTATAGAATTGGGAGGGATAAACTGCATTGACATGTCCTTCATGTGGGTTGGAAGT
ATGTCATTCACCATCTTCCTAAGTATGATTCCCATCAAATGTGACCTCTCTGCATAGTAG
ATCTCTGGGTCAGGGGAGCTAATCTTGACTTGTAGTCTCTGCAGCATCTGTAACGGTTTC
TCCCTGGCGTCATCTCCGACAGTGTTCATATAACTACACAGCCAGGCAGACATCACCACA
GGTATACTACACATACGGCTCTGACACCTCTCCAGTATCACCTTGACATTATCAGAGCCC
AAAGCTCCATGCTCCCAGGCAAATAACACTTCTTGAATGGCAAATGGAGCATTCAGGCAG
ATTTCGTGCCATCTTGTCAAACTCTGTTTGATTTCGTCACCTCTGGTAAGCTGGCTGAGG
AGGAGATCCACCTTCGCCTGGTCCGTGCCACTGTAGTTGTCCACACATTTATACCGGCCA
TCTTCAGGCAGACATCGCTGGGCCCACTGGATGAAGAACGAGTCTGCATACTCCGGCGAC
ACAGAAATCATCTGTGAAAAGATCTCTATGCCGTGGAGCTGAGTAATATGGCAGAGCATC
AGGAAAGAGATATCAAACAGCAGGACTCGAGTCTGGGCTGCCTTCCCTGCTTCACCCTGG
GTCTGCTTAGCAAACTCATTTATTTTAATGAGCTTAGTTGCAAAACTCTGAAGCTCTCCA
GTTGCAGCTGCCGCAGCCAAGATGAGCTCAAAGCTTTTCCCGGACAGCATCTGACAAAGT
ACACCCATGAGTGCATCCTGGTTCTTAGAGCAGTCGGCATCAAGTGTATGAGGGTCTTTA
CCAGGTCTGTCAAAAGGGACTTTTTCTTCCAGTGTCTTCAATATGCTTGTTACCGTGCTC
TCCGCCCGAAGGATAAGACTTGCACTAGGCTGAGTTGTAGGCTGTGAATTCTTTGCTGGT
TTGGCAGATTCATTACGCCTGCGAGTTAGTAGACGTTCTATCTGTGGTTGGGAGAGCAGG
TCATACTTCATACACTCATGTATGAGTTGTAGCAATGCTTCACAGTTGAGTCGGACATCA
GTCAGATCTAAAAGTGGGACTGAGTTAAGCAGAAGGTCAAATCCCTGTTCCAGCTCCTTT
CCAAAGTCTTGACCGGGAGCCTGCTGATCAAACTTCAGGAGCACCTGTGGTAACTTTAGA
TATGTAAATGCTGCCCATTTGAGTTCCTCTTGGCTATCTGCCGAGTCCACTAGCCCCATA
AAACAGGCACGGAACAGCTCACAGTACAGGTAGGAGCGATTCAATTTTAAGAGTTTCTCT
GTGACACATAACTGCTCCACAAATGGCTGAATGTCACTGGTAGGATTGAGGATAGCCTCA
AGGGATACTAGGCCATTAACTGTCGGACAAATAGCGAGGTGGGATACTTCCAGTACAGAC
TGGGTCGGCAGGGCTAGGTCTTGTACCTTGAGAAGAGACTTCAGAGCCGATGCTACCTTA
AGGCGAGTCTGACTTGGCACAACATCCGACTGAAGCTGACTAAGGGTGCCTTGGACATTC
ACTTTGGTCTGTTCAAAGTCGTGAAATTTGTCTGTGTCCTCAGACATGGCCACATACAGT
AAAGCCTGTACAGTTGTATTATCCCCAATCTTCTGCGCGGCCACACTGGCAGAGTCAATG
ATGGTCAGGATTTCCGGGGGTGAGTGGCCATCTTTAATCATCTGTAATGACTGGTGTATA
CATAACATCAGCCAGTGTAGAGTGTTCTGTAAACACTTACAAAGGGTCAGGCTACTGTCC
AGGCTACAGGTGAAACTCAGATTACAAGCAAATGCCTCGGCTAAATCAATCAGACCCAAC
GTACAAAATGGTTTGGACAGGTCATCAAAACTGGTAATGAGATTAAAAGCCGCACTAGGT
GGGACAACCTGGGATAGAACAGTATACTTGAGGAATGATAAAATGAGAGTGTTTGGGTTA
GGTCCAACCAATGCCTGATGAACTAAAATTTCTGGGAGATCCTTTGGGTCCCCTCCAGTG
CTGGCAAGGACCTTCTTTAACTGTACACCCCACTGTATGTCTGTCCAACGCTCCCTCCAG
GCACGCATCAACAACGCCTTCACCTTCCCTGCAAAGGTACTTGGCTGACGGCCTGTCTTG
GTATCCATAGCGATGATGGATCTAGATTTTGTAGTGAGCTCACATCTGTTACATGAAGAT
TGGTCCCTGACTATTATACCATTGTTTACAATATGGTTTTAACGCAGAAATGCGGCAGGC
ATCTTTGGCATCTTCACATTATCATATCCGACCTATTCCCGCTTAGTATATTACATTCAA
CCGGAAGTACTGGCG
>CONTIG188
TGGCTTCAAAATAAAGTATTGGGAAAGTTAGATGACCATATATTCCAAGAAAAAATTCTG
TTGGATCATACAATATTGGTTCGTTTGATCCACGGTTCCAGTTCTTTTGATTTAAAGGCC
ACTAGAATGCCATCTGCTAACAGATGTTTGATAAATCATGCTATCCATGATCTACAATAG
CATACATATGATCTGCAATAAATATCATAGGGATGCAAACAAATATAGAATTCAATTAAA
AACATTGATAATTTCAGGAGTTATTGCCCCTGACAAAGTTTGATTTTCAGGAGTTACTCC
CCCTGACAAAGTTTGAAGGCTGCCTTGCTGCTGCACCTAACGACCTTTCCTACGTCTGGG
TTACTTGGTTACACAATGTTTGCGGACTAGTCTACCAACGTTGAACCAACAGTCGCGATT
AACAAAACATCATCTTCAGGTAAATTTCTCCGTTATGCGTGGAAAACTGTATGTGTAACC
ATGGAAATGTGGTCTGTGCAGTGTGATAAATATATAAAAGCTTGTCAAATGTACTGTTAA
AATACATCACACTTGTCTGCTAGAACATTTTATCAGAATGTTTTGCTAAAAGACCATGTC
TGTTTCGACTGTTCACTGGTCTTCACAAGTCCTTTGGAAGTGGAGGTTATACTCGACAAA
TGGGTGGGCCGTGTCCTCCGGAAGGAGAGAGCATGGTGCATTCTGGTCCTTTGCTGTGAC
TCGGAAACAGAATGAGCTGTAGAAGTATTTCCCGATCGGCATTTTCCATTCGTACTCCGA
CTCGTGTTGAATCTCCATCTGGGTATTGTCTGTCTGACAGCTTGCCTCAGAGAAATTATA
ACACATGGAAACGGCCATATCCGCCTCCAGGTTGAACTTGATGGTAACAGGTTCATATTC
AAAGTACTGGCTCAGCCTCAACTGGTAAGTCTTGTTCGTGTTCGTGCAGTTGGAGCAAAA
CTTCGAGTCAAACTCAAAGTTAAGCTCTTTCAGGAACACTCTAGCCTGCATTTGATCTGT
GGTGACAGAGCGCTTTCTTCGGTGAGAGACCTTGACCTCATTACTGTTGGTATCTCCGTT
GTTATAATCATAACCCTGTGTGTCTGTGTTTGAGTCGTCAATACTGTTGACAATCACATT
TGGTTCTTGATCCTCTGGCTTCACCGTCACTGGTACATTGTTGACCTGGGGCAGGGCGTT
GCCTGTCTGTTGTGAAGGGTGAGGCGTCGCCGGGCTGGGTGTAACAATGCGATACTCTGG
GTTACTATTGTTCCTCTGTGTGTTATTATCGACAGTTTCAGGGACAAGGTCGGTCGCTGG
GACATCCTCATTTTCCACACTGTTCCTGTTCTCATTTCTCCAGGGCGCATACATCTGTCC
TTCCTGGTCGTGCTGTATGGGCGGAGGACAGCAGTGTCGTTCATTACACGTCGTATTCGG
GTCACATTGTGGGTACGGTGGAATGATCAGCTGTGGTGATCGTGTGATAGAAGGCGTAAC
CACATTGGATGTCAAGATGGTCGATTCTGTCGTTACAGCTGGTAAAGGCGTCGTGTTGAA
GATAAGTGGACCGTGACTAATGTTTCTACCACTGATTGGCTGTGACTGTCCCGAATTGGC
ATTGGGAGTTGCGGAGAGGATGTAGTTGTGGTTGTTTGTGACACCTCCAGACTCTTTATT
CCGCTCCATTATATAAAGTATGGTGATGGCAATTAGGCAGAAGGCCATTATGAGTATGAG
TGTTATGATGGTGAGCTGTATGAACCGATTACTACACCATCCGTGGCTGTCTGTTGAGGT
GGGGGCGGGCCCTGGGGGCCCAGATGTGGACTTGTGCTCCTTGTAGGGGACGGAGCGTGT
TGAACGATGTTTATGGTTTTGAGATGCTCTCTTTGGTATTGAACTGATGGTACTAACACT
ACAAGTGGACTTGGAGCTAACAGTCGATTTGATGCTATCGAAACGTTTCAGTTTGGACAA
TTTTGTGTTCATTTTCTCGAGTTCATCAATTCTGACCTCGAGATTGTCTGTTAATTTACA
AAGTTCTTTCACTGCTCCAACATTTTCCATAAATATGCGTTCCTTATTTACGACGAGAAG
ATTCCGTATTTTCTGACCTCCTGGTAGAAGAACATCGCCTGTTTCCATGACCGCATCAGG
AAGGACTTCCCTGACCTCCTGTGCAATGACTCCAGTATCGCGTCGCTTGTCCTCCGGGAG
ACCTGCGCTCTCTGCGAAATCTGGACTATATTTGTACTGGTAAATTTTCATTTGGGCGAC
TTTCTTTAACTGGTCCTTAGAGTCAACCTCTTTAAGTTCTTCTTTTGCTCTGAGATCTGA
TGGCTGGAGAATACGACCGGTCAGTTTTATATTGCCATTAACGGTCAGTGCCTCGTCTAA
GTGGTCAGTGTTGATCCCGACTCTACCCTCGTGGTAAACTCCATTGGGTGTCTGTGCTTT
CTGCCAAAGCACGTCGACATCACTGTCAAACTGGCCAGGATTGGATGCCCTTACAATGAG
GCGCTCTGACGCACTTGAGGCTACCATGTAGCTGTTTTCTCCACTATGGGCACAAAGTGA
TACAGCAAGTTGGAAGTAGCGTTGGTCAGGGTTCGGCCGTCCCTTCTTCCTCATGTTGTT
GGACGTTGTCTCACTGAAGTGGAGCCGACCAACCGTCACCTTGTTGGTTTGATCTGGAAG
GAGGTCTACCTTGACCGGGTGGAACATCTTCTTGGTGCGATCAGATTGTGACTGTTCTAT
CTTTATTAGCTGGTTAGGAGACTCAAGCTTTAATCCATGGAAGTGCAGGCAAAATCCATC
AATTTTCTTCACCCCTTCTGACGTCCGCACATATCTAGGGTCTGTGCTTATTCCAATGTG
AACTGTGACCTGGAAGTGATTCTTTTTCTGACAAACAAAGGCGTCGTCTGATACGGAGAA
ATTAAACCCTTTGTCTGAGTCGACTCTGTAATGGGGGGTTGGCAGGTCTTTGAGGTTGGC
GTCAGTGAGGACGTTCCACTTCTGTACCTGGTGCTGCTGCCACTTGATCACCTGATACTG
GCTGTCAAGGTAACCGTTACTGGATTCTTGATCATAACAATTACTGTACTGGTCTTCCTC
AAAGTCCACCATGTAGGGAGGAAATGCTGAAGCATTAGGTTCCTGTTTGATGTTCATGGA
ACCATTGTTTCTGTTTGTGTTGAACAGTGCACTGGTTAAACTTGCCCCAGTATTTTCTGG
GTACTTCCTCTTCTTAGCCGATGCGCTGCCATGCATATTTGGGCTCATGTTGGGTGGGGA
GAGGACCTGCGGGTTGTTCATCTGTGATGAGGTAGGCAAGGGCACAGGCGTGGCACAGGA
AACAGTGGACGGAGGGATGGGGGGTGGTACGTGTGATACTGGGAGAAGGTGGTTTAGGGA
TGGTGGTTCGTTATACCCCGAGGACGACATCTTCGGCTGCATAACTGTTGGCATCCCTGG
TGGCCGGTGGTGTGGCGGGCCATACATATGCTGGTTCATCGTGTTGACTGAGTTAACAAT
GCCAAACTTGCTTTCTGAGGACGTCACATGGACATTACGATGTCCATCAGGAGGCGAATA
TGGCTCAGAGTCTGGTGGACTGTCAGGTAACGGGTGCATGGCTGGGTTGTCGTAGCCTCC
CTGTCCGTCCATCGATGTTACAGCGGCACATGAGTAAGGCATGTTATGCAGGTGGCCATT
CATGACAGGATTGGAGGAGGTACAGGGAGTTGCCAAAGAGACCGTCTTACTTGGGTAGCA
AAGGTCTGGTGGTTGTTGACACACCTGGGGGCGGCCTGTATTGCTGTAGGCCATCGCAGG
GATGACTTCGTCTGGCAGACATATTCCTCCATCACTGCTGGTTAGGTATCGTTCTAGCTG
TTCTATCGCCTCACGGTCAATGTTGAAGTCTCGACCTAACTCAGCATGTAAAATCTGCTC
GTCGGCCAATACATCCATAGGTTTTGTCTTAGTCTTTTGTTTTTATTGTAAATCCATCGA
ATACACACAGTCCTCTCACATGTACGTTCAGTCCGGTAAAATACTTTGCACTTTATACTC
TGACG
>CONTIG189
GATCCCGGAACAGGAAATGGCCACGGACAAATCACGGAAACGGATAACTATTTGTCCATT
ACACTTCAGAAAATCACGATCCCGTCTGTCTGTGCTAACGAGTTCGAGGGCTGTAATGAC
CGCCGTTTTTGTGATAACGAAGTGGTCGAGTTTTGTCACTTGTCGTGTAGCCGATGTGAA
CCGGAAACCAAACCGTGTACGTTCCAGGAGAGTATCCGGGGATCCTGGTTACTGGATACC
AGGGACGGGCCTCAATTTATGAATATATCATCGTACAAGCTTTTCGTACCAAAATTTGGA
CGATTCCATTGTTTAGCCAGAAATGTTTCGGAAAACGACAGTCGCACTGCCCTGCTACAC
GTCTTTGATAACGGCTGCTTCCCGCGATTCGCCTGTCTCGAAATGTACCAGCCTGCCACT
TCAGTACGGCAGTTCCGCCTCAGTAACAGAGTCAATTGGCCTTACTGGCCGATAGATGAA
GCGGAACGATTCACCTGTAAAGACAACAAATTCAAAACATTCATTGAAATGGGAGATTCG
AAGGTAAAAGTGAGCATTCCTACTCAAGTCTTGCTGGAAACCAAGGTACACTACAGTACA
AACTGTAAGCTGCCTGATCTTGGCTTTAACGCTAACTCTCTGTTCTTCAAGGAGGGCGAT
CGATGCAACGGTTGCCTGATATATGATCCGGCGACCAGGCCAGACAAGATTGACATTCTA
ACTATAAACTGTGAAGAAGCAGCCAGCCACATCCAGTACTTGTGTCTGGCCACACTGGAA
CTCGGCCCCAACACTAGAGGTGTGGTGACAGGGACGAAACCAGATCGCGAGGGCCGCATG
ACCAAGTTTTATTGTTGGGTATTCACTTTAGACGGCTCAAAACGTAAGATCATTGTCCTC
AAGGCAGCCGACTGCAACATGCTGTCCGTGGAAAAGGTTCTAGAAGGTCTTTTGACGCCC
GAAGGAAAATTTGATGTGGTGGACTCGGCGCCCGGAACTTGTCCGCCTCCAGATGTGGAG
GAACGCTACATTCCTAAGAGCAGTCTGACAAACAAAGAGGAAGTACCGGTGACATATGAC
GAGCTGTCCACGCGCCGGCCGTATTACATCGACACTCCCCCACACCAAACTAACATACAG
AGTCAACATGCTAACACCAACTCCGCCCCATCCAGGGCACCTCACGCTAGCGGACTATTT
ACAGTTCTCATCATCCTGTCGCTACTGACGGGGACAAATCTCGCATAGTCTCACGAGACT
TCCGCAAGTGCTTTCAGAAGGCCGCATGGCTCCGTGTCGCACCGACTACTTGTAAGAGAA
AAAATCTCACCCACAGTTATTTAGTCGGGTGTATGGATACAACACGCGATGATGACGTCA
TGCTTTTCTTAAAATCGTAAATAGCGAGGAACGCTAAAGAAATGTTTAAAATAAGAAAGC
CGCGGAGAAAAGCTGAACTTCCATTGTATAGCCTTGTAGTCAAAAATAAATAGAACATAT
ATTTTTTCTTGAACATTTTGATAAAATTGTTATGGAAGTTGTGAAGGTGGTTTTCAACTC
CGCGGACGTGGTCTGTTCAAAGGGACATTACTCTGATTGCTGCTGATTTTACAAACGGTC
CAATTTTCACCTTCAAATGACTGTGCTGTTTATAGAGACTGTGTTATATTCGTTGACAAT
GGCTCAAAGAGTCGCAATGTACATTACTAGTCACTATATAAGATAGATACCATATTTATT
ATTCATATTTTCCATTGGATTAGGGCGGGGTCCCGTGTACAAGTCGGGATTACCGAATGT
CGTGTTATTAACTGTCATCAGCGTGAGAGCATGTTGCCAAAAACAAGTTGCTTAAGAAAC
GAACGATGTATTTGTGTTCATTTTGCTAAATTTTCTGAATTTGTTTAACTTTTTTCCCCA
CTTGTAAATATAAAGTATATAACCGTGTAACAACTCATATTAACATCTGCTGTGTACTGT
ATGTGGTAAGAATGTATTGTTGTAAAAATC
>CONTIG190
CGGCGCCGTATCAGAAACTACTGATATGACACAGAATAATAACGAAACATCAATGGGCGT
AGTTAGACCCGTACCATTATCTGTCATCGTGGCCTCTGTCATAGGTGTTGTTGTCTTCAT
GACTGTATCAACCGTCTGTATTATATGTGGAATCAGGAGGGCTCACGGCAAACGGAGTAT
TTTCGGGAACGGTACAGAGAGCAGTCAAAAAGACCTTATAACATCGCAAACCGGCCGTGC
AGAGTACAGCTATGTAGATGTTCCCGATACATTCACCACGGAATCAGCTGCACAGAACAT
GGCAGGGTCGAATGTCCAACAGGTGCATGAGGGGACGACGCCTCGGAGGAACCGATCAGT
TCCAGGAGGGAGGTTTTTGTACGACACGGTAACAGATGAACTGATATTGGTAGATAAATC
CAGGAAAGGTCGTAAAAAGAATCATTCTATGAAAGTCACTGTTGATCAACGATTAACAAA
TCGGGAAAATAATAACATACATGAGATGACTAACAATCGAAGTAGAAAACGGAGATCTGA
AGAGGATTATGGCCACTCAGGAACATGTGAAGGCGACACGCATGACTACAATAGTTTTAG
TGAGTTGGCGAAGAGGCAGAAGGCTGAAATTAGCAGCGATTCCGTTTACAGCCACTTAGA
AACTGCTAGGGGTGAGAACAGGGATATATATAACACGTTCGAGGATAAAGCGGGAGAGAG
ACCAAACGAAAGAGTCAGCACCATGTTTGAATATGCACATTTAAGTTCGGTGTTTGATGG
AAAAGCAGGCTCGTATTCCTATATAGATGTTAAACCTAAATGGACAGCTGATAAGGAGGA
TGTTGCTGGCAACTACCACCATATGGCATTTAACATATAATTTTGTATTATATATAATAC
TGTATATTGATATTTGCTTTGTTGTTATATTACTCAAGGAGCTTACGATATTTTTAACAT
TTAACATTGATATTGCTTTGTAGCTACATTTTTCAAAGAGCTTACTGTATATTGCAATTG
CTTTGTTGTTACATTTTTCAAGGAGATTACTGTATAATGACATGTCTGTGTAGTTTTATT
ATTCAAAGAACACACAGGTATTATTGTAATCCCTCTTTAAATTTTTCAGAAACATTTTGG
TTTTCCTGACTTCCTTTTTTGATATCCATTCTTCAATTCTTTAAGGACGTTCTTCAGAAT
ATACATTATCAATTGCCTCCCGTCTCGCAATAAAGAGAAATGATCATAACATCAAAATCA
ATACAGATATGTAAATAAAACATGGATTCTGTAATAAAAAATGTCCCTTAACGGTTCAAT
TTCACATCGTAACAAAGTCTACAACGGACCTCTTTCACGAACAATATGATTTTGCCCACG
AACCAATTTGACCAAAACCTGATGTTATTTGTAGCACCCACTGATGGACAAGTTTATTTT
GGCCACAGTCCCCTGGAACCTTTTTGAATTTTTGAAACCTATTTCAAGTGTTCACTCTCA
AATTACATCTGGTTTTGGTCAAATTGGTTCGTTAGCAAAATTCTGTGGGTCGAGAAAGAG
GTCCTTTTGAAAGAAGTTAGTTTGAAACTCAGGGAGAGGATCTACAGTCAGTGTCAATAA
GAATCAAAAACCTGTACTCTCAAATAAACAAAAAAGGCAAACACCTTCAAAATCAAAATG
CTGTATCAGGCAACCGCAACTTACATGTTGATTATAAAGCCATAGGTTTTAAAGAGATCA
GTTGCAATGTCGGTGATATCCCGATAAGAATCAAAAACCGAAATAAAAGGCAATACCCTT
TTCAAAATTAGCGAATCAAAATGTCATTCAGAGAAAAACAACCACATATAATGATTATAT
AAGATCTACTAAGCTTCAAAGAGATCGTTTACAAATGTCATAGATCTCGGGTCAAGATTC
AAAACTGGAATACACAAAGGACAATAACCCTTGCAAAAAAGGCGAATCAAACTGCCGTCC
AGGGAAACACAACTACATGTACATATGATAATTAAAGCCTACAAAGTTTCAAAGTAGTCT
GTTAAACAATCTCAGGACCATGGTTTACGCCCGACGGAAGGACGACGTCATACCATAATC
ACTTCAAATTTTGATGGGCGTGTAAAATGTCATTCACTTGTGAGTACGTTGTACTGATAG
TTACGGTATTTGGATCAAGGATATGTTGGATTGTATGCATTGTATGCAATGCACTGATGT
TGCTGTTATTTATGCTTACTTTAATCAATATATTTTGAATAAAACATATGCAGTGTTAAA
TTATTTATAAGTATTGGGATTATAAATAATTTAACACTGCATATGTTTTATTCAAAATAT
ATTGATTAAAGTAAGCATAAATAACAGCAACCTCAGTGCATTGCATAC
>CONTIG192
CGGCGCCTGCGTAATGATGTCGGGCAACCGATATCGAAGTAAATAATGGAAGTGGGAAGT
GGGTAACACCAACAAAATCCATTGCATCTAACCGTTAACGATGTTCAACGGAACTTAGTT
TTCCTCAAGATTGATAGAGAAATATGTACTCGACAGTATAAGAAGCTCATTTTAGCTTTT
CCGGTGTAGAGATGGAGCTAAGGGTCGGAAATAAGTACCGCCTCGGACGGAAGATTGGAA
GTGGTTCGTTTGGAGACATTTATCTTGGTACTGACATTTCAAACGGAGAAGAGGTTGCCA
TCAAATTAGAATGTGTGAAAACAAAACACCCACAGCTCCACATAGAGAGCAAGATCTACC
GAATGATGCAAGGAGGAGTGGGCATTCCAACTATAAAATGGTGTGGTGCAGAAGGCGACT
ACAATGTCATGGTGATGGAACTATTAGGTCCGAGTCTAGAGGATCTCTTTAATTTCTGCT
CACGTAAATTCAGTTTGAAGACGGTTTTGCTACTGGCGGATCAGTTGATCAGCAGAATTG
AATATATTCACTCAAAAAATTTCATTCACCGTGATGTGAAACCAGACAATTTTCTAATGG
GATTAGGAAAGAAAGGAAATCTTGTGTATATTATTGACTTTGGATTGGCCAAAAAGTATC
GTGATGCCAGAACACATCAACACATACCCTATCGGGAAAACAAGAATCTCACCGGCACAG
CTAGATATGCCAGTATCAACACACATCTTGGAATTGAACAAAGTCGACGAGATGACATGG
AATCATTAGGATATGTTTTCATGTACTTTTTACGAGGGAGCTTGCCGTGGCAGGGACTGA
AAGCGGCAACAAAACGACAGAAGTATGAAAGAATCAGTGAAAAGAAAATGTCCACTCCCA
TAGAGGAGCTCTGTAAAGGATTCCCCTCGGAATTTGCCACCTACCTGAATTTTTGTCGGT
CTCTACGGTTTGATGATAAACCTGATTACTCCTACCTGCGACAACTCTTCAGAAATTTAT
TCCACAGACAAGGATTCACTTATGATTATGTCTTTGACTGGAATATGCTCAAATTTGGAA
CTGGTCGCAACAGTGATGTAGATGACCGACAGAAAGTGAGTTCATCAGCACGGCCACTGC
ACGGTACCGCTGTGCCTGGCAGTCGAATGCGAGGTGAACAAATGCCTGGTCCAGGCACGA
CACCACCTGGGGACTTCACAACGGAATCTCCTCGACCCTTCTCTAGGGAGCGTGAAAGAC
GAACTAGTACTAGACTTCACAGAGGGATTCCAACTGGAGCCGAGGCTCAGCGTGAGGCAG
CACGAGTGTCCACTGCTCCCATGCAGCCGGGTATGATGCCAATGAACTCTGCCATGCGGC
GAGGAAGTGCTTCTAAAGACGGGGAAGTGCCAGCTCGGACAGGCTCCTCTCGACATACAA
GGAAATGAGACAAACTATAGAGACTGGTGTCAAGACCAGGGATTAAGGACAATTTCCAAC
TGATGGAGAGTCAAAAGCGCTGTGATGGATTTGAGACGAAGGATTAACATTTGCCTTGTC
TCATCTCTCTTTTGGCCCAATAAGGGAGCACCCTAGGTCTCCTGAAAGGGGTCATGACAT
CCGGATCATTTTAAAAGTATTTTGAAAGTTGTATTCCCATTGGCAGTTAATCATGCTCAT
AACATCTACTTGTTTCAGTTGAGAGTAGACTCATGATTTTCAGTTGAATGTGAAGTTTGC
GATTCTGAGAGACAGTTCCAGCACAACAGCTAAAAAAATTTAGTGCCAAGTTTTAACATT
TGTTTTTGAAATATTTGTTTTGCTTCTTTGAAAAATCGACGTATAGACAACTGTGGCAAT
AGTTTGGGTTGATAAGTTGCAGTGTGAAGTACTTTTTTATAAGTCTTTGATTTTAAATTA
ACTTAAAAACTTAGCATTATTGTGATACAATGTGTTGAATTTCTTAATTATGCCAAATGA
AGAAGATATCATGTTATATCTGAAATACAGCTTTGGCAGACACTTAATAACGTCCAACAA
AACGTAGTATGAAGGGAACACAAAAAGAGCAAGGAGGATATGCTTGTGGTTATTTTATCA
TATATATTCATTAATAGATATGAATGGAAAGTAAGATGTGATTCTGTATGTCGTATGAAT
GATCGTTGTTTGAATGCAAGTTTGTGTGTATTGTATCCCTGTACATAGATCTTGATAATT
CTGTTTCCTATTTTTTCGCCAATGTGTGTAAACGCACATCAAAGAGACAGTAACTAGATT
ATTGTATTGACATATCTATGTGTGTGTATATTTATTGACAAAGTAAGGATATCCGAGATC
TGTTTTTATTGGAGTCTGAAATGTATTGCTATGTTTATTTTGTTGGAGTAACTGCTATGT
GTCAATATGTGAGAAAGGGATGTGAATAAATCTATATGCTGTGCATGCACACTTTGCATG
GTTTTAATTTGTCTATAATGTGCATCACTTCTGACAGAAACAAAACTTAATTCCTGTAGT
TACGTTACTCAACATTTTCATTTTCTTTATCCTCAATTTGCATTGGAACGGAAACTTGAC
AAGTTTTTATCAACTTCTAGTTGCTAATTAACAACAGATATAAGTTTGGAAGAAGTGCAT
AGTATAAACAACCACTCTAATTAAGAAAGTTACATTAGCTTAATGAATAAGGATGATAAA
TGTCAGAGGTAACTAGTCTCGGCTAGAAAAGTTATAAAAATGGGCTAGGCCATTTGAGGT
ATTCAGAAGTTATAACAACAGGCTAGACCATTGGAGGTATTCAGAAGTTGTAACAATGAG
CCCGGGCCATTTTGAGGTCCCTGGAAGTTTTAACAATATGCTAGACCATTTGAGGTCTTC
AGAAGTTGTAACAATGAGCCCGGGCCATTTGAGGTCTTCCATTGAGAATGATCGGTAAGA
AAAATATGCTTTCCATTCTGATGAACATAAAACATGACTTGTGATTATGTTGTCATTTTA
AACTAGATTCAGATTAATCCAAGTTCTGGTAAGATTGAATCAAGATTTCAATATGTGTCC
ACTGAATAATGAATAAAGTAGAAAAAAAGAATTAAAAAAAGAAGCAAAAAATATTGTCTC
CCTTACTAAAAACATACAAAATCCAATTCGAATACCTCGCTAGACACGACGGGTGTGTTT
ACCTATATATGTAGCTTCAGTAATAATATCCACAAACCACCAATAAATACACCTAATAGC
CAACCCTAAACCCACAAGAACTCGGTAAAAAGGGTCCCCATGAAGAAATTGAGCAAACAT
TATAGCAGAAACTCCCAACCTCCATGCTGTCAGAAAAGGCCAAGGCCTTGGATCAACCCG
ATGAAAAGGACAACGCTTCACCCCCCGTACTCTGCGTTGATACCACTGCT
>CONTIG193
GGTCTTCTCAGAGGATCAGTAGTTGGTCGGCCTCGTCGGGTGGTGTCACAAATCTGGGAC
AATGTCAAACACCGAAAGTACCTGCGTGCCAAGAAGAGGCAGTCACTCCCGACAACAGGA
TTGATGCCCTTTGACCCTCTCATGGAGAAAGAAGAAGACGTGGACAAAAAGATGATTGAT
AGTATCTCAGCCACGCGGGTACCCATGACTGCAGACACAGACACAGATGTGAACCACTTC
GACGACACTGCTGACTGGGCCCAGATTGCAGGTATTCTATCCAGCTATGGCGAGGATATT
TCACAGTTCAGCGATTTGTCCTCCATAGAAAGCGAAATAAACAGGCTTTTCAAAGGAACT
TCAAAAGTGAAATGTGTCGGTGATTGGCTCGAAGAACTAAACCTTGGTCAATACGAAAAC
ACGTTAGTAGCCAATGGATATGACAACACCGATTTTCTGGGTGGAAAACTGCTGGATGAT
CAGGATTTAGAACAGATAGGAATAAAGAACAGTGAACATCGTAAACAGATTCTTGATGCA
GCTCGTCTACTACCAGAGGTCAAACCTATTGATCCTGACAACCCTCCTGCCTCCGTGGAA
CAGTGGTTAGAAAGTTTAGGTCTTGAAACGTACATAGACTCGTTTAGGTCACATGATAAG
GATACAATGGAGCGAGTCTTGTTACTTTGGGAGGTCGAACTTCATACAGTGTTAGACATA
TCAGCCATTGGGCACCGTAAACGTATCCTGGCATCACTCGGGGAACGCCAGTTACCAGAG
AAACAGTACCCGTCTTTGAAGAAGCGGTTAGATACACAGCCATCGGATTCCGATTCATCT
AGTCATCGATTTAACGTAAACCTGTACAAGGATTACACAGGGGTCAAGCCTCTCACGTCC
TCTGAAGAGGATGTCAAGGAGTCTTCCCAGAGTGCATTTCCTCCTGTAGATAGCAGCGAG
GATGAAGAAGTCTTCCGGTCAGAAAACAAGGGTGTGAGTATCAGAGATGACAGTATACAC
CTACGGCCGCCCCACCAAGCAACGATTACTAGTCCAATAAAGGAATGGCGCCACCCTCCA
GTGATGCTCATCAAAGGCTACTGTAACTATATAGCCCAGTATTTGGGATCAACACTAGTA
AAGGAGTTGTCAGGCCCAAGCTCTACGATAGAGGGTATATCCAAACTCAAGCAAAAATTT
AGAAGAAAACTTGAGAAATCTGCCGATGTAATCGCAAAAATTCCTACCATTAAGTTGGCT
ATCTCTTTTCGTGGTGTCAAGTTTATAGATGCAAAGTCTGAGAAAGTGATATGTGACCAC
GAAATCGGGAATATTTTCTGTGCTTGCCAGGACGCCGATAGTATGAATTTCTTCGCTTAC
ATCACGAGGGATAATGAAAATCACTACTGCCACGTCTTCAGTGTGAAGGATGCTAGTCTA
GCTCGTGAAATCATCCTGACTTTGGGAGAGGCATTTGAAGTCGCCTACCAAATGGCACTG
AAAGAAAAGGCACAAGCAGGTGCAATGGAGTTTGATCGACAGATAAGTCAAAGTGACGTA
GAGCCGGATTCTATAAGTATCTCGTCCAAAGCTTCCATCAGCACTGTCTGATACAGGTAG
ATGTTGAAGCTGCCATACTATTTAATGGAGGACCAAAGGATGACCACAAGTGATTCATGC
CAACATGGACTGGTCACTAGGCTGATAATCATTGCTCTCATGTGTTGGTCATCAGTTGAT
GATGACCAGCTCTCTGTCCACCCGGGTGTACACCTGGACTAGTCGTCTTGTTACAGAATA
TTTGATTGAACTGTCGAGTGGTCAGCTGGCTATGCTTGTTTACATGTGCTGAAGTACTGC
CAACATGGCCATCTTGTGATATATTTGCTTATAATGATTCCATGTAGTTTTACTTCCTGT
AGCATGACCACCAAGTTTGACCACTTACTAGTCATACTACTAGAGGGTCAGTTAAAGGTG
GACATTATCTGACCATGACTCTGGACACACAGTCAATTCACTAAAAATACCATGGAACAT
ATTACTACGATGAATCGTGAGCTACATACAGTGTGTGTGGGAATTGATTAGTGGAATGAA
TGCTGACATAAGGACCAAGAGCCTCACCATAGTGGTCCTGAAATCTGATTGGTTGGATAG
ATTCAGGAGTCATGCTTTCCTTAACTGCTGTAAAGATGAAGAGTTTTTGGAACTTATGCC
TCCAATAAAAACCTGGTCTAGGAAATTGTGTAAAGCTTGGGTGAAGTAACTTGCTGTTGT
GTATGTATTCAGATATTCCGCAATGGACAATTTCTGTCTGACCACAATACACGGGAGAGT
AAC
>CONTIG194
TCTGTGTCCTGTAACAGGTTATGATTTGAATGATAATTCATCACTTTCCAATTTGTTATG
GTTTTTAAAACCTTCAGGTTCATTTCTTTACTCTGGACAGTGGACACTGGGATGACAGCA
ATCTCTCTAATGTCCGTTTCCTGTTTCCATGCCAACATCTTCCTGTGAGACCATAGTACT
GTCCTGAATCATCTTCTCCACAATTTCCCAGAGACAGGAATCCTTAGGAAACTCATTGTC
CACTAAGTTCACCAGGTAGTAATTGTCATGGATCTGGTTGAGCAAGTTGTGTGAGTTTGT
CCCAGGTTCATACAGGTTTGCCCAGGTCTCCTTCCATAGTGCAAATGCCTCATCCTTCCA
TGTCTTGAAGGCGATCGGGTCTACAACAGTGGGCTGTATGATCTCCTTGCCTGGGAATAC
TCCCCAGGTTACAGCAATAGGCAGGGTCATGTCACAGTTGGTGTAATCCACATCACCCTT
GGAATTCACAATGTGATAGTTCACAAGAGGATAGCCTTGAAGAACATCTTTCAGCACAGC
TACATTTTTTTCTGAGGTGAAGAATTCCAAGTATGCCTTTTGGAATATATATCCATTAGG
GTCTCCCCATCCAACTTTGGGGTCGGTGGAGGGAGCAGCATTGATGTTTGGCTGGGAGTT
GATAGTCAGAACACCTCGTTTGTTGATAGCCGCCAACTTTTCTGTAATCAGATTGGTCTC
AGCACTCAGCTCATCATCCTGCCATGGTAGACTTGATACCTTGACACCCCCACTGTTTGG
CTGGCCTGTGATGTAATGGTAGAAAACATCCCAAACATCCTGCTCACAACTCAAATCATC
TCCCCACATCTTCAGCAGCGACTCTCTGGATGACCGATTCTTCAGGTAAAATAAGTAGTA
GTCTGTCAAGTCACCAAAGGAAGCTGCAGAGGAGTTACCCCAACGACCATTGGGGAATTC
GTCCCAGTTTGAAGTGCGGTGGACATAGCTATTGGGTCGGCATCTCCAGAATATTGGTCG
AACATCTTCCCGACATCGCATGTGATTTGCTGTAACTTTGAATGGCAGTGCTCTCTGTGG
ATCTTCCTTCCACATTCCTAGTCTCTTGAGAATTTCTATGGTGGCCACTTCTCTGTTGAG
TGTGTAAATATGTAGACCATACACTTCCCCACTATTGAGGAGGTCCCTGCTCATCTGTAC
TGCCTGTTCCACACCATAATTACGAATAGCTTCATCATTGTCTTTAATTGGCTCAATGGT
GTCAATAATCTCTTGGGGAACTTCTAACCTTGACAGTTTCACAATGTGACGTAGAGATTG
GTATGCCTGTATGGGGAGGACTCCTGGGATGATTGGACAGTTGATTCCAATGTTTCTACA
GTCCTTGACAAACTGTAAGAAGGTTGAGGCCTTAAAGAACAGCTGTGTGATTATGAAATC
TGCCCCAGCATCCACCTTGGCTTTCAGATGACGTAAATCCTCCTGGTATGAAGTACACTC
TGGATGGCCCGTGGGGTAACCAGCTACACAAATGGAGAAATCATCACCATGCTCTTGTTT
GATCAGTCGAACCATGTCTGTGGCATAGTTATAGCCGTCGTCCTGGTGTGTCCACGAATC
TCCACCATCTGGTGGGTCTCCTCGAAGTGCCAGTAGGTTCCTGATTCCCAGTTCTTTTGC
GTTCTTTAGGTTAGATTTGATTTCCTGCTCTGTCTGTCGTCCACATGTGATGTGAAGCAT
GGTCTCCACACAGCAATAGTTTACCATGGTGGCAGCCATACATGTGGAGCTAGTGGCCTT
CTGGGTGTTTCCTGGGTCACCTGCTGGATGCCACGTGATGTCACAGAAAAGTGGTTGTCC
CTCATTCATACGTTCAATCCTGCTGATCAAATTGATAGCTCCATTGTTTGTTCTGGGAGG
GAAGAATTCGAGGGAGAACCAGGGGTCCCTACTGGCAATCCTACGATTGATCATCTCGGC
CAAGGATTTACGTTCCTGTTCTGGGGGTGAAGGAGGAAGTCCTTCAGCTCCATTAGAGCC
TTCATTTTGAATCAACAACTCAGGCATGATGAGTTGGAATTCTTTCTTAGAAAATGCAGA
AATCAGCTGTTTTGGAATCTTTAGATTATAAGCGCACAGACACGCTCCGTTCCCTTCTTG
TTTTCAGT
>CONTIG195
TTCAATAACTAGTGGTCATTTTTCTGTAATGGTCATAACACACAAGCCGGTGTGGCCAGA
GATTCTACATTGGAAAAGTTTGACGGAATCGCCATTGGAGACAGAGTCATGTGACTGTTG
GCAAATGAAGGAAACTGAAACGCGGAGTTGGCACCAATACGTGGGCTCATTGTGGCTATG
GGACTGAGGGAGCTCCAAAAGTGTAGGAATGGGGTACGGGGGCCCATCCCAACGGGACTG
GCCAGCACTATTGGTGTGGGGTAGCTCGTCTGTCCAATTTTGGGGCTGGGTACAGGGAGT
CCCGTGATGGCACTGGTGAGAGATGTAGACGAACTGTCAGTGATGCTGAGAGTGAGGGGG
TTCGGTTTGGGTTTGGATATTACACCCGATGTACTGATGGATGGCGACGACAACGATGAC
GACGAAGATGAATGTGACGATAATGAGGAGGGCGACAGCCCACGTGATGTCAGAGATGGC
ACGAAACTGCTTTTCGAAGAACTGTGACAATCCATGTCTTTTTCTTCTTTAACAGATGTC
ACCACTACTGTCACCGGACTCGGAGTGGTGCTATCTGCTGACGTCACTTCCGTTTGCATA
CGACTAACACATGTCGCCTTGCTGGTAGAAGTCGCCATGTTTGCCGATGATTTGATATCC
ACCGAGTTGTATGAAGCAAAATGTGGCAACACTCTTTGACCATATTCCTGAGCTAAAGTT
TCCATTTTAACCTTGAATGGTATTTTGTTTTCTGTTTTCACAATTTCTGGAAAAGACACA
AATTTATAAACAAACTTTTGTCCCATAACTTTTTTGATAATGTTTTTGTCGTAGTAGTAG
CGGAGAGCCCGACTCAGCTTGTCATAGTTCATGCTGTGCTTGTTTTTACGGAGCCCCCAC
AAACGCGCCACCTCCTCCGCGTTCAGCAGCTTAAACTCGCCGTCATTGTTTGTCCAGCGG
ATGATGTGATTGTGTTGGTTACTGACTAGCAGCTCCAACAGGAACTGCCACAGTGTGATG
TTAGAGTCCATAGCCTTTGATACGGGCGCCGAAAGACACAGTCGCTTGGTCAAAGGTTCA
GTGGAGTCCGAGGAGTTACGAGAAGACACATCGGACAAAGCGGGGGATGCTGAACAGTGT
CTCACATCTTCCATCATACGTCGTCAGCACCACAAATAACTGTGTTGGTTAGGAGGTCGT
TGTTCGTCGCTCTGCTGTGTGTTGGATCCTCTCACTAATGTCGACTGCTGGTACTGGGGA
TTATCCTCCAATCTTGTCAACAATCAGATTATCTAAAATTATCGTATCGAAGTGTTAATC
CAAATTATTACACTATACATTGACTTGCTACCTTTGGTTCTAAAATGACTCATCATGTGA
CCCGGAAGTCACTGTTTACATTGGGGAACTCCCATATTGAAACGTCACGACCATTGACGT
CATTTCAC
>CONTIG196
ATTCGAAGGATACATAGACGGTTTGGGATGTGATTTAATAGATGTATGTGTTTTAAACTC
CAGTCATTGTCATGAACACGCCATCTGTCGCACAACGGGCCCTCAACAGTTCGAATGTGT
TTGTGAAGACGGGTATGGAGGAGATGGCATTGAGTGTTATACTAATATTGTTGATCGAGT
TCGGGAACTTAATGAAGGGGACCCAGTGTTGAAGAATCGTTTGACGTTAGCATTACAATT
GCTTGAAAAGGTGTACTCGCCTGAGCTGAGAAATCATGGACCCTTCACTCTCTTCATTCC
CACAGACTCAGGTTTCCGGACAATCGGTAACTTCGATGATTTTCTGAATAACACGGACCA
AGCCCGACAAATACTGCGACAACATATCGTAGTAGGGGCATTGGCATTGGAATATTTACA
TACCAGGCACGTGTTTTACACATTACAAGGTGTTCCAGCTCAGATCATCGTCCGTAAGAA
ACGAATTGGCGTCCAATATCGCTATAAGCTACACGGATCCTCTACACGATCACTTTTAGT
GAAATCGGATATCAGAGCGGCAAACGGTATCATCCACGTTACAGCAAAGATGCTCATCAA
TTCCCCCATGATGAGGGGACACTCAAACACTTCAATCTGGTCGTTGATTAAAAACGAAGA
TCAATACCAAAGGCTGAAGATGTTAATAACGGCGGCAGGTATGGAGGGGGAATTCCGAGC
CAGTAAAATCACTGTCGTCGTCTGTTCAGACAACGCCTGGGATACTCTGCCTTCCGGCAC
ACTAGATTACTTCATGTCGGAGAAGGGAAATAACAGCTTACGAATGGTGTTGCGGCATCT
GATTTTCGATGGAGTGATAGAGATAGCTGACTTGATAAATAAACAGCGTATCCTGTCTAA
AGCCAACACTCATGTCCCGGTACAAGTCACCTCTGCGGGAGCTGTCATGCTGGCCGAAAA
AAGAATAGTACAGGCGGACATACCAGCTAAGAATGGCATGTACCACCTCTTAAATGGACT
ACTTTTACCGTCGGACATATATGATTTTCTACCACATCGATGCAATGATACCGCCTTTAT
AGCGATTAAGTCCCCGTGCTTAAGCTGTGACGATGTTCGTGGTAACTGTCGTGCTACAGA
CGTACATGTGGGAGTTGAGACCTGCAGATACTTTGATGTTAGCTTACTACGTAAAACTGC
CGGGTGTACTTCAGTGTGTACAAGGCCTTTCGTTAAGAATCGATGTTGTGAAGGTTTCTA
TGGTGACGAATGTCAGCCTTGTCCTGGAGGCTTTATCAATCCATGCAACGGCAACGGAGA
GTGTACAGAGTCCGGGACATGCAATTGTTTCAGTGGTTTTACAGGCACAGTCTGTGAACA
CTGCGAAAGAGAAGACATGTTTGGGGAAAACTGTACGCAACCGTGTAGCTGTCTGCGTGG
TCAGTGTGATAATGGAATCAATGGTAACGGGGCGTGTAAGAAGGGGACTTGTGCTCGAGG
CACCAGGGGCAAAAACTGTGACAAAGCTATGGCAAAATGTCCCGGTGGTAACACCCGCGT
TCTGTGTCACGCACACGCCATTTGTATTAAGGGGATCAGTCAAACCAACAGATCAGATGA
GATTGAATGTACATGTGGTTTTGGTTTTGAGGGTGATGGTCAAACATGTACCGCTATAAA
CCCTTGCGAACAGCCGTCCAGGGGTGGTTGTGATTCACAGGCCACGTGTAGGTACGTTTT
CCCTGGGATAAATAGATGTCAATGTGATGAGGGCTGGGTTGGATCGGGCAAGTACTGCCA
TCGCGGGACAGAATGTGATACACACAGGGACTGCCATGAGCACGCGGAGTGTCGTTTTAA
ACAGCCAGACATGAAGACGGTGTGTGTTTGCAAATTCCATTTCCATGGGAATGGAACTCA
TTGTGTCCCCATCGATATGTGTACCTGGAAAATGGATGGTTGTGACGCTAAGGCTGATTG
TACCCCTACCGGACCCGGCACCAATAACTGTACGTGCTGGGATGGTTATTTAGGTGACGG
ATATGGCTGTTCTCCTACTATTCTGAAATTCATTGAGGAAACCCCAGATCTGAGTAAACT
AGCGGAACTTCTACAGGACATACCTAAAGACGACAACCTGCTTCTATCATCCATAGATCA
GTACACCTTATTCGCTCCATCCAACGAGGCTATGGACATTCTTCTCTCCCGGATACCTTC
CAGTTACTGGGAAAACCCGGATCATGTCTTTGCGTTTCTGCTGTCACATATGGTGGCGGG
ATTAAAGAATACACAGGAACTTCTGGAAACGGTGAATGGATATGACAAGTTCGAAACTCT
TACGGACGGTTTCTTCATACACATTCACAACGTAAACAATACGCTTTTTGTTTCTGGAAA
AAGAAATTCTAAAGTAAGGTCTCGGATATTAGAATCAAACGAAACTGCGAACGGCTACGT
CCACATCATAGATAGGGCTATTGAGACGTTCTTCCTTGCTGATGAATCACCTGATCTGAG
GACCTTCTTTGCTCAACATCCAAAGTATTCCTATTTTGGCAGTTTGTTGGAGAATAAACA
ATTGTTGGATGACCTGCTGGATATGAATGCCTACACACTGTTTGTCCCTAACAATGACGT
CATCAACAAATACTACAACGACAAAGCCGTGACTCGAGCCTACCTTAATTTCTATCTATT
GCCGAACATCCGACTTACAGAGTCATTTGATGACGGAGAGAGATTGGACACCGTGCTTGG
ATCTGATCATCCGCTCAGCTTCCAAGTTAGAGGTGACTTGGTTCTTGTGAACGAAGTGTT
GATTTCTGAGCCCGACGTGTTAACAATGGGAGGAGTGGTCCACGGGATAAACGGCCTGCT
CACACCCATCCTCCACAGATGTGACGTCATAAATACCACTACCGAATACGGGGAGTGTCA
AACTTGTGGGCGTGGTGAACTTCTCTGTCCCGATGGTTTCAAAAAGAAAACAAAGGGTAA
ACTAATCAACAGGTGTGCATATGCAGGAATGTTTGGAAGAAACATTGGATGTCAACGCAT
CTGTGAGAAAACTGAATTCACAAAACGGTGTTGCGCTCATTACTATGGCCCTAATTGTCT
TGAATGTCCGGGAGGTCCGGATTTCCCGTGTAACCATAATGGGGACTGTGACGAAGGAAT
AGACGGTAATGGGACATGTTCGTGTTACCCTGGATACACTGGAAACGCCTGTCAGTTCTG
CGAGGTTAACAACACCGTCCAGGCGTGTGGTCGTAGTTGTGCCTTTAACCACGGTGGCTG
TAGTCAAAATGCAGATTGCGATGAGTCGGTTGGGACCACAACATGTGTTTGCAAACCAGG
CTATATAGGAGATGGCAGTACTTGTGACGAGCCTTGCTTCATTCAAAATGGAGGATGCCA
TTACAATGCAACATGTCTGTTTCTGAAGACTACTGGAGATGTAATCATAGGATATGTTAA
TTGCACATGCGCAGATGGTATGGAAGGGGACGGCCGTTCCTGCTTCTACCCACCCGAAAA
AGCTCATATCAAGAGCAATAGTCAGACAGGGATGATTGTTGGAGTAACCATCGCCGTTTT
AGCCGTTTTGCTGCTGGTGGGGGTTGCTATCGTCATATATCTGAAGATAAAACGAGATTC
ATCAGGGTTTATGGAGGTTTGGAGCAAAGTGAGACGTAATTCCGACAGTAGCTGTGCCCA
GCTACACACAAACTCAGATGACGAAACCAATGTCGCTCAACCACTTTCGCCGGCAGATGT
CAACTTTGACAATCCTCTCTACAATGTCAGTGACAACTTCTAGCGCAATCAGGGCAGTAC
AGTGACTGCTAGACAGAGAGAGAACATACACGAGAGCGGGGGTATAGAAATATATATTCC
TCTTATTAACTACAAGATGAACCTCGCAGTTTTCACACAACGAACTTGCTCGACAAATGG
AAATGATACACTACCCATGTGGTCCGTTCTTCAATAATTAACAAATGATGAGTACCTGAT
TTAGTTTGACTCTTCATCGTTACAAATATTTCAGAGCCTTATGTAAGAGTTCCAATAATT
ATATATCCTCACCAGTGATGATTGTCCTTTTTGTTTCATGAGATGTATCTTGATAAGGAC
ATATCATTAGAATTACTTAAATCGCCTATGTTATAACGGTTACTGCTGAGTTTCACTATT
TCCCCGATTGCTGTTACGACATTTTATCACACAAGATGTTGATAACATATCCATTACGAT
TTCTTGTTATGTCTTTTGTATTAAATAGTAACAAGAATCATTGTGTTTTGAATGTATCGT
TCTTCATGTGTCTAATCTAACTGTATAAACACAGTGAATAAAGCAAGAATAAGG
>CONTIG197
CCCAGGGGATGCACCACCCAGACTCGAACATGGCGGACGACACACTTGAAATAGGCTCAT
CAGCTGAGGCATTAGTCAGCCTAAAAGAAGGAACAACATACAGATCACCGCCTCGTAGCA
GAAATCCACCAAGAATAAGAAAAAAGAACCAGAAATTTTATAATGATGATGAGGATACCT
CCTACTCGCCATCCAAGTCCCCGCGCCGGACAAGCAGAGCTGCCTCCTCGTTGAGAACCA
GAAATACAAAGGCTCTCCTGAGTATTTCTGATAAGCAGTCTGCCCAAGCTATTGGAGTTC
GCCTTAGAAATCTCCTCAAGCTTCCAAAGGCTCACAAATGGGTGTGCTACGAGTGGTTCT
ACTCTAATCTGGATATACCTTTGTTTCTGGGTGAGAATGACTTTTGCATTTGTGTCAAAG
AAACATTCCCACAGCTGAAAACAAAGAAAATTCGACGTGTGGAGTGGAACAAGATTCGTA
GATTGATGGGCAAACCAAGAAGATGTTCTCCCGCATTCTTTGCAGAAGAGAGGGCGGCAC
TAGAGCAGAGGAGAAACAAAATCAGACTTCTTCAACAACGTAAATTATCAGAGTTAAACA
GCTTTAAGGATCTTCCTGATGAGATACCAACACATCTAGTTATAGGAACCAAAGTAACAG
CACGACTAAGAAGGCCCCAGGATGGTTTGTTTACTGGTACAGTTGATGCCTTAGATACTG
TAAACAACAGTTACCGTGTAACCTTTGACAGACCTGGTCTCGGTATTCACTCAATACCTG
ACTACGAAGTGCTTAGCAATGATGAAATTGAAACAATCCCTCTCACAGCTTTCCAACAGA
AACATCGGCCCAGACAAGCCATTTTCTCACCGCCCCGATTTGTTCCTAGTCTTGGATCAC
CTAATCCTCACCTCGACAATGATCCATTGTTGAGTGGGTCACCGTTCAAAGGTCGGCTAA
TGAGCTTGGAGGGGGGAACATATGGCGGCTTTCCCATCAAATTCCTGGTTCAAGTTACAA
AATTATCCAAGATTCTCATGATCAAGAAAGACTGGGTCAAACAGTTAAAAACTATGAACA
CAGACGCTGAAAAGATGAAGTCCTTCCTGGAACCCATTTCCGTTGAGTTCCAGAGAAAGT
ATGCTAATGCAGTGCTACAGCTGGAGGATCTCAACAAAGAACTGAATGAGTGTCTGATAG
GAGTCCAGCAGTACTGTCAGGAGATTGCTCCAGAACAGGGCCTTACTCCACTGGACCAGC
CTTCGGAGATCAGGACCAAGTGTGATGACGAGGCAGAGGAAATGGTTTCCAGAATCAGTG
GGACGATGTTCCACAATCGAAAGAAGAACCCCAAAGTTATGGACTTAATAGCTGGTCTTA
CTTCCCTTATGTTACAAGTGCGGACATTTTCAGAAACAGAGTTGAACTCATTTGAATTCA
AGTCTTTACAAGACACACTTCAAGATGTGAAGAGCAGACTTGATGGCAACAGTTTAAATG
CCTTCAAGAATAATGTAGACATCCACATCAATCATATTCAAAGTGGCCTCAGCCAAATGG
[truncated: 46,587,615 more chars]
