# Supplementary material for: Transcriptomic features of Pecten maximus oocyte quality and maturation
Source: PLoS One. 2017 Mar 2;12(3):e0172805. doi: 10.1371/journal.pone.0172805 (PMC5333834; doi:10.1371/journal.pone.0172805)
Supplement: S1 Table — (XLSX) [file pone.0172805.s003.xlsx]

## Sheet: blastx results
		UniProtKB/SwissProt				Crassostrea gigas (Ensembl metazoa)				Capitella teleta (Ensembl metazoa)			Strongylocentrotus purpuratus (Ensembl metazoa)			Lottia gigantea (Ensembl metazoa)			Drosophila melanogaster (Ensembl metazoa)			Gasterosteus aculeatus (Ensembl metazoa)			Nematostella vectensis (Ensembl metazoa)			Homo sapiens (Ensembl)			Danio rerio (Ensembl)
Probe name	Contig name	Accession number	Protein description	bastx e-value	Query frame	GeneBank Accession	Protein description	bastx e-value	Query frame	Protein ID	bastx e-value	Query frame	Protein ID	bastx e-value	Query frame	Protein ID	bastx e-value	Query frame	FlyBase ID	bastx e-value	Query frame	Protein ID	bastx e-value	Query frame	Protein ID	bastx e-value	Query frame	Protein ID	bastx e-value	Query frame	Protein ID	bastx e-value	Query frame
P_cont_pecten_1	Contig1	P43147	Virulence metalloprotease (EC 3.4.24.-) (Vibriolysin)	9.84e-90	1	EKC19359	Virulence metalloprotease [Source:UniProtKB/TrEMBL;Acc:K1PKE0]	2.36e-81	1							LotgiP154924	5e-111	1
N_cont_pecten_10	Contig10005	P33244	Nuclear hormone receptor FTZ-F1 (FTZ-F1 alpha) (Nuclear receptor subfamily 5 group A member 3)	1.97e-36	-2	EKC36822	Nuclear receptor subfamily 5 group A member 2 [Source:UniProtKB/TrEMBL;Acc:K1QJ75]	4.82e-68	-2	CapteP186691	3e-38	-2	SPU_013843-tr	4e-35	-2	LotgiP196914	6e-51	-2	FBpp0074854	8e-37	-2	ENSGACP00000011748	6e-35	-2	EDO27017	5e-14	-2	ENSP00000356326	4e-39	-2	ENSDARP00000122200	9e-34	-2
N_cont_pecten_10000	Contig18999	Q96MB7	Putative nuclease HARBI1 (EC 3.1.-.-) (Harbinger transposase-derived nuclease)	3.59e-11	-1								SPU_013795-tr	9e-22	-1							ENSGACP00000007019	7e-18	-1				ENSP00000317743	8e-12	-1	ENSDARP00000056199	6e-17	-1
N_cont_pecten_100001	Hem_stim_vivo_l1_1_(paired)_contig_3166															LotgiP163769	2e-06	-1
N_cont_pecten_100003	Hem_stim_vivo_l1_1_(paired)_contig_31661	Q9Y6J0	Calcineurin-binding protein cabin-1 (Calcineurin inhibitor) (CAIN)	6.9e-06	-3					CapteP199502	5e-06	-3				LotgiP152594	1e-11	-3				ENSGACP00000016490	5e-08	-3				ENSP00000381364	3e-06	-3	ENSDARP00000113744	7e-08	-3
N_cont_pecten_10001	Contig19	O35451	Cyclic AMP-dependent transcription factor ATF-6 beta (cAMP-dependent transcription factor ATF-6 beta) (Activating transcription factor 6 beta) (ATF6-beta) (cAMP response element-binding protein-related protein) (Creb-rp) (cAMP-responsive element-binding protein-like 1) [Cleaved into: Processed cyclic AMP-dependent transcription factor ATF-6 beta]	1.77e-50	-3					CapteP216503	4e-59	-3	SPU_007749-tr	1e-27	-3	LotgiP236404	2e-116	-3	FBpp0085417	1e-12	-3	ENSGACP00000012871	2e-48	-3	EDO36933	7e-34	-3				ENSDARP00000092846	3e-49	-3
N_cont_pecten_100011	Hem_stim_vivo_l1_1_(paired)_contig_31681
P_cont_pecten_100011	Hem_stim_vivo_l1_1_(paired)_contig_31681
P_cont_pecten_100014	Hem_stim_vivo_l1_1_(paired)_contig_31687	Q62273	Sulfate transporter (Diastrophic dysplasia protein homolog) (ST-OB) (Solute carrier family 26 member 2)	4.81e-12	2	EKC29285	Prestin [Source:UniProtKB/TrEMBL;Acc:K1QK91]	5.47e-17	2	CapteP129630	2e-15	2	SPU_002930-tr	8e-08	2	LotgiP63093	1e-18	2	FBpp0074919	7e-06	2	ENSGACP00000022203	4e-11	2	EDO49691	2e-07	2	ENSP00000286298	6e-12	2	ENSDARP00000007023	3e-11	2
N_cont_pecten_100015	Hem_stim_vivo_l1_1_(paired)_contig_3169	Q8ILR9	Protein PF14_0175	8.26e-06	1											LotgiP127922	2e-09	1	FBpp0088611	7e-07	1	ENSGACP00000018262	4e-07	1	EDO35992	7e-12	1
P_cont_pecten_100015	Hem_stim_vivo_l1_1_(paired)_contig_3169	Q8ILR9	Protein PF14_0175	8.26e-06	1											LotgiP127922	2e-09	1	FBpp0088611	7e-07	1	ENSGACP00000018262	4e-07	1	EDO35992	7e-12	1
P_cont_pecten_100019	Hem_stim_vivo_l1_1_(paired)_contig_3170									CapteP91178	3e-06	2				LotgiP127922	1e-06	2				ENSGACP00000018262	3e-06	2	EDO37609	2e-09	2
N_cont_pecten_10002	Contig190
P_cont_pecten_10002	Contig190
P_cont_pecten_100020	Hem_stim_vivo_l1_1_(paired)_contig_31700	Q9HB90	Ras-related GTP-binding protein C (Rag C) (RagC) (GTPase-interacting protein 2) (TIB929)	2.14e-43	1	EKC25298	Ras-related GTP-binding protein C [Source:UniProtKB/TrEMBL;Acc:K1PUC6]	7.1e-44	1	CapteP21722	2e-38	1	SPU_025082-tr	2e-43	1	LotgiP224404	1e-41	1	FBpp0087883	4e-41	1	ENSGACP00000003452	2e-41	1	EDO36641	8e-42	1	ENSP00000352131	1e-44	1	ENSDARP00000015934	2e-43	1
P_cont_pecten_100023	Hem_stim_vivo_l1_1_(paired)_contig_31705	Q3TDX8	Cytochrome b5 reductase 4 (EC 1.6.2.2) (Flavohemoprotein b5/b5R) (b5+b5R) (N-terminal cytochrome b5 and cytochrome b5 oxidoreductase domain-containing protein) (cb5/cb5R)	9.89e-23	1	EKC38069	Cytochrome b5 reductase 4 [Source:UniProtKB/TrEMBL;Acc:K1R3R9]	6.62e-32	1	CapteP214280	3e-06	1	SPU_027240-tr	5e-06	1	LotgiP133451	2e-25	1	FBpp0085713	1e-17	1	ENSGACP00000018711	9e-26	1				ENSP00000358693	7e-25	1	ENSDARP00000003991	7e-23	1
N_cont_pecten_100025	Hem_stim_vivo_l1_1_(paired)_contig_31709	A4QNM5	Cytosolic Fe-S cluster assembly factor nubp2 (Nucleotide-binding protein 2) (NBP 2)	3.12e-46	-1	EKC30761	Cytosolic Fe-S cluster assembly factor nubp2 [Source:UniProtKB/TrEMBL;Acc:K1R9S5]	1.36e-57	-1	CapteP152351	2e-44	-1	SPU_014324-tr	7e-43	-1	LotgiP229501	6e-54	-1	FBpp0077868	6e-37	-1	ENSGACP00000011010	1e-41	-1	EDO38107	7e-42	-1	ENSP00000454815	7e-43	-1	ENSDARP00000112190	8e-42	-1
P_cont_pecten_100027	Hem_stim_vivo_l1_1_(paired)_contig_31710	Q9BG99	Three-prime repair exonuclease 1 (EC 3.1.11.2) (3'-5' exonuclease TREX1)	9.57e-12	2	EKC43170	Three prime repair exonuclease 1 [Source:UniProtKB/TrEMBL;Acc:K1RNI4]	2.6e-16	2	CapteP223551	3e-08	2				LotgiP227290	2e-10	2							EDO38423	6e-09	2	ENSP00000296443	1e-08	2
P_cont_pecten_10003	Contig1900	O35586	Isopentenyl-diphosphate Delta-isomerase 1 (EC 5.3.3.2) (Isopentenyl pyrophosphate isomerase 1) (IPP isomerase 1) (IPPI1)	2.82e-87	3	EKC41362	Isopentenyl-diphosphate Delta-isomerase 1 [Source:UniProtKB/TrEMBL;Acc:K1QWQ2]	1.03e-93	3	CapteP150744	2e-99	3	SPU_023762-tr	9e-77	3	LotgiP171636	3e-99	3	FBpp0289843	1e-66	3	ENSGACP00000002379	3e-88	3	EDO35940	3e-81	3	ENSP00000370748	3e-82	3	ENSDARP00000122260	1e-86	3
P_cont_pecten_10004	Contig19000	Q9USQ7	Diphthine--ammonia ligase (EC 6.3.1.14) (Diphthamide synthase) (Diphthamide synthetase)	2.57e-23	1	EKC18745	0	2.45e-56	1	CapteP141560	1e-44	1	SPU_007536-tr	2e-38	1	LotgiP138598	7e-34	1	FBpp0073444	8e-38	1	ENSGACP00000013883	7e-40	1	EDO49487	1e-30	1	ENSP00000254878	3e-07	1	ENSDARP00000106089	7e-22	1
N_cont_pecten_100040	Hem_stim_vivo_l1_1_(paired)_contig_31730	O08912	Polypeptide N-acetylgalactosaminyltransferase 1 (EC 2.4.1.41) (Polypeptide GalNAc transferase 1) (GalNAc-T1) (pp-GaNTase 1) (Protein-UDP acetylgalactosaminyltransferase 1) (UDP-GalNAc:polypeptide N-acetylgalactosaminyltransferase 1) [Cleaved into: Polypeptide N-acetylgalactosaminyltransferase 1 soluble form]	1.03e-14	-1	EKC18717	Polypeptide N-acetylgalactosaminyltransferase 11 [Source:UniProtKB/TrEMBL;Acc:K1P503]	7.01e-58	-1	CapteP190622	2e-15	-1	SPU_028011-tr	4e-18	-1	LotgiP103227	4e-30	-1	FBpp0086465	1e-13	-1	ENSGACP00000011365	1e-13	-1	EDO43861	6e-15	-1	ENSP00000269195	1e-14	-1	ENSDARP00000087814	3e-15	-1
N_cont_pecten_100048	Hem_stim_vivo_l1_1_(paired)_contig_31749	Q9NSN8	Gamma-1-syntrophin (G1SYN) (Syntrophin-4) (SYN4)	2.55e-44	-2	EKC30174	Gamma-1-syntrophin [Source:UniProtKB/TrEMBL;Acc:K1QGF2]	7.86e-112	-2	CapteP219313	1e-62	-2	SPU_004591-tr	2e-32	-2	LotgiP235611	3e-81	-2	FBpp0297146	2e-50	-2	ENSGACP00000023700	8e-43	-2	EDO36661	4e-11	-2	ENSP00000276467	3e-44	-2	ENSDARP00000083042	4e-46	-2
N_cont_pecten_100052	Hem_stim_vivo_l1_1_(paired)_contig_31758
P_cont_pecten_100052	Hem_stim_vivo_l1_1_(paired)_contig_31758
N_cont_pecten_100054	Hem_stim_vivo_l1_1_(paired)_contig_3176
P_cont_pecten_100054	Hem_stim_vivo_l1_1_(paired)_contig_3176
N_cont_pecten_100056	Hem_stim_vivo_l1_1_(paired)_contig_31761
P_cont_pecten_100056	Hem_stim_vivo_l1_1_(paired)_contig_31761
N_cont_pecten_10006	Contig19002	D3ZFW5	Transmembrane protein 107	2.83e-34	-3					CapteP148161	1e-37	-3	SPU_013796-tr	8e-24	-3	LotgiP236353	8e-40	-3				ENSGACP00000015852	2e-35	-3	EDO45045	1e-29	-3	ENSP00000402732	7e-33	-3	ENSDARP00000109054	3e-34	-3
N_cont_pecten_100068	Hem_stim_vivo_l1_1_(paired)_contig_31785												SPU_011564-tr	7e-14	1	LotgiP146845	1e-13	-1							EDO33233	2e-19	1
P_cont_pecten_100068	Hem_stim_vivo_l1_1_(paired)_contig_31785												SPU_011564-tr	7e-14	1	LotgiP146845	1e-13	-1							EDO33233	2e-19	1
N_cont_pecten_100072	Hem_stim_vivo_l1_1_(paired)_contig_31796
P_cont_pecten_100072	Hem_stim_vivo_l1_1_(paired)_contig_31796
N_cont_pecten_100074	Hem_stim_vivo_l1_1_(paired)_contig_31800	A8XW88	cAMP-dependent protein kinase catalytic subunit (PKA C) (EC 2.7.11.11)	1.24e-60	-3	EKC25543	0	1.19e-65	-3	CapteP162634	2e-59	-3	SPU_022180-tr	3e-37	-3	LotgiP190501	5e-64	-3	FBpp0089382	4e-55	-3	ENSGACP00000012693	1e-55	-3	EDO35228	3e-22	-3	ENSP00000401252	4e-58	-3	ENSDARP00000127526	3e-59	-3
N_cont_pecten_100079	Hem_stim_vivo_l1_1_(paired)_contig_31805
P_cont_pecten_100079	Hem_stim_vivo_l1_1_(paired)_contig_31805
P_cont_pecten_100087	Hem_stim_vivo_l1_1_(paired)_contig_31820	O70481	E3 ubiquitin-protein ligase UBR1 (EC 6.3.2.-) (N-recognin-1) (Ubiquitin-protein ligase E3-alpha-1) (Ubiquitin-protein ligase E3-alpha-I)	3.42e-56	1	EKC40505	E3 ubiquitin-protein ligase UBR2 [Source:UniProtKB/TrEMBL;Acc:K1RGF5]	2.42e-81	1	CapteP153753	2e-63	1	SPU_018852-tr	1e-45	1	LotgiP115669	2e-64	1	FBpp0300996	4e-53	1	ENSGACP00000010636	6e-56	1				ENSP00000477932	3e-56	1	ENSDARP00000103408	3e-55	1
P_cont_pecten_100093	Hem_stim_vivo_l1_1_(paired)_contig_31832	Q8NCN5	Pyruvate dehydrogenase phosphatase regulatory subunit, mitochondrial (PDPr)	7.77e-42	2	EKC26928	Pyruvate dehydrogenase phosphatase regulatory subunit, mitochondrial [Source:UniProtKB/TrEMBL;Acc:K1PZ61]	2.97e-19	2	CapteP226885	4e-54	2	SPU_013310-tr	5e-50	2	LotgiP233822	5e-57	2	FBpp0070620	8e-41	2	ENSGACP00000019544	2e-37	2	EDO41600	1e-23	2	ENSP00000381190	6e-42	2	ENSDARP00000033029	2e-39	2
N_cont_pecten_10010	Contig19006	Q6ZMN7	PDZ domain-containing RING finger protein 4 (Ligand of Numb protein X 4) (SEMACAP3-like protein)	1.54e-23	-1	EKC35082	PDZ domain-containing RING finger protein 4 [Source:UniProtKB/TrEMBL;Acc:K1QDW8]	2.26e-62	-1	CapteP51984	1e-41	-1	SPU_027528-tr	7e-21	-1	LotgiP234023	2e-31	-1	FBpp0300856	2e-06	-1	ENSGACP00000015565	3e-19	-1	EDO46059	3e-09	-1	ENSP00000384197	2e-23	-1	ENSDARP00000101938	1e-21	-1
P_cont_pecten_100117	Hem_stim_vivo_l1_1_(paired)_contig_3188	Q8CIE6	Coatomer subunit alpha (Alpha-coat protein) (Alpha-COP) [Cleaved into: Xenin (Xenopsin-related peptide); Proxenin]	3.02e-91	3	EKC29564	Coatomer subunit alpha [Source:UniProtKB/TrEMBL;Acc:K1QET2]	1.56e-96	3	CapteP156336	4e-92	3	SPU_025121-tr	5e-91	3	LotgiP218145	5e-95	3	FBpp0072694	2e-85	3	ENSGACP00000023463	2e-88	3	EDO39748	1e-88	3	ENSP00000241704	4e-91	3	ENSDARP00000107355	3e-88	3
P_cont_pecten_10012	Contig19008	O97741	Amiloride-sensitive sodium channel subunit alpha (Alpha-NaCH) (Epithelial Na(+) channel subunit alpha) (Alpha-ENaC) (Nonvoltage-gated sodium channel 1 subunit alpha) (SCNEA)	2.41e-28	3	EKC39945	Amiloride-sensitive sodium channel subunit gamma [Source:UniProtKB/TrEMBL;Acc:K1RF28]	1.22e-116	3	CapteP220088	9e-61	3	SPU_018446-tr	5e-47	3	LotgiP228153	3e-98	3	FBpp0088960	4e-07	3	ENSGACP00000007607	2e-23	3	EDO42137	2e-30	3	ENSP00000228916	2e-28	3	ENSDARP00000035525	2e-21	3
N_cont_pecten_100120	Hem_stim_vivo_l1_1_(paired)_contig_31886	Q6P7A9	Lysosomal alpha-glucosidase (EC 3.2.1.20) (Acid maltase)	2.65e-17	-1	EKC19023	Lysosomal alpha-glucosidase [Source:UniProtKB/TrEMBL;Acc:K1PC20]	1.92e-28	-1	CapteP167453	3e-25	-1	SPU_026833-tr	3e-17	-1	LotgiP212916	6e-24	-1				ENSGACP00000015491	5e-22	-1				ENSP00000417515	8e-15	-1	ENSDARP00000101564	1e-20	-1
N_cont_pecten_100125	Hem_stim_vivo_l1_1_(paired)_contig_31904	Q8VCX1	3-oxo-5-beta-steroid 4-dehydrogenase (EC 1.3.1.3) (Aldo-keto reductase family 1 member D1) (Delta(4)-3-ketosteroid 5-beta-reductase) (Delta(4)-3-oxosteroid 5-beta-reductase)	3.7e-14	-1	EKC25708	Aldo-keto reductase family 1 member B10 [Source:UniProtKB/TrEMBL;Acc:K1PVE5]	1.69e-09	-1	CapteP215532	6e-14	-1	SPU_008543-tr	6e-09	-1	LotgiP207783	2e-14	-1	FBpp0081312	1e-13	-1	ENSGACP00000025090	1e-13	-1	EDO36411	6e-09	-1	ENSP00000402374	3e-13	-1	ENSDARP00000119785	2e-12	-1
N_cont_pecten_100130	Hem_stim_vivo_l1_1_(paired)_contig_31913	P09487	Alkaline phosphatase, tissue-nonspecific isozyme (AP-TNAP) (TNSALP) (EC 3.1.3.1) (Alkaline phosphatase liver/bone/kidney isozyme)	5.03e-30	-2	EKC32911	Alkaline phosphatase, tissue-nonspecific isozyme [Source:UniProtKB/TrEMBL;Acc:K1RFJ7]	1.44e-44	-2	CapteP218695	3e-32	-2	SPU_016432-tr	3e-30	-2	LotgiP179711	2e-35	-2	FBpp0087603	4e-25	-2	ENSGACP00000011765	5e-29	-2	EDO45655	7e-28	-2	ENSP00000437674	8e-29	-2	ENSDARP00000019098	4e-34	-2
N_cont_pecten_100131	Hem_stim_vivo_l1_1_(paired)_contig_31914
P_cont_pecten_100131	Hem_stim_vivo_l1_1_(paired)_contig_31914
P_cont_pecten_100132	Hem_stim_vivo_l1_1_(paired)_contig_31916	Q53T59	HCLS1-binding protein 3 (HS1-binding protein 3) (HSP1BP-3)	4.54e-07	3	EKC22135	HCLS1-binding protein 3 [Source:UniProtKB/TrEMBL;Acc:K1PZZ7]	2.21e-16	3	CapteP196035	3e-09	3				LotgiP236788	7e-18	3							EDO30226	3e-08	3	ENSP00000385788	8e-09	3	ENSDARP00000043665	5e-07	3
P_cont_pecten_100139	Hem_stim_vivo_l1_1_(paired)_contig_31932	P01026	Complement C3 [Cleaved into: Complement C3 beta chain; C3-beta-c (C3bc) (Neutrophil chemotactic factor-2) (ENCF-2); Complement C3 alpha chain; C3a anaphylatoxin (Neutrophil chemotactic factor-1) (ENCF-1); Acylation stimulating protein (ASP) (C3adesArg); Complement C3b alpha' chain; Complement C3c alpha' chain fragment 1; Complement C3dg fragment; Complement C3g fragment; Complement C3d fragment; …	2.51e-15	1	EKC24393	Complement C3 [Source:UniProtKB/TrEMBL;Acc:K1PRU2]	4.68e-16	1				SPU_000997-tr	5e-14	1	LotgiP132948	9e-17	1				ENSGACP00000010546	1e-12	1	EDO38193	1e-06	1	ENSP00000223642	1e-14	1	ENSDARP00000115743	2e-11	1
N_cont_pecten_10014	Contig1901	Q23551	Twitchin (EC 2.7.11.1) (Uncoordinated protein 22)	2.79e-59	-2	EKC38837	Muscle M-line assembly protein unc-89 [Source:UniProtKB/TrEMBL;Acc:K1QPH2]	1.67e-124	-2	CapteP223748	8e-64	-2	SPU_023876-tr	5e-36	-2	LotgiP121777	8e-81	-2	FBpp0290555	3e-44	-2	ENSGACP00000000362	6e-25	-2	EDO49553	3e-33	-2	ENSP00000352088	9e-28	-2	ENSDARP00000001468	1e-24	-2
P_cont_pecten_100140	Hem_stim_vivo_l1_1_(paired)_contig_31933	O89042	DNA polymerase alpha catalytic subunit (EC 2.7.7.7) (DNA polymerase alpha catalytic subunit p180) (Fragment)	9.43e-23	1	EKC30035	DNA polymerase [Source:UniProtKB/TrEMBL;Acc:K1QMH2]	1.19e-35	1	CapteP228337	1e-22	1	SPU_000210-tr	6e-21	1	LotgiP109334	1e-32	1	FBpp0083514	1e-10	1	ENSGACP00000003398	6e-23	1	EDO39342	4e-22	1	ENSP00000478401	9e-22	1	ENSDARP00000105081	2e-22	1
P_cont_pecten_10015	Contig19010					EKC37398	Protein AMBP [Source:UniProtKB/TrEMBL;Acc:K1QUS1]	1.52e-31	3	CapteP68715	7e-06	3
N_cont_pecten_100155	Hem_stim_vivo_l1_1_(paired)_contig_31961
P_cont_pecten_100155	Hem_stim_vivo_l1_1_(paired)_contig_31961
N_cont_pecten_100156	Hem_stim_vivo_l1_1_(paired)_contig_31962															LotgiP87794	7e-06	1							EDO39803	3e-11	-3
P_cont_pecten_100158	Hem_stim_vivo_l1_1_(paired)_contig_3197	Q9D4H2	GRIP and coiled-coil domain-containing protein 1 (Golgi coiled-coil protein 1)	1.83e-18	3	EKC33926	GRIP and coiled-coil domain-containing protein 1 [Source:UniProtKB/TrEMBL;Acc:K1RI90]	7.45e-26	3	CapteP214083	3e-19	3	SPU_022621-tr	7e-26	3	LotgiP212469	3e-29	3	FBpp0081842	8e-12	3	ENSGACP00000000890	1e-15	3	EDO43115	4e-25	3	ENSP00000318821	2e-18	3	ENSDARP00000109163	4e-17	3
N_cont_pecten_100166	Hem_stim_vivo_l1_1_(paired)_contig_31990	Q9BW27	Nuclear pore complex protein Nup85 (85 kDa nucleoporin) (FROUNT) (Nucleoporin Nup75) (Nucleoporin Nup85) (Pericentrin-1)	5.85e-39	-1	EKC31004	Nucleoporin NUP85 [Source:UniProtKB/TrEMBL;Acc:K1QIJ3]	8.44e-57	-1	CapteP228245	3e-43	-1	SPU_003683-tr	8e-41	-1	LotgiP221230	3e-49	-1	FBpp0085954	3e-07	-1	ENSGACP00000016245	4e-40	-1	EDO44859	1e-42	-1	ENSP00000463382	2e-39	-1	ENSDARP00000067719	2e-06	-1
N_cont_pecten_100180	Hem_stim_vivo_l1_1_(paired)_contig_32026	Q6NYY9	Vacuole membrane protein 1 (Transmembrane protein 49)	1.21e-44	-1	EKC29094	Transmembrane protein 49 [Source:UniProtKB/TrEMBL;Acc:K1QDI0]	1.55e-54	-1	CapteP169211	2e-46	-1	SPU_023507-tr	9e-41	-1	LotgiP172080	1e-52	-1	FBpp0071428	4e-38	-1	ENSGACP00000009287	2e-41	-1	EDO42085	1e-37	-1	ENSP00000262291	1e-42	-1	ENSDARP00000004153	1e-44	-1
N_cont_pecten_100195	Hem_stim_vivo_l1_1_(paired)_contig_32058	Q70E20	Sushi, nidogen and EGF-like domain-containing protein 1 (Secreted protein SST-3) (Stromal nidogen extracellular matrix protein)	6.63e-10	-1	EKC31434	Neurogenic locus notch-like protein 1 [Source:UniProtKB/TrEMBL;Acc:K1QJV0]	1.4e-12	-1	CapteP181612	3e-09	-1	SPU_000053-tr	1e-09	-1	LotgiP105163	2e-10	-1	FBpp0110307	3e-10	-1	ENSGACP00000016470	1e-08	-1	EDO48870	6e-10	-1	ENSP00000384871	3e-09	-1	ENSDARP00000105919	7e-12	-1
N_cont_pecten_100196	Hem_stim_vivo_l1_1_(paired)_contig_32060	P27169	Serum paraoxonase/arylesterase 1 (PON 1) (EC 3.1.1.2) (EC 3.1.1.81) (EC 3.1.8.1) (Aromatic esterase 1) (A-esterase 1) (K-45) (Serum aryldialkylphosphatase 1)	8.65e-20	-2	EKC25343	Serum paraoxonase/arylesterase 1 [Source:UniProtKB/TrEMBL;Acc:K1PUG0]	1.4e-22	-2	CapteP213115	2e-15	-2	SPU_022213-tr	7e-10	-2	LotgiP174719	2e-18	-2				ENSGACP00000010421	2e-18	-2	EDO38769	2e-11	-2	ENSP00000222381	2e-20	-2	ENSDARP00000058958	6e-19	-2
P_cont_pecten_1002	Contig109	Q6Q4G4	Angiotensin-converting enzyme (EC 3.4.15.1) (Dipeptidyl carboxypeptidase I) (Kininase II) (TtACE)	2.77e-133	2	EKC36585	Angiotensin-converting enzyme [Source:UniProtKB/TrEMBL;Acc:K1R5X4]	1.09e-141	2	CapteP166512	2e-149	2	SPU_021351-tr	8e-130	2	LotgiP215685	6e-150	2	FBpp0080130	4e-110	2	ENSGACP00000013107	3e-131	2	EDO37947	2e-130	2				ENSDARP00000099084	2e-129	2
N_cont_pecten_10020	Contig19015
P_cont_pecten_10020	Contig19015
P_cont_pecten_100216	Hem_stim_vivo_l1_1_(paired)_contig_321	O70244	Cubilin (460 kDa receptor) (Glycoprotein 280) (gp280) (Intrinsic factor-cobalamin receptor) (Intrinsic factor-vitamin B12 receptor)	1.47e-14	3	EKC18187	Cubilin [Source:UniProtKB/TrEMBL;Acc:K1P334]	2.36e-15	3	CapteP223573	2e-13	3	SPU_009854-tr	2e-13	3	LotgiP71188	2e-17	3	FBpp0271945	2e-13	3	ENSGACP00000021184	8e-14	3	EDO49966	7e-13	3	ENSP00000272849	2e-13	3	ENSDARP00000129159	6e-12	3
N_cont_pecten_100217	Hem_stim_vivo_l1_1_(paired)_contig_32100
P_cont_pecten_100217	Hem_stim_vivo_l1_1_(paired)_contig_32100
N_cont_pecten_10022	Contig19017	P36993	Protein phosphatase 1B (EC 3.1.3.16) (Protein phosphatase 2C isoform beta) (PP2C-beta)	1.08e-160	-3	EKC37527	Protein phosphatase 1B [Source:UniProtKB/TrEMBL;Acc:K1QL55]	0	-3	CapteP221097	4e-178	-3	SPU_009810-tr	7e-152	-3	LotgiP194163	0	-3	FBpp0301180	1e-132	-3	ENSGACP00000003658	2e-153	-3	EDO36040	5e-133	-3	ENSP00000390087	3e-159	-3	ENSDARP00000011459	8e-158	-3
N_cont_pecten_10023	Contig19018	Q9NVI1	Fanconi anemia group I protein (Protein FACI)	0	-1	EKC42864	Fanconi anemia group I-like protein [Source:UniProtKB/TrEMBL;Acc:K1RGE4]	0	-1	CapteP103113	0	-1	SPU_006466-tr	0	-1	LotgiP115514	0	-1	FBpp0087756	2e-32	-1	ENSGACP00000015352	1e-105	-1	EDO26353	2e-79	-1	ENSP00000310842	0	-1	ENSDARP00000093919	0	-1
P_cont_pecten_100231	Hem_stim_vivo_l1_1_(paired)_contig_32128	Q9R087	Glypican-6 [Cleaved into: Secreted glypican-6]	4.98e-57	3	EKC32438	Glypican-6 [Source:UniProtKB/TrEMBL;Acc:K1QEV7]	2.63e-83	3	CapteP32704	5e-55	3	SPU_005979-tr	1e-37	3	LotgiP68630	3e-48	3	FBpp0075431	1e-12	3	ENSGACP00000005379	6e-53	3				ENSP00000477667	6e-59	3	ENSDARP00000052983	1e-40	3
P_cont_pecten_100244	Hem_stim_vivo_l1_1_(paired)_contig_32161	Q68ED3	Non-canonical poly(A) RNA polymerase PAPD5 (EC 2.7.7.19) (PAP-associated domain-containing protein 5) (Terminal uridylyltransferase 3) (TUTase 3) (Topoisomerase-related function protein 4-2) (TRF4-2)	4.33e-37	2	EKC37384	PAP-associated domain-containing protein 5 [Source:UniProtKB/TrEMBL;Acc:K1R1I1]	6.05e-60	2	CapteP115913	2e-42	2	SPU_002842-tr	1e-28	2	LotgiP134093	3e-54	2	FBpp0111877	4e-27	2	ENSGACP00000022085	2e-36	2	EDO40179	2e-20	2	ENSP00000455837	2e-37	2	ENSDARP00000114567	6e-40	2
N_cont_pecten_100246	Hem_stim_vivo_l1_1_(paired)_contig_32165	Q9VSF4	Probable deoxyhypusine synthase (DHS) (EC 2.5.1.46)	1.17e-11	-3	EKC21635	Deoxyhypusine synthase [Source:UniProtKB/TrEMBL;Acc:K1PYN7]	1.81e-14	-3				SPU_004739-tr	1e-10	-3	LotgiP222351	4e-16	-3	FBpp0076418	3e-12	-3	ENSGACP00000016466	2e-09	-3	EDO34643	2e-10	-3	ENSP00000472096	4e-10	-3	ENSDARP00000119826	3e-10	-3
N_cont_pecten_100247	Hem_stim_vivo_l1_1_(paired)_contig_32166	Q803I8	E3 ubiquitin-protein ligase synoviolin (EC 6.3.2.-) (Synovial apoptosis inhibitor 1)	1.09e-70	-2	EKC41079	E3 ubiquitin-protein ligase synoviolin-A [Source:UniProtKB/TrEMBL;Acc:K1RBU2]	1.19e-34	-2	CapteP174092	2e-65	-2	SPU_028739-tr	8e-74	-2	LotgiP119031	1e-76	-2	FBpp0085201	6e-61	-2	ENSGACP00000024753	3e-69	-2	EDO48604	7e-76	-2	ENSP00000432888	1e-71	-2	ENSDARP00000116575	2e-70	-2
N_cont_pecten_10025	Contig1902
P_cont_pecten_10025	Contig1902
P_cont_pecten_100259	Hem_stim_vivo_l1_1_(paired)_contig_32190	Q9ULJ7	Ankyrin repeat domain-containing protein 50	7.41e-19	2	EKC36307	Ankyrin-2 [Source:UniProtKB/TrEMBL;Acc:K1QHL1]	5.72e-54	2	CapteP117768	2e-14	2	SPU_027321-tr	7e-28	2	LotgiP107973	1e-17	2	FBpp0077371	7e-16	2	ENSGACP00000011225	5e-19	2	EDO39113	2e-12	2	ENSP00000425355	6e-19	2	ENSDARP00000010745	6e-19	2
P_cont_pecten_10026	Contig19020	Q29122	Unconventional myosin-VI (Unconventional myosin-6)	0	1	EKC25309	Myosin-VI [Source:UniProtKB/TrEMBL;Acc:K1Q1S3]	0	1	CapteP154601	0	1	SPU_002723-tr	0	1	LotgiP133465	0	1	FBpp0290584	0	1	ENSGACP00000011978	0	1	EDO36037	0	1	ENSP00000358992	0	1	ENSDARP00000042202	0	1
N_cont_pecten_100265	Hem_stim_vivo_l1_1_(paired)_contig_3220
P_cont_pecten_100265	Hem_stim_vivo_l1_1_(paired)_contig_3220
N_cont_pecten_10028	Contig19022					EKC28985	Forkhead-associated domain-containing protein 1 [Source:UniProtKB/TrEMBL;Acc:K1QJE3]	5.55e-24	-1	CapteP113758	2e-06	-1				LotgiP237318	2e-23	-1
N_cont_pecten_100289	Hem_stim_vivo_l1_1_(paired)_contig_32249	Q8R173	Palmitoyltransferase ZDHHC3 (EC 2.3.1.225) (GABA-A receptor-associated membrane protein 1) (Golgi-specific DHHC zinc finger protein) (Zinc finger DHHC domain-containing protein 3) (DHHC-3)	5.98e-36	-1	EKC28686	Palmitoyltransferase ZDHHC3 [Source:UniProtKB/TrEMBL;Acc:K1R480]	1.57e-55	-1	CapteP177915	7e-37	-1	SPU_017163-tr	1e-27	-1	LotgiP215238	8e-31	-1	FBpp0086406	1e-35	-1	ENSGACP00000004935	2e-37	-1	EDO34528	1e-25	-1	ENSP00000395502	3e-35	-1	ENSDARP00000076218	1e-35	-1
N_cont_pecten_1003	Contig1090	Q28GD9	Ribonuclease H2 subunit B (RNase H2 subunit B) (Ribonuclease HI subunit B)	6.32e-61	-1	EKC26719	Ribonuclease H2 subunit B [Source:UniProtKB/TrEMBL;Acc:K1Q622]	8.45e-87	-1	CapteP215977	4e-62	-1	SPU_000011-tr	5e-53	-1	LotgiP235451	4e-81	-1	FBpp0073640	5e-23	-1	ENSGACP00000003697	4e-50	-1	EDO46023	8e-60	-1	ENSP00000337623	8e-42	-1	ENSDARP00000006173	1e-52	-1
N_cont_pecten_100309	Hem_stim_vivo_l1_1_(paired)_contig_32285
P_cont_pecten_100309	Hem_stim_vivo_l1_1_(paired)_contig_32285
N_cont_pecten_10031	Contig19025												SPU_014759-tr	1e-12	-2	LotgiP171426	5e-09	-2
P_cont_pecten_100312	Hem_stim_vivo_l1_1_(paired)_contig_32289	P35332	Hippocalcin-like protein 4 (Neural visinin-like protein 2) (NVL-2) (NVP-2) (Visinin-like protein 2) (VILIP-2)	2.4e-09	2	EKC39464	Neurocalcin-like protein [Source:UniProtKB/TrEMBL;Acc:K1R7C1]	2e-09	2	CapteP153835	6e-10	2				LotgiP180935	1e-09	2	FBpp0291258	2e-09	2	ENSGACP00000012218	8e-10	2	EDO47571	4e-10	2	ENSP00000362566	1e-09	2	ENSDARP00000012565	3e-09	2
P_cont_pecten_100316	Hem_stim_vivo_l1_1_(paired)_contig_323					EKC36042	0	3.23e-25	2	CapteP228431	5e-16	2				LotgiP174601	1e-09	2
P_cont_pecten_10032	Contig19026	Q14678	KN motif and ankyrin repeat domain-containing protein 1 (Ankyrin repeat domain-containing protein 15) (Kidney ankyrin repeat-containing protein)	3.78e-77	3	EKC18202	KN motif and ankyrin repeat domain-containing protein 1 [Source:UniProtKB/TrEMBL;Acc:K1P345]	2.02e-109	3	CapteP134525	1e-11	3	SPU_004561-tr	2e-71	3	LotgiP212772	1e-109	3	FBpp0292770	2e-64	3	ENSGACP00000010863	3e-78	3	EDO36063	5e-63	3	ENSP00000371723	6e-81	3	ENSDARP00000119365	4e-88	3
N_cont_pecten_10034	Contig19028	B1H116	Uridine-cytidine kinase 2 (UCK 2) (EC 2.7.1.48) (Cytidine monophosphokinase 2) (Uridine monophosphokinase 2)	7.02e-102	-1	EKC42023	Uridine kinase [Source:UniProtKB/TrEMBL;Acc:K1R8D4]	3.09e-53	-1	CapteP150844	6e-74	-1	SPU_022239-tr	7e-77	-1	LotgiP113948	2e-121	-1	FBpp0083986	7e-92	-1	ENSGACP00000021359	3e-98	-1	EDO27777	2e-51	-1	ENSP00000356853	4e-100	-1	ENSDARP00000033495	1e-99	-1
P_cont_pecten_100361	Hem_stim_vivo_l1_1_(paired)_contig_32393	O95786	Probable ATP-dependent RNA helicase DDX58 (EC 3.6.4.13) (DEAD box protein 58) (RIG-I-like receptor 1) (RLR-1) (Retinoic acid-inducible gene 1 protein) (RIG-1) (Retinoic acid-inducible gene I protein) (RIG-I)	7.17e-23	3	EKC29027	Putative ATP-dependent RNA helicase DDX58 [Source:UniProtKB/TrEMBL;Acc:K1PXS2]	5.37e-22	3	CapteP209996	9e-15	3	SPU_014118-tr	2e-18	3	LotgiP164234	9e-29	3				ENSGACP00000007327	3e-19	3	EDO47177	5e-18	3	ENSP00000369197	5e-23	3	ENSDARP00000118927	3e-20	3
N_cont_pecten_100368	Hem_stim_vivo_l1_1_(paired)_contig_32405					EKC32497	Macrophage mannose receptor 1 [Source:UniProtKB/TrEMBL;Acc:K1Q6V3]	7.29e-13	-1	CapteP144042	1e-06	-1				LotgiP164057	1e-07	-1				ENSGACP00000012484	2e-07	-1
P_cont_pecten_100369	Hem_stim_vivo_l1_1_(paired)_contig_32411	Q9CPU9	Probable low affinity copper uptake protein 2 (Copper transporter 2) (CTR2) (Solute carrier family 31 member 2)	2.93e-06	2	EKC31900	High affinity copper uptake protein 1 [Source:UniProtKB/TrEMBL;Acc:K1QSH6]	9.81e-07	2	CapteP218746	9e-19	2	SPU_012675-tr	6e-12	2	LotgiP162356	9e-20	2	FBpp0085111	2e-09	2	ENSGACP00000023904	2e-08	2				ENSP00000259392	7e-07	2	ENSDARP00000128224	1e-09	2
N_cont_pecten_10037	Contig19030
P_cont_pecten_10037	Contig19030
P_cont_pecten_100375	Hem_stim_vivo_l1_1_(paired)_contig_32419	Q8NBN7	Retinol dehydrogenase 13 (EC 1.1.1.-) (Short chain dehydrogenase/reductase family 7C member 3)	2.45e-17	3	EKC30553	Retinol dehydrogenase 13 [Source:UniProtKB/TrEMBL;Acc:K1Q9G0]	7.45e-21	3	CapteP159772	8e-19	3	SPU_027965-tr	9e-18	3	LotgiP189035	5e-17	3	FBpp0087997	7e-17	3	ENSGACP00000011224	1e-19	3	EDO36070	2e-19	3	ENSP00000465538	6e-18	3	ENSDARP00000071510	2e-22	3
N_cont_pecten_100379	Hem_stim_vivo_l1_1_(paired)_contig_32425
P_cont_pecten_100379	Hem_stim_vivo_l1_1_(paired)_contig_32425
N_cont_pecten_100384	Hem_stim_vivo_l1_1_(paired)_contig_32432
P_cont_pecten_100384	Hem_stim_vivo_l1_1_(paired)_contig_32432
N_cont_pecten_100391	Hem_stim_vivo_l1_1_(paired)_contig_32454	Q8CID0	Cysteine-rich protein 2-binding protein (CSRP2-binding protein) (ADA2A-containing complex subunit 2) (ATAC2) (CRP2-binding partner) (CRP2BP) (Lysine acetyltransferase 14)	8.46e-13	-1	EKC36221	Histone-lysine N-methyltransferase, H3 lysine-79 specific [Source:UniProtKB/TrEMBL;Acc:K1RP96]	4.51e-25	-1	CapteP225867	1e-09	-1										ENSGACP00000026301	2e-10	-1				ENSP00000366909	2e-12	-1	ENSDARP00000061130	3e-10	-1
P_cont_pecten_100392	Hem_stim_vivo_l1_1_(paired)_contig_32455	Q13136	Liprin-alpha-1 (LAR-interacting protein 1) (LIP-1) (Protein tyrosine phosphatase receptor type f polypeptide-interacting protein alpha-1) (PTPRF-interacting protein alpha-1)	7.74e-07	1	EKC39773	Liprin-alpha-1 [Source:UniProtKB/TrEMBL;Acc:K1R1P0]	3.41e-22	1				SPU_026548-tr	8e-07	1				FBpp0302973	4e-07	1	ENSGACP00000026417	4e-06	1				ENSP00000434445	4e-07	1	ENSDARP00000037476	6e-06	1
P_cont_pecten_10040	Contig19033	Q554E7	Putative ZDHHC-type palmitoyltransferase 5 (EC 2.3.1.225) (Zinc finger DHHC domain-containing protein 5)	2.78e-20	2	EKC19190	0	1.93e-71	2	CapteP39993	7e-17	2	SPU_026674-tr	3e-21	2	LotgiP219211	2e-64	2	FBpp0079944	2e-38	2	ENSGACP00000003862	4e-17	2	EDO43161	1e-15	2	ENSP00000418885	3e-18	2	ENSDARP00000111573	3e-18	2
N_cont_pecten_100400	Hem_stim_vivo_l1_1_(paired)_contig_3247
P_cont_pecten_100400	Hem_stim_vivo_l1_1_(paired)_contig_3247
N_cont_pecten_100407	Hem_stim_vivo_l1_1_(paired)_contig_32479
P_cont_pecten_100407	Hem_stim_vivo_l1_1_(paired)_contig_32479
N_cont_pecten_100408	Hem_stim_vivo_l1_1_(paired)_contig_32480	Q4VCS5	Angiomotin	7.23e-38	-1	EKC26718	Angiomotin [Source:UniProtKB/TrEMBL;Acc:K1PYI5]	1.49e-62	-1	CapteP228360	3e-27	-1	SPU_022107-tr	2e-21	-1	LotgiP237125	5e-38	-1				ENSGACP00000026552	2e-32	-1				ENSP00000361026	5e-39	-1	ENSDARP00000103338	6e-32	-1
N_cont_pecten_10041	Contig19034					EKC24111	0	3.13e-35	-2							LotgiP107792	8e-18	-2
N_cont_pecten_100412	Hem_stim_vivo_l1_1_(paired)_contig_325
P_cont_pecten_100412	Hem_stim_vivo_l1_1_(paired)_contig_325
N_cont_pecten_100421	Hem_stim_vivo_l1_1_(paired)_contig_32516
P_cont_pecten_100421	Hem_stim_vivo_l1_1_(paired)_contig_32516
P_cont_pecten_100423	Hem_stim_vivo_l1_1_(paired)_contig_32520	Q95KV0	Inhibitor of nuclear factor kappa-B kinase subunit beta (I-kappa-B-kinase beta) (IKK-B) (IKK-beta) (IkBKB) (EC 2.7.11.10) (I-kappa-B kinase 2) (IKK2) (Nuclear factor NF-kappa-B inhibitor kinase beta) (NFKBIKB)	3.4e-56	2	EKC26811	Inhibitor of nuclear factor kappa-B kinase subunit alpha [Source:UniProtKB/TrEMBL;Acc:K1QZ46]	2.46e-76	2	CapteP228543	9e-44	2	SPU_016839-tr	4e-38	2	LotgiP110348	4e-58	2	FBpp0289788	9e-22	2	ENSGACP00000005440	3e-55	2	EDO38399	3e-22	2	ENSP00000430114	3e-58	2	ENSDARP00000102909	2e-56	2
P_cont_pecten_100431	Hem_stim_vivo_l1_1_(paired)_contig_32537					EKC31634	0	3.7e-25	2	CapteP195253	7e-28	2	SPU_020817-tr	8e-31	2	LotgiP228230	8e-25	2							EDO29593	2e-09	2				ENSDARP00000111906	5e-28	2
N_cont_pecten_100435	Hem_stim_vivo_l1_1_(paired)_contig_3255
P_cont_pecten_100435	Hem_stim_vivo_l1_1_(paired)_contig_3255
N_cont_pecten_100437	Hem_stim_vivo_l1_1_(paired)_contig_32554	Q9DC40	Telomere length regulation protein TEL2 homolog	2.29e-37	-1	EKC18642	Telomere length regulation protein TEL2-like protein [Source:UniProtKB/TrEMBL;Acc:K1P4T0]	4.55e-37	-1	CapteP158900	5e-33	-1	SPU_002530-tr	4e-54	-1	LotgiP135529	4e-57	-1				ENSGACP00000011179	5e-38	-1	EDO39854	3e-25	-1	ENSP00000456383	3e-27	-1	ENSDARP00000000877	3e-36	-1
N_cont_pecten_100439	Hem_stim_vivo_l1_1_(paired)_contig_32559	Q9Y615	Actin-like protein 7A (Actin-like-7-alpha)	3.13e-16	-2	EKC40809	Actin-1 [Source:UniProtKB/TrEMBL;Acc:K1RAX2]	2.07e-13	-2	CapteP204377	3e-12	-2	SPU_016365-tr	6e-13	-2	LotgiP208208	2e-11	-2	FBpp0086174	1e-12	-2	ENSGACP00000000447	5e-12	-2	EDO36117	2e-14	-2	ENSP00000334300	6e-17	-2	ENSDARP00000109473	2e-12	-2
N_cont_pecten_10044	Contig19037
P_cont_pecten_10044	Contig19037
N_cont_pecten_100460	Hem_stim_vivo_l1_1_(paired)_contig_32616	Q8BQZ4	Ral GTPase-activating protein subunit beta (p170)	1.62e-23	-3	EKC21096	0	6.91e-42	-3	CapteP133737	2e-36	-3	SPU_024112-tr	8e-28	-3	LotgiP233979	3e-40	-3	FBpp0111587	2e-26	-3	ENSGACP00000006089	3e-22	-3	EDO46845	2e-21	-3	ENSP00000380235	4e-22	-3	ENSDARP00000129233	8e-23	-3
P_cont_pecten_100461	Hem_stim_vivo_l1_1_(paired)_contig_32617	Q8NCG7	Sn1-specific diacylglycerol lipase beta (DGL-beta) (EC 3.1.1.-) (KCCR13L)	8.86e-40	3	EKC25507	Sn1-specific diacylglycerol lipase alpha [Source:UniProtKB/TrEMBL;Acc:K1PNC0]	2.49e-14	3	CapteP162985	7e-50	3	SPU_007940-tr	7e-24	3	LotgiP106374	6e-43	3	FBpp0288741	2e-18	3	ENSGACP00000006590	5e-39	3	EDO44910	3e-44	3	ENSP00000297056	4e-40	3	ENSDARP00000106821	3e-37	3
N_cont_pecten_100466	Hem_stim_vivo_l1_1_(paired)_contig_32626	Q94545	Set1/Ash2 histone methyltransferase complex subunit ASH2 (Absent, small, or homeotic discs protein 2)	1.76e-57	-2	EKC37612	Metal-response element-binding transcription factor 2 [Source:UniProtKB/TrEMBL;Acc:K1QLD3]	5.3e-10	-2	CapteP182172	1e-47	-2	SPU_018423-tr	1e-46	-2	LotgiP218660	3e-70	-2	FBpp0084040	2e-57	-2	ENSGACP00000001099	5e-45	-2				ENSP00000430259	2e-56	-2	ENSDARP00000106773	3e-52	-2
N_cont_pecten_100468	Hem_stim_vivo_l1_1_(paired)_contig_32632
P_cont_pecten_100468	Hem_stim_vivo_l1_1_(paired)_contig_32632
N_cont_pecten_10047	Contig1904
P_cont_pecten_10047	Contig1904
P_cont_pecten_100474	Hem_stim_vivo_l1_1_(paired)_contig_32639	Q6DN12	Multiple C2 and transmembrane domain-containing protein 2	7.85e-34	3	EKC38103	Multiple C2 and transmembrane domain-containing protein 1 [Source:UniProtKB/TrEMBL;Acc:K1QWT2]	2.55e-75	3	CapteP227763	2e-45	3	SPU_028251-tr	6e-40	3	LotgiP124931	3e-60	3	FBpp0303040	9e-45	3	ENSGACP00000013771	2e-36	3	EDO45740	8e-41	3	ENSP00000424936	6e-42	3	ENSDARP00000080655	5e-35	3
N_cont_pecten_100476	Hem_stim_vivo_l1_1_(paired)_contig_32641					EKC31153	0	2.44e-12	-3
N_cont_pecten_100477	Hem_stim_vivo_l1_1_(paired)_contig_32645
P_cont_pecten_100477	Hem_stim_vivo_l1_1_(paired)_contig_32645
P_cont_pecten_100489	Hem_stim_vivo_l1_1_(paired)_contig_32666									CapteP212613	1e-06	1				LotgiP154532	2e-09	1
N_cont_pecten_10049	Contig19041
P_cont_pecten_10049	Contig19041
P_cont_pecten_100499	Hem_stim_vivo_l1_1_(paired)_contig_32687	Q4QQW8	Putative phospholipase B-like 2 (EC 3.1.1.-) (LAMA-like protein 2) (Lamina ancestor homolog 2) (Phospholipase B domain-containing protein 2)	3.5e-23	3	EKC35045	Citron Rho-interacting kinase [Source:UniProtKB/TrEMBL;Acc:K1R1P2]	6.21e-35	3	CapteP183314	2e-27	3	SPU_011019-tr	5e-21	3	LotgiP237030	2e-28	3	FBpp0076864	3e-10	3	ENSGACP00000012531	1e-19	3	EDO39917	7e-18	3	ENSP00000443463	1e-22	3
N_cont_pecten_10050	Contig19042
P_cont_pecten_10050	Contig19042
N_cont_pecten_100509	Hem_stim_vivo_l1_1_(paired)_contig_32702	O54888	DNA-directed RNA polymerase I subunit RPA2 (RNA polymerase I subunit 2) (EC 2.7.7.6) (A127) (RPA135)	8.12e-57	-3	EKC22403	DNA-directed RNA polymerase [Source:UniProtKB/TrEMBL;Acc:K1PKY6]	2.23e-77	-3	CapteP116144	7e-61	-3	SPU_004277-tr	6e-58	-3	LotgiP200268	5e-16	-3	FBpp0077714	1e-43	-3	ENSGACP00000003952	4e-57	-3	EDO33368	7e-60	-3	ENSP00000387143	2e-52	-3	ENSDARP00000100185	8e-52	-3
P_cont_pecten_100516	Hem_stim_vivo_l1_1_(paired)_contig_32713	O46411	Cytosolic purine 5'-nucleotidase (EC 3.1.3.5) (Cytosolic 5'-nucleotidase II) (Cytosolic IMP/GMP-specific 5'-nucleotidase)	1.28e-69	2	EKC36336	Cytosolic purine 5'-nucleotidase [Source:UniProtKB/TrEMBL;Acc:K1RPJ3]	3.71e-86	2	CapteP226143	8e-65	2	SPU_004310-tr	2e-62	2	LotgiP162045	2e-85	2	FBpp0074344	3e-74	2	ENSGACP00000003375	2e-67	2	EDO47687	2e-63	2	ENSP00000339479	5e-69	2	ENSDARP00000057573	7e-69	2
P_cont_pecten_100520	Hem_stim_vivo_l1_1_(paired)_contig_32722	O88801	Homer protein homolog 2 (Homer-2) (Cupidin) (VASP/Ena-related gene up-regulated during seizure and LTP 2) (Vesl-2)	1.01e-10	3	EKC32804	Homer-like protein 2 [Source:UniProtKB/TrEMBL;Acc:K1QNX7]	1.52e-15	3	CapteP226812	8e-11	3	SPU_015819-tr	4e-10	3	LotgiP127578	8e-13	3	FBpp0304608	2e-07	3	ENSGACP00000019852	6e-13	3	EDO45622	8e-11	3	ENSP00000472800	3e-12	3	ENSDARP00000103729	3e-12	3
N_cont_pecten_100528	Hem_stim_vivo_l1_1_(paired)_contig_32737					EKC20933	0	8.15e-14	-3	CapteP209496	9e-09	-3	SPU_012334-tr	5e-08	-3	LotgiP171630	2e-09	-3							EDO32169	6e-07	-3
N_cont_pecten_100529	Hem_stim_vivo_l1_1_(paired)_contig_32739					EKC28431	Putative ZDHHC-type palmitoyltransferase 5 [Source:UniProtKB/TrEMBL;Acc:K1R3I7]	5.1e-06	-1				SPU_011992-tr	7e-07	-1
P_cont_pecten_10053	Contig19045					EKC33475	0	4.99e-28	1							LotgiP231431	6e-07	1
N_cont_pecten_10054	Contig19046	Q6P5H6	FERM domain-containing protein 5	3.81e-59	-1	EKC20942	FERM domain-containing protein 3 [Source:UniProtKB/TrEMBL;Acc:K1PAW2]	3.14e-142	-1	CapteP180802	4e-72	-1	SPU_009716-tr	6e-45	-1	LotgiP112663	3e-123	-1	FBpp0079589	2e-55	-1	ENSGACP00000009995	3e-55	-1	EDO34391	6e-58	-1	ENSP00000399684	9e-60	-1	ENSDARP00000114976	3e-57	-1
N_cont_pecten_100549	Hem_stim_vivo_l1_1_(paired)_contig_32778	A4FU69	EF-hand calcium-binding domain-containing protein 5	2.71e-07	-3					CapteP219639	1e-12	-3	SPU_003919-tr	3e-10	-3	LotgiP51730	5e-20	-3							EDO39894	3e-08	-3	ENSP00000378312	2e-07	-3
N_cont_pecten_10055	Contig19047
P_cont_pecten_10055	Contig19047
N_cont_pecten_10056	Contig19048	P31937	3-hydroxyisobutyrate dehydrogenase, mitochondrial (HIBADH) (EC 1.1.1.31)	8.08e-132	-1	EKC24123	3-hydroxyisobutyrate dehydrogenase, mitochondrial [Source:UniProtKB/TrEMBL;Acc:K1PR93]	2.3e-138	-1	CapteP150998	3e-141	-1	SPU_017510-tr	9e-43	-1	LotgiP164490	7e-144	-1	FBpp0292854	1e-98	-1	ENSGACP00000010961	6e-129	-1	EDO48932	2e-126	-1	ENSP00000265395	7e-131	-1	ENSDARP00000003030	7e-131	-1
N_cont_pecten_10057	Contig19049	Q80VL1	Tudor and KH domain-containing protein (Tudor domain-containing protein 2)	7.32e-19	-3	EKC28416	Tudor domain-containing protein 1 [Source:UniProtKB/TrEMBL;Acc:K1R3H4]	5.17e-79	-3	CapteP224014	1e-62	-3	SPU_027411-tr	2e-36	-3	LotgiP164571	4e-33	-3	FBpp0077511	3e-13	-3	ENSGACP00000008717	5e-13	-3	EDO44059	8e-20	-3	ENSP00000357817	2e-19	-3	ENSDARP00000005097	1e-14	-3
N_cont_pecten_100577	Hem_stim_vivo_l1_1_(paired)_contig_32816																					ENSGACP00000020832	3e-08	-1							ENSDARP00000056303	2e-07	-1
P_cont_pecten_100587	Hem_stim_vivo_l1_1_(paired)_contig_32833	Q66H88	Phospholipid phosphatase 6 (EC 3.1.3.-) (Phosphatidic acid phosphatase type 2 domain-containing protein 2) (Presqualene diphosphate phosphatase)	4.16e-27	3					CapteP151657	1e-22	3				LotgiP84823	4e-32	3	FBpp0305601	4e-08	3	ENSGACP00000019329	2e-25	3	EDO36530	3e-21	3	ENSP00000371307	6e-26	3	ENSDARP00000074783	8e-24	3
N_cont_pecten_10059	Contig19050					EKC41784	Receptor-type tyrosine-protein phosphatase kappa [Source:UniProtKB/TrEMBL;Acc:K1RDL0]	8.77e-08	-3
N_cont_pecten_100599	Hem_stim_vivo_l1_1_(paired)_contig_32854	Q9NY99	Gamma-2-syntrophin (G2SYN) (Syntrophin-5) (SYN5)	1.33e-13	-3	EKC30174	Gamma-1-syntrophin [Source:UniProtKB/TrEMBL;Acc:K1QGF2]	6.61e-32	-3	CapteP219313	1e-29	-3	SPU_004591-tr	2e-24	-3	LotgiP235611	8e-32	-3	FBpp0086243	8e-20	-3	ENSGACP00000023700	8e-15	-3	EDO36660	1e-13	-3	ENSP00000385020	4e-14	-3	ENSDARP00000117929	8e-15	-3
P_cont_pecten_100599	Hem_stim_vivo_l1_1_(paired)_contig_32854	Q9NY99	Gamma-2-syntrophin (G2SYN) (Syntrophin-5) (SYN5)	1.33e-13	-3	EKC30174	Gamma-1-syntrophin [Source:UniProtKB/TrEMBL;Acc:K1QGF2]	6.61e-32	-3	CapteP219313	1e-29	-3	SPU_004591-tr	2e-24	-3	LotgiP235611	8e-32	-3	FBpp0086243	8e-20	-3	ENSGACP00000023700	8e-15	-3	EDO36660	1e-13	-3	ENSP00000385020	4e-14	-3	ENSDARP00000117929	8e-15	-3
P_cont_pecten_100604	Hem_stim_vivo_l1_1_(paired)_contig_3286					EKC21837	0	3.06e-12	3	CapteP189847	3e-07	3				LotgiP154964	9e-16	1							EDO36625	4e-40	3
N_cont_pecten_100611	Hem_stim_vivo_l1_1_(paired)_contig_32870	O76082	Solute carrier family 22 member 5 (High-affinity sodium-dependent carnitine cotransporter) (Organic cation/carnitine transporter 2)	2.03e-15	-3	EKC42127	Solute carrier family 22 member 6-A [Source:UniProtKB/TrEMBL;Acc:K1QYR5]	1.53e-22	-3	CapteP92879	3e-15	-3	SPU_028290-tr	4e-16	-3	LotgiP239057	6e-15	-3	FBpp0083983	4e-15	-3	ENSGACP00000004685	2e-16	-3	EDO46581	3e-14	-3	ENSP00000245407	2e-15	-3	ENSDARP00000090058	1e-17	-3
P_cont_pecten_100622	Hem_stim_vivo_l1_1_(paired)_contig_32900	O95260	Arginyl-tRNA--protein transferase 1 (Arginyltransferase 1) (R-transferase 1) (EC 2.3.2.8) (Arginine-tRNA--protein transferase 1)	2.87e-50	2	EKC31868	Arginyl-tRNA--protein transferase 1 [Source:UniProtKB/TrEMBL;Acc:K1QCZ5]	3.33e-70	2	CapteP178555	2e-43	2	SPU_025611-tr	3e-46	2	LotgiP119331	1e-67	2	FBpp0085626	2e-31	2	ENSGACP00000004497	1e-44	2	EDO33515	5e-38	2	ENSP00000397787	5e-50	2	ENSDARP00000108895	3e-09	2
N_cont_pecten_100623	Hem_stim_vivo_l1_1_(paired)_contig_32904
P_cont_pecten_100623	Hem_stim_vivo_l1_1_(paired)_contig_32904
N_cont_pecten_100624	Hem_stim_vivo_l1_1_(paired)_contig_32905
P_cont_pecten_100624	Hem_stim_vivo_l1_1_(paired)_contig_32905
N_cont_pecten_100629	Hem_stim_vivo_l1_1_(paired)_contig_3292
P_cont_pecten_100629	Hem_stim_vivo_l1_1_(paired)_contig_3292
N_cont_pecten_100633	Hem_stim_vivo_l1_1_(paired)_contig_3293
P_cont_pecten_100633	Hem_stim_vivo_l1_1_(paired)_contig_3293
N_cont_pecten_100642	Hem_stim_vivo_l1_1_(paired)_contig_32942	P48974	Vasopressin V1b receptor (V1bR) (AVPR V1b) (AVPR V3) (Antidiuretic hormone receptor 1b) (Vasopressin V3 receptor)	2.48e-16	-1	EKC26952	Cardioacceleratory peptide receptor [Source:UniProtKB/TrEMBL;Acc:K1PRP7]	2.65e-16	-1	CapteP136071	2e-14	-1	SPU_021291-tr	2e-13	-1	LotgiP126859	1e-16	-1	FBpp0293006	2e-13	-1	ENSGACP00000011491	3e-16	-1	EDO47227	4e-10	-1	ENSP00000356094	1e-15	-1	ENSDARP00000095318	1e-16	-1
P_cont_pecten_100650	Hem_stim_vivo_l1_1_(paired)_contig_32951	Q99KD5	Protein unc-45 homolog A (Unc-45A) (Stromal membrane-associated protein 1) (SMAP-1)	2.04e-18	3	EKC18513	Unc-45-like protein A [Source:UniProtKB/TrEMBL;Acc:K1PAR4]	2.27e-35	3	CapteP110839	4e-31	3	SPU_008927-tr	2e-22	3	LotgiP224978	9e-31	3	FBpp0081284	1e-17	3	ENSGACP00000015244	2e-14	3	EDO28716	1e-27	3	ENSP00000377816	2e-17	3	ENSDARP00000110340	4e-25	3
N_cont_pecten_100653	Hem_stim_vivo_l1_1_(paired)_contig_32955	Q93VK0	Phosphoenolpyruvate carboxylase kinase 2 (AtPPCK2) (EC 2.7.11.1)	3.39e-11	-2	EKC36229	Serine/threonine-protein kinase SBK1 [Source:UniProtKB/TrEMBL;Acc:K1QYI0]	7.49e-11	-2	CapteP1743	7e-10	-2	SPU_017437-tr	3e-12	-2	LotgiP195744	2e-10	-2	FBpp0083816	2e-09	-2	ENSGACP00000004730	3e-11	-2	EDO41242	1e-13	-2	ENSP00000426612	9e-10	-2	ENSDARP00000107856	3e-11	-2
N_cont_pecten_100656	Hem_stim_vivo_l1_1_(paired)_contig_32961					EKC30457	Kinesin-like protein KIF16B [Source:UniProtKB/TrEMBL;Acc:K1Q233]	1.05e-21	-2	CapteP195906	1e-07	-2	SPU_026237-tr	3e-06	-2
N_cont_pecten_10066	Contig19057
P_cont_pecten_10066	Contig19057
N_cont_pecten_100668	Hem_stim_vivo_l1_1_(paired)_contig_3298
P_cont_pecten_100668	Hem_stim_vivo_l1_1_(paired)_contig_3298
P_cont_pecten_100671	Hem_stim_vivo_l1_1_(paired)_contig_32984	Q9IAT6	Delta-like protein C (DeltaC) (delC)	2.35e-06	2	EKC27687	Neurogenic locus notch-like protein 2 [Source:UniProtKB/TrEMBL;Acc:K1PTT8]	1.13e-10	2							LotgiP153999	8e-07	2				ENSGACP00000004861	1e-07	2				ENSP00000360109	3e-06	2	ENSDARP00000018643	3e-07	2
N_cont_pecten_100676	Hem_stim_vivo_l1_1_(paired)_contig_3299
P_cont_pecten_100676	Hem_stim_vivo_l1_1_(paired)_contig_3299
N_cont_pecten_100682	Hem_stim_vivo_l1_1_(paired)_contig_33000
P_cont_pecten_100682	Hem_stim_vivo_l1_1_(paired)_contig_33000
P_cont_pecten_100688	Hem_stim_vivo_l1_1_(paired)_contig_33011					EKC37478	0	3.23e-18	3
N_cont_pecten_10069	Contig1906
P_cont_pecten_10069	Contig1906
P_cont_pecten_10070	Contig19060	Q5RD73	Dual specificity protein phosphatase 3 (EC 3.1.3.16) (EC 3.1.3.48) (Vaccinia H1-related phosphatase) (VHR)	1.32e-26	2	EKC31507	Dual specificity protein phosphatase 3 [Source:UniProtKB/TrEMBL;Acc:K1Q4M8]	3.44e-44	2	CapteP27532	1e-17	2	SPU_016407-tr	3e-29	2	LotgiP134995	2e-35	2	FBpp0074420	1e-28	2	ENSGACP00000001107	6e-27	2	EDO29666	3e-25	2	ENSP00000226004	2e-26	2	ENSDARP00000078867	3e-31	2
P_cont_pecten_100706	Hem_stim_vivo_l1_1_(paired)_contig_33058	A8G4T7	Leucine--tRNA ligase (EC 6.1.1.4) (Leucyl-tRNA synthetase) (LeuRS)	1.08e-50	3	EKC32322	Putative leucyl-tRNA synthetase, mitochondrial [Source:UniProtKB/TrEMBL;Acc:K1Q6H2]	3.11e-55	3	CapteP228464	1e-51	3	SPU_018317-tr	3e-51	3	LotgiP216293	7e-60	3	FBpp0073204	2e-47	3	ENSGACP00000009424	6e-52	3	EDO26794	1e-09	3	ENSP00000408576	2e-50	3	ENSDARP00000124489	4e-53	3
N_cont_pecten_100716	Hem_stim_vivo_l1_1_(paired)_contig_33079					EKC27492	Collagen alpha-4(VI) chain [Source:UniProtKB/TrEMBL;Acc:K1PTA3]	1.25e-11	-1	CapteP229022	5e-09	-1				LotgiP156327	1e-07	-1							EDO36563	4e-06	-1
N_cont_pecten_100717	Hem_stim_vivo_l1_1_(paired)_contig_3308
P_cont_pecten_100717	Hem_stim_vivo_l1_1_(paired)_contig_3308
N_cont_pecten_100719	Hem_stim_vivo_l1_1_(paired)_contig_33081					EKC35058	Transcriptional-regulating factor 1 [Source:UniProtKB/TrEMBL;Acc:K1QMK0]	2.96e-30	-3
P_cont_pecten_100722	Hem_stim_vivo_l1_1_(paired)_contig_33087															LotgiP170991	3e-58	2							EDO40532	4e-55	2
P_cont_pecten_100732	Hem_stim_vivo_l1_1_(paired)_contig_33111	A8C754	Thyroid adenoma-associated protein homolog	1.31e-11	2	EKC26336	Thyroid adenoma-associated-like protein [Source:UniProtKB/TrEMBL;Acc:K1QXQ6]	4.14e-27	2	CapteP225364	1e-16	2	SPU_018549-tr	5e-12	2	LotgiP112768	3e-17	2				ENSGACP00000003481	2e-15	2	EDO39110	3e-17	2	ENSP00000385003	5e-11	2	ENSDARP00000122693	9e-18	2
N_cont_pecten_10074	Contig19064	Q5UPF8	Putative ankyrin repeat protein L88	1.11e-07	-1	EKC24501	DNA damage-regulated autophagy modulator protein 1 [Source:UniProtKB/TrEMBL;Acc:K1QSC6]	1.67e-118	-1	CapteP198594	1e-24	-1	SPU_015973-tr	5e-07	-1	LotgiP238275	3e-47	-1	FBpp0288938	1e-11	-1	ENSGACP00000022094	2e-06	-1	EDO30279	5e-06	-1
N_cont_pecten_100746	Hem_stim_vivo_l1_1_(paired)_contig_3314
P_cont_pecten_100746	Hem_stim_vivo_l1_1_(paired)_contig_3314
P_cont_pecten_10075	Contig19065					EKC41565	0	4.96e-39	2							LotgiP165135	7e-18	2
N_cont_pecten_100754	Hem_stim_vivo_l1_1_(paired)_contig_33157
P_cont_pecten_100754	Hem_stim_vivo_l1_1_(paired)_contig_33157
P_cont_pecten_100756	Hem_stim_vivo_l1_1_(paired)_contig_33159	A6NE02	BTB/POZ domain-containing protein 17 (Galectin-3-binding protein-like)	1.91e-12	3	EKC19075	BTB/POZ domain-containing protein 17 [Source:UniProtKB/TrEMBL;Acc:K1PRR3]	5.01e-22	3	CapteP228846	2e-51	3	SPU_014529-tr	2e-24	3	LotgiP228487	4e-61	3	FBpp0073398	4e-20	3	ENSGACP00000014450	8e-15	3	EDO45550	5e-10	3	ENSP00000364515	4e-13	3	ENSDARP00000103751	3e-14	3
P_cont_pecten_100757	Hem_stim_vivo_l1_1_(paired)_contig_33161	Q6AXS0	Sodium/potassium/calcium exchanger 6, mitochondrial (Na(+)/K(+)/Ca(2+)-exchange protein 6) (Sodium/calcium exchanger protein, mitochondrial) (Solute carrier family 24 member 6) (Solute carrier family 8 member B1)	2.24e-29	1	EKC28737	Sodium/potassium/calcium exchanger 5 [Source:UniProtKB/TrEMBL;Acc:K1PWL2]	2.44e-07	1	CapteP98549	1e-35	1	SPU_005056-tr	5e-07	1	LotgiP224775	1e-42	1	FBpp0087785	1e-11	1	ENSGACP00000012567	1e-29	1	EDO31950	2e-33	1	ENSP00000448758	2e-30	1	ENSDARP00000030499	6e-08	1
N_cont_pecten_10076	Contig19066	Q14147	Probable ATP-dependent RNA helicase DHX34 (EC 3.6.4.13) (DEAH box protein 34)	0	-2	EKC20426	Putative ATP-dependent RNA helicase DHX34 [Source:UniProtKB/TrEMBL;Acc:K1QFV8]	0	-2	CapteP150705	2e-90	-2	SPU_026336-tr	0	-2	LotgiP211312	2e-93	-2	FBpp0074555	7e-172	-2	ENSGACP00000017304	0	-2	EDO43167	0	-2	ENSP00000331907	0	-2	ENSDARP00000081377	0	-2
N_cont_pecten_10077	Contig19067					EKC31634	0	3.3e-43	-3	CapteP194218	2e-18	-3	SPU_025876-tr	6e-27	-3	LotgiP163214	2e-23	-3							EDO29593	2e-17	-3				ENSDARP00000111906	3e-28	-3
P_cont_pecten_10078	Contig19068	Q96CT7	Coiled-coil domain-containing protein 124	2.62e-54	2	EKC37855	0	1.11e-55	2	CapteP224864	2e-58	2	SPU_001776-tr	2e-43	2	LotgiP126557	1e-50	2	FBpp0083128	8e-30	2	ENSGACP00000011531	4e-53	2	EDO45700	6e-35	2	ENSP00000471455	9e-54	2	ENSDARP00000063862	2e-53	2
N_cont_pecten_100781	Hem_stim_vivo_l1_1_(paired)_contig_33213	Q3TLI0	Trafficking protein particle complex subunit 10 (Trafficking protein particle complex subunit TMEM1) (Transport protein particle subunit TMEM1) (TRAPP subunit TMEM1)	1.67e-31	-3					CapteP227373	1e-40	-3	SPU_014910-tr	5e-31	-3	LotgiP106362	9e-40	-3	FBpp0082592	1e-17	-3	ENSGACP00000002775	2e-34	-3	EDO41094	2e-20	-3	ENSP00000402221	6e-33	-3	ENSDARP00000103296	9e-32	-3
P_cont_pecten_100791	Hem_stim_vivo_l1_1_(paired)_contig_33251					EKC25059	60 kDa SS-A/Ro ribonucleoprotein [Source:UniProtKB/TrEMBL;Acc:K1Q171]	4.45e-26	2	CapteP202268	4e-18	2	SPU_022020-tr	3e-14	2	LotgiP237862	3e-18	2
N_cont_pecten_100795	Hem_stim_vivo_l1_1_(paired)_contig_3326
P_cont_pecten_100795	Hem_stim_vivo_l1_1_(paired)_contig_3326
P_cont_pecten_1008	Contig10904	A5D8S5	E3 ubiquitin-protein ligase SH3RF1 (EC 6.3.2.-) (Plenty of SH3s) (Protein POSH) (SH3 domain-containing RING finger protein 1)	1.55e-67	3	EKC28879	SH3 domain-containing RING finger protein 3 [Source:UniProtKB/TrEMBL;Acc:K1QCJ9]	1.81e-77	3	CapteP84304	3e-70	3	SPU_004827-tr	1e-63	3	LotgiP230513	4e-66	3	FBpp0086007	7e-49	3	ENSGACP00000018620	4e-64	3	EDO44404	5e-54	3	ENSP00000284637	2e-64	3	ENSDARP00000050558	2e-67	3
N_cont_pecten_10080	Contig1907					EKC20603	Ribonuclease 3 [Source:UniProtKB/TrEMBL;Acc:K1PG97]	1.43e-15	-1										FBpp0087926	8e-07	-1
N_cont_pecten_100802	Hem_stim_vivo_l1_1_(paired)_contig_33273					EKC30657	Caspase-2 [Source:UniProtKB/TrEMBL;Acc:K1Q2N6]	1.95e-06	-1	CapteP203431	7e-07	-1				LotgiP171525	9e-07	-1							EDO33574	5e-06	-1
N_cont_pecten_100816	Hem_stim_vivo_l1_1_(paired)_contig_33301
P_cont_pecten_100816	Hem_stim_vivo_l1_1_(paired)_contig_33301
N_cont_pecten_10082	Contig19071	Q9IA00	Protein bicaudal C homolog 1-A (Bic-C-A)	7.68e-27	-2	EKC35372	Ankyrin repeat and SAM domain-containing protein 3 [Source:UniProtKB/TrEMBL;Acc:K1QEM7]	7.22e-12	-2	CapteP72176	5e-12	-2	SPU_018221-tr	6e-25	-2	LotgiP156458	2e-29	-2	FBpp0080363	1e-10	-2	ENSGACP00000013276	5e-27	-2	EDO31985	3e-17	-2	ENSP00000362993	1e-26	-2	ENSDARP00000126585	2e-27	-2
N_cont_pecten_100821	Hem_stim_vivo_l1_1_(paired)_contig_3332
P_cont_pecten_100821	Hem_stim_vivo_l1_1_(paired)_contig_3332
P_cont_pecten_100837	Hem_stim_vivo_l1_1_(paired)_contig_33350	Q8BWR4	Ubiquitin carboxyl-terminal hydrolase 40 (EC 3.4.19.12) (Deubiquitinating enzyme 40) (Ubiquitin thioesterase 40) (Ubiquitin-specific-processing protease 40)	7.31e-37	3	EKC41519	Ubiquitin carboxyl-terminal hydrolase [Source:UniProtKB/TrEMBL;Acc:K1RCW8]	2.5e-74	3	CapteP224080	5e-64	3	SPU_028017-tr	2e-61	3	LotgiP220780	7e-50	3	FBpp0076803	4e-14	3	ENSGACP00000013416	9e-45	3	EDO43853	2e-14	3	ENSP00000415434	8e-35	3	ENSDARP00000095869	5e-42	3
N_cont_pecten_100840	Hem_stim_vivo_l1_1_(paired)_contig_33354
P_cont_pecten_100840	Hem_stim_vivo_l1_1_(paired)_contig_33354
N_cont_pecten_100845	Hem_stim_vivo_l1_1_(paired)_contig_33368									CapteP100674	4e-06	3				LotgiP133919	9e-07	-2							EDO27562	3e-08	1
P_cont_pecten_100845	Hem_stim_vivo_l1_1_(paired)_contig_33368									CapteP100674	4e-06	3				LotgiP133919	9e-07	-2							EDO27562	3e-08	1
N_cont_pecten_10085	Contig19074	P04323	Retrovirus-related Pol polyprotein from transposon 17.6 [Includes: Protease (EC 3.4.23.-); Reverse transcriptase (EC 2.7.7.49); Endonuclease]	4.88e-39	-2					CapteP192775	2e-10	-2	SPU_000502-tr	1e-94	-2							ENSGACP00000003833	9e-44	-2	EDO36914	1e-09	-2				ENSDARP00000110119	9e-56	-2
N_cont_pecten_10086	Contig19075					EKC25655	Protein patched [Source:UniProtKB/TrEMBL;Acc:K1Q9Z7]	6.59e-15	-1	CapteP226628	8e-14	-1				LotgiP71238	2e-08	-1
P_cont_pecten_100868	Hem_stim_vivo_l1_1_(paired)_contig_33417	Q54PP7	BEACH domain-containing protein lvsF	4.75e-15	1	EKC22290	Protein FAN [Source:UniProtKB/TrEMBL;Acc:K1Q0D3]	1.82e-35	1	CapteP180999	2e-24	1	SPU_010706-tr	3e-12	1	LotgiP162035	3e-42	1				ENSGACP00000002761	2e-09	1	EDO45998	1e-13	1	ENSP00000038176	2e-07	1	ENSDARP00000068125	5e-14	1
N_cont_pecten_10087	Contig19076	Q80ZA4	Fibrocystin-L (Polycystic kidney and hepatic disease 1-like protein 1) (PKHD1-like protein 1) (Protein D86)	1.94e-77	-3	EKC28906	Tyrosine-protein kinase receptor [Source:UniProtKB/TrEMBL;Acc:K1R4P4]	2.44e-140	-3	CapteP226160	2e-105	-3	SPU_023486-tr	2e-111	-3	LotgiP131466	3e-114	-3				ENSGACP00000003403	2e-81	-3	EDO36832	1e-93	-3	ENSP00000437376	1e-76	-3	ENSDARP00000125726	7e-95	-3
N_cont_pecten_100871	Hem_stim_vivo_l1_1_(paired)_contig_33421	Q3SYV1	Transmembrane protein 263	4.37e-07	-3	EKC21474	0	3.62e-32	-3	CapteP187448	5e-17	-3				LotgiP160606	3e-24	-3										ENSP00000450350	1e-07	-3	ENSDARP00000110924	5e-08	-3
N_cont_pecten_100876	Hem_stim_vivo_l1_1_(paired)_contig_33431
P_cont_pecten_100876	Hem_stim_vivo_l1_1_(paired)_contig_33431
N_cont_pecten_100879	Hem_stim_vivo_l1_1_(paired)_contig_33438	Q9W6R5	Retinoschisin (X-linked juvenile retinoschisis protein homolog)	2.67e-10	-1	EKC26051	Tenascin-X [Source:UniProtKB/TrEMBL;Acc:K1QX02]	3.76e-16	-1	CapteP105176	3e-07	-1	SPU_025282-tr	2e-10	-1	LotgiP141492	6e-11	-1	FBpp0075730	5e-07	-1	ENSGACP00000019903	6e-10	-1	EDO27743	2e-11	-1	ENSP00000369320	5e-09	-1	ENSDARP00000124926	2e-10	-1
N_cont_pecten_10088	Contig19077	P52168	GATA-binding factor A (Protein pannier) (Transcription factor GATA-A) (dGATA-A)	2.82e-24	-2	EKC24122	GATA-binding factor A [Source:UniProtKB/TrEMBL;Acc:K1PJH5]	1.08e-55	-2	CapteP175842	6e-26	-2	SPU_010635-tr	1e-22	-2	LotgiP78934	4e-29	-2	FBpp0082674	4e-25	-2	ENSGACP00000001029	2e-22	-2	EDO49680	1e-21	-2	ENSP00000341619	2e-22	-2	ENSDARP00000076855	2e-23	-2
P_cont_pecten_100884	Hem_stim_vivo_l1_1_(paired)_contig_33443	A2CG49	Kalirin (EC 2.7.11.1) (Protein Duo) (Serine/threonine-protein kinase with Dbl- and pleckstrin homology domain)	6.03e-10	2	EKC42124	Kalirin [Source:UniProtKB/TrEMBL;Acc:K1REG5]	2.53e-25	2				SPU_008085-tr	1e-06	2										EDO43754	1e-13	2	ENSP00000353109	9e-10	2	ENSDARP00000105577	2e-07	2
N_cont_pecten_100886	Hem_stim_vivo_l1_1_(paired)_contig_33448
P_cont_pecten_100886	Hem_stim_vivo_l1_1_(paired)_contig_33448
P_cont_pecten_100887	Hem_stim_vivo_l1_1_(paired)_contig_33451	Q8K394	Inactive phospholipase C-like protein 2 (PLC-L(2)) (PLC-L2) (Phospholipase C-L2) (Phospholipase C-epsilon-2) (PLC-epsilon-2)	4.11e-20	1	EKC40084	1-phosphatidylinositol-4,5-bisphosphate phosphodiesterase delta-1 [Source:UniProtKB/TrEMBL;Acc:K1R906]	1.5e-19	1	CapteP111389	3e-21	1	SPU_026945-tr	3e-21	1	LotgiP142432	4e-17	1	FBpp0074009	5e-18	1	ENSGACP00000004570	4e-21	1	EDO38229	8e-23	1	ENSP00000397289	1e-19	1	ENSDARP00000046097	9e-21	1
N_cont_pecten_100890	Hem_stim_vivo_l1_1_(paired)_contig_33460	Q6ZPS6	Ankyrin repeat and IBR domain-containing protein 1 (EC 2.3.2.-)	2.48e-41	-2	EKC24860	Ankyrin repeat and IBR domain-containing protein 1 [Source:UniProtKB/TrEMBL;Acc:K1Q7N6]	3.23e-54	-2	CapteP112704	5e-48	-2	SPU_020980-tr	5e-44	-2	LotgiP134513	4e-54	-2	FBpp0071688	5e-15	-2	ENSGACP00000006917	4e-42	-2	EDO48967	9e-37	-2	ENSP00000265742	5e-41	-2	ENSDARP00000080415	3e-41	-2
N_cont_pecten_100895	Hem_stim_vivo_l1_1_(paired)_contig_33466	Q29RZ5	Transport and Golgi organization protein 2 homolog	4.34e-10	-3	EKC35040	Ser/Thr-rich protein T10 in DGCR region [Source:UniProtKB/TrEMBL;Acc:K1R1M6]	7.1e-20	-3	CapteP161211	2e-13	-3				LotgiP200139	7e-14	-3				ENSGACP00000017190	4e-15	-3	EDO39284	7e-10	-3	ENSP00000381122	1e-06	-3	ENSDARP00000073519	2e-11	-3
N_cont_pecten_100909	Hem_stim_vivo_l1_1_(paired)_contig_33488					EKC31002	0	4.06e-123	-1	CapteP225549	6e-14	-1				LotgiP167787	8e-41	-1
N_cont_pecten_100912	Hem_stim_vivo_l1_1_(paired)_contig_33495
P_cont_pecten_100912	Hem_stim_vivo_l1_1_(paired)_contig_33495
N_cont_pecten_100917	Hem_stim_vivo_l1_1_(paired)_contig_33500					EKC19938	Patched domain-containing protein 3 [Source:UniProtKB/TrEMBL;Acc:K1PEC7]	1.69e-09	-2							LotgiP166891	8e-08	-2
N_cont_pecten_10092	Contig19080
P_cont_pecten_10092	Contig19080
N_cont_pecten_100924	Hem_stim_vivo_l1_1_(paired)_contig_33512	Q23551	Twitchin (EC 2.7.11.1) (Uncoordinated protein 22)	4.67e-24	-1	EKC38834	Titin [Source:UniProtKB/TrEMBL;Acc:K1R5L7]	4.39e-57	-1	CapteP62162	2e-31	-1	SPU_013917-tr	6e-27	-1	LotgiP233357	1e-48	-1	FBpp0290554	4e-32	-1	ENSGACP00000002972	9e-11	-1	EDO49554	2e-11	-1	ENSP00000391185	4e-09	-1	ENSDARP00000000769	2e-12	-1
P_cont_pecten_100927	Hem_stim_vivo_l1_1_(paired)_contig_33519	Q9Y5Q8	General transcription factor 3C polypeptide 5 (TF3C-epsilon) (Transcription factor IIIC 63 kDa subunit) (TFIIIC 63 kDa subunit) (TFIIIC63) (Transcription factor IIIC subunit epsilon)	7.34e-14	1	EKC18757	General transcription factor 3C polypeptide 5 [Source:UniProtKB/TrEMBL;Acc:K1P552]	2.19e-27	1	CapteP224553	4e-15	1	SPU_005584-tr	4e-11	1	LotgiP229926	3e-15	1	FBpp0080700	3e-10	1	ENSGACP00000023959	9e-13	1	EDO47172	4e-11	1	ENSP00000393207	6e-15	1	ENSDARP00000086268	5e-15	1
P_cont_pecten_10093	Contig19081	A1A4Q2	Prolyl-tRNA synthetase associated domain-containing protein 1 (PrdX deacylase domain-containing protein 1)	1.62e-42	3	EKC30467	UPF0566 protein [Source:UniProtKB/TrEMBL;Acc:K1Q247]	6.22e-77	3				SPU_010480-tr	6e-54	3	LotgiP204466	6e-71	3				ENSGACP00000014544	3e-39	3	EDO40240	1e-43	3
N_cont_pecten_100936	Hem_stim_vivo_l1_1_(paired)_contig_33541	Q2M2S5	Cytochrome c oxidase assembly factor 6 homolog	8.98e-10	-2					CapteP172907	2e-06	-2	SPU_015649-tr	5e-06	-2	LotgiP185601	1e-11	-2	FBpp0289255	1e-09	-2				EDO28917	4e-06	-2	ENSP00000479686	9e-09	-2
N_cont_pecten_10094	Contig19082
P_cont_pecten_10094	Contig19082
N_cont_pecten_100950	Hem_stim_vivo_l1_1_(paired)_contig_3357
P_cont_pecten_100950	Hem_stim_vivo_l1_1_(paired)_contig_3357
N_cont_pecten_100954	Hem_stim_vivo_l1_1_(paired)_contig_33579	Q9QZN3	F-box only protein 8	6.09e-64	-3	EKC41656	F-box only protein 8 [Source:UniProtKB/TrEMBL;Acc:K1S2U3]	2.68e-72	-3	CapteP119689	8e-59	-3	SPU_027359-tr	4e-48	-3	LotgiP109918	2e-08	-3	FBpp0085264	1e-06	-3	ENSGACP00000021671	3e-60	-3	EDO47087	4e-52	-3	ENSP00000377280	4e-63	-3	ENSDARP00000008391	9e-63	-3
N_cont_pecten_10096	Contig19084					EKC20746	0	2.2e-11	-1				SPU_019895-tr	8e-17	-1
P_cont_pecten_100962	Hem_stim_vivo_l1_1_(paired)_contig_33593	Q6GPJ5	Leucine-rich repeat-containing protein 40	1.17e-26	2	EKC36127	Leucine-rich repeat-containing protein 40 [Source:UniProtKB/TrEMBL;Acc:K1QH70]	5.3e-59	2	CapteP182426	4e-33	2	SPU_024334-tr	1e-15	2	LotgiP190595	5e-39	2	FBpp0072203	8e-15	2	ENSGACP00000002649	6e-29	2	EDO48217	2e-29	2	ENSP00000359990	3e-23	2	ENSDARP00000016699	6e-26	2
P_cont_pecten_10097	Contig19085	Q9VLT1	Protein MON2 homolog	1.61e-68	2	EKC32460	MON2-like protein [Source:UniProtKB/TrEMBL;Acc:K1QU30]	1.48e-101	2	CapteP201505	2e-77	2	SPU_014511-tr	8e-67	2	LotgiP188347	1e-82	2	FBpp0290447	2e-68	2	ENSGACP00000004745	1e-63	2	EDO31510	2e-64	2	ENSP00000447407	5e-67	2	ENSDARP00000087723	5e-65	2
P_cont_pecten_100978	Hem_stim_vivo_l1_1_(paired)_contig_3362	Q61699	Heat shock protein 105 kDa (42 degrees C-HSP) (Heat shock 110 kDa protein) (Heat shock-related 100 kDa protein E7I) (HSP-E7I)	7.92e-54	3	EKC30577	0	4.42e-73	3	CapteP221226	1e-52	3	SPU_002779-tr	1e-48	3	LotgiP111562	3e-60	3	FBpp0293000	1e-31	3	ENSGACP00000010866	5e-49	3	EDO49736	6e-48	3	ENSP00000396090	6e-54	3	ENSDARP00000020214	1e-51	3
N_cont_pecten_10098	Contig19086
P_cont_pecten_10098	Contig19086
P_cont_pecten_100985	Hem_stim_vivo_l1_1_(paired)_contig_3363	Q92608	Dedicator of cytokinesis protein 2	4.26e-06	1	EKC36335	Dedicator of cytokinesis protein 1 [Source:UniProtKB/TrEMBL;Acc:K1R531]	7.38e-24	1							LotgiP232874	9e-20	1				ENSGACP00000023637	1e-07	1				ENSP00000256935	3e-06	1	ENSDARP00000098876	5e-07	1
N_cont_pecten_100989	Hem_stim_vivo_l1_1_(paired)_contig_33637
P_cont_pecten_100989	Hem_stim_vivo_l1_1_(paired)_contig_33637
N_cont_pecten_10099	Contig19087																								EDO32538	2e-06	-1
N_cont_pecten_101	Contig10088	Q6AZT2	Spastin (EC 3.6.4.3)	9.03e-101	-3	EKC34327	Fidgetin-like protein 1 [Source:UniProtKB/TrEMBL;Acc:K1QBW1]	6.69e-72	-3	CapteP225098	1e-99	-3	SPU_000197-tr	5e-65	-3	LotgiP143345	1e-86	-3	FBpp0302812	1e-77	-3	ENSGACP00000005865	9e-101	-3	EDO29570	3e-74	-3	ENSP00000482496	1e-97	-3	ENSDARP00000029675	3e-99	-3
N_cont_pecten_1010	Contig10906	Q96RV3	Pecanex-like protein 1 (Pecanex homolog protein 1)	0	-2	EKC21095	Pecanex-like protein 1 [Source:UniProtKB/TrEMBL;Acc:K1PXH9]	0	-2	CapteP221096	0	-2	SPU_018200-tr	1e-125	-2	LotgiP127487	0	-2	FBpp0304655	2e-178	-2	ENSGACP00000016091	0	-2	EDO36443	5e-172	-2	ENSP00000396617	0	-2	ENSDARP00000116424	0	-2
N_cont_pecten_10100	Contig19088
P_cont_pecten_10100	Contig19088
N_cont_pecten_101013	Hem_stim_vivo_l1_1_(paired)_contig_33700	Q6NU13	Protein SPT2 homolog (Protein P16H6) (SPT2 domain-containing protein 1)	4.91e-14	-2	EKC23303	SPT2-like protein [Source:UniProtKB/TrEMBL;Acc:K1PNP8]	7.62e-21	-2	CapteP215733	6e-09	-2	SPU_009019-tr	1e-11	-2	LotgiP172077	3e-12	-2				ENSGACP00000014855	3e-11	-2	EDO47613	9e-06	-2	ENSP00000337991	2e-12	-2	ENSDARP00000119198	1e-14	-2
N_cont_pecten_101019	Hem_stim_vivo_l1_1_(paired)_contig_33716	Q8LHH9	Probable RNA-dependent RNA polymerase SHL2 (EC 2.7.7.48) (Protein SHOOTLESS 2)	5.63e-48	-2																				EDO33386	8e-65	-2
N_cont_pecten_10102	Contig1909	Q8WXG6	MAP kinase-activating death domain protein (Differentially expressed in normal and neoplastic cells) (Insulinoma glucagonoma clone 20) (Rab3 GDP/GTP exchange factor)	0	-2	EKC36034	MAP kinase-activating death domain protein [Source:UniProtKB/TrEMBL;Acc:K1QY14]	0	-2	CapteP182066	0	-2	SPU_015621-tr	1e-77	-2	LotgiP103875	0	-2	FBpp0298039	0	-2	ENSGACP00000022668	0	-2	EDO49267	2e-143	-2	ENSP00000384435	0	-2	ENSDARP00000047207	3e-180	-2
N_cont_pecten_101025	Hem_stim_vivo_l1_1_(paired)_contig_33732	Q96GP6	Scavenger receptor class F member 2 (SRECRP-1) (Scavenger receptor expressed by endothelial cells 2 protein) (SREC-II)	1.71e-10	-1	EKC22718	Multiple epidermal growth factor-like domains 10 [Source:UniProtKB/TrEMBL;Acc:K1PLW7]	3.06e-11	-1	CapteP164521	7e-11	-1	SPU_006035-tr	9e-13	-1	LotgiP166380	2e-10	-1	FBpp0301579	2e-09	-1	ENSGACP00000022863	1e-09	-1	EDO38318	1e-07	-1	ENSP00000485276	1e-10	-1	ENSDARP00000100705	7e-10	-1
N_cont_pecten_101027	Hem_stim_vivo_l1_1_(paired)_contig_33735	E1BLZ4	Zinc finger FYVE domain-containing protein 26	1.37e-14	-2	EKC20629	Zinc finger FYVE domain-containing protein 26 [Source:UniProtKB/TrEMBL;Acc:K1PP73]	7.28e-44	-2	CapteP222622	1e-24	-2	SPU_006305-tr	2e-21	-2	LotgiP238051	4e-48	-2	FBpp0081863	3e-07	-2	ENSGACP00000016270	1e-17	-2	EDO48452	8e-19	-2	ENSP00000452142	4e-15	-2	ENSDARP00000115049	1e-17	-2
P_cont_pecten_10103	Contig19090					EKC42028	0	4.13e-07	3	CapteP189156	4e-06	3	SPU_028943-tr	2e-31	3										EDO33528	5e-14	3
N_cont_pecten_101031	Hem_stim_vivo_l1_1_(paired)_contig_3374	P15407	Fos-related antigen 1 (FRA-1)	8.24e-08	-3	EKC32070	0	2.61e-72	-3	CapteP170504	9e-31	-3	SPU_021172-tr	1e-06	-3	LotgiP89661	2e-11	-3				ENSGACP00000017126	2e-09	-3				ENSP00000310170	2e-08	-3	ENSDARP00000129672	8e-10	-3
N_cont_pecten_101034	Hem_stim_vivo_l1_1_(paired)_contig_33751	Q9JK72	Copper chaperone for superoxide dismutase (Superoxide dismutase copper chaperone)	3.59e-30	-1	EKC24587	Copper chaperone for superoxide dismutase [Source:UniProtKB/TrEMBL;Acc:K1PKM5]	7.66e-39	-1	CapteP179263	1e-29	-1	SPU_018271-tr	3e-32	-1	LotgiP107910	8e-33	-1	FBpp0290166	2e-09	-1	ENSGACP00000025152	9e-29	-1				ENSP00000433609	2e-29	-1	ENSDARP00000120216	2e-26	-1
P_cont_pecten_101035	Hem_stim_vivo_l1_1_(paired)_contig_33753	P14318	Muscle-specific protein 20	3.14e-37	2	EKC31063	Muscle-specific protein 20 [Source:UniProtKB/TrEMBL;Acc:K1QB11]	2.46e-56	2	CapteP172250	2e-45	2	SPU_014637-tr	9e-32	2	LotgiP149649	5e-58	2	FBpp0302668	7e-39	2	ENSGACP00000008514	1e-33	2	EDO30656	5e-39	2	ENSP00000458137	1e-34	2	ENSDARP00000052060	1e-35	2
P_cont_pecten_101053	Hem_stim_vivo_l1_1_(paired)_contig_33787									CapteP31306	8e-30	2	SPU_015018-tr	4e-48	2	LotgiP115278	1e-22	2				ENSGACP00000026931	3e-19	2
P_cont_pecten_101063	Hem_stim_vivo_l1_1_(paired)_contig_33816	Q9CWZ7	Gamma-soluble NSF attachment protein (SNAP-gamma) (N-ethylmaleimide-sensitive factor attachment protein gamma)	2.02e-13	1					CapteP177891	1e-19	1	SPU_027237-tr	2e-12	1	LotgiP184553	1e-19	1	FBpp0072096	2e-08	1	ENSGACP00000021963	2e-14	1	EDO36713	5e-15	1	ENSP00000324628	3e-12	1	ENSDARP00000063150	6e-15	1
N_cont_pecten_101069	Hem_stim_vivo_l1_1_(paired)_contig_33828	Q8TAC1	Rieske domain-containing protein	3.46e-29	-1	EKC29656	Rieske domain-containing protein [Source:UniProtKB/TrEMBL;Acc:K1R6R6]	2.02e-45	-1	CapteP159559	6e-13	-1	SPU_004675-tr	6e-06	-1	LotgiP98133	3e-35	-1				ENSGACP00000010694	6e-27	-1	EDO37693	2e-27	-1	ENSP00000309229	7e-29	-1	ENSDARP00000061791	1e-29	-1
P_cont_pecten_101070	Hem_stim_vivo_l1_1_(paired)_contig_33829					EKC32437	Aminoglycoside phosphotransferase domain-containing protein 1 [Source:UniProtKB/TrEMBL;Acc:K1Q6P7]	1.02e-08	1							LotgiP143358	2e-09	1	FBpp0080643	3e-07	1
N_cont_pecten_101073	Hem_stim_vivo_l1_1_(paired)_contig_33834	Q6AYS7	Aminoacylase-1A (ACY-1A) (EC 3.5.1.14) (ACY IA) (N-acyl-L-amino-acid amidohydrolase)	9.01e-31	-1	EKC40392	Aminoacylase-1 [Source:UniProtKB/TrEMBL;Acc:K1QU66]	1.19e-33	-1	CapteP184037	3e-32	-1	SPU_015090-tr	2e-25	-1	LotgiP197114	3e-30	-1	FBpp0083742	2e-22	-1	ENSGACP00000002028	3e-33	-1				ENSP00000420487	3e-29	-1	ENSDARP00000056150	6e-33	-1
P_cont_pecten_101080	Hem_stim_vivo_l1_1_(paired)_contig_33846	Q5RBN8	Protein lin-54 homolog	1.2e-85	1	EKC38148	Lin-54-like protein [Source:UniProtKB/TrEMBL;Acc:K1QWW4]	7.73e-92	1	CapteP229042	3e-76	1	SPU_025306-tr	7e-86	1	LotgiP142615	2e-104	1	FBpp0290602	4e-28	1	ENSGACP00000020714	5e-87	1	EDO39204	5e-88	1	ENSP00000421045	6e-85	1	ENSDARP00000086543	4e-82	1
P_cont_pecten_10109	Contig19096
P_cont_pecten_101094	Hem_stim_vivo_l1_1_(paired)_contig_33867	P51639	3-hydroxy-3-methylglutaryl-coenzyme A reductase (HMG-CoA reductase) (EC 1.1.1.34)	3.37e-25	1	EKC36502	3-hydroxy-3-methylglutaryl-coenzyme A reductase [Source:UniProtKB/TrEMBL;Acc:K1QI94]	8.99e-26	1	CapteP221784	1e-28	1	SPU_019744-tr	2e-18	1	LotgiP126248	2e-28	1	FBpp0290557	4e-17	1	ENSGACP00000020779	6e-25	1	EDO37220	7e-14	1	ENSP00000340816	8e-25	1	ENSDARP00000113031	3e-25	1
N_cont_pecten_101110	Hem_stim_vivo_l1_1_(paired)_contig_33891	Q5F3S2	Pleckstrin homology domain-containing family B member 2 (PH domain-containing family B member 2) (Evectin-2)	5.55e-11	-3	EKC34935	Choline-phosphate cytidylyltransferase B [Source:UniProtKB/TrEMBL;Acc:K1R1B8]	2.7e-20	-3	CapteP223114	2e-09	-3				LotgiP236386	4e-07	-3				ENSGACP00000014603	3e-07	-3				ENSP00000401193	1e-10	-3	ENSDARP00000015417	2e-08	-3
N_cont_pecten_101116	Hem_stim_vivo_l1_1_(paired)_contig_339
P_cont_pecten_101116	Hem_stim_vivo_l1_1_(paired)_contig_339
P_cont_pecten_101117	Hem_stim_vivo_l1_1_(paired)_contig_33903	Q64566	Calcium-transporting ATPase type 2C member 1 (ATPase 2C1) (EC 3.6.3.8) (ATP-dependent Ca(2+) pump PMR1)	2.89e-28	2	EKC29072	Calcium-transporting ATPase type 2C member 1 [Source:UniProtKB/TrEMBL;Acc:K1PY00]	1.19e-31	2	CapteP176941	1e-30	2	SPU_010277-tr	5e-23	2	LotgiP211332	2e-31	2	FBpp0078183	2e-29	2	ENSGACP00000011775	6e-11	2	EDO35616	2e-26	2	ENSP00000423330	5e-28	2	ENSDARP00000078963	4e-27	2
P_cont_pecten_101118	Hem_stim_vivo_l1_1_(paired)_contig_33905	A0A0R4IBK5	E3 ubiquitin-protein ligase rnf213-alpha (EC 3.6.4.-) (EC 6.3.2.-) (Mysterin-A) (Mysterin-alpha) (RING finger protein 213-A) (RING finger protein 213-alpha)	1.73e-14	1	EKC25370	0	5.38e-26	1	CapteP223578	2e-11	1				LotgiP232244	2e-16	1				ENSGACP00000014781	7e-15	1	EDO47197	2e-07	1	ENSP00000425956	2e-11	1	ENSDARP00000127221	2e-12	1
P_cont_pecten_10112	Contig19099	Q5SYL1	Uncharacterized serine/threonine-protein kinase SgK494 (EC 2.7.11.1) (Sugen kinase 494)	1.3e-07	2	EKC37750	Putative serine/threonine-protein kinase F31E3.2 [Source:UniProtKB/TrEMBL;Acc:K1R9A1]	1.81e-45	2							LotgiP139692	1e-16	2				ENSGACP00000027272	4e-08	2				ENSP00000464466	1e-06	2
N_cont_pecten_101127	Hem_stim_vivo_l1_1_(paired)_contig_3392
P_cont_pecten_101127	Hem_stim_vivo_l1_1_(paired)_contig_3392
N_cont_pecten_101128	Hem_stim_vivo_l1_1_(paired)_contig_33920									CapteP196568	1e-12	-1	SPU_002849-tr	2e-07	-1				FBpp0304735	6e-09	-1
N_cont_pecten_10114	Contig1910	Q5R8Z8	Ras-related protein Rab-14	7.03e-143	-2	EKC28779	Ras-related protein Rab-14 [Source:UniProtKB/TrEMBL;Acc:K1QC78]	5.02e-158	-2	CapteP153157	3e-150	-2	SPU_016605-tr	6e-151	-2	LotgiP198201	3e-153	-2	FBpp0080199	3e-132	-2	ENSGACP00000001405	1e-140	-2	EDO43319	5e-146	-2	ENSP00000362946	9e-142	-2	ENSDARP00000102586	2e-142	-2
P_cont_pecten_101142	Hem_stim_vivo_l1_1_(paired)_contig_33961	Q9Y6Q9	Nuclear receptor coactivator 3 (NCoA-3) (EC 2.3.1.48) (ACTR) (Amplified in breast cancer 1 protein) (AIB-1) (CBP-interacting protein) (pCIP) (Class E basic helix-loop-helix protein 42) (bHLHe42) (Receptor-associated coactivator 3) (RAC-3) (Steroid receptor coactivator protein 3) (SRC-3) (Thyroid hormone receptor activator molecule 1) (TRAM-1)	2.14e-17	2	EKC33363	Nuclear receptor coactivator 1 [Source:UniProtKB/TrEMBL;Acc:K1QHN7]	1.17e-27	2	CapteP92183	4e-25	2	SPU_021430-tr	6e-11	2	LotgiP235614	9e-17	2	FBpp0292875	5e-07	2	ENSGACP00000023212	5e-17	2				ENSP00000361065	3e-17	2	ENSDARP00000102117	7e-17	2
N_cont_pecten_10115	Contig19100												SPU_027427-tr	2e-07	-2
N_cont_pecten_101157	Hem_stim_vivo_l1_1_(paired)_contig_33995	Q9HC07	Transmembrane protein 165 (Transmembrane protein PT27) (Transmembrane protein TPARL)	8.9e-16	-2	EKC28387	0	9.96e-20	-2	CapteP159789	7e-19	-2	SPU_024130-tr	2e-18	-2	LotgiP212670	5e-21	-2	FBpp0291531	3e-16	-2	ENSGACP00000018880	1e-16	-2	EDO28717	7e-19	-2	ENSP00000370736	3e-16	-2	ENSDARP00000047623	5e-17	-2
P_cont_pecten_101171	Hem_stim_vivo_l1_1_(paired)_contig_34019	A5PK43	GTPase Era, mitochondrial (ERA-like protein 1)	1.47e-20	3					CapteP105319	6e-18	3	SPU_021397-tr	6e-13	3	LotgiP136786	3e-22	3	FBpp0082163	2e-13	3	ENSGACP00000026759	9e-22	3	EDO40072	1e-13	3	ENSP00000464607	6e-19	3	ENSDARP00000078213	4e-19	3
N_cont_pecten_101174	Hem_stim_vivo_l1_1_(paired)_contig_34023									CapteP151990	5e-13	-2	SPU_008623-tr	3e-09	-2	LotgiP121859	2e-13	-2	FBpp0071872	5e-06	-2	ENSGACP00000026160	1e-06	-2
N_cont_pecten_101185	Hem_stim_vivo_l1_1_(paired)_contig_3404
P_cont_pecten_101185	Hem_stim_vivo_l1_1_(paired)_contig_3404
N_cont_pecten_101186	Hem_stim_vivo_l1_1_(paired)_contig_34041					EKC31358	0	2.93e-12	-2	CapteP190961	5e-08	-2													EDO39052	2e-09	-2
N_cont_pecten_10121	Contig19106	Q9FHN8	Kinesin-like protein KIN-14E (Kinesin-like calmodulin-binding protein) (Protein ZWICHEL)	1.2e-82	-3	EKC25274	Kinesin-4 [Source:UniProtKB/TrEMBL;Acc:K1Q1N7]	4.86e-154	-3	CapteP167295	6e-135	-3	SPU_005509-tr	2e-108	-3	LotgiP144011	8e-63	-3	FBpp0304439	5e-55	-3	ENSGACP00000006120	6e-54	-3	EDO37229	2e-135	-3	ENSP00000368020	1e-55	-3	ENSDARP00000116711	2e-117	-3
P_cont_pecten_101221	Hem_stim_vivo_l1_1_(paired)_contig_34125	B2FPR7	Leucine--tRNA ligase (EC 6.1.1.4) (Leucyl-tRNA synthetase) (LeuRS)	1.23e-15	1	EKC32322	Putative leucyl-tRNA synthetase, mitochondrial [Source:UniProtKB/TrEMBL;Acc:K1Q6H2]	4.78e-13	1	CapteP228464	4e-21	1	SPU_017948-tr	4e-06	1	LotgiP216293	8e-12	1	FBpp0073204	1e-09	1	ENSGACP00000009435	8e-15	1				ENSP00000408576	2e-14	1	ENSDARP00000099569	2e-13	1
N_cont_pecten_101225	Hem_stim_vivo_l1_1_(paired)_contig_34132					EKC24820	0	3.42e-11	-2	CapteP216620	2e-23	-2	SPU_016473-tr	5e-21	-2	LotgiP161029	1e-11	-2							EDO45980	4e-24	-2
P_cont_pecten_10123	Contig19108	Q9Y573	Actin-binding protein IPP (Intracisternal A particle-promoted polypeptide) (IPP) (Kelch-like protein 27)	7.71e-89	3	EKC27430	Actin-binding protein IPP [Source:UniProtKB/TrEMBL;Acc:K1QF00]	1.44e-118	3	CapteP144257	2e-110	3	SPU_028892-tr	1e-84	3	LotgiP103262	2e-101	3	FBpp0080063	2e-77	3	ENSGACP00000021323	2e-79	3	EDO34872	2e-75	3	ENSP00000353024	3e-88	3	ENSDARP00000056665	1e-58	3
N_cont_pecten_10125	Contig1911
P_cont_pecten_10125	Contig1911
P_cont_pecten_101259	Hem_stim_vivo_l1_1_(paired)_contig_34183	Q9D4F8	Gamma-tubulin complex component 4 (GCP-4)	1.66e-11	2	EKC20168	Gamma-tubulin complex component 4 [Source:UniProtKB/TrEMBL;Acc:K1PF20]	8.78e-31	2							LotgiP206938	4e-17	2				ENSGACP00000023060	4e-11	2	EDO37244	7e-15	2	ENSP00000454696	2e-13	2	ENSDARP00000025789	9e-13	2
N_cont_pecten_10126	Contig19110	Q9NB04	Patj homolog	1.99e-27	-2	EKC30021	Multiple PDZ domain protein [Source:UniProtKB/TrEMBL;Acc:K1R7T1]	4.15e-54	-2	CapteP224155	4e-34	-2	SPU_020775-tr	8e-14	-2	LotgiP152343	2e-47	-2	FBpp0290839	1e-27	-2	ENSGACP00000025773	5e-21	-2	EDO33706	1e-22	-2	ENSP00000439807	4e-21	-2	ENSDARP00000035306	6e-17	-2
P_cont_pecten_10127	Contig19111	Q969W1	Probable palmitoyltransferase ZDHHC16 (EC 2.3.1.225) (Abl-philin 2) (Zinc finger DHHC domain-containing protein 16) (DHHC-16)	1.25e-46	2	EKC33577	Putative palmitoyltransferase ZDHHC16 [Source:UniProtKB/TrEMBL;Acc:K1QAC3]	9.86e-19	2	CapteP226578	6e-53	2	SPU_009595-tr	5e-55	2	LotgiP115412	2e-64	2	FBpp0084478	5e-45	2	ENSGACP00000009589	9e-48	2	EDO46304	4e-55	2	ENSP00000377357	6e-47	2	ENSDARP00000127039	1e-53	2
N_cont_pecten_10128	Contig19112
P_cont_pecten_10128	Contig19112
N_cont_pecten_10129	Contig19113	Q9JJJ7	Protein-serine O-palmitoleoyltransferase porcupine (mPORC) (EC 2.3.1.-)	1.33e-17	-1					CapteP152577	1e-21	-1	SPU_006690-tr	9e-16	-1	LotgiP234449	2e-37	-1				ENSGACP00000016925	1e-23	-1	EDO40458	8e-22	-1	ENSP00000322304	1e-17	-1	ENSDARP00000045683	1e-21	-1
P_cont_pecten_101292	Hem_stim_vivo_l1_1_(paired)_contig_3425	Q8CEE0	Centrosomal protein of 57 kDa (Cep57) (Testis-specific protein 57) (Translokin)	1.3e-64	2	EKC23421	Centrosomal protein of 57 kDa [Source:UniProtKB/TrEMBL;Acc:K1QPK7]	1.2e-146	2	CapteP229297	1e-78	2	SPU_018174-tr	2e-77	2	LotgiP121151	3e-63	2				ENSGACP00000012300	3e-43	2	EDO41047	5e-85	2	ENSP00000317902	4e-64	2	ENSDARP00000048536	3e-44	2
N_cont_pecten_10130	Contig19114
P_cont_pecten_10130	Contig19114
N_cont_pecten_101307	Hem_stim_vivo_l1_1_(paired)_contig_34275
P_cont_pecten_101307	Hem_stim_vivo_l1_1_(paired)_contig_34275
N_cont_pecten_10131	Contig19115
P_cont_pecten_10131	Contig19115
P_cont_pecten_10132	Contig19116	Q5DRA3	Protocadherin gamma-C4 (PCDH-gamma-C4)	1.08e-10	1	EKC27752	Protocadherin Fat 4 [Source:UniProtKB/TrEMBL;Acc:K1PTY5]	2.82e-28	1	CapteP220753	5e-21	1	SPU_001454-tr	3e-07	1	LotgiP164541	6e-11	1	FBpp0087309	1e-08	1	ENSGACP00000024333	8e-10	1	EDO41767	1e-13	1	ENSP00000306918	7e-11	1	ENSDARP00000102750	5e-11	1
N_cont_pecten_101324	Hem_stim_vivo_l1_1_(paired)_contig_34315	Q3B7L5	Folliculin	2.18e-17	-1	EKC37642	Folliculin [Source:UniProtKB/TrEMBL;Acc:K1QLE8]	4.74e-34	-1	CapteP179575	7e-23	-1	SPU_021529-tr	2e-25	-1	LotgiP186179	5e-31	-1				ENSGACP00000014208	5e-19	-1				ENSP00000285071	4e-17	-1	ENSDARP00000084624	6e-21	-1
N_cont_pecten_101331	Hem_stim_vivo_l1_1_(paired)_contig_34327
P_cont_pecten_101331	Hem_stim_vivo_l1_1_(paired)_contig_34327
N_cont_pecten_10134	Contig19118
P_cont_pecten_10134	Contig19118
N_cont_pecten_10135	Contig19119	Q01IU9	CMP-sialic acid transporter 4 (CMP-SA-Tr 4) (CMP-Sia-Tr 4) (CMP-sialic acid transporter-like protein 4)	4.24e-13	-1	EKC39735	UDP-N-acetylglucosamine transporter [Source:UniProtKB/TrEMBL;Acc:K1RED2]	1.72e-114	-1	CapteP197628	2e-12	-1	SPU_010761-tr	1e-45	-1	LotgiP110799	2e-72	-1	FBpp0078648	1e-74	-1	ENSGACP00000000366	6e-13	-1	EDO36570	1e-77	-1	ENSP00000358565	2e-13	-1	ENSDARP00000058776	2e-16	-1
P_cont_pecten_101355	Hem_stim_vivo_l1_1_(paired)_contig_34382	Q17449	Fatty acid amide hydrolase 1 (EC 3.5.1.99)	2.04e-10	3	EKC20847	Fatty-acid amide hydrolase 1 [Source:UniProtKB/TrEMBL;Acc:K1PAM0]	1.66e-32	3	CapteP225540	2e-18	3				LotgiP237604	1e-30	3	FBpp0112116	4e-06	3	ENSGACP00000015688	3e-10	3							ENSDARP00000125828	3e-16	3
N_cont_pecten_101365	Hem_stim_vivo_l1_1_(paired)_contig_34404
P_cont_pecten_101365	Hem_stim_vivo_l1_1_(paired)_contig_34404
P_cont_pecten_10137	Contig19120												SPU_015555-tr	7e-77	3	LotgiP154834	2e-15	3							EDO39155	4e-29	3
N_cont_pecten_101375	Hem_stim_vivo_l1_1_(paired)_contig_34419	Q5F452	Myotubularin-related protein 8 (EC 3.1.3.-)	2.47e-38	-2	EKC20178	Myotubularin-related protein 8 [Source:UniProtKB/TrEMBL;Acc:K1PF27]	1.33e-46	-2	CapteP222026	2e-43	-2	SPU_022669-tr	1e-35	-2	LotgiP125960	3e-46	-2	FBpp0071937	2e-36	-2	ENSGACP00000024591	4e-35	-2	EDO34710	1e-36	-2	ENSP00000363985	2e-35	-2	ENSDARP00000007263	3e-37	-2
N_cont_pecten_101390	Hem_stim_vivo_l1_1_(paired)_contig_3445
P_cont_pecten_101390	Hem_stim_vivo_l1_1_(paired)_contig_3445
N_cont_pecten_101391	Hem_stim_vivo_l1_1_(paired)_contig_34452					EKC22255	0	6.34e-18	-2	CapteP123060	7e-15	-2				LotgiP134797	9e-17	-2							EDO30720	3e-13	-2
N_cont_pecten_101399	Hem_stim_vivo_l1_1_(paired)_contig_34464
P_cont_pecten_101399	Hem_stim_vivo_l1_1_(paired)_contig_34464
P_cont_pecten_101400	Hem_stim_vivo_l1_1_(paired)_contig_34467	Q9R279	H(+)/Cl(-) exchange transporter 3 (Chloride channel protein 3) (ClC-3) (Chloride transporter ClC-3)	4.37e-66	1	EKC29174	H(+)/Cl(-) exchange transporter 3 [Source:UniProtKB/TrEMBL;Acc:K1QDM5]	5.65e-84	1	CapteP175229	2e-82	1	SPU_013501-tr	5e-73	1	LotgiP145169	6e-79	1	FBpp0291665	5e-73	1	ENSGACP00000025182	1e-65	1	EDO33333	1e-63	1	ENSP00000424603	9e-66	1	ENSDARP00000093410	6e-66	1
N_cont_pecten_101403	Hem_stim_vivo_l1_1_(paired)_contig_34474
P_cont_pecten_101403	Hem_stim_vivo_l1_1_(paired)_contig_34474
N_cont_pecten_101410	Hem_stim_vivo_l1_1_(paired)_contig_34493
P_cont_pecten_101410	Hem_stim_vivo_l1_1_(paired)_contig_34493
N_cont_pecten_101412	Hem_stim_vivo_l1_1_(paired)_contig_34496
P_cont_pecten_101412	Hem_stim_vivo_l1_1_(paired)_contig_34496
N_cont_pecten_101414	Hem_stim_vivo_l1_1_(paired)_contig_34500	P17020	Zinc finger protein 16 (Zinc finger protein KOX9)	1.51e-21	-3	EKC18365	Histone-lysine N-methyltransferase PRDM9 [Source:UniProtKB/TrEMBL;Acc:K1PPH7]	3.04e-23	-3	CapteP190440	1e-21	-3	SPU_005035-tr	5e-20	-3	LotgiP112955	2e-23	-3	FBpp0111583	7e-20	-3	ENSGACP00000018048	6e-23	-3	EDO26879	7e-24	-3	ENSP00000484504	1e-21	-3	ENSDARP00000069673	4e-22	-3
N_cont_pecten_101419	Hem_stim_vivo_l1_1_(paired)_contig_34511					EKC34054	Tyrosine-protein phosphatase 10D [Source:UniProtKB/TrEMBL;Acc:K1QSC5]	1.68e-19	-2				SPU_018228-tr	7e-06	-2
N_cont_pecten_10142	Contig19125					EKC22956	0	2.85e-19	-3	CapteP203844	2e-12	-3	SPU_007145-tr	2e-28	-3	LotgiP175033	2e-45	-3							EDO48558	2e-06	-3				ENSDARP00000125011	2e-15	-3
N_cont_pecten_101422	Hem_stim_vivo_l1_1_(paired)_contig_34517	Q96FB5	Protein RRNAD1 (Ribosomal RNA adenine dimethylase domain-containing protein 1)	9.93e-09	-2					CapteP126903	2e-17	-2	SPU_028910-tr	4e-15	-2	LotgiP157966	2e-15	-2							EDO31621	3e-09	-2	ENSP00000429053	4e-10	-2	ENSDARP00000050534	1e-08	-2
N_cont_pecten_101429	Hem_stim_vivo_l1_1_(paired)_contig_34530	A9ULZ2	Baculoviral IAP repeat-containing protein 7-B (EC 2.3.2.27) (E3 ubiquitin-protein ligase EIAP-B) (Embryonic/Egg IAP-B) (EIAP/XLX-B) (RING-type E3 ubiquitin transferase EIAP-B)	1.23e-15	-1	EKC34022	Apoptosis 1 inhibitor [Source:UniProtKB/TrEMBL;Acc:K1QB79]	6e-20	-1	CapteP64177	9e-10	-1	SPU_014056-tr	2e-09	-1	LotgiP94905	3e-17	-1	FBpp0305793	9e-08	-1	ENSGACP00000027284	9e-19	-1	EDO43423	6e-06	-1	ENSP00000395230	7e-15	-1	ENSDARP00000117133	2e-20	-1
P_cont_pecten_101443	Hem_stim_vivo_l1_1_(paired)_contig_34555	P70704	Phospholipid-transporting ATPase IA (EC 3.6.3.1) (ATPase class I type 8A member 1) (Chromaffin granule ATPase II) (P4-ATPase flippase complex alpha subunit ATP8A1)	6.43e-34	1	EKC28374	Putative phospholipid-transporting ATPase IA [Source:UniProtKB/TrEMBL;Acc:K1QAT2]	3.71e-45	1	CapteP176761	1e-40	1	SPU_019141-tr	3e-35	1	LotgiP225116	3e-39	1	FBpp0289043	7e-34	1	ENSGACP00000023185	1e-33	1	EDO36012	1e-33	1	ENSP00000264449	1e-32	1	ENSDARP00000127990	5e-29	1
N_cont_pecten_101451	Hem_stim_vivo_l1_1_(paired)_contig_34580	Q68FV3	Alpha-(1,3)-fucosyltransferase 11 (EC 2.4.1.-) (Fucosyltransferase XI) (Fuc-TXI) (FucT-XI) (Galactoside 3-L-fucosyltransferase 11) (Fucosyltransferase 11)	1.64e-15	-1	EKC38571	Alpha-(1,3)-fucosyltransferase 11 [Source:UniProtKB/TrEMBL;Acc:K1RV33]	3.35e-14	-1	CapteP218521	2e-07	-1	SPU_000561-tr	7e-14	-1	LotgiP195769	5e-23	-1				ENSGACP00000024173	2e-13	-1	EDO43540	7e-13	-1	ENSP00000361932	2e-14	-1	ENSDARP00000074921	6e-12	-1
N_cont_pecten_101461	Hem_stim_vivo_l1_1_(paired)_contig_34592	Q9Z1J2	Serine/threonine-protein kinase Nek4 (EC 2.7.11.1) (Never in mitosis A-related kinase 4) (NimA-related protein kinase 4) (Serine/threonine-protein kinase 2)	7.16e-30	-3	EKC37451	Serine/threonine-protein kinase Nek4 [Source:UniProtKB/TrEMBL;Acc:K1RSG7]	9.61e-37	-3	CapteP224068	5e-33	-3	SPU_023369-tr	8e-31	-3	LotgiP219034	4e-36	-3	FBpp0084112	7e-14	-3	ENSGACP00000000403	2e-28	-3	EDO49690	8e-31	-3	ENSP00000373227	1e-29	-3	ENSDARP00000058727	6e-27	-3
P_cont_pecten_101469	Hem_stim_vivo_l1_1_(paired)_contig_34604	Q8C7K6	Prenylcysteine oxidase-like (EC 1.8.3.-)	6.14e-17	2	EKC31236	Prenylcysteine oxidase [Source:UniProtKB/TrEMBL;Acc:K1RAZ8]	1.21e-24	2	CapteP193688	5e-23	2	SPU_000706-tr	1e-14	2	LotgiP236715	1e-25	2				ENSGACP00000022733	1e-21	2				ENSP00000274569	3e-15	2	ENSDARP00000111160	1e-17	2
P_cont_pecten_10147	Contig1913					EKC39946	Amiloride-sensitive sodium channel subunit gamma [Source:UniProtKB/TrEMBL;Acc:K1RY54]	3.56e-09	1
P_cont_pecten_101476	Hem_stim_vivo_l1_1_(paired)_contig_34619	Q63054	Islet cell autoantigen 1 (69 kDa islet cell autoantigen) (ICA69) (Islet cell autoantigen p69) (ICAp69) (p69)	9.57e-41	3					CapteP220865	4e-45	3	SPU_007232-tr	6e-44	3	LotgiP225030	5e-51	3	FBpp0293952	6e-27	3	ENSGACP00000017029	9e-43	3	EDO48934	7e-32	3	ENSP00000316074	6e-42	3	ENSDARP00000062506	7e-42	3
N_cont_pecten_10148	Contig19130
P_cont_pecten_10148	Contig19130
N_cont_pecten_10149	Contig19131
P_cont_pecten_10149	Contig19131
N_cont_pecten_101493	Hem_stim_vivo_l1_1_(paired)_contig_34661
P_cont_pecten_101493	Hem_stim_vivo_l1_1_(paired)_contig_34661
P_cont_pecten_101504	Hem_stim_vivo_l1_1_(paired)_contig_34685															LotgiP119646	4e-07	3							EDO45154	8e-07	2
P_cont_pecten_101505	Hem_stim_vivo_l1_1_(paired)_contig_34687	Q8K3P7	Histidine triad nucleotide-binding protein 3 (HINT-3) (EC 3.-.-.-) (HINT-4)	7.5e-22	2	EKC30127	Histidine triad nucleotide-binding protein 1 [Source:UniProtKB/TrEMBL;Acc:K1Q107]	9.62e-07	2	CapteP181291	4e-22	2	SPU_018880-tr	3e-07	2	LotgiP194459	3e-24	2	FBpp0099426	1e-15	2	ENSGACP00000013585	2e-20	2	EDO37394	1e-22	2	ENSP00000229633	3e-21	2	ENSDARP00000072181	2e-20	2
N_cont_pecten_10151	Contig19133
N_cont_pecten_101513	Hem_stim_vivo_l1_1_(paired)_contig_34705					EKC34207	Zinc-binding alcohol dehydrogenase domain-containing protein 2 [Source:UniProtKB/TrEMBL;Acc:K1QBN3]	1.28e-06	-2							LotgiP173760	4e-16	-2
N_cont_pecten_101520	Hem_stim_vivo_l1_1_(paired)_contig_34717	P27653	C-1-tetrahydrofolate synthase, cytoplasmic (C1-THF synthase) [Cleaved into: C-1-tetrahydrofolate synthase, cytoplasmic, N-terminally processed] [Includes: Methylenetetrahydrofolate dehydrogenase (EC 1.5.1.5); Methenyltetrahydrofolate cyclohydrolase (EC 3.5.4.9); Formyltetrahydrofolate synthetase (EC 6.3.4.3)]	3.59e-33	-2	EKC35423	0	9.53e-13	-2	CapteP170278	3e-39	-2	SPU_024668-tr	3e-28	-2	LotgiP201055	3e-40	-2	FBpp0099494	1e-29	-2	ENSGACP00000018197	3e-35	-2	EDO49470	1e-34	-2	ENSP00000450560	3e-33	-2	ENSDARP00000120805	3e-31	-2
N_cont_pecten_101521	Hem_stim_vivo_l1_1_(paired)_contig_34719
P_cont_pecten_101521	Hem_stim_vivo_l1_1_(paired)_contig_34719
P_cont_pecten_101531	Hem_stim_vivo_l1_1_(paired)_contig_34733	O08811	TFIIH basal transcription factor complex helicase XPD subunit (EC 3.6.4.12) (CXPD) (DNA excision repair protein ERCC-2) (DNA repair protein complementing XP-D cells) (Xeroderma pigmentosum group D-complementing protein)	4.91e-26	1	EKC24234	TFIIH basal transcription factor complex helicase subunit [Source:UniProtKB/TrEMBL;Acc:K1PYR9]	6.84e-32	1	CapteP167887	3e-28	1	SPU_028740-tr	2e-22	1	LotgiP238022	5e-31	1	FBpp0071503	2e-25	1	ENSGACP00000016412	2e-25	1	EDO46754	5e-28	1	ENSP00000375805	3e-25	1	ENSDARP00000114026	8e-26	1
P_cont_pecten_101539	Hem_stim_vivo_l1_1_(paired)_contig_34744	Q8N3A8	Poly [ADP-ribose] polymerase 8 (PARP-8) (EC 2.4.2.30) (ADP-ribosyltransferase diphtheria toxin-like 16) (ARTD16)	3.65e-31	2	EKC41242	Poly [ADP-ribose] polymerase 8 [Source:UniProtKB/TrEMBL;Acc:K1QWH1]	8.86e-09	2				SPU_016066-tr	3e-31	2	LotgiP123828	7e-29	2				ENSGACP00000021946	9e-31	2				ENSP00000423946	5e-31	2	ENSDARP00000100775	5e-32	2
N_cont_pecten_10154	Contig19136
P_cont_pecten_10154	Contig19136
N_cont_pecten_101542	Hem_stim_vivo_l1_1_(paired)_contig_34750	Q06732	Zinc finger protein 33B (Zinc finger protein 11B) (Zinc finger protein KOX2)	6.91e-19	-2	EKC39854	0	4.51e-17	-2	CapteP131529	1e-16	-2	SPU_024953-tr	3e-17	-2	LotgiP115653	6e-19	-2	FBpp0081985	5e-16	-2	ENSGACP00000023411	3e-19	-2	EDO38867	1e-16	-2	ENSP00000471105	4e-19	-2	ENSDARP00000110609	2e-19	-2
P_cont_pecten_101553	Hem_stim_vivo_l1_1_(paired)_contig_34778	Q03274	Retrovirus-related Pol polyprotein from type-1 retrotransposable element R2 (Retrovirus-related Pol polyprotein from type I retrotransposable element R2) [Includes: Reverse transcriptase (EC 2.7.7.49); Endonuclease] (Fragment)	1.19e-16	1								SPU_020403-tr	1e-18	1							ENSGACP00000000161	3e-14	1							ENSDARP00000107985	5e-13	1
N_cont_pecten_101576	Hem_stim_vivo_l1_1_(paired)_contig_34835
P_cont_pecten_101576	Hem_stim_vivo_l1_1_(paired)_contig_34835
N_cont_pecten_10158	Contig1914
P_cont_pecten_10158	Contig1914
P_cont_pecten_101604	Hem_stim_vivo_l1_1_(paired)_contig_34895					EKC30188	0	1.26e-10	1	CapteP195632	2e-08	1
N_cont_pecten_101606	Hem_stim_vivo_l1_1_(paired)_contig_34897	Q06652	Probable phospholipid hydroperoxide glutathione peroxidase (PHGPx) (EC 1.11.1.12) (Salt-associated protein)	1.36e-11	-2	EKC30622	Glutathione peroxidase [Source:UniProtKB/TrEMBL;Acc:K1Q2K8]	7.75e-19	-2	CapteP226434	1e-09	-2	SPU_014276-tr	6e-16	-2	LotgiP208098	4e-15	-2	FBpp0072932	2e-18	-2	ENSGACP00000020274	2e-11	-2	EDO49157	5e-06	-2	ENSP00000485000	8e-11	-2	ENSDARP00000103087	1e-11	-2
P_cont_pecten_101608	Hem_stim_vivo_l1_1_(paired)_contig_34899	Q08DX0	Sorting nexin-29	1.4e-38	2	EKC37234	Sorting nexin-29 [Source:UniProtKB/TrEMBL;Acc:K1R182]	9.14e-59	2	CapteP218941	3e-43	2	SPU_021585-tr	7e-40	2	LotgiP108564	3e-52	2	FBpp0080016	5e-14	2	ENSGACP00000005820	3e-41	2	EDO32737	3e-38	2	ENSP00000457017	2e-39	2	ENSDARP00000098337	1e-37	2
P_cont_pecten_10162	Contig19143	D3ZHV2	Microtubule-actin cross-linking factor 1 (Actin cross-linking family 7)	0	2	EKC20484	Bullous pemphigoid antigen 1, isoforms 1/2/3/4 [Source:UniProtKB/TrEMBL;Acc:K1PNP9]	0	2	CapteP217663	0	2	SPU_003260-tr	0	2	LotgiP233112	0	2	FBpp0271734	0	2	ENSGACP00000008248	0	2	EDO37706	0	2	ENSP00000244364	0	2	ENSDARP00000087212	0	2
N_cont_pecten_101628	Hem_stim_vivo_l1_1_(paired)_contig_34928
P_cont_pecten_101628	Hem_stim_vivo_l1_1_(paired)_contig_34928
P_cont_pecten_10164	Contig19145	P16066	Atrial natriuretic peptide receptor 1 (EC 4.6.1.2) (Atrial natriuretic peptide receptor type A) (ANP-A) (ANPR-A) (NPR-A) (Guanylate cyclase A) (GC-A)	5.84e-114	2	EKC24411	Guanylate cyclase [Source:UniProtKB/TrEMBL;Acc:K1QS46]	0	2	CapteP181752	2e-120	2	SPU_027510-tr	1e-112	2	LotgiP109732	3e-123	2	FBpp0111769	3e-110	2	ENSGACP00000024728	6e-113	2	EDO36182	2e-118	2	ENSP00000357669	1e-114	2	ENSDARP00000022287	1e-112	2
P_cont_pecten_101647	Hem_stim_vivo_l1_1_(paired)_contig_3496					EKC22817	0	7.26e-13	1
P_cont_pecten_101654	Hem_stim_vivo_l1_1_(paired)_contig_34969	Q6P286	Probable 2-oxoglutarate dehydrogenase E1 component DHKTD1, mitochondrial (EC 1.2.4.2) (Dehydrogenase E1 and transketolase domain-containing protein 1)	9.26e-60	1	EKC20331	Putative 2-oxoglutarate dehydrogenase E1 component DHKTD1, mitochondrial [Source:UniProtKB/TrEMBL;Acc:K1QFJ4]	4.41e-71	1	CapteP182291	8e-56	1	SPU_008403-tr	5e-46	1	LotgiP215641	6e-72	1	FBpp0112223	3e-34	1	ENSGACP00000005902	3e-58	1	EDO29023	2e-57	1	ENSP00000263035	1e-58	1	ENSDARP00000025776	4e-57	1
N_cont_pecten_101661	Hem_stim_vivo_l1_1_(paired)_contig_3499
P_cont_pecten_101661	Hem_stim_vivo_l1_1_(paired)_contig_3499
P_cont_pecten_101665	Hem_stim_vivo_l1_1_(paired)_contig_34999	Q60674	Nuclear receptor subfamily 1 group D member 2 (Orphan nuclear receptor RVR) (Rev-erb-beta)	7.69e-09	2	EKC29666	Putative nuclear hormone receptor HR3 [Source:UniProtKB/TrEMBL;Acc:K1R6S3]	3.13e-32	2	CapteP226941	6e-12	2	SPU_017491-tr	2e-08	2	LotgiP184265	2e-16	2	FBpp0297439	3e-08	2	ENSGACP00000010582	8e-10	2				ENSP00000310006	6e-09	2	ENSDARP00000107904	5e-10	2
P_cont_pecten_101672	Hem_stim_vivo_l1_1_(paired)_contig_35016																								EDO32574	8e-06	2
N_cont_pecten_101675	Hem_stim_vivo_l1_1_(paired)_contig_35019					EKC33304	Putative ATP-dependent RNA helicase DDX20 [Source:UniProtKB/TrEMBL;Acc:K1QQ49]	2.12e-08	-1				SPU_006201-tr	8e-10	-1	LotgiP136287	2e-07	-1							EDO47846	8e-09	-1				ENSDARP00000106282	2e-06	-1
P_cont_pecten_101676	Hem_stim_vivo_l1_1_(paired)_contig_35020					EKC19488	0	5.75e-23	3	CapteP221596	2e-15	3				LotgiP157152	2e-12	3
N_cont_pecten_101677	Hem_stim_vivo_l1_1_(paired)_contig_35022
P_cont_pecten_101677	Hem_stim_vivo_l1_1_(paired)_contig_35022
P_cont_pecten_101680	Hem_stim_vivo_l1_1_(paired)_contig_35028	E9QAG8	Zinc finger protein 431 (Zinc finger protein 932)	1.18e-12	2	EKC40881	0	2.97e-13	2	CapteP225157	3e-12	2	SPU_013576-tr	5e-12	2	LotgiP81969	4e-14	2	FBpp0070466	1e-11	2	ENSGACP00000018046	1e-15	2	EDO48956	2e-13	2	ENSP00000468100	3e-12	2	ENSDARP00000128584	4e-15	2
N_cont_pecten_10169	Contig1915	Q9P055	JNK1/MAPK8-associated membrane protein (JKAMP) (JNK1-associated membrane protein) (JAMP) (Medulloblastoma antigen MU-MB-50.4)	2.94e-102	-1					CapteP151190	1e-121	-1	SPU_006838-tr	1e-71	-1	LotgiP119100	3e-127	-1	FBpp0085216	2e-79	-1	ENSGACP00000002586	8e-105	-1	EDO44415	8e-91	-1	ENSP00000348351	2e-101	-1	ENSDARP00000029689	6e-107	-1
N_cont_pecten_101697	Hem_stim_vivo_l1_1_(paired)_contig_35062	Q3ZT31	Sorting nexin-25	1.77e-29	-2	EKC36294	Sorting nexin-25 [Source:UniProtKB/TrEMBL;Acc:K1QYN5]	2.21e-56	-2	CapteP89225	4e-42	-2	SPU_017679-tr	6e-29	-2	LotgiP228630	2e-50	-2	FBpp0071048	2e-25	-2	ENSGACP00000025969	5e-25	-2	EDO37987	1e-32	-2	ENSP00000264694	9e-29	-2	ENSDARP00000111237	1e-25	-2
P_cont_pecten_1017	Contig10912	Q6WV20	Polypeptide N-acetylgalactosaminyltransferase 1 (pp-GaNTase 1) (EC 2.4.1.41) (Protein-UDP acetylgalactosaminyltransferase 1) (UDP-GalNAc:polypeptide N-acetylgalactosaminyltransferase 1)	2.36e-39	2	EKC41520	Polypeptide N-acetylgalactosaminyltransferase 1 [Source:UniProtKB/TrEMBL;Acc:K1RIU1]	1.68e-85	2	CapteP190622	2e-65	2	SPU_003887-tr	4e-32	2	LotgiP198292	2e-86	2	FBpp0086465	6e-40	2	ENSGACP00000007770	1e-31	2	EDO45829	7e-42	2	ENSP00000376570	2e-32	2	ENSDARP00000104352	3e-32	2
N_cont_pecten_101707	Hem_stim_vivo_l1_1_(paired)_contig_35078
P_cont_pecten_101707	Hem_stim_vivo_l1_1_(paired)_contig_35078
N_cont_pecten_101708	Hem_stim_vivo_l1_1_(paired)_contig_35081
P_cont_pecten_101708	Hem_stim_vivo_l1_1_(paired)_contig_35081
P_cont_pecten_101714	Hem_stim_vivo_l1_1_(paired)_contig_35089	Q5ZI13	DnaJ homolog subfamily C member 3	1.37e-19	3	EKC24329	DnaJ-like protein subfamily C member 3 [Source:UniProtKB/TrEMBL;Acc:K1PZ23]	4.16e-30	3	CapteP228061	6e-25	3	SPU_005174-tr	4e-14	3	LotgiP151060	1e-18	3	FBpp0081552	9e-13	3	ENSGACP00000025476	7e-17	3	EDO32703	4e-13	3	ENSP00000365991	2e-19	3	ENSDARP00000060245	3e-19	3
N_cont_pecten_10172	Contig19152
P_cont_pecten_10172	Contig19152
N_cont_pecten_101733	Hem_stim_vivo_l1_1_(paired)_contig_35131
P_cont_pecten_101733	Hem_stim_vivo_l1_1_(paired)_contig_35131
P_cont_pecten_101736	Hem_stim_vivo_l1_1_(paired)_contig_35137	Q3UHC2	Leucine-rich repeat serine/threonine-protein kinase 1 (EC 2.7.11.1)	2.91e-09	1	EKC32829	Leucine-rich repeat serine/threonine-protein kinase 1 [Source:UniProtKB/TrEMBL;Acc:K1QP00]	9.45e-26	1	CapteP211112	2e-13	1	SPU_008076-tr	7e-12	1				FBpp0082311	3e-06	1	ENSGACP00000018592	2e-07	1	EDO31971	1e-07	1	ENSP00000431668	6e-08	1	ENSDARP00000033785	4e-10	1
N_cont_pecten_101738	Hem_stim_vivo_l1_1_(paired)_contig_35139	P50430	Arylsulfatase B (ASB) (EC 3.1.6.12) (N-acetylgalactosamine-4-sulfatase) (G4S)	9.37e-67	-2	EKC22964	Arylsulfatase B [Source:UniProtKB/TrEMBL;Acc:K1PVH2]	9.77e-76	-2	CapteP178894	2e-65	-2	SPU_017068-tr	4e-67	-2	LotgiP223151	5e-68	-2	FBpp0074909	2e-36	-2	ENSGACP00000020819	1e-70	-2	EDO33632	5e-62	-2	ENSP00000456339	3e-64	-2	ENSDARP00000100653	1e-60	-2
N_cont_pecten_10174	Contig19154	O75689	Arf-GAP with dual PH domain-containing protein 1 (Centaurin-alpha-1) (Cnt-a1) (Putative MAPK-activating protein PM25)	3.43e-84	-2	EKC33009	Centaurin-gamma-1A [Source:UniProtKB/TrEMBL;Acc:K1QPI3]	2.12e-24	-2	CapteP181489	8e-92	-2	SPU_024711-tr	2e-50	-2	LotgiP119478	1e-114	-2	FBpp0290190	8e-24	-2	ENSGACP00000014879	9e-86	-2	EDO47919	5e-78	-2	ENSP00000265846	2e-83	-2	ENSDARP00000125714	4e-83	-2
P_cont_pecten_101743	Hem_stim_vivo_l1_1_(paired)_contig_35146					EKC19103	Protein FAM73B [Source:UniProtKB/TrEMBL;Acc:K1PCA6]	1.69e-20	3	CapteP148737	6e-20	3				LotgiP132861	7e-11	3
N_cont_pecten_101748	Hem_stim_vivo_l1_1_(paired)_contig_35160
P_cont_pecten_101749	Hem_stim_vivo_l1_1_(paired)_contig_35161	Q8R189	Monocyte to macrophage differentiation factor 2 (Progestin and adipoQ receptor family member X)	6.79e-06	3	EKC42528	Monocyte to macrophage differentiation protein [Source:UniProtKB/TrEMBL;Acc:K1R9Z8]	1.21e-19	3	CapteP131189	5e-16	3	SPU_010866-tr	1e-07	3	LotgiP230242	4e-16	3	FBpp0070979	1e-08	3	ENSGACP00000010528	1e-07	3	EDO38023	2e-07	3	ENSP00000484193	1e-06	3	ENSDARP00000123791	1e-07	3
N_cont_pecten_10175	Contig19155	Q01460	Di-N-acetylchitobiase (EC 3.2.1.-)	2.83e-10	-1	EKC34453	Di-N-acetylchitobiase [Source:UniProtKB/TrEMBL;Acc:K1QKU5]	4.2e-41	-1	CapteP226035	4e-13	-1	SPU_009442-tr	1e-08	-1	LotgiP209107	1e-09	-1				ENSGACP00000012798	2e-11	-1	EDO35785	2e-13	-1	ENSP00000359664	8e-09	-1
N_cont_pecten_101760	Hem_stim_vivo_l1_1_(paired)_contig_35183	Q80VY9	Putative ATP-dependent RNA helicase DHX33 (EC 3.6.4.13) (DEAH box protein 33)	1.43e-58	-2	EKC40358	Putative ATP-dependent RNA helicase DHX33 [Source:UniProtKB/TrEMBL;Acc:K1R3L3]	2.61e-61	-2	CapteP197070	9e-55	-2	SPU_017029-tr	1e-32	-2	LotgiP155839	5e-32	-2	FBpp0086647	6e-38	-2	ENSGACP00000026728	1e-62	-2	EDO32531	2e-57	-2	ENSP00000413779	7e-59	-2	ENSDARP00000128735	7e-59	-2
P_cont_pecten_101767	Hem_stim_vivo_l1_1_(paired)_contig_35206					EKC30208	Putative arylformamidase [Source:UniProtKB/TrEMBL;Acc:K1Q8B8]	9.18e-27	2	CapteP219010	4e-24	2	SPU_015103-tr	3e-20	2	LotgiP130315	2e-33	2													ENSDARP00000115304	8e-13	2
N_cont_pecten_101776	Hem_stim_vivo_l1_1_(paired)_contig_35218	Q9BYB4	Guanine nucleotide-binding protein subunit beta-like protein 1 (G protein subunit beta-like protein 1) (DGCRK3) (WD repeat-containing protein 14) (WD40 repeat-containing protein deleted in VCFS) (WDVCF)	5.38e-06	-2	EKC26334	Guanine nucleotide-binding protein subunit beta-like protein 1 [Source:UniProtKB/TrEMBL;Acc:K1Q4Q6]	6.52e-11	-2	CapteP149872	1e-07	-2	SPU_004256-tr	7e-07	-2	LotgiP105898	3e-07	-2				ENSGACP00000017258	9e-06	-2				ENSP00000384626	1e-06	-2
P_cont_pecten_1018	Contig10913	Q9NBX4	Probable RNA-directed DNA polymerase from transposon X-element (EC 2.7.7.49) (Reverse transcriptase)	2.33e-18	1	EKC33304	Putative ATP-dependent RNA helicase DDX20 [Source:UniProtKB/TrEMBL;Acc:K1QQ49]	5.54e-17	1	CapteP104360	2e-10	1	SPU_015729-tr	4e-38	1	LotgiP78850	6e-29	1				ENSGACP00000000161	8e-10	1	EDO47846	3e-24	1				ENSDARP00000106282	4e-19	1
N_cont_pecten_10180	Contig1916	O15498	Synaptobrevin homolog YKT6 (EC 2.3.1.-)	4.96e-71	-3	EKC20779	Synaptobrevin-like protein YKT6 [Source:UniProtKB/TrEMBL;Acc:K1PPI6]	1.97e-72	-3	CapteP183405	2e-86	-3	SPU_010852-tr	7e-41	-3	LotgiP206537	1e-90	-3	FBpp0071049	3e-66	-3	ENSGACP00000005827	9e-67	-3	EDO31089	1e-76	-3	ENSP00000223369	2e-70	-3	ENSDARP00000055868	2e-69	-3
P_cont_pecten_10181	Contig19160	F1ND48	F-box DNA helicase 1 (EC 3.6.4.12) (F-box only protein 18)	1.89e-32	1	EKC42525	F-box only protein 18 [Source:UniProtKB/TrEMBL;Acc:K1RLS4]	1.45e-31	1	CapteP217853	1e-34	1	SPU_014199-tr	3e-27	1	LotgiP113635	1e-43	1				ENSGACP00000025348	6e-25	1	EDO30014	3e-26	1	ENSP00000380439	6e-25	1	ENSDARP00000118792	2e-25	1
N_cont_pecten_101817	Hem_stim_vivo_l1_1_(paired)_contig_35300					EKC35117	Protogenin [Source:UniProtKB/TrEMBL;Acc:K1QDZ3]	9.5e-17	-2	CapteP91251	4e-18	-2				LotgiP172309	3e-11	-2
N_cont_pecten_101825	Hem_stim_vivo_l1_1_(paired)_contig_35314
P_cont_pecten_101825	Hem_stim_vivo_l1_1_(paired)_contig_35314
N_cont_pecten_101857	Hem_stim_vivo_l1_1_(paired)_contig_3538
P_cont_pecten_101857	Hem_stim_vivo_l1_1_(paired)_contig_3538
P_cont_pecten_10186	Contig19165					EKC28315	0	6.22e-19	1	CapteP225862	1e-12	1	SPU_026813-tr	4e-22	1	LotgiP231653	2e-10	1
N_cont_pecten_101870	Hem_stim_vivo_l1_1_(paired)_contig_3541
P_cont_pecten_101870	Hem_stim_vivo_l1_1_(paired)_contig_3541
P_cont_pecten_101876	Hem_stim_vivo_l1_1_(paired)_contig_35419	D4A7V9	eIF-2-alpha kinase GCN2 (EC 2.7.11.1) (Eukaryotic translation initiation factor 2-alpha kinase 4) (GCN2-like protein)	2.19e-07	1	EKC24485	Eukaryotic translation initiation factor 2-alpha kinase 4 [Source:UniProtKB/TrEMBL;Acc:K1Q6J3]	2.78e-20	1	CapteP141832	7e-06	1	SPU_025674-tr	7e-07	1	LotgiP223090	3e-07	1				ENSGACP00000008154	3e-14	1	EDO29380	1e-06	1	ENSP00000263791	2e-07	1	ENSDARP00000098667	7e-10	1
P_cont_pecten_101893	Hem_stim_vivo_l1_1_(paired)_contig_35452	Q8NEV4	Myosin-IIIa (EC 2.7.11.1)	1.22e-12	3	EKC33506	Myosin-IIIB [Source:UniProtKB/TrEMBL;Acc:K1RH95]	2.09e-13	3	CapteP115466	6e-17	3	SPU_009340-tr	4e-10	3	LotgiP134504	1e-14	3	FBpp0079065	1e-10	3	ENSGACP00000006695	3e-12	3	EDO45745	1e-16	3	ENSP00000481939	1e-12	3	ENSDARP00000027033	4e-14	3
N_cont_pecten_1019	Contig10914
P_cont_pecten_1019	Contig10914
N_cont_pecten_101902	Hem_stim_vivo_l1_1_(paired)_contig_35468	Q9VCA2	Organic cation transporter protein	9.84e-16	-1	EKC21823	Organic cation transporter protein [Source:UniProtKB/TrEMBL;Acc:K1PJJ4]	1.28e-31	-1	CapteP115175	2e-18	-1	SPU_010371-tr	2e-14	-1	LotgiP106549	5e-27	-1	FBpp0083983	3e-16	-1	ENSGACP00000008520	2e-14	-1	EDO46581	7e-17	-1	ENSP00000355920	4e-11	-1	ENSDARP00000107342	3e-12	-1
P_cont_pecten_10191	Contig1917	Q8QFX1	RIMS-binding protein 2 (RIM-BP2)	2.05e-15	2	EKC34877	Peripheral-type benzodiazepine receptor-associated protein 1 [Source:UniProtKB/TrEMBL;Acc:K1QD85]	3.77e-16	2	CapteP130459	2e-15	2	SPU_015951-tr	1e-37	2	LotgiP85300	7e-16	2	FBpp0293366	5e-12	2	ENSGACP00000016188	3e-17	2	EDO34249	6e-15	2	ENSP00000462518	4e-17	2	ENSDARP00000001208	1e-16	2
P_cont_pecten_101918	Hem_stim_vivo_l1_1_(paired)_contig_3550	P10394	Retrovirus-related Pol polyprotein from transposon 412 [Includes: Protease (EC 3.4.23.-); Reverse transcriptase (EC 2.7.7.49); Endonuclease]	5.21e-12	2								SPU_008007-tr	2e-17	2							ENSGACP00000018037	2e-09	2				ENSP00000371994	5e-11	2	ENSDARP00000111532	4e-12	2
N_cont_pecten_10192	Contig19170	O35344	Importin subunit alpha-4 (Importin alpha Q2) (Qip2) (Karyopherin subunit alpha-3)	0	-1	EKC27764	Importin subunit alpha [Source:UniProtKB/TrEMBL;Acc:K1Q8T3]	0	-1	CapteP180032	0	-1	SPU_019339-tr	0	-1	LotgiP211744	0	-1	FBpp0290407	0	-1	ENSGACP00000003739	0	-1	EDO29161	0	-1	ENSP00000334373	0	-1	ENSDARP00000039386	0	-1
P_cont_pecten_101921	Hem_stim_vivo_l1_1_(paired)_contig_35505	Q7ZUM8	Ubiquitin carboxyl-terminal hydrolase 44 (EC 3.4.19.12) (Deubiquitinating enzyme 44) (Ubiquitin thioesterase 44) (Ubiquitin-specific-processing protease 44)	1.62e-11	1					CapteP138675	9e-14	1				LotgiP166748	7e-14	1	FBpp0073826	8e-07	1	ENSGACP00000001364	2e-10	1				ENSP00000448601	1e-11	1	ENSDARP00000104741	8e-12	1
N_cont_pecten_101930	Hem_stim_vivo_l1_1_(paired)_contig_35520	Q0IJ35	FERM domain-containing protein 8	5.7e-22	-1	EKC37527	Protein phosphatase 1B [Source:UniProtKB/TrEMBL;Acc:K1QL55]	7.64e-44	-1	CapteP219694	1e-31	-1	SPU_024111-tr	9e-06	-1	LotgiP230474	2e-31	-1	FBpp0291382	3e-17	-1	ENSGACP00000026796	6e-13	-1	EDO40273	6e-16	-1	ENSP00000435913	1e-16	-1	ENSDARP00000102796	9e-12	-1
P_cont_pecten_101936	Hem_stim_vivo_l1_1_(paired)_contig_35529	Q9JKJ9	24-hydroxycholesterol 7-alpha-hydroxylase (EC 1.14.14.26) (Cytochrome P450 39A1) (mCYP39A1) (Oxysterol 7-alpha-hydroxylase)	2.71e-18	2	EKC25997	24-hydroxycholesterol 7-alpha-hydroxylase [Source:UniProtKB/TrEMBL;Acc:K1PPD7]	2.73e-34	2	CapteP220158	3e-20	2				LotgiP137877	3e-21	2										ENSP00000477769	3e-18	2	ENSDARP00000016128	3e-21	2
P_cont_pecten_10194	Contig19172	Q5FVR1	Probable palmitoyltransferase ZDHHC4 (EC 2.3.1.225) (Zinc finger DHHC domain-containing protein 4) (DHHC-4)	8.38e-39	1	EKC28973	Putative palmitoyltransferase ZDHHC4 [Source:UniProtKB/TrEMBL;Acc:K1Q511]	1.19e-57	1	CapteP140281	1e-41	1	SPU_028663-tr	3e-25	1	LotgiP155477	9e-44	1	FBpp0293203	2e-16	1	ENSGACP00000012109	6e-43	1	EDO30109	2e-29	1	ENSP00000379941	1e-35	1	ENSDARP00000112009	5e-39	1
N_cont_pecten_101949	Hem_stim_vivo_l1_1_(paired)_contig_35548	Q179T2	Exonuclease mut-7 homolog (EC 3.1.-.-) (Exonuclease 3'-5' domain-containing protein 3 homolog)	3.34e-12	-1	EKC30115	Putative exonuclease mut-7-like protein [Source:UniProtKB/TrEMBL;Acc:K1QMQ0]	7.14e-29	-1				SPU_006216-tr	3e-21	-1	LotgiP116671	4e-39	-1				ENSGACP00000023050	1e-09	-1				ENSP00000340474	4e-11	-1	ENSDARP00000123593	5e-06	-1
N_cont_pecten_10196	Contig19174					EKC22380	Protein deltex-3-like protein [Source:UniProtKB/TrEMBL;Acc:K1Q0N4]	2.15e-06	-3	CapteP187978	3e-08	-3	SPU_016929-tr	4e-11	-3										EDO27224	2e-08	-3
P_cont_pecten_101963	Hem_stim_vivo_l1_1_(paired)_contig_35568	Q7ZW46	UDP-xylose and UDP-N-acetylglucosamine transporter (Solute carrier family 35 member B4)	8.78e-45	2	EKC38448	UDP-xylose and UDP-N-acetylglucosamine transporter [Source:UniProtKB/TrEMBL;Acc:K1QXP1]	5.1e-21	2	CapteP175809	6e-46	2	SPU_004289-tr	4e-37	2	LotgiP231075	2e-44	2	FBpp0070840	2e-40	2	ENSGACP00000005740	2e-46	2	EDO45391	2e-45	2	ENSP00000367770	8e-43	2	ENSDARP00000095658	2e-45	2
P_cont_pecten_101964	Hem_stim_vivo_l1_1_(paired)_contig_35569	Q9I926	Fucolectin-6	2.25e-10	2	EKC40797	Fucolectin-5 [Source:UniProtKB/TrEMBL;Acc:K1QVA7]	1.21e-13	2	CapteP222850	2e-06	2				LotgiP162962	7e-08	2	FBpp0073424	7e-08	2				EDO38602	5e-07	2
N_cont_pecten_101974	Hem_stim_vivo_l1_1_(paired)_contig_3559
P_cont_pecten_101974	Hem_stim_vivo_l1_1_(paired)_contig_3559
N_cont_pecten_101976	Hem_stim_vivo_l1_1_(paired)_contig_35594
P_cont_pecten_101976	Hem_stim_vivo_l1_1_(paired)_contig_35594
P_cont_pecten_10198	Contig19176	Q06577	Hibernation-associated plasma protein HP-27 (Hibernator-specific blood complex 27 kDa subunit)	3.4e-10	3	EKC25008	Complement C1q tumor necrosis factor-related protein 3 [Source:UniProtKB/TrEMBL;Acc:K1PTL7]	9.12e-16	3	CapteP87663	4e-08	3	SPU_005500-tr	1e-06	3	LotgiP163012	2e-07	3				ENSGACP00000003527	8e-09	3				ENSP00000464490	2e-08	3	ENSDARP00000099489	5e-10	3
P_cont_pecten_101980	Hem_stim_vivo_l1_1_(paired)_contig_356	P62979	Ubiquitin-40S ribosomal protein S27a (Ubiquitin carboxyl extension protein 80) [Cleaved into: Ubiquitin; 40S ribosomal protein S27a]	3.76e-75	3	EKC19428	Ubiquitin [Source:UniProtKB/TrEMBL;Acc:K1PD36]	8.32e-42	3	CapteP192594	9e-40	3	SPU_004721-tr	1e-72	3	LotgiP80461	4e-41	3	FBpp0079606	3e-68	3	ENSGACP00000015290	2e-73	3	EDO48503	4e-72	3	ENSP00000385659	4e-73	3	ENSDARP00000128775	1e-72	3
P_cont_pecten_101994	Hem_stim_vivo_l1_1_(paired)_contig_35624	E9Q4F7	Ankyrin repeat domain-containing protein 11	1.41e-12	2	EKC31511	Ankyrin repeat domain-containing protein 12 [Source:UniProtKB/TrEMBL;Acc:K1RBQ6]	2.78e-36	2	CapteP207535	3e-06	2	SPU_026356-tr	1e-19	2	LotgiP203408	6e-07	2	FBpp0303409	5e-07	2	ENSGACP00000021988	4e-13	2	EDO44153	3e-07	2	ENSP00000478018	5e-13	2	ENSDARP00000068759	1e-12	2
N_cont_pecten_102	Contig10089
P_cont_pecten_102	Contig10089
P_cont_pecten_1020	Contig10915	P19878	Neutrophil cytosol factor 2 (NCF-2) (67 kDa neutrophil oxidase factor) (NADPH oxidase activator 2) (Neutrophil NADPH oxidase factor 2) (p67-phox)	1.84e-17	1	EKC33285	Tyrosine-protein kinase Fps85D [Source:UniProtKB/TrEMBL;Acc:K1QWE4]	1.66e-15	1				SPU_004261-tr	1e-16	1	LotgiP235403	1e-11	1				ENSGACP00000002555	1e-11	1				ENSP00000407217	8e-18	1	ENSDARP00000089913	1e-10	1
N_cont_pecten_10200	Contig19178
P_cont_pecten_10200	Contig19178
N_cont_pecten_102007	Hem_stim_vivo_l1_1_(paired)_contig_3565
P_cont_pecten_102007	Hem_stim_vivo_l1_1_(paired)_contig_3565
P_cont_pecten_102014	Hem_stim_vivo_l1_1_(paired)_contig_35669	O61366	Serine-enriched protein	6.78e-07	3	EKC34900	Serine-enriched protein [Source:UniProtKB/TrEMBL;Acc:K1R184]	3.58e-07	3	CapteP136979	2e-06	3	SPU_019113-tr	1e-08	3	LotgiP154271	4e-14	3	FBpp0304255	1e-07	3
N_cont_pecten_102016	Hem_stim_vivo_l1_1_(paired)_contig_35671	Q8IWQ3	Serine/threonine-protein kinase BRSK2 (EC 2.7.11.1) (Brain-selective kinase 2) (EC 2.7.11.26) (Brain-specific serine/threonine-protein kinase 2) (BR serine/threonine-protein kinase 2) (Serine/threonine-protein kinase 29) (Serine/threonine-protein kinase SAD-A)	2.19e-12	-2	EKC23298	BR serine/threonine-protein kinase 2 [Source:UniProtKB/TrEMBL;Acc:K1PNP2]	1.63e-35	-2	CapteP173481	2e-22	-2	SPU_020249-tr	1e-14	-2	LotgiP104436	4e-41	-2	FBpp0306196	1e-08	-2	ENSGACP00000014887	2e-10	-2				ENSP00000432000	2e-12	-2	ENSDARP00000103379	3e-10	-2
P_cont_pecten_102017	Hem_stim_vivo_l1_1_(paired)_contig_35672	Q8BG39	Synaptic vesicle glycoprotein 2B (Synaptic vesicle protein 2B)	4.05e-07	1	EKC36425	Synaptic vesicle glycoprotein 2C [Source:UniProtKB/TrEMBL;Acc:K1R5E0]	1.27e-21	1	CapteP18946	4e-22	1	SPU_018762-tr	5e-16	1	LotgiP191516	1e-20	1	FBpp0070946	3e-12	1	ENSGACP00000009650	3e-16	1				ENSP00000332818	2e-07	1	ENSDARP00000129584	8e-19	1
N_cont_pecten_10202	Contig1918	Q17QS1	Sorting nexin-24	5.29e-33	-1	EKC26128	Sorting nexin-24 [Source:UniProtKB/TrEMBL;Acc:K1PWQ0]	2.24e-44	-1	CapteP105568	8e-21	-1	SPU_020462-tr	4e-24	-1	LotgiP204046	1e-32	-1				ENSGACP00000022703	5e-34	-1	EDO46056	6e-28	-1	ENSP00000261369	3e-32	-1	ENSDARP00000070045	1e-38	-1
N_cont_pecten_102025	Hem_stim_vivo_l1_1_(paired)_contig_3569
P_cont_pecten_102025	Hem_stim_vivo_l1_1_(paired)_contig_3569
N_cont_pecten_102034	Hem_stim_vivo_l1_1_(paired)_contig_35709	Q6GML7	Putative deoxyribonuclease TATDN1 (EC 3.1.21.-)	4.71e-09	-1											LotgiP181022	4e-11	-1	FBpp0113024	2e-06	-1	ENSGACP00000012588	2e-07	-1				ENSP00000428580	4e-08	-1	ENSDARP00000053616	6e-06	-1
N_cont_pecten_102048	Hem_stim_vivo_l1_1_(paired)_contig_35730					EKC29188	Protein G7c [Source:UniProtKB/TrEMBL;Acc:K1Q5L2]	8.2e-10	-1
N_cont_pecten_102049	Hem_stim_vivo_l1_1_(paired)_contig_35732	Q9CZE3	Ras-related protein Rab-32	4.89e-15	-3	EKC33005	Ras-related protein Rab-32 [Source:UniProtKB/TrEMBL;Acc:K1QVN4]	1.88e-19	-3	CapteP64412	2e-18	-3	SPU_019387-tr	1e-17	-3	LotgiP171871	4e-20	-3	FBpp0088872	3e-18	-3	ENSGACP00000015392	1e-17	-3	EDO36757	5e-10	-3	ENSP00000356465	3e-15	-3	ENSDARP00000032828	8e-17	-3
N_cont_pecten_102052	Hem_stim_vivo_l1_1_(paired)_contig_3574
P_cont_pecten_102052	Hem_stim_vivo_l1_1_(paired)_contig_3574
P_cont_pecten_102057	Hem_stim_vivo_l1_1_(paired)_contig_35745	A2AVA0	Sushi, von Willebrand factor type A, EGF and pentraxin domain-containing protein 1 (Polydom)	4.58e-07	1	EKC37890	Sushi, von Willebrand factor type A, EGF and pentraxin domain-containing protein 1 [Source:UniProtKB/TrEMBL;Acc:K1R9L7]	3.42e-07	1	CapteP223058	9e-09	1	SPU_022974-tr	3e-06	1	LotgiP233055	5e-07	1				ENSGACP00000007791	4e-06	1	EDO34701	3e-07	1	ENSP00000391694	3e-06	1	ENSDARP00000118098	8e-08	1
P_cont_pecten_10206	Contig19183	B0W6M9	Leucine-rich repeat protein soc-2 homolog (Protein Sur-8 homolog) (Protein soc-2 homolog)	0	1	EKC31024	Protein lap4 [Source:UniProtKB/TrEMBL;Acc:K1QIL3]	4.08e-44	1	CapteP215585	0	1	SPU_002935-tr	0	1	LotgiP175347	0	1	FBpp0306061	0	1	ENSGACP00000024701	0	1	EDO37499	0	1	ENSP00000358464	0	1	ENSDARP00000110805	0	1
N_cont_pecten_102066	Hem_stim_vivo_l1_1_(paired)_contig_3576
P_cont_pecten_102066	Hem_stim_vivo_l1_1_(paired)_contig_3576
N_cont_pecten_102067	Hem_stim_vivo_l1_1_(paired)_contig_35760	Q8R0J4	Transmembrane protein 134	1.75e-07	-3											LotgiP231584	5e-14	-3	FBpp0072714	2e-09	-3	ENSGACP00000023853	6e-09	-3				ENSP00000312615	6e-08	-3	ENSDARP00000116448	5e-08	-3
N_cont_pecten_102071	Hem_stim_vivo_l1_1_(paired)_contig_35768
P_cont_pecten_102071	Hem_stim_vivo_l1_1_(paired)_contig_35768
N_cont_pecten_102072	Hem_stim_vivo_l1_1_(paired)_contig_35769	Q5ZIC8	Importin-13 (Imp13)	7.86e-33	-1	EKC31329	Importin-13 [Source:UniProtKB/TrEMBL;Acc:K1QJI9]	2.81e-41	-1							LotgiP189780	1e-40	-1	FBpp0083039	1e-07	-1	ENSGACP00000019216	2e-28	-1	EDO48216	2e-22	-1	ENSP00000361414	6e-32	-1	ENSDARP00000080059	5e-31	-1
N_cont_pecten_10208	Contig19185	Q7ZVW1	Transmembrane protein 117	3.79e-23	-1	EKC33242	0	7.1e-39	-1	CapteP130530	1e-33	-1				LotgiP128012	2e-45	-1				ENSGACP00000005273	2e-21	-1	EDO34251	5e-32	-1	ENSP00000446952	2e-24	-1	ENSDARP00000103406	1e-21	-1
N_cont_pecten_102084	Hem_stim_vivo_l1_1_(paired)_contig_35802	Q9BV94	ER degradation-enhancing alpha-mannosidase-like protein 2	5.35e-34	-1	EKC23948	ER degradation-enhancing alpha-mannosidase-like 2 [Source:UniProtKB/TrEMBL;Acc:K1PQK0]	1.34e-41	-1	CapteP223759	6e-38	-1	SPU_000214-tr	4e-33	-1	LotgiP223717	3e-35	-1	FBpp0304832	6e-41	-1	ENSGACP00000000653	5e-35	-1	EDO36928	1e-17	-1	ENSP00000363615	2e-34	-1	ENSDARP00000037677	5e-36	-1
N_cont_pecten_102094	Hem_stim_vivo_l1_1_(paired)_contig_35821	Q9UEW8	STE20/SPS1-related proline-alanine-rich protein kinase (Ste-20-related kinase) (EC 2.7.11.1) (DCHT) (Serine/threonine-protein kinase 39)	2.83e-26	-2	EKC24635	Serine/threonine-protein kinase OSR1 [Source:UniProtKB/TrEMBL;Acc:K1Q719]	2.44e-46	-2	CapteP187433	4e-38	-2	SPU_020611-tr	3e-27	-2	LotgiP211598	4e-36	-2	FBpp0288649	9e-18	-2	ENSGACP00000004647	2e-29	-2	EDO33129	1e-24	-2	ENSP00000348278	2e-26	-2	ENSDARP00000047072	5e-27	-2
N_cont_pecten_102107	Hem_stim_vivo_l1_1_(paired)_contig_35840
P_cont_pecten_102107	Hem_stim_vivo_l1_1_(paired)_contig_35840
N_cont_pecten_102109	Hem_stim_vivo_l1_1_(paired)_contig_35843	Q16760	Diacylglycerol kinase delta (DAG kinase delta) (EC 2.7.1.107) (130 kDa diacylglycerol kinase) (Diglyceride kinase delta) (DGK-delta)	4.35e-21	-3	EKC41757	Diacylglycerol kinase delta [Source:UniProtKB/TrEMBL;Acc:K1QXV0]	1.08e-28	-3	CapteP214359	2e-24	-3	SPU_020592-tr	2e-11	-3				FBpp0293459	4e-20	-3				EDO40684	2e-19	-3	ENSP00000395530	4e-22	-3	ENSDARP00000016655	1e-21	-3
P_cont_pecten_102110	Hem_stim_vivo_l1_1_(paired)_contig_35844	Q91YL3	Uridine-cytidine kinase-like 1 (EC 2.7.1.-)	1.3e-38	2	EKC42023	Uridine kinase [Source:UniProtKB/TrEMBL;Acc:K1R8D4]	1.91e-46	2	CapteP119822	3e-45	2	SPU_012804-tr	1e-27	2	LotgiP175054	2e-32	2	FBpp0086068	3e-36	2	ENSGACP00000001767	3e-40	2	EDO41140	1e-36	2	ENSP00000358924	1e-38	2	ENSDARP00000090676	1e-40	2
P_cont_pecten_10213	Contig1919	Q96NR8	Retinol dehydrogenase 12 (EC 1.1.1.-) (All-trans and 9-cis retinol dehydrogenase) (Short chain dehydrogenase/reductase family 7C member 2)	7.19e-92	1	EKC41628	Retinol dehydrogenase 13 [Source:UniProtKB/TrEMBL;Acc:K1R790]	1.7e-115	1	CapteP207048	2e-74	1	SPU_022483-tr	3e-103	1	LotgiP154862	6e-82	1	FBpp0087995	2e-82	1	ENSGACP00000021736	1e-107	1	EDO36070	9e-87	1	ENSP00000267502	4e-91	1	ENSDARP00000012436	1e-107	1
P_cont_pecten_10214	Contig19190	Q63HM9	PI-PLC X domain-containing protein 3	1.38e-84	2	EKC41705	PI-PLC X domain-containing protein 3 [Source:UniProtKB/TrEMBL;Acc:K1RJA9]	3.69e-97	2	CapteP123191	4e-35	2	SPU_000008-tr	4e-67	2	LotgiP186762	1e-91	2	FBpp0080873	2e-34	2	ENSGACP00000009145	1e-80	2	EDO43434	8e-62	2	ENSP00000333751	8e-84	2	ENSDARP00000071521	5e-79	2
N_cont_pecten_102144	Hem_stim_vivo_l1_1_(paired)_contig_35901					EKC43038	0	4.85e-37	-3	CapteP206360	9e-23	-3				LotgiP164518	9e-19	-3
N_cont_pecten_10215	Contig19191
P_cont_pecten_10215	Contig19191
N_cont_pecten_102156	Hem_stim_vivo_l1_1_(paired)_contig_35923
P_cont_pecten_102156	Hem_stim_vivo_l1_1_(paired)_contig_35923
P_cont_pecten_102169	Hem_stim_vivo_l1_1_(paired)_contig_35951	Q08431	Lactadherin (Breast epithelial antigen BA46) (HMFG) (MFGM) (Milk fat globule-EGF factor 8) (MFG-E8) (SED1) [Cleaved into: Lactadherin short form; Medin]	3.68e-10	1	EKC31065	Macrophage mannose receptor 1 [Source:UniProtKB/TrEMBL;Acc:K1QQH5]	3.25e-49	1	CapteP212148	9e-19	1	SPU_002768-tr	6e-07	1	LotgiP236362	9e-38	1	FBpp0075731	1e-06	1	ENSGACP00000018486	1e-07	1	EDO48832	6e-12	1	ENSP00000444332	1e-10	1	ENSDARP00000128341	2e-07	1
N_cont_pecten_10218	Contig19194	Q09PK2	Retroviral-like aspartic protease 1 (EC 3.4.23.-) (Skin-specific retroviral-like aspartic protease) (SASPase) (Skin aspartic protease) (TPA-inducible aspartic proteinase-like protein)	5.12e-06	-3	EKC18674	0	7.13e-09	-3				SPU_003372-tr	1e-30	-3	LotgiP162613	2e-26	-3										ENSP00000315383	2e-06	-3
N_cont_pecten_102184	Hem_stim_vivo_l1_1_(paired)_contig_35974	Q6GPE5	Protein fem-1 homolog B (FEM1b) (FEM1-beta)	2.19e-11	-3	EKC20313	Fem-1-like protein C [Source:UniProtKB/TrEMBL;Acc:K1PFC5]	3.01e-15	-3	CapteP206942	6e-07	-3	SPU_002225-tr	3e-09	-3	LotgiP164973	1e-07	-3	FBpp0085558	4e-10	-3	ENSGACP00000010648	1e-10	-3	EDO45336	3e-09	-3	ENSP00000456968	9e-12	-3	ENSDARP00000085236	1e-12	-3
N_cont_pecten_10219	Contig19195
P_cont_pecten_10219	Contig19195
N_cont_pecten_10220	Contig19196					EKC18254	0	2.33e-23	-3	CapteP163000	1e-13	-3				LotgiP228747	4e-22	-3
N_cont_pecten_102204	Hem_stim_vivo_l1_1_(paired)_contig_36014	Q91614	Neuronal calcium sensor 1 (NCS-1) (Frequenin)	4.22e-43	-2	EKC20605	Neuronal calcium sensor 1 [Source:UniProtKB/TrEMBL;Acc:K1PWD5]	1.06e-63	-2	CapteP5729	1e-54	-2	SPU_006503-tr	2e-39	-2	LotgiP172458	7e-49	-2	FBpp0099625	6e-42	-2	ENSGACP00000015989	1e-43	-2	EDO32744	1e-50	-2	ENSP00000361475	1e-42	-2	ENSDARP00000061785	3e-44	-2
P_cont_pecten_102207	Hem_stim_vivo_l1_1_(paired)_contig_36017	Q9HAZ2	PR domain zinc finger protein 16 (PR domain-containing protein 16) (Transcription factor MEL1) (MDS1/EVI1-like gene 1)	9.6e-13	1	EKC26859	Zinc finger protein Gfi-1 [Source:UniProtKB/TrEMBL;Acc:K1Q6E4]	8.17e-14	1	CapteP167265	1e-14	1	SPU_006427-tr	3e-14	1	LotgiP129344	2e-14	1	FBpp0075533	1e-14	1	ENSGACP00000008736	3e-13	1	EDO41495	4e-11	1	ENSP00000457274	1e-13	1	ENSDARP00000101464	6e-15	1
P_cont_pecten_102209	Hem_stim_vivo_l1_1_(paired)_contig_3602	P29675	Pollen-specific protein SF3	8.46e-09	1	EKC34449	LIM domain and actin-binding protein 1 [Source:UniProtKB/TrEMBL;Acc:K1QT91]	2.2e-15	1	CapteP114151	3e-07	1				LotgiP117177	9e-12	1	FBpp0075632	5e-06	1	ENSGACP00000014130	1e-10	1	EDO50008	2e-07	1	ENSP00000448463	5e-08	1	ENSDARP00000110778	6e-09	1
N_cont_pecten_10221	Contig19197									CapteP223580	6e-12	-1				LotgiP232030	4e-13	-1							EDO32346	5e-07	-1
P_cont_pecten_102210	Hem_stim_vivo_l1_1_(paired)_contig_36020
N_cont_pecten_102220	Hem_stim_vivo_l1_1_(paired)_contig_36045	Q8N2C7	Protein unc-80 homolog	4.16e-81	-1	EKC27816	Unc-80-like protein [Source:UniProtKB/TrEMBL;Acc:K1R226]	8.94e-119	-1	CapteP137339	7e-96	-1	SPU_028585-tr	3e-96	-1	LotgiP232936	8e-115	-1	FBpp0303144	4e-71	-1	ENSGACP00000019524	8e-82	-1	EDO35053	2e-67	-1	ENSP00000272845	2e-80	-1	ENSDARP00000129837	4e-55	-1
P_cont_pecten_10224	Contig192	Q9JMK2	Casein kinase I isoform epsilon (CKI-epsilon) (CKIe) (EC 2.7.11.1)	0	3	EKC31717	Casein kinase I isoform epsilon [Source:UniProtKB/TrEMBL;Acc:K1Q542]	0	3	CapteP225149	0	3	SPU_001500-tr	0	3	LotgiP205749	0	3	FBpp0085106	0	3	ENSGACP00000007129	0	3	EDO34742	0	3	ENSP00000380044	0	3	ENSDARP00000014900	0	3
N_cont_pecten_102243	Hem_stim_vivo_l1_1_(paired)_contig_3609
P_cont_pecten_102243	Hem_stim_vivo_l1_1_(paired)_contig_3609
N_cont_pecten_102246	Hem_stim_vivo_l1_1_(paired)_contig_36093															LotgiP174914	1e-15	-1							EDO38053	1e-21	-1
P_cont_pecten_102246	Hem_stim_vivo_l1_1_(paired)_contig_36093															LotgiP174914	1e-15	-1							EDO38053	1e-21	-1
P_cont_pecten_10225	Contig1920	Q9DCM0	Persulfide dioxygenase ETHE1, mitochondrial (EC 1.13.11.18) (Ethylmalonic encephalopathy protein 1 homolog) (Hepatoma subtracted clone one protein) (Sulfur dioxygenase ETHE1)	3.96e-68	1	EKC28487	Protein ETHE1, mitochondrial [Source:UniProtKB/TrEMBL;Acc:K1PVX0]	3.92e-86	1	CapteP163196	3e-76	1	SPU_026619-tr	4e-36	1	LotgiP218798	4e-74	1	FBpp0288428	1e-65	1	ENSGACP00000016592	1e-61	1	EDO42013	3e-63	1	ENSP00000292147	8e-67	1	ENSDARP00000043402	1e-62	1
P_cont_pecten_102251	Hem_stim_vivo_l1_1_(paired)_contig_36105	P84875	Carboxypeptidase inhibitor SmCI	4.77e-39	1	EKC41536	Papilin [Source:UniProtKB/TrEMBL;Acc:K1S2I8]	1.52e-46	1	CapteP219882	9e-39	1	SPU_002031-tr	9e-35	1	LotgiP232508	8e-28	1	FBpp0291052	4e-35	1	ENSGACP00000008282	2e-35	1	EDO49645	7e-16	1	ENSP00000397248	3e-36	1	ENSDARP00000081855	4e-33	1
N_cont_pecten_10226	Contig19200	Q3SWX2	Acyl-coenzyme A thioesterase 9, mitochondrial (Acyl-CoA thioesterase 9) (EC 3.1.2.-) (Acyl-CoA thioester hydrolase 9)	2.52e-82	-1	EKC32908	Acyl-coenzyme A thioesterase 9, mitochondrial [Source:UniProtKB/TrEMBL;Acc:K1QG74]	1.79e-98	-1	CapteP123067	9e-83	-1	SPU_003559-tr	2e-49	-1	LotgiP195153	2e-98	-1	FBpp0085157	2e-56	-1	ENSGACP00000016902	2e-90	-1	EDO45232	1e-63	-1	ENSP00000368605	6e-82	-1	ENSDARP00000114744	5e-90	-1
N_cont_pecten_102261	Hem_stim_vivo_l1_1_(paired)_contig_36125	Q96IR2	Zinc finger protein 845	6.68e-09	-2	EKC26848	Zinc finger protein 64 [Source:UniProtKB/TrEMBL;Acc:K1PYX7]	1.97e-08	-2	CapteP227359	2e-10	-2	SPU_012546-tr	4e-08	-2	LotgiP122614	6e-19	-2	FBpp0301960	4e-07	-2	ENSGACP00000007396	3e-07	-2	EDO41358	5e-06	-2	ENSP00000388311	7e-09	-2	ENSDARP00000123996	4e-07	-2
P_cont_pecten_102265	Hem_stim_vivo_l1_1_(paired)_contig_36136	Q32M78	Zinc finger protein 699 (Hangover homolog)	8.48e-12	2	EKC23658	Zinc finger protein 26 [Source:UniProtKB/TrEMBL;Acc:K1PPX3]	2.93e-71	2	CapteP4162	2e-14	2	SPU_000016-tr	3e-14	2	LotgiP139049	7e-14	2	FBpp0297887	1e-12	2	ENSGACP00000016422	2e-12	2	EDO48649	2e-12	2	ENSP00000311596	4e-12	2	ENSDARP00000111986	3e-12	2
N_cont_pecten_102269	Hem_stim_vivo_l1_1_(paired)_contig_36146
P_cont_pecten_102269	Hem_stim_vivo_l1_1_(paired)_contig_36146
N_cont_pecten_102270	Hem_stim_vivo_l1_1_(paired)_contig_36147
P_cont_pecten_102270	Hem_stim_vivo_l1_1_(paired)_contig_36147
N_cont_pecten_102271	Hem_stim_vivo_l1_1_(paired)_contig_36149	O75027	ATP-binding cassette sub-family B member 7, mitochondrial (ATP-binding cassette transporter 7) (ABC transporter 7 protein)	1.31e-65	-2	EKC34903	ATP-binding cassette sub-family B member 7, mitochondrial [Source:UniProtKB/TrEMBL;Acc:K1QLZ3]	2.72e-43	-2	CapteP149358	2e-70	-2	SPU_003241-tr	2e-52	-2	LotgiP154193	3e-54	-2	FBpp0072638	4e-57	-2	ENSGACP00000024113	1e-64	-2	EDO33526	3e-51	-2	ENSP00000436586	2e-65	-2	ENSDARP00000085602	2e-67	-2
P_cont_pecten_102272	Hem_stim_vivo_l1_1_(paired)_contig_3615	Q8VDA1	Calsyntenin-2 (Alcadein-gamma) (Alc-gamma)	1e-21	2	EKC18984	Calsyntenin-1 [Source:UniProtKB/TrEMBL;Acc:K1PJ87]	1.54e-38	2	CapteP181561	1e-29	2	SPU_005228-tr	4e-10	2	LotgiP116621	5e-35	2	FBpp0305853	1e-20	2	ENSGACP00000007386	5e-24	2				ENSP00000478883	2e-21	2	ENSDARP00000080111	1e-23	2
N_cont_pecten_102286	Hem_stim_vivo_l1_1_(paired)_contig_36182					EKC36549	0	4.66e-28	-1	CapteP193583	3e-19	-1	SPU_014328-tr	7e-18	-1	LotgiP167837	1e-18	-1							EDO37862	2e-17	-1				ENSDARP00000120409	1e-29	-1
N_cont_pecten_10229	Contig19203	P20825	Retrovirus-related Pol polyprotein from transposon 297 [Includes: Protease (EC 3.4.23.-); Reverse transcriptase (EC 2.7.7.49); Endonuclease]	6.36e-71	-2	EKC28371	Retrovirus-related Pol polyprotein from transposon 17.6 [Source:UniProtKB/TrEMBL;Acc:K1R3D1]	1.01e-08	-2	CapteP78038	2e-07	-2	SPU_003058-tr	5e-126	-2							ENSGACP00000024172	4e-28	-2	EDO34972	1e-06	-2	ENSP00000435342	3e-20	-2	ENSDARP00000110408	1e-89	-2
N_cont_pecten_102294	Hem_stim_vivo_l1_1_(paired)_contig_36201	E1BD52	Transmembrane protein 245	7.78e-36	-2	EKC40851	Transmembrane protein C9orf5 [Source:UniProtKB/TrEMBL;Acc:K1S0T2]	9.54e-36	-2	CapteP153241	9e-41	-2	SPU_028918-tr	7e-31	-2	LotgiP234712	2e-37	-2	FBpp0300419	1e-23	-2	ENSGACP00000011881	2e-31	-2	EDO45799	3e-37	-2	ENSP00000394798	1e-36	-2	ENSDARP00000113683	3e-34	-2
P_cont_pecten_102299	Hem_stim_vivo_l1_1_(paired)_contig_3621	P46638	Ras-related protein Rab-11B	3.23e-17	2	EKC41487	Ras-related protein Rab-11B [Source:UniProtKB/TrEMBL;Acc:K1QX44]	6.73e-19	2	CapteP226009	2e-16	2	SPU_000503-tr	2e-15	2	LotgiP217705	6e-22	2	FBpp0083414	3e-16	2	ENSGACP00000020431	1e-17	2	EDO33171	3e-16	2	ENSP00000471148	2e-18	2	ENSDARP00000117207	3e-18	2
N_cont_pecten_1023	Contig10918
P_cont_pecten_1023	Contig10918
P_cont_pecten_102300	Hem_stim_vivo_l1_1_(paired)_contig_36216	Q9H694	Protein bicaudal C homolog 1 (Bic-C)	7.04e-47	2	EKC29058	Bicaudal C-like protein 1-B [Source:UniProtKB/TrEMBL;Acc:K1Q5C0]	1.61e-13	2	CapteP119585	1e-31	2	SPU_018221-tr	8e-16	2	LotgiP71334	1e-55	2	FBpp0080362	1e-31	2	ENSGACP00000013276	1e-44	2				ENSP00000362993	9e-47	2	ENSDARP00000129403	9e-44	2
P_cont_pecten_102301	Hem_stim_vivo_l1_1_(paired)_contig_36217	Q90625	Zinc finger and BTB domain-containing protein 17 (Zinc finger protein 151) (Zinc finger protein Z13) (Fragment)	2.68e-07	1	EKC18365	Histone-lysine N-methyltransferase PRDM9 [Source:UniProtKB/TrEMBL;Acc:K1PPH7]	4.98e-08	1	CapteP131096	3e-08	1	SPU_018680-tr	3e-08	1	LotgiP120825	7e-08	1				ENSGACP00000006285	1e-09	1	EDO30148	2e-08	1	ENSP00000326967	4e-07	1	ENSDARP00000118601	2e-11	1
N_cont_pecten_102302	Hem_stim_vivo_l1_1_(paired)_contig_3622	P25455	1-phosphatidylinositol 4,5-bisphosphate phosphodiesterase classes I and II (EC 3.1.4.11) (Phosphoinositide phospholipase C)	1.19e-104	-2	EKC18875	1-phosphatidylinositol-4,5-bisphosphate phosphodiesterase beta-3 [Source:UniProtKB/TrEMBL;Acc:K1PR23]	1.4e-142	-2	CapteP170497	2e-138	-2	SPU_020501-tr	8e-90	-2	LotgiP123959	2e-150	-2	FBpp0089226	1e-104	-2	ENSGACP00000016522	4e-97	-2	EDO43813	2e-70	-2	ENSP00000367904	4e-103	-2	ENSDARP00000089334	3e-86	-2
P_cont_pecten_102315	Hem_stim_vivo_l1_1_(paired)_contig_36244	Q15751	Probable E3 ubiquitin-protein ligase HERC1 (EC 2.3.2.26) (HECT domain and RCC1-like domain-containing protein 1) (HECT-type E3 ubiquitin transferase HERC1) (p532) (p619)	2.57e-29	1	EKC21653	Putative E3 ubiquitin-protein ligase HERC1 [Source:UniProtKB/TrEMBL;Acc:K1PJ73]	3.74e-56	1	CapteP228560	1e-32	1	SPU_003582-tr	1e-17	1	LotgiP181433	7e-38	1				ENSGACP00000022851	2e-28	1				ENSP00000390158	6e-29	1	ENSDARP00000098798	9e-26	1
N_cont_pecten_10232	Contig19206	Q5RA75	Protein FAM135A	2.23e-79	-2	EKC27437	0	3.7e-109	-2	CapteP90541	4e-97	-2	SPU_004534-tr	5e-71	-2	LotgiP102128	2e-97	-2	FBpp0072556	6e-78	-2	ENSGACP00000007812	2e-80	-2	EDO47512	7e-72	-2	ENSP00000423785	5e-79	-2	ENSDARP00000078076	1e-81	-2
N_cont_pecten_102322	Hem_stim_vivo_l1_1_(paired)_contig_36256																								EDO25651	1e-07	-1
P_cont_pecten_102332	Hem_stim_vivo_l1_1_(paired)_contig_36280					EKC31054	0	6.44e-13	2
N_cont_pecten_10234	Contig19208	Q9HCI6	E3 SUMO-protein ligase KIAA1586 (EC 6.3.2.-)	6.5e-12	-2					CapteP187247	1e-22	-2	SPU_002159-tr	2e-42	-2										EDO43282	4e-10	-2	ENSP00000445507	1e-12	-2	ENSDARP00000127476	8e-12	-2
N_cont_pecten_102352	Hem_stim_vivo_l1_1_(paired)_contig_3632
P_cont_pecten_102352	Hem_stim_vivo_l1_1_(paired)_contig_3632
P_cont_pecten_10236	Contig1921	Q2YDM0	Transmembrane protein 248	5.16e-42	2	EKC25824	UPF0458 protein C7orf42-like protein [Source:UniProtKB/TrEMBL;Acc:K1Q349]	6.59e-68	2	CapteP222725	1e-55	2	SPU_024428-tr	3e-31	2	LotgiP237545	7e-73	2				ENSGACP00000027562	3e-40	2	EDO41369	2e-17	2	ENSP00000340668	2e-41	2	ENSDARP00000027014	8e-40	2
P_cont_pecten_102367	Hem_stim_vivo_l1_1_(paired)_contig_36346	Q9NQQ7	Solute carrier family 35 member C2 (Ovarian cancer-overexpressed gene 1 protein)	1.15e-32	3	EKC38428	Solute carrier family 35 member C2 [Source:UniProtKB/TrEMBL;Acc:K1QXL2]	9.11e-43	3	CapteP224289	6e-32	3	SPU_002191-tr	7e-31	3	LotgiP220559	5e-34	3	FBpp0073002	7e-19	3	ENSGACP00000005568	1e-26	3	EDO40549	6e-28	3	ENSP00000439974	1e-32	3	ENSDARP00000054640	2e-25	3
N_cont_pecten_10238	Contig19211	Q3TQB2	FAD-dependent oxidoreductase domain-containing protein 1 (EC 1.-.-.-)	1.05e-34	-2	EKC30365	FAD-dependent oxidoreductase domain-containing protein 1 [Source:UniProtKB/TrEMBL;Acc:K1QNC0]	3.44e-48	-2	CapteP179431	7e-40	-2	SPU_011159-tr	3e-41	-2	LotgiP103661	2e-44	-2	FBpp0080719	4e-28	-2	ENSGACP00000027578	2e-31	-2	EDO27778	3e-22	-2	ENSP00000434178	2e-31	-2	ENSDARP00000080456	8e-07	-2
N_cont_pecten_102380	Hem_stim_vivo_l1_1_(paired)_contig_36372
P_cont_pecten_102380	Hem_stim_vivo_l1_1_(paired)_contig_36372
N_cont_pecten_102389	Hem_stim_vivo_l1_1_(paired)_contig_36385
P_cont_pecten_102389	Hem_stim_vivo_l1_1_(paired)_contig_36385
N_cont_pecten_10239	Contig19212	Q6PBY7	Trafficking protein particle complex subunit 13	2.24e-146	-2	EKC35629	UPF0533 protein C5orf44-like protein [Source:UniProtKB/TrEMBL;Acc:K1QWW0]	4.54e-173	-2	CapteP211630	8e-139	-2	SPU_016381-tr	3e-124	-2	LotgiP106290	2e-155	-2	FBpp0079574	9e-92	-2	ENSGACP00000020949	7e-143	-2	EDO43914	3e-112	-2	ENSP00000423405	2e-143	-2	ENSDARP00000046273	1e-145	-2
N_cont_pecten_102390	Hem_stim_vivo_l1_1_(paired)_contig_36386
P_cont_pecten_102390	Hem_stim_vivo_l1_1_(paired)_contig_36386
P_cont_pecten_1024	Contig10919	Q8NDI1	EH domain-binding protein 1	2.53e-29	2	EKC28142	EH domain-binding protein 1 [Source:UniProtKB/TrEMBL;Acc:K1PUY9]	1.03e-42	2	CapteP146845	1e-37	2	SPU_010423-tr	1e-20	2	LotgiP127247	6e-42	2	FBpp0113120	1e-21	2	ENSGACP00000001020	7e-25	2	EDO27635	4e-18	2	ENSP00000403783	4e-29	2	ENSDARP00000083644	3e-30	2
P_cont_pecten_102408	Hem_stim_vivo_l1_1_(paired)_contig_36414	Q8NI36	WD repeat-containing protein 36 (T-cell activation WD repeat-containing protein) (TA-WDRP)	4.95e-44	1	EKC28722	WD repeat-containing protein 36 [Source:UniProtKB/TrEMBL;Acc:K1PWK0]	1.48e-65	1	CapteP181222	9e-64	1	SPU_007265-tr	7e-34	1	LotgiP215492	9e-58	1	FBpp0082231	8e-39	1	ENSGACP00000020397	5e-50	1				ENSP00000424628	5e-44	1	ENSDARP00000008668	3e-50	1
N_cont_pecten_102411	Hem_stim_vivo_l1_1_(paired)_contig_3642
P_cont_pecten_102411	Hem_stim_vivo_l1_1_(paired)_contig_3642
N_cont_pecten_102416	Hem_stim_vivo_l1_1_(paired)_contig_36429
P_cont_pecten_102416	Hem_stim_vivo_l1_1_(paired)_contig_36429
N_cont_pecten_102425	Hem_stim_vivo_l1_1_(paired)_contig_36444
P_cont_pecten_102425	Hem_stim_vivo_l1_1_(paired)_contig_36444
P_cont_pecten_102432	Hem_stim_vivo_l1_1_(paired)_contig_36458	Q6PBY7	Trafficking protein particle complex subunit 13	1.29e-128	2	EKC35629	UPF0533 protein C5orf44-like protein [Source:UniProtKB/TrEMBL;Acc:K1QWW0]	1.36e-161	2	CapteP211630	3e-124	2	SPU_016381-tr	4e-77	2	LotgiP106290	2e-144	2	FBpp0079574	2e-71	2	ENSGACP00000020949	7e-123	2	EDO43914	2e-85	2	ENSP00000231526	2e-127	2	ENSDARP00000046273	7e-128	2
N_cont_pecten_102436	Hem_stim_vivo_l1_1_(paired)_contig_36470	Q5H8A4	GPI ethanolamine phosphate transferase 2 (EC 2.-.-.-) (GPI7 homolog) (hGPI7) (Phosphatidylinositol-glycan biosynthesis class G protein) (PIG-G)	1.04e-24	-2	EKC28726	GPI ethanolamine phosphate transferase 2 [Source:UniProtKB/TrEMBL;Acc:K1R4A5]	8.08e-29	-2	CapteP94413	2e-24	-2	SPU_011595-tr	1e-26	-2	LotgiP55894	5e-23	-2	FBpp0085870	9e-19	-2	ENSGACP00000024715	4e-28	-2	EDO45110	3e-28	-2	ENSP00000423596	1e-25	-2	ENSDARP00000055816	1e-28	-2
P_cont_pecten_10244	Contig19217	Q6ZNA5	Ferric-chelate reductase 1 (EC 1.-.-.-) (Stromal cell-derived receptor 2) (SDR-2)	7.36e-08	2	EKC36116	Putative ferric-chelate reductase 1 [Source:UniProtKB/TrEMBL;Acc:K1RP14]	1.79e-15	2	CapteP207798	5e-11	2				LotgiP237623	1e-12	2	FBpp0086349	2e-07	2				EDO34476	4e-09	2	ENSP00000287474	2e-07	2	ENSDARP00000104368	4e-06	2
P_cont_pecten_102459	Hem_stim_vivo_l1_1_(paired)_contig_3650					EKC32787	Protein lin-10 [Source:UniProtKB/TrEMBL;Acc:K1Q7P5]	2.32e-63	1	CapteP210704	8e-27	1				LotgiP171256	1e-37	1													ENSDARP00000027366	7e-06	1
P_cont_pecten_102468	Hem_stim_vivo_l1_1_(paired)_contig_36518	O89110	Caspase-8 (CASP-8) (EC 3.4.22.61) [Cleaved into: Caspase-8 subunit p18; Caspase-8 subunit p10]	9.7e-07	1	EKC21562	Caspase-8 [Source:UniProtKB/TrEMBL;Acc:K1PCS0]	6.11e-07	1	CapteP220640	4e-08	1	SPU_007693-tr	2e-09	1	LotgiP58191	1e-08	1				ENSGACP00000016978	5e-08	1	EDO41263	4e-08	1	ENSP00000264275	6e-07	1	ENSDARP00000075645	3e-07	1
P_cont_pecten_10248	Contig19220	Q96AY4	Tetratricopeptide repeat protein 28 (TPR repeat protein 28) (TPR repeat-containing big gene cloned at Keio)	1.26e-79	3	EKC41609	Tetratricopeptide repeat protein 28 [Source:UniProtKB/TrEMBL;Acc:K1RD74]	1.41e-152	3				SPU_002498-tr	2e-74	3	LotgiP134708	2e-102	3	FBpp0300832	4e-24	3	ENSGACP00000014882	2e-79	3	EDO31475	2e-57	3	ENSP00000479834	3e-79	3	ENSDARP00000108097	6e-09	3
N_cont_pecten_1025	Contig1092
P_cont_pecten_1025	Contig1092
P_cont_pecten_10250	Contig19222	O75691	Small subunit processome component 20 homolog (Down-regulated in metastasis protein) (Novel nucleolar protein 73) (NNP73) (Protein Key-1A6)	1.17e-25	2	EKC24749	Small subunit processome component 20-like protein [Source:UniProtKB/TrEMBL;Acc:K1Q069]	3.31e-52	2	CapteP223374	9e-22	2	SPU_014047-tr	1e-21	2	LotgiP233343	1e-16	2				ENSGACP00000025251	1e-28	2	EDO33281	6e-10	2	ENSP00000261637	1e-25	2	ENSDARP00000038850	3e-24	2
N_cont_pecten_102501	Hem_stim_vivo_l1_1_(paired)_contig_36586	Q9ZGI5	Narbonolide/10-deoxymethynolide synthase PikA1, modules 1 and 2 (EC 2.3.1.239) (EC 2.3.1.240) (Narbonolide/10-deoxymethynolide synthase PikAI) (Pikromycin polyketide synthase component PikAI) (Pikromycin PKS component PikAI) (Type I modular polyketide synthase PikAI) (PKS)	1.41e-43	-2	EKC23460	Mycocerosic acid synthase [Source:UniProtKB/TrEMBL;Acc:K1Q3M0]	1.85e-79	-2	CapteP113438	7e-29	-2	SPU_002895-tr	6e-41	-2	LotgiP113304	2e-77	-2	FBpp0077343	4e-32	-2	ENSGACP00000006708	3e-60	-2	EDO36949	1e-37	-2	ENSP00000304592	9e-27	-2	ENSDARP00000127265	8e-51	-2
P_cont_pecten_102507	Hem_stim_vivo_l1_1_(paired)_contig_36599	Q5IS41	Neurocan core protein (Chondroitin sulfate proteoglycan 3)	5.93e-19	2	EKC28669	Sushi repeat-containing protein SRPX2 [Source:UniProtKB/TrEMBL;Acc:K1QBZ4]	1.03e-23	2	CapteP143718	2e-18	2	SPU_015009-tr	3e-20	2	LotgiP238609	2e-17	2	FBpp0293201	4e-17	2	ENSGACP00000013123	5e-19	2	EDO25720	7e-22	2	ENSP00000252575	1e-18	2	ENSDARP00000068420	2e-18	2
P_cont_pecten_10251	Contig19223	P17970	Potassium voltage-gated channel protein Shab	3.91e-169	2	EKC18082	Potassium voltage-gated channel protein Shab [Source:UniProtKB/TrEMBL;Acc:K1P2V2]	3.89e-173	2	CapteP147057	3e-178	2	SPU_000856-tr	7e-124	2	LotgiP102339	0	2	FBpp0293737	2e-172	2	ENSGACP00000001743	1e-152	2	EDO47871	2e-76	2	ENSP00000360806	2e-151	2	ENSDARP00000109842	6e-149	2
P_cont_pecten_102520	Hem_stim_vivo_l1_1_(paired)_contig_36616	Q9D0D3	Poly(A) RNA polymerase, mitochondrial (PAP) (EC 2.7.7.19) (PAP-associated domain-containing protein 1) (Polynucleotide adenylyltransferase)	3.83e-10	2	EKC40583	Poly(A) RNA polymerase, mitochondrial [Source:UniProtKB/TrEMBL;Acc:K1R4B5]	1.17e-26	2				SPU_009742-tr	2e-11	2	LotgiP236894	3e-09	2				ENSGACP00000002170	5e-13	2	EDO49480	4e-07	2	ENSP00000404392	2e-10	2	ENSDARP00000100165	6e-09	2
N_cont_pecten_102523	Hem_stim_vivo_l1_1_(paired)_contig_36619	P83852	Carboxypeptidase D (EC 3.4.17.22) (CPD-2) (Metallocarboxypeptidase D) (Fragment)	8.69e-45	-2	EKC28996	Carboxypeptidase D [Source:UniProtKB/TrEMBL;Acc:K1R4Y6]	4.68e-56	-2	CapteP132113	2e-46	-2	SPU_017575-tr	6e-46	-2	LotgiP226642	1e-51	-2	FBpp0289312	4e-40	-2	ENSGACP00000011455	5e-43	-2	EDO41344	9e-46	-2	ENSP00000444443	3e-42	-2	ENSDARP00000127958	1e-46	-2
N_cont_pecten_102525	Hem_stim_vivo_l1_1_(paired)_contig_36622
P_cont_pecten_102525	Hem_stim_vivo_l1_1_(paired)_contig_36622
N_cont_pecten_10253	Contig19225	Q5ZJP5	Fibronectin type-III domain-containing protein 3a	1.6e-40	-1	EKC40245	Fibronectin type-III domain-containing protein 3a [Source:UniProtKB/TrEMBL;Acc:K1RFS6]	1.22e-77	-1	CapteP151424	2e-66	-1	SPU_012998-tr	2e-14	-1	LotgiP126794	8e-72	-1	FBpp0289281	8e-32	-1	ENSGACP00000015831	3e-36	-1	EDO39347	6e-22	-1	ENSP00000420275	2e-37	-1	ENSDARP00000083541	1e-31	-1
N_cont_pecten_102533	Hem_stim_vivo_l1_1_(paired)_contig_36637	Q8WU17	E3 ubiquitin-protein ligase RNF139 (EC 6.3.2.-) (RING finger protein 139) (Translocation in renal carcinoma on chromosome 8 protein)	6.79e-38	-1	EKC18923	0	1.85e-48	-1	CapteP138817	2e-35	-1	SPU_015885-tr	9e-30	-1	LotgiP94578	4e-41	-1	FBpp0089378	3e-37	-1	ENSGACP00000012605	2e-35	-1	EDO49103	4e-25	-1	ENSP00000304051	4e-38	-1	ENSDARP00000112460	5e-34	-1
N_cont_pecten_10254	Contig19226					EKC21954	0	2.21e-23	-1
P_cont_pecten_102548	Hem_stim_vivo_l1_1_(paired)_contig_3667	Q9BZE2	tRNA pseudouridine(38/39) synthase (EC 5.4.99.45) (tRNA pseudouridine synthase 3) (tRNA pseudouridylate synthase 3) (tRNA-uridine isomerase 3)	1.27e-51	3					CapteP127384	2e-34	3	SPU_026933-tr	4e-34	3	LotgiP176790	2e-54	3	FBpp0071700	2e-30	3	ENSGACP00000002764	3e-31	3	EDO36025	1e-47	3	ENSP00000481536	4e-53	3	ENSDARP00000048639	4e-32	3
N_cont_pecten_102556	Hem_stim_vivo_l1_1_(paired)_contig_36679
P_cont_pecten_102556	Hem_stim_vivo_l1_1_(paired)_contig_36679
P_cont_pecten_102586	Hem_stim_vivo_l1_1_(paired)_contig_36742	A4IG62	ATP-dependent RNA helicase SUPV3L1, mitochondrial (EC 3.6.4.13) (Suppressor of var1 3-like protein 1) (SUV3-like protein 1)	5.47e-18	3	EKC41064	ATP-dependent RNA helicase SUV3-like protein, mitochondrial [Source:UniProtKB/TrEMBL;Acc:K1RBT3]	1.88e-11	3	CapteP184427	7e-10	3	SPU_022156-tr	4e-15	3	LotgiP115298	2e-17	3	FBpp0271517	3e-14	3	ENSGACP00000021213	2e-17	3	EDO47738	3e-14	3	ENSP00000352678	1e-16	3	ENSDARP00000099447	4e-18	3
N_cont_pecten_102600	Hem_stim_vivo_l1_1_(paired)_contig_3677									CapteP123790	2e-11	3				LotgiP163612	8e-11	-1							EDO40343	2e-13	-1
P_cont_pecten_10262	Contig19233	Q8VHE6	Dynein heavy chain 5, axonemal (Axonemal beta dynein heavy chain 5) (mDNAH5) (Ciliary dynein heavy chain 5)	2.63e-117	1	EKC23674	Dynein heavy chain 5, axonemal [Source:UniProtKB/TrEMBL;Acc:K1PX83]	3.72e-126	1	CapteP162628	6e-97	1	SPU_030234-tr	8e-138	1	LotgiP182347	5e-114	1	FBpp0301056	6e-113	1	ENSGACP00000011894	5e-103	1	EDO35603	3e-128	1	ENSP00000352312	3e-108	1	ENSDARP00000073798	3e-120	1
N_cont_pecten_102621	Hem_stim_vivo_l1_1_(paired)_contig_36814
P_cont_pecten_102621	Hem_stim_vivo_l1_1_(paired)_contig_36814
N_cont_pecten_102627	Hem_stim_vivo_l1_1_(paired)_contig_36821					EKC40230	A kinase anchor protein 10, mitochondrial [Source:UniProtKB/TrEMBL;Acc:K1RFR7]	7.84e-16	-3	CapteP222842	4e-06	-3				LotgiP133668	5e-14	-3
N_cont_pecten_102633	Hem_stim_vivo_l1_1_(paired)_contig_36835	P24903	Cytochrome P450 2F1 (EC 1.14.14.1) (CYPIIF1)	2.83e-32	-1	EKC29816	Cytochrome P450 2C8 [Source:UniProtKB/TrEMBL;Acc:K1R737]	1.34e-50	-1	CapteP6202	6e-34	-1	SPU_008632-tr	3e-33	-1	LotgiP217014	2e-40	-1	FBpp0074380	2e-18	-1	ENSGACP00000015648	3e-33	-1	EDO48191	2e-22	-1	ENSP00000471416	4e-33	-1	ENSDARP00000030778	5e-33	-1
N_cont_pecten_10264	Contig19235	B1AVY7	Kinesin-like protein KIF16B	1.67e-100	-2	EKC30457	Kinesin-like protein KIF16B [Source:UniProtKB/TrEMBL;Acc:K1Q233]	4.12e-121	-2	CapteP195907	5e-104	-2	SPU_026237-tr	8e-95	-2	LotgiP118976	3e-108	-2	FBpp0084581	9e-84	-2	ENSGACP00000026017	5e-100	-2	EDO33740	2e-84	-2	ENSP00000347076	6e-99	-2	ENSDARP00000102594	6e-100	-2
N_cont_pecten_102642	Hem_stim_vivo_l1_1_(paired)_contig_36851	Q9H444	Charged multivesicular body protein 4b (Chromatin-modifying protein 4b) (CHMP4b) (SNF7 homolog associated with Alix 1) (SNF7-2) (hSnf7-2) (Vacuolar protein sorting-associated protein 32-2) (Vps32-2) (hVps32-2)	1e-14	-1	EKC17665	Charged multivesicular body protein 4b [Source:UniProtKB/TrEMBL;Acc:K1PMI0]	7.15e-23	-1	CapteP168545	2e-18	-1	SPU_022778-tr	8e-10	-1	LotgiP203722	4e-23	-1	FBpp0087704	7e-16	-1	ENSGACP00000008106	2e-15	-1	EDO47281	2e-09	-1	ENSP00000217402	4e-15	-1	ENSDARP00000023938	6e-15	-1
N_cont_pecten_102646	Hem_stim_vivo_l1_1_(paired)_contig_36859
P_cont_pecten_102646	Hem_stim_vivo_l1_1_(paired)_contig_36859
N_cont_pecten_102647	Hem_stim_vivo_l1_1_(paired)_contig_36860
P_cont_pecten_102647	Hem_stim_vivo_l1_1_(paired)_contig_36860
P_cont_pecten_102650	Hem_stim_vivo_l1_1_(paired)_contig_36867	Q9ULH1	Arf-GAP with SH3 domain, ANK repeat and PH domain-containing protein 1 (130 kDa phosphatidylinositol 4,5-bisphosphate-dependent ARF1 GTPase-activating protein) (ADP-ribosylation factor-directed GTPase-activating protein 1) (ARF GTPase-activating protein 1) (Development and differentiation-enhancing factor 1) (DEF-1) (Differentiation-enhancing factor 1) (PIP2-dependent ARF1 GAP)	3.46e-29	1	EKC34787	Arf-GAP with SH3 domain, ANK repeat and PH domain-containing protein 1 [Source:UniProtKB/TrEMBL;Acc:K1QD00]	2.32e-36	1	CapteP156009	3e-36	1	SPU_008897-tr	7e-27	1	LotgiP179801	6e-35	1	FBpp0290176	8e-21	1	ENSGACP00000006005	1e-28	1	EDO34178	3e-26	1	ENSP00000429391	6e-29	1	ENSDARP00000071619	3e-30	1
P_cont_pecten_102657	Hem_stim_vivo_l1_1_(paired)_contig_36877	Q6VNB8	WD repeat and FYVE domain-containing protein 3 (Beach domain, WD repeat and FYVE domain-containing protein 1) (BWF1)	2.57e-15	2	EKC43200	WD repeat and FYVE domain-containing protein 3 [Source:UniProtKB/TrEMBL;Acc:K1RNK0]	1.69e-33	2	CapteP149030	8e-26	2	SPU_026387-tr	1e-21	2	LotgiP154132	1e-22	2	FBpp0078775	2e-17	2	ENSGACP00000018905	6e-17	2				ENSP00000295888	8e-15	2	ENSDARP00000103874	3e-16	2
P_cont_pecten_10266	Contig19237	O54862	Membrane-bound transcription factor site-2 protease (EC 3.4.24.85) (Endopeptidase S2P) (Sterol regulatory element-binding proteins intramembrane protease) (SREBPs intramembrane protease)	1.65e-45	1	EKC19329	Membrane-bound transcription factor site-2 protease [Source:UniProtKB/TrEMBL;Acc:K1PKA9]	1.02e-84	1	CapteP129824	3e-77	1	SPU_001178-tr	2e-57	1	LotgiP221778	5e-83	1	FBpp0087169	4e-25	1	ENSGACP00000007238	1e-39	1	EDO41093	9e-62	1	ENSP00000368796	1e-44	1	ENSDARP00000096598	2e-48	1
N_cont_pecten_102663	Hem_stim_vivo_l1_1_(paired)_contig_36888	Q6Y1H2	Very-long-chain (3R)-3-hydroxyacyl-CoA dehydratase 2 (EC 4.2.1.134) (3-hydroxyacyl-CoA dehydratase 2) (HACD2) (Protein-tyrosine phosphatase-like member B)	1.17e-51	-3	EKC34478	Protein-tyrosine phosphatase-like member B [Source:UniProtKB/TrEMBL;Acc:K1QKX0]	3.74e-54	-3	CapteP151760	2e-56	-3	SPU_001280-tr	5e-46	-3	LotgiP222938	4e-54	-3	FBpp0079897	7e-34	-3	ENSGACP00000005381	4e-45	-3	EDO30588	1e-52	-3	ENSP00000373153	4e-51	-3	ENSDARP00000112613	2e-49	-3
N_cont_pecten_102672	Hem_stim_vivo_l1_1_(paired)_contig_369
P_cont_pecten_102672	Hem_stim_vivo_l1_1_(paired)_contig_369
N_cont_pecten_102685	Hem_stim_vivo_l1_1_(paired)_contig_36926	Q5T2R2	Decaprenyl-diphosphate synthase subunit 1 (EC 2.5.1.91) (All-trans-decaprenyl-diphosphate synthase subunit 1) (Decaprenyl pyrophosphate synthase subunit 1) (Trans-prenyltransferase 1) (TPT 1)	5.78e-34	-1	EKC17186	Decaprenyl-diphosphate synthase subunit 1 [Source:UniProtKB/TrEMBL;Acc:K1Q6T1]	2.42e-36	-1				SPU_019177-tr	3e-37	-1	LotgiP219858	4e-40	-1	FBpp0085131	8e-33	-1	ENSGACP00000006773	3e-30	-1	EDO48883	7e-28	-1	ENSP00000365388	6e-34	-1	ENSDARP00000040864	1e-31	-1
N_cont_pecten_10269	Contig1924	Q5RCB8	2-oxoglutarate dehydrogenase, mitochondrial (EC 1.2.4.2) (2-oxoglutarate dehydrogenase complex component E1) (OGDC-E1) (Alpha-ketoglutarate dehydrogenase)	6.01e-98	-1	EKC24787	2-oxoglutarate dehydrogenase E1 component, mitochondrial [Source:UniProtKB/TrEMBL;Acc:K1PL35]	4.32e-58	-1	CapteP171283	9e-101	-1	SPU_026718-tr	8e-55	-1	LotgiP228933	2e-77	-1	FBpp0075026	6e-88	-1	ENSGACP00000001427	4e-95	-1	EDO37169	2e-77	-1	ENSP00000388084	4e-104	-1	ENSDARP00000009474	3e-99	-1
N_cont_pecten_1027	Contig10921	B3DLA6	Endoribonuclease Dicer (EC 3.1.26.3)	5.94e-51	-2	EKC26346	Endoribonuclease Dicer [Source:UniProtKB/TrEMBL;Acc:K1QXR8]	6.58e-61	-2	CapteP223153	2e-59	-2	SPU_028218-tr	1e-48	-2	LotgiP111015	2e-60	-2	FBpp0083717	5e-47	-2	ENSGACP00000026600	4e-49	-2	EDO36559	5e-25	-2	ENSP00000451041	7e-52	-2	ENSDARP00000100328	2e-50	-2
N_cont_pecten_102711	Hem_stim_vivo_l1_1_(paired)_contig_36996	P27169	Serum paraoxonase/arylesterase 1 (PON 1) (EC 3.1.1.2) (EC 3.1.1.81) (EC 3.1.8.1) (Aromatic esterase 1) (A-esterase 1) (K-45) (Serum aryldialkylphosphatase 1)	5.72e-23	-2	EKC25343	Serum paraoxonase/arylesterase 1 [Source:UniProtKB/TrEMBL;Acc:K1PUG0]	2.35e-23	-2	CapteP168770	5e-16	-2	SPU_002401-tr	7e-18	-2	LotgiP174719	2e-11	-2				ENSGACP00000010421	2e-20	-2	EDO38769	4e-08	-2	ENSP00000222381	3e-23	-2	ENSDARP00000058958	1e-23	-2
P_cont_pecten_102715	Hem_stim_vivo_l1_1_(paired)_contig_37002	Q9CZ49	Kelch-like protein 35	4.24e-10	2	EKC18914	Kelch-like protein 24 [Source:UniProtKB/TrEMBL;Acc:K1PJ13]	3.32e-12	2	CapteP73812	7e-07	2				LotgiP227286	2e-14	2	FBpp0077005	9e-06	2	ENSGACP00000003318	1e-06	2	EDO39169	7e-07	2	ENSP00000365469	9e-08	2	ENSDARP00000107251	2e-07	2
N_cont_pecten_102727	Hem_stim_vivo_l1_1_(paired)_contig_37028	Q13425	Beta-2-syntrophin (59 kDa dystrophin-associated protein A1 basic component 2) (Syntrophin-3) (SNT3) (Syntrophin-like) (SNTL)	4.99e-45	-2	EKC18917	Beta-1-syntrophin [Source:UniProtKB/TrEMBL;Acc:K1P5K7]	1.31e-75	-2	CapteP177681	4e-60	-2	SPU_026776-tr	3e-47	-2	LotgiP231326	2e-61	-2	FBpp0306024	1e-27	-2	ENSGACP00000009186	3e-42	-2	EDO27025	7e-58	-2	ENSP00000338191	6e-45	-2	ENSDARP00000061163	2e-42	-2
N_cont_pecten_102729	Hem_stim_vivo_l1_1_(paired)_contig_3703
P_cont_pecten_102729	Hem_stim_vivo_l1_1_(paired)_contig_3703
N_cont_pecten_10273	Contig19243	Q5RG45	Centrosomal protein of 135 kDa (Cep135)	1.49e-12	-3	EKC30586	0	5.85e-20	-3				SPU_023961-tr	5e-13	-3	LotgiP213275	3e-16	-3				ENSGACP00000018901	3e-11	-3				ENSP00000412799	1e-11	-3	ENSDARP00000035272	9e-13	-3
N_cont_pecten_102744	Hem_stim_vivo_l1_1_(paired)_contig_3705
P_cont_pecten_102744	Hem_stim_vivo_l1_1_(paired)_contig_3705
N_cont_pecten_102753	Hem_stim_vivo_l1_1_(paired)_contig_37064	Q6TEN6	WD repeat-containing protein 91	3.07e-13	-1	EKC36246	WD repeat-containing protein 91 [Source:UniProtKB/TrEMBL;Acc:K1RPB4]	3.56e-27	-1	CapteP162335	2e-11	-1	SPU_014089-tr	1e-13	-1	LotgiP177643	2e-18	-1				ENSGACP00000024286	2e-13	-1				ENSP00000346466	2e-11	-1	ENSDARP00000126101	1e-13	-1
N_cont_pecten_102754	Hem_stim_vivo_l1_1_(paired)_contig_37066	Q3SZE4	Ankyrin repeat and SOCS box protein 11 (ASB-11)	2.89e-09	-2	EKC30327	Ankyrin repeat and SOCS box protein 3 [Source:UniProtKB/TrEMBL;Acc:K1Q1K4]	1.06e-10	-2	CapteP162895	1e-08	-2	SPU_005066-tr	1e-09	-2	LotgiP168837	2e-07	-2	FBpp0303409	3e-08	-2	ENSGACP00000024027	2e-09	-2	EDO34688	2e-08	-2	ENSP00000312534	1e-09	-2	ENSDARP00000053925	6e-10	-2
N_cont_pecten_102756	Hem_stim_vivo_l1_1_(paired)_contig_37072
P_cont_pecten_102756	Hem_stim_vivo_l1_1_(paired)_contig_37072
N_cont_pecten_102765	Hem_stim_vivo_l1_1_(paired)_contig_371	Q9C6B9	Phosphoethanolamine N-methyltransferase 3 (EC 2.1.1.103)	2.14e-32	-3	EKC31484	Putative phosphoethanolamine N-methyltransferase 3 [Source:UniProtKB/TrEMBL;Acc:K1QK13]	8.1e-43	-3	CapteP189076	4e-37	-3	SPU_001404-tr	5e-33	-3	LotgiP219756	3e-34	-3	FBpp0290456	1e-06	-3	ENSGACP00000023371	3e-37	-3	EDO42765	1e-31	-3				ENSDARP00000088538	2e-38	-3
N_cont_pecten_102770	Hem_stim_vivo_l1_1_(paired)_contig_37108
P_cont_pecten_102770	Hem_stim_vivo_l1_1_(paired)_contig_37108
P_cont_pecten_102774	Hem_stim_vivo_l1_1_(paired)_contig_37113	Q9I926	Fucolectin-6	7.34e-07	1	EKC38367	0	1.33e-23	1	CapteP223945	4e-07	1				LotgiP152632	9e-12	1				ENSGACP00000025012	8e-10	1	EDO35318	2e-10	1				ENSDARP00000053655	1e-08	1
P_cont_pecten_10278	Contig19248	Q66GS9	Centrosomal protein of 135 kDa (Cep135) (Centrosomal protein 4)	2e-54	3	EKC18134	0	2.71e-57	3				SPU_018300-tr	5e-28	3	LotgiP213275	6e-30	3				ENSGACP00000018901	2e-48	3				ENSP00000257287	3e-54	3	ENSDARP00000107420	3e-51	3
N_cont_pecten_1028	Contig10922	E9QAG8	Zinc finger protein 431 (Zinc finger protein 932)	9.29e-27	-2	EKC17976	Zinc finger protein 64-like protein, isoforms 1 and 2 [Source:UniProtKB/TrEMBL;Acc:K1Q9C1]	2.04e-58	-2	CapteP181403	6e-50	-2	SPU_018373-tr	7e-29	-2	LotgiP56553	7e-54	-2	FBpp0082061	2e-25	-2	ENSGACP00000006925	4e-26	-2	EDO39560	2e-27	-2	ENSP00000440624	1e-26	-2	ENSDARP00000125503	2e-30	-2
N_cont_pecten_10280	Contig1925
P_cont_pecten_10280	Contig1925
N_cont_pecten_102801	Hem_stim_vivo_l1_1_(paired)_contig_3715
N_cont_pecten_102804	Hem_stim_vivo_l1_1_(paired)_contig_37153	Q5HZP1	Ribonuclease H2 subunit B (RNase H2 subunit B) (Ribonuclease HI subunit B)	2.84e-32	-1	EKC26719	Ribonuclease H2 subunit B [Source:UniProtKB/TrEMBL;Acc:K1Q622]	2.48e-55	-1	CapteP215977	2e-26	-1	SPU_000011-tr	1e-25	-1	LotgiP235451	4e-44	-1	FBpp0073640	2e-10	-1	ENSGACP00000003697	1e-29	-1	EDO46023	2e-34	-1	ENSP00000389877	1e-25	-1	ENSDARP00000006173	2e-30	-1
N_cont_pecten_102819	Hem_stim_vivo_l1_1_(paired)_contig_37186	O45782	Arrestin domain-containing protein 17 (Calcineurin-interacting protein 1)	7.79e-07	-1	EKC39807	Arrestin domain-containing protein 3 [Source:UniProtKB/TrEMBL;Acc:K1QSB7]	1.26e-15	-1	CapteP159204	1e-23	-1	SPU_015083-tr	1e-08	-1	LotgiP222971	2e-29	-1	FBpp0081159	1e-07	-1				EDO35769	2e-10	-1				ENSDARP00000057623	1e-07	-1
N_cont_pecten_102820	Hem_stim_vivo_l1_1_(paired)_contig_37187	P58027	Amine oxidase [flavin-containing] A (EC 1.4.3.4) (Monoamine oxidase type A) (MAO-A)	1.86e-24	-1	EKC40562	Putative flavin-containing monoamine oxidase A [Source:UniProtKB/TrEMBL;Acc:K1QUT5]	2.8e-51	-1	CapteP106886	6e-25	-1	SPU_001174-tr	1e-43	-1	LotgiP109903	2e-44	-1	FBpp0076286	6e-08	-1	ENSGACP00000024018	2e-41	-1	EDO49428	3e-36	-1	ENSP00000340684	4e-22	-1	ENSDARP00000113032	1e-25	-1
N_cont_pecten_10283	Contig19252	Q96PE2	Rho guanine nucleotide exchange factor 17 (164 kDa Rho-specific guanine-nucleotide exchange factor) (p164-RhoGEF) (p164RhoGEF) (Tumor endothelial marker 4)	1.81e-37	-2	EKC32896	Rho guanine nucleotide exchange factor 17 [Source:UniProtKB/TrEMBL;Acc:K1RFH7]	6.95e-57	-2	CapteP222014	9e-42	-2	SPU_027997-tr	6e-23	-2	LotgiP170816	3e-27	-2	FBpp0293549	5e-37	-2	ENSGACP00000010870	2e-39	-2	EDO44521	8e-34	-2	ENSP00000263674	4e-37	-2	ENSDARP00000087409	1e-39	-2
N_cont_pecten_102830	Hem_stim_vivo_l1_1_(paired)_contig_372
P_cont_pecten_102830	Hem_stim_vivo_l1_1_(paired)_contig_372
N_cont_pecten_102831	Hem_stim_vivo_l1_1_(paired)_contig_3720
P_cont_pecten_102831	Hem_stim_vivo_l1_1_(paired)_contig_3720
P_cont_pecten_102841	Hem_stim_vivo_l1_1_(paired)_contig_37224	Q29042	Ficolin-1 (Ficolin-A) (Ficolin-alpha)	1.56e-14	2	EKC25528	Fibrinogen C domain-containing protein 1 [Source:UniProtKB/TrEMBL;Acc:K1PUX4]	1.74e-14	2	CapteP153615	6e-32	2	SPU_006982-tr	2e-14	2	LotgiP104370	7e-37	2	FBpp0302640	6e-18	2	ENSGACP00000021392	1e-17	2	EDO38359	4e-18	2	ENSP00000414501	3e-14	2	ENSDARP00000117939	2e-16	2
P_cont_pecten_10285	Contig19254	Q70E73	Ras-associated and pleckstrin homology domains-containing protein 1 (RAPH1) (Amyotrophic lateral sclerosis 2 chromosomal region candidate gene 18 protein) (Amyotrophic lateral sclerosis 2 chromosomal region candidate gene 9 protein) (Lamellipodin) (Proline-rich EVH1 ligand 2) (PREL-2) (Protein RMO1)	1.79e-07	1	EKC29987	Ras-associated and pleckstrin-like protein domains-containing protein 1 [Source:UniProtKB/TrEMBL;Acc:K1Q0M2]	6.72e-20	1							LotgiP173108	3e-07	1				ENSGACP00000011325	1e-08	1				ENSP00000414430	3e-09	1	ENSDARP00000105127	1e-08	1
N_cont_pecten_10286	Contig19255
P_cont_pecten_10286	Contig19255
N_cont_pecten_102866	Hem_stim_vivo_l1_1_(paired)_contig_3727
P_cont_pecten_102866	Hem_stim_vivo_l1_1_(paired)_contig_3727
N_cont_pecten_10287	Contig19256	O35709	Ectoderm-neural cortex protein 1 (ENC-1)	7.23e-11	-3	EKC30043	UPF0672 protein C3orf58 [Source:UniProtKB/TrEMBL;Acc:K1Q817]	2.39e-10	-3	CapteP37076	2e-38	-3	SPU_028676-tr	2e-09	-3	LotgiP127223	7e-19	-3	FBpp0080595	2e-10	-3	ENSGACP00000008252	7e-13	-3	EDO33438	2e-10	-3	ENSP00000479101	3e-11	-3	ENSDARP00000118742	5e-12	-3
N_cont_pecten_102873	Hem_stim_vivo_l1_1_(paired)_contig_37281	P46023	G-protein coupled receptor GRL101	1.56e-07	-2	EKC33232	Insulin-like growth factor-binding protein complex acid labile chain [Source:UniProtKB/TrEMBL;Acc:K1Q932]	1.17e-07	-2	CapteP227079	2e-07	-2	SPU_023035-tr	8e-08	-2	LotgiP201158	2e-06	-2	FBpp0292334	9e-07	-2	ENSGACP00000010350	2e-07	-2				ENSP00000356247	1e-06	-2	ENSDARP00000017536	2e-07	-2
N_cont_pecten_102881	Hem_stim_vivo_l1_1_(paired)_contig_3730	O08654	UPF0183 protein C16orf70 homolog	8.26e-15	-2	EKC29082	UPF0183 protein C16orf70-like protein [Source:UniProtKB/TrEMBL;Acc:K1PY06]	2.83e-08	-2	CapteP124552	7e-20	-2	SPU_026953-tr	3e-15	-2	LotgiP122620	6e-21	-2	FBpp0076331	8e-11	-2	ENSGACP00000018444	3e-15	-2	EDO33928	1e-16	-2	ENSP00000456688	2e-15	-2	ENSDARP00000085187	2e-15	-2
P_cont_pecten_102884	Hem_stim_vivo_l1_1_(paired)_contig_37306	Q70CQ4	Ubiquitin carboxyl-terminal hydrolase 31 (EC 3.4.19.12) (Deubiquitinating enzyme 31) (Ubiquitin thioesterase 31) (Ubiquitin-specific-processing protease 31)	9.95e-14	1	EKC38169	Ubiquitin carboxyl-terminal hydrolase [Source:UniProtKB/TrEMBL;Acc:K1R3W8]	1.17e-18	1	CapteP227854	2e-17	1	SPU_021542-tr	6e-16	1	LotgiP132462	1e-09	1	FBpp0072276	6e-17	1	ENSGACP00000009125	8e-16	1	EDO34754	6e-14	1	ENSP00000219689	1e-13	1	ENSDARP00000097526	4e-16	1
N_cont_pecten_102885	Hem_stim_vivo_l1_1_(paired)_contig_37307	Q70CQ4	Ubiquitin carboxyl-terminal hydrolase 31 (EC 3.4.19.12) (Deubiquitinating enzyme 31) (Ubiquitin thioesterase 31) (Ubiquitin-specific-processing protease 31)	8.88e-20	-3	EKC38169	Ubiquitin carboxyl-terminal hydrolase [Source:UniProtKB/TrEMBL;Acc:K1R3W8]	1.38e-27	-3	CapteP227854	7e-27	-3	SPU_021542-tr	1e-11	-3	LotgiP215305	9e-13	-3	FBpp0072276	2e-20	-3	ENSGACP00000010868	1e-21	-3	EDO34754	7e-22	-3	ENSP00000219689	1e-19	-3	ENSDARP00000097526	3e-20	-3
P_cont_pecten_102886	Hem_stim_vivo_l1_1_(paired)_contig_37312	Q8K0U4	Heat shock 70 kDa protein 12A	7.16e-21	3	EKC29170	Heat shock 70 kDa protein 12B [Source:UniProtKB/TrEMBL;Acc:K1QJW3]	1.27e-44	3	CapteP222488	7e-32	3	SPU_021196-tr	3e-17	3	LotgiP212681	2e-26	3				ENSGACP00000019311	5e-21	3	EDO36873	1e-24	3	ENSP00000358211	7e-21	3	ENSDARP00000090523	2e-35	3
P_cont_pecten_10289	Contig19258	Q5UPG5	Putative ankyrin repeat protein L93	2.3e-22	2	EKC33542	Histone-lysine N-methyltransferase PRDM9 [Source:UniProtKB/TrEMBL;Acc:K1QA61]	5.35e-150	2	CapteP89998	4e-13	2	SPU_007752-tr	2e-24	2	LotgiP134675	1e-13	2	FBpp0088240	1e-17	2	ENSGACP00000011198	1e-18	2	EDO34862	1e-12	2	ENSP00000451575	2e-19	2	ENSDARP00000030948	3e-17	2
P_cont_pecten_102890	Hem_stim_vivo_l1_1_(paired)_contig_37321	Q9EP97	Sentrin-specific protease 3 (EC 3.4.22.68) (SUMO-1-specific protease 3) (Sentrin/SUMO-specific protease SENP3) (Smt3-specific isopeptidase 1) (Smt3ip1)	4.41e-10	1					CapteP224463	3e-06	1										ENSGACP00000026515	3e-08	1				ENSP00000403712	4e-10	1	ENSDARP00000112397	1e-08	1
N_cont_pecten_102891	Hem_stim_vivo_l1_1_(paired)_contig_37322																					ENSGACP00000009633	4e-07	-1
N_cont_pecten_102905	Hem_stim_vivo_l1_1_(paired)_contig_37347	Q5CD18	TGF-beta receptor type-1 (TGFR-1) (EC 2.7.11.30) (TGF-beta type I receptor) (Transforming growth factor-beta receptor type I) (TGF-beta receptor type I) (TbetaR-I)	3.23e-52	-1	EKC41469	TGF-beta receptor type-1 [Source:UniProtKB/TrEMBL;Acc:K1RCS7]	8.84e-59	-1	CapteP227433	5e-46	-1	SPU_016079-tr	6e-47	-1	LotgiP180706	7e-50	-1	FBpp0087740	3e-42	-1	ENSGACP00000001253	2e-52	-1	EDO30434	3e-47	-1	ENSP00000450052	4e-52	-1	ENSDARP00000061972	2e-52	-1
N_cont_pecten_102906	Hem_stim_vivo_l1_1_(paired)_contig_37348	Q9Y4D8	Probable E3 ubiquitin-protein ligase HECTD4 (EC 2.3.2.26) (HECT domain-containing protein 4) (HECT-type E3 ubiquitin transferase HECTD4)	8.95e-15	-2	EKC19266	0	1.4e-36	-2	CapteP121881	3e-15	-2	SPU_021278-tr	2e-12	-2	LotgiP228255	7e-23	-2										ENSP00000366783	1e-14	-2
N_cont_pecten_10291	Contig1926
P_cont_pecten_10291	Contig1926
P_cont_pecten_102919	Hem_stim_vivo_l1_1_(paired)_contig_37370	Q9UL36	Zinc finger protein 236	4.95e-08	1	EKC30133	Zinc finger protein 91 [Source:UniProtKB/TrEMBL;Acc:K1Q879]	1.06e-29	1	CapteP173460	5e-08	1	SPU_006497-tr	4e-10	1	LotgiP118548	2e-15	1	FBpp0075323	1e-08	1	ENSGACP00000007366	5e-09	1	EDO43181	5e-07	1	ENSP00000444524	4e-08	1	ENSDARP00000124331	2e-08	1
N_cont_pecten_102934	Hem_stim_vivo_l1_1_(paired)_contig_37395	Q5RDU4	Poly [ADP-ribose] polymerase 6 (PARP-6) (EC 2.4.2.30) (ADP-ribosyltransferase diphtheria toxin-like 17) (ARTD17)	2.66e-10	-2	EKC41242	Poly [ADP-ribose] polymerase 8 [Source:UniProtKB/TrEMBL;Acc:K1QWH1]	2.62e-15	-2				SPU_016066-tr	1e-14	-2	LotgiP123828	1e-10	-2				ENSGACP00000008607	6e-10	-2				ENSP00000454298	3e-11	-2	ENSDARP00000126271	3e-13	-2
P_cont_pecten_102939	Hem_stim_vivo_l1_1_(paired)_contig_37402	O42260	Gem-associated protein 2 (Gemin-2) (Component of gems 2) (Survival of motor neuron protein-interacting protein 1) (SMN-interacting protein 1)	3.71e-09	2	EKC29066	Survival of motor neuron protein-interacting protein 1 [Source:UniProtKB/TrEMBL;Acc:K1R5A4]	1.34e-16	2	CapteP222691	1e-10	2				LotgiP56403	1e-15	2				ENSGACP00000016461	2e-09	2	EDO32758	5e-14	2	ENSP00000436854	6e-09	2	ENSDARP00000124464	2e-07	2
P_cont_pecten_10294	Contig19262	Q9P2D7	Dynein heavy chain 1, axonemal (Axonemal beta dynein heavy chain 1) (Ciliary dynein heavy chain 1) (Heat shock regulated protein 1) (HSRF-1) (hDHC7)	2.59e-104	2	EKC41830	Dynein heavy chain 1, axonemal [Source:UniProtKB/TrEMBL;Acc:K1RJM8]	4.16e-157	2	CapteP174329	2e-138	2	SPU_030223-tr	3e-128	2	LotgiP210379	1e-141	2	FBpp0289224	1e-30	2				EDO42618	3e-120	2	ENSP00000401514	5e-105	2	ENSDARP00000072436	6e-91	2
N_cont_pecten_102942	Hem_stim_vivo_l1_1_(paired)_contig_3741	P35072	Transposable element Tcb1 transposase (Transposable element Barney transposase)	6.63e-07	-3	EKC40022	Transposable element Tcb2 transposase [Source:UniProtKB/TrEMBL;Acc:K1QTA7]	5.88e-12	-3	CapteP201866	8e-09	-3	SPU_019910-tr	1e-12	-3	LotgiP106641	7e-08	-3
N_cont_pecten_102943	Hem_stim_vivo_l1_1_(paired)_contig_37413
P_cont_pecten_102947	Hem_stim_vivo_l1_1_(paired)_contig_37420	Q91YK0	Leucine-rich repeat-containing protein 49 (Tubulin polyglutamylase complex subunit 4) (PGs4) (p79)	2.08e-17	1	EKC26372	Leucine-rich repeat-containing protein 49 [Source:UniProtKB/TrEMBL;Acc:K1PQ40]	1.37e-42	1	CapteP183497	5e-24	1	SPU_018378-tr	2e-22	1	LotgiP208342	2e-39	1	FBpp0304985	1e-08	1				EDO45771	1e-33	1	ENSP00000414065	5e-17	1
P_cont_pecten_102959	Hem_stim_vivo_l1_1_(paired)_contig_37442	O95208	Epsin-2 (EPS-15-interacting protein 2)	1.98e-66	1	EKC32147	Clathrin interactor 1 [Source:UniProtKB/TrEMBL;Acc:K1Q680]	4.78e-28	1	CapteP21383	1e-71	1	SPU_007942-tr	9e-60	1	LotgiP211098	3e-68	1	FBpp0076510	6e-63	1	ENSGACP00000016788	4e-65	1	EDO36992	4e-65	1	ENSP00000378990	9e-69	1	ENSDARP00000055175	1e-66	1
P_cont_pecten_10296	Contig19264	Q7TNE1	Succinate--hydroxymethylglutarate CoA-transferase (EC 2.8.3.13) (SuccinylCoA:glutarate-CoA transferase)	1.18e-70	1	EKC21539	CaiB/baiF CoA-transferase family protein C7orf10 [Source:UniProtKB/TrEMBL;Acc:K1PRT3]	3.64e-91	1	CapteP150820	1e-75	1	SPU_007210-tr	2e-75	1	LotgiP180274	2e-88	1	FBpp0083357	1e-67	1	ENSGACP00000023900	3e-71	1	EDO48985	3e-76	1	ENSP00000393032	7e-69	1	ENSDARP00000083842	8e-70	1
P_cont_pecten_102965	Hem_stim_vivo_l1_1_(paired)_contig_37456	P18519	Tumor necrosis factor receptor superfamily member 16 (Gp80-LNGFR) (Low affinity neurotrophin receptor p75NTR) (Low-affinity nerve growth factor receptor) (NGF receptor) (p75 ICD)	9.57e-10	2	EKC21561	Tumor necrosis factor receptor superfamily member 16 [Source:UniProtKB/TrEMBL;Acc:K1QIZ8]	1.71e-23	2	CapteP227322	6e-07	2	SPU_025699-tr	2e-12	2	LotgiP239725	3e-09	2				ENSGACP00000011437	1e-09	2				ENSP00000421731	4e-08	2	ENSDARP00000112207	2e-11	2
N_cont_pecten_102967	Hem_stim_vivo_l1_1_(paired)_contig_37463	Q8TEX9	Importin-4 (Imp4) (Importin-4b) (Imp4b) (Ran-binding protein 4) (RanBP4)	2.76e-24	-2	EKC25510	Importin-4 [Source:UniProtKB/TrEMBL;Acc:K1Q9J5]	3.14e-42	-2	CapteP159396	1e-20	-2	SPU_014610-tr	1e-21	-2	LotgiP229803	2e-33	-2	FBpp0075072	2e-07	-2	ENSGACP00000002961	4e-24	-2	EDO30443	6e-24	-2	ENSP00000453708	5e-25	-2	ENSDARP00000039155	2e-28	-2
N_cont_pecten_10297	Contig19265															LotgiP230388	2e-12	-1
N_cont_pecten_102971	Hem_stim_vivo_l1_1_(paired)_contig_37471	Q9H9S5	Fukutin-related protein (EC 2.-.-.-)	1.36e-32	-3					CapteP194206	2e-33	-3				LotgiP127610	2e-39	-3	FBpp0071482	2e-09	-3	ENSGACP00000012451	9e-30	-3	EDO43590	1e-35	-3	ENSP00000375776	7e-33	-3	ENSDARP00000084789	3e-27	-3
P_cont_pecten_102972	Hem_stim_vivo_l1_1_(paired)_contig_37472	Q1PSW8	E3 ubiquitin-protein ligase TRIM71 (EC 6.3.2.-) (Protein lin-41 homolog) (mLin41) (Tripartite motif-containing protein 71)	8.62e-06	3	EKC21898	Tripartite motif-containing protein 2 [Source:UniProtKB/TrEMBL;Acc:K1PJT7]	3.34e-09	3													ENSGACP00000010991	9e-06	3
N_cont_pecten_102981	Hem_stim_vivo_l1_1_(paired)_contig_37486	P18490	Protein pecanex	2.29e-25	-1	EKC21095	Pecanex-like protein 1 [Source:UniProtKB/TrEMBL;Acc:K1PXH9]	1.22e-48	-1	CapteP221096	5e-33	-1	SPU_026527-tr	7e-30	-1	LotgiP127487	1e-40	-1	FBpp0304655	3e-25	-1	ENSGACP00000016091	1e-15	-1	EDO36443	1e-25	-1	ENSP00000396617	7e-20	-1	ENSDARP00000116424	3e-21	-1
P_cont_pecten_103	Contig1009	Q0P6D2	Protein FAM69C	6.17e-22	1	EKC21279	0	3.28e-45	1	CapteP199614	4e-20	1	SPU_001425-tr	1e-21	1	LotgiP159155	4e-28	1	FBpp0072515	2e-10	1	ENSGACP00000002656	6e-12	1	EDO36607	6e-11	1	ENSP00000344331	2e-22	1	ENSDARP00000105262	2e-20	1
P_cont_pecten_10300	Contig19268					EKC27429	Hydrocephalus-inducing protein [Source:UniProtKB/TrEMBL;Acc:K1Q7X1]	1.68e-66	1	CapteP200424	3e-46	1	SPU_004168-tr	5e-57	1	LotgiP227829	7e-55	1							EDO47477	7e-32	1
N_cont_pecten_103002	Hem_stim_vivo_l1_1_(paired)_contig_37528
P_cont_pecten_103002	Hem_stim_vivo_l1_1_(paired)_contig_37528
N_cont_pecten_103003	Hem_stim_vivo_l1_1_(paired)_contig_37529
P_cont_pecten_103003	Hem_stim_vivo_l1_1_(paired)_contig_37529
P_cont_pecten_103020	Hem_stim_vivo_l1_1_(paired)_contig_37557	Q8BKX6	Serine/threonine-protein kinase SMG1 (SMG-1) (EC 2.7.11.1)	1.06e-12	3	EKC30990	Serine/threonine-protein kinase SMG1 [Source:UniProtKB/TrEMBL;Acc:K1QQ53]	2.27e-40	3	CapteP205240	2e-18	3				LotgiP229624	9e-31	3	FBpp0070933	8e-07	3	ENSGACP00000006596	3e-14	3	EDO48438	1e-15	3	ENSP00000458558	4e-13	3	ENSDARP00000071235	1e-13	3
N_cont_pecten_103021	Hem_stim_vivo_l1_1_(paired)_contig_37558	Q460N5	Poly [ADP-ribose] polymerase 14 (PARP-14) (EC 2.4.2.30) (ADP-ribosyltransferase diphtheria toxin-like 8) (ARTD8) (B aggressive lymphoma protein 2)	1.66e-12	-2	EKC19503	Poly [ADP-ribose] polymerase 14 [Source:UniProtKB/TrEMBL;Acc:K1PDC3]	1.13e-29	-2	CapteP222668	5e-06	-2										ENSGACP00000003088	3e-11	-2	EDO41612	2e-06	-2	ENSP00000418194	1e-12	-2	ENSDARP00000104015	4e-15	-2
N_cont_pecten_103022	Hem_stim_vivo_l1_1_(paired)_contig_3756	Q68FK8	ATP-dependent RNA helicase A-like protein (EC 3.6.4.13) (DEAH box protein 9) (Nuclear DNA helicase II) (NDH II)	0	-3	EKC25785	0	0	-3	CapteP220258	0	-3	SPU_005096-tr	0	-3	LotgiP116243	0	-3	FBpp0100031	0	-3	ENSGACP00000013600	5e-109	-3	EDO35812	0	-3	ENSP00000356520	0	-3	ENSDARP00000101202	0	-3
P_cont_pecten_103025	Hem_stim_vivo_l1_1_(paired)_contig_37564	Q17QZ4	Transcription factor Dp-1	3.66e-36	1	EKC18473	Transcription factor Dp-1 [Source:UniProtKB/TrEMBL;Acc:K1PAL6]	7.38e-56	1	CapteP228062	2e-39	1	SPU_006312-tr	8e-38	1	LotgiP114027	8e-36	1	FBpp0305354	4e-21	1	ENSGACP00000004070	2e-34	1	EDO37900	2e-31	1	ENSP00000364519	1e-35	1	ENSDARP00000006008	9e-35	1
P_cont_pecten_10303	Contig19270	P08928	Lamin Dm0	7.22e-86	2	EKC32801	Lamin Dm0 [Source:UniProtKB/TrEMBL;Acc:K1RFA3]	5.26e-152	2	CapteP182411	1e-115	2	SPU_002219-tr	8e-84	2	LotgiP179001	2e-118	2	FBpp0297902	1e-85	2	ENSGACP00000003239	8e-80	2	EDO37225	5e-59	2	ENSP00000357280	3e-83	2	ENSDARP00000023896	7e-79	2
N_cont_pecten_103055	Hem_stim_vivo_l1_1_(paired)_contig_37617	Q1JPJ9	Protein-lysine N-methyltransferase EEF2KMT (EC 2.1.1.-) (eEF2-lysine methyltransferase) (eEF2-KMT)	1.28e-08	-3	EKC40558	Protein FAM86A [Source:UniProtKB/TrEMBL;Acc:K1R496]	8.44e-31	-3	CapteP224003	1e-13	-3	SPU_025358-tr	4e-13	-3	LotgiP156652	7e-30	-3				ENSGACP00000019713	3e-08	-3				ENSP00000389710	7e-09	-3	ENSDARP00000116881	1e-10	-3
N_cont_pecten_103062	Hem_stim_vivo_l1_1_(paired)_contig_37631	Q9MYM7	Beta-1,3-galactosyltransferase 1 (Beta-1,3-GalTase 1) (Beta3Gal-T1) (Beta3GalT1) (EC 2.4.1.86) (UDP-galactose:beta-N-acetyl-glucosamine-beta-1,3-galactosyltransferase 1)	2.33e-13	-1	EKC18740	Beta-1,3-galactosyltransferase 1 [Source:UniProtKB/TrEMBL;Acc:K1PQP1]	5.6e-13	-1	CapteP174449	1e-10	-1	SPU_007583-tr	2e-12	-1	LotgiP74915	1e-13	-1	FBpp0070606	3e-12	-1	ENSGACP00000018394	7e-14	-1	EDO39939	2e-09	-1	ENSP00000376456	9e-14	-1	ENSDARP00000100407	6e-14	-1
N_cont_pecten_103063	Hem_stim_vivo_l1_1_(paired)_contig_37634
N_cont_pecten_103064	Hem_stim_vivo_l1_1_(paired)_contig_37637	Q3B8E3	Phospholysine phosphohistidine inorganic pyrophosphate phosphatase (EC 3.1.3.-) (EC 3.6.1.1)	7.63e-08	-1	EKC17219	Phospholysine phosphohistidine inorganic pyrophosphate phosphatase [Source:UniProtKB/TrEMBL;Acc:K1PEI3]	1.3e-07	-1	CapteP182640	4e-07	-1	SPU_019005-tr	3e-10	-1	LotgiP226773	2e-10	-1				ENSGACP00000003376	5e-07	-1	EDO35915	8e-09	-1	ENSP00000357835	2e-07	-1
N_cont_pecten_103069	Hem_stim_vivo_l1_1_(paired)_contig_3765
P_cont_pecten_103069	Hem_stim_vivo_l1_1_(paired)_contig_3765
N_cont_pecten_10308	Contig19275	Q5T2E6	UPF0668 protein C10orf76	6.57e-33	-3					CapteP224372	2e-43	-3	SPU_008881-tr	2e-35	-3	LotgiP239162	1e-51	-3	FBpp0081404	1e-25	-3	ENSGACP00000024239	2e-21	-3	EDO48716	6e-23	-3	ENSP00000312408	2e-35	-3	ENSDARP00000118643	1e-32	-3
N_cont_pecten_103082	Hem_stim_vivo_l1_1_(paired)_contig_3768
P_cont_pecten_103082	Hem_stim_vivo_l1_1_(paired)_contig_3768
N_cont_pecten_103086	Hem_stim_vivo_l1_1_(paired)_contig_3769
P_cont_pecten_103086	Hem_stim_vivo_l1_1_(paired)_contig_3769
N_cont_pecten_103087	Hem_stim_vivo_l1_1_(paired)_contig_37690	Q8NFZ0	F-box DNA helicase 1 (hFBH1) (EC 3.6.4.12) (F-box only protein 18)	1.86e-24	-2	EKC28486	F-box only protein 18 [Source:UniProtKB/TrEMBL;Acc:K1R3P2]	3.94e-24	-2	CapteP187144	1e-39	-2	SPU_004108-tr	5e-31	-2	LotgiP113635	8e-64	-2				ENSGACP00000025348	9e-19	-2	EDO30014	5e-29	-2	ENSP00000355415	2e-24	-2	ENSDARP00000118792	1e-23	-2
N_cont_pecten_1031	Contig10925
P_cont_pecten_1031	Contig10925
P_cont_pecten_10310	Contig19277	O93430	Glycine receptor subunit alphaZ1	3.34e-20	2	EKC24942	Glycine receptor subunit alpha-3 [Source:UniProtKB/TrEMBL;Acc:K1PLN8]	9.37e-31	2	CapteP3682	2e-28	2	SPU_024977-tr	5e-11	2	LotgiP180167	3e-28	2	FBpp0099473	2e-13	2	ENSGACP00000026856	6e-21	2	EDO38571	1e-10	2	ENSP00000345284	5e-22	2	ENSDARP00000066196	3e-21	2
N_cont_pecten_10313	Contig1928	P41233	ATP-binding cassette sub-family A member 1 (ATP-binding cassette transporter 1) (ABC-1) (ATP-binding cassette 1)	2.06e-170	-2	EKC20528	ATP-binding cassette sub-family A member 1 [Source:UniProtKB/TrEMBL;Acc:K1PG28]	0	-2	CapteP226736	0	-2	SPU_019409-tr	4e-146	-2	LotgiP212836	0	-2	FBpp0304765	2e-119	-2	ENSGACP00000024571	0	-2	EDO46878	3e-168	-2	ENSP00000363868	7e-168	-2	ENSDARP00000124570	2e-180	-2
N_cont_pecten_103137	Hem_stim_vivo_l1_1_(paired)_contig_378
P_cont_pecten_103137	Hem_stim_vivo_l1_1_(paired)_contig_378
P_cont_pecten_103167	Hem_stim_vivo_l1_1_(paired)_contig_37855	O35242	Protein FAN (Factor associated with neutral sphingomyelinase activation) (Factor associated with N-SMase activation)	4.08e-19	3	EKC22290	Protein FAN [Source:UniProtKB/TrEMBL;Acc:K1Q0D3]	6.2e-26	3	CapteP180999	1e-17	3	SPU_022328-tr	2e-26	3	LotgiP200955	2e-09	3	FBpp0081650	2e-11	3	ENSGACP00000002761	5e-18	3	EDO45998	7e-26	3	ENSP00000038176	3e-16	3	ENSDARP00000068125	5e-23	3
N_cont_pecten_103179	Hem_stim_vivo_l1_1_(paired)_contig_3789
P_cont_pecten_103179	Hem_stim_vivo_l1_1_(paired)_contig_3789
P_cont_pecten_10319	Contig19285					EKC33782	0	6.89e-08	3							LotgiP153685	1e-12	3
N_cont_pecten_103193	Hem_stim_vivo_l1_1_(paired)_contig_37908
P_cont_pecten_103193	Hem_stim_vivo_l1_1_(paired)_contig_37908
N_cont_pecten_10320	Contig19286					EKC36338	Anaphase-promoting complex subunit 4 [Source:UniProtKB/TrEMBL;Acc:K1QRG2]	1.56e-34	-3	CapteP221305	1e-20	-3				LotgiP162090	1e-32	-3				ENSGACP00000018689	2e-06	-3
N_cont_pecten_103200	Hem_stim_vivo_l1_1_(paired)_contig_3792
P_cont_pecten_103200	Hem_stim_vivo_l1_1_(paired)_contig_3792
P_cont_pecten_103209	Hem_stim_vivo_l1_1_(paired)_contig_37935	Q9NP78	ATP-binding cassette sub-family B member 9 (ATP-binding cassette transporter 9) (ABC transporter 9 protein) (hABCB9) (TAP-like protein) (TAPL)	2.15e-20	3	EKC29777	ATP-binding cassette sub-family B member 10, mitochondrial [Source:UniProtKB/TrEMBL;Acc:K1PZW7]	2.14e-14	3	CapteP6286	9e-23	3	SPU_026825-tr	2e-18	3	LotgiP179605	1e-20	3	FBpp0070078	9e-08	3	ENSGACP00000006884	2e-22	3	EDO45926	1e-17	3	ENSP00000441086	1e-20	3	ENSDARP00000073110	7e-22	3
N_cont_pecten_103210	Hem_stim_vivo_l1_1_(paired)_contig_37936					EKC34083	Tripartite motif-containing protein 54 [Source:UniProtKB/TrEMBL;Acc:K1QJZ4]	9.78e-41	-1
P_cont_pecten_103221	Hem_stim_vivo_l1_1_(paired)_contig_37961	Q9H707	Zinc finger protein 552	1.39e-21	3	EKC34294	0	1.46e-21	3	CapteP104598	4e-19	3	SPU_024953-tr	3e-20	3	LotgiP109758	1e-21	3	FBpp0303235	2e-20	3	ENSGACP00000011420	2e-19	3	EDO30148	5e-21	3	ENSP00000375582	6e-22	3	ENSDARP00000128881	8e-23	3
N_cont_pecten_103223	Hem_stim_vivo_l1_1_(paired)_contig_37966	P12821	Angiotensin-converting enzyme (ACE) (EC 3.2.1.-) (EC 3.4.15.1) (Dipeptidyl carboxypeptidase I) (Kininase II) (CD antigen CD143) [Cleaved into: Angiotensin-converting enzyme, soluble form]	1.81e-27	-1	EKC36585	Angiotensin-converting enzyme [Source:UniProtKB/TrEMBL;Acc:K1R5X4]	2.09e-34	-1	CapteP166512	1e-26	-1	SPU_021352-tr	6e-26	-1	LotgiP118685	6e-34	-1	FBpp0079297	3e-23	-1	ENSGACP00000013107	4e-24	-1	EDO35659	5e-22	-1	ENSP00000462909	1e-28	-1	ENSDARP00000099084	4e-23	-1
N_cont_pecten_103229	Hem_stim_vivo_l1_1_(paired)_contig_37974	Q8BYF6	Sodium-coupled monocarboxylate transporter 1 (Electrogenic sodium monocarboxylate cotransporter) (Solute carrier family 5 member 8)	8.65e-18	-3	EKC23835	Sodium-dependent multivitamin transporter [Source:UniProtKB/TrEMBL;Acc:K1Q4M4]	2.55e-26	-3	CapteP196722	4e-14	-3	SPU_011566-tr	1e-14	-3	LotgiP160120	8e-25	-3	FBpp0085617	1e-09	-3	ENSGACP00000007041	7e-14	-3	EDO38649	1e-08	-3	ENSP00000461697	2e-15	-3	ENSDARP00000030637	2e-12	-3
P_cont_pecten_10323	Contig19289	Q96LT7	Protein C9orf72	3.23e-15	3	EKC29203	0	2.96e-11	3	CapteP180194	1e-16	3	SPU_023156-tr	2e-08	3	LotgiP232306	5e-30	3				ENSGACP00000007369	6e-15	3	EDO36091	7e-20	3	ENSP00000369331	2e-16	3	ENSDARP00000107314	3e-15	3
P_cont_pecten_103230	Hem_stim_vivo_l1_1_(paired)_contig_37975	Q9XT77	Sodium-dependent multivitamin transporter (Na(+)-dependent multivitamin transporter) (Solute carrier family 5 member 6)	5.24e-30	3	EKC38636	Sodium-dependent multivitamin transporter [Source:UniProtKB/TrEMBL;Acc:K1RV70]	1.93e-43	3	CapteP178364	5e-34	3	SPU_012573-tr	3e-28	3	LotgiP160120	2e-34	3	FBpp0085617	3e-25	3	ENSGACP00000007041	2e-27	3	EDO40314	1e-29	3	ENSP00000384853	4e-29	3	ENSDARP00000030637	6e-29	3
N_cont_pecten_103243	Hem_stim_vivo_l1_1_(paired)_contig_38006	Q9VCA2	Organic cation transporter protein	2.72e-09	-2	EKC21823	Organic cation transporter protein [Source:UniProtKB/TrEMBL;Acc:K1PJJ4]	1.67e-31	-2	CapteP62237	6e-06	-2	SPU_016185-tr	8e-09	-2	LotgiP106549	3e-27	-2	FBpp0083983	7e-10	-2	ENSGACP00000011087	6e-08	-2							ENSDARP00000129090	2e-09	-2
P_cont_pecten_10327	Contig19292	Q9VQU9	Protein bowel (Brother of odd with entrails limited)	2.82e-09	2	EKC40882	0	7.05e-10	2	CapteP88241	1e-08	2	SPU_026390-tr	8e-11	2	LotgiP85378	2e-08	2	FBpp0077182	3e-10	2	ENSGACP00000004374	2e-09	2	EDO42660	2e-08	2	ENSP00000345140	1e-09	2	ENSDARP00000084051	4e-10	2
P_cont_pecten_103278	Hem_stim_vivo_l1_1_(paired)_contig_38078	Q5U504	Kelch-like protein 40 (Kelch repeat and BTB domain-containing protein 5)	3.56e-19	1	EKC18914	Kelch-like protein 24 [Source:UniProtKB/TrEMBL;Acc:K1PJ13]	1.34e-29	1	CapteP151321	4e-19	1	SPU_025640-tr	9e-17	1	LotgiP190348	7e-28	1	FBpp0303454	5e-18	1	ENSGACP00000009760	5e-19	1	EDO34872	1e-15	1	ENSP00000343930	4e-19	1	ENSDARP00000083483	1e-18	1
N_cont_pecten_103292	Hem_stim_vivo_l1_1_(paired)_contig_38105
P_cont_pecten_103292	Hem_stim_vivo_l1_1_(paired)_contig_38105
P_cont_pecten_1033	Contig10927	Q91VB4	Hermansky-Pudlak syndrome 3 protein homolog (Cocoa protein)	7.68e-24	3	EKC38255	Hermansky-Pudlak syndrome 3 protein [Source:UniProtKB/TrEMBL;Acc:K1RAK2]	3.15e-19	3				SPU_008441-tr	6e-24	3							ENSGACP00000007966	7e-22	3	EDO38476	5e-10	3	ENSP00000296051	1e-23	3	ENSDARP00000018977	3e-24	3
N_cont_pecten_103301	Hem_stim_vivo_l1_1_(paired)_contig_38128	O75330	Hyaluronan mediated motility receptor (Intracellular hyaluronic acid-binding protein) (Receptor for hyaluronan-mediated motility) (CD antigen CD168)	8.03e-07	-1	EKC30987	Hyaluronan mediated motility receptor [Source:UniProtKB/TrEMBL;Acc:K1Q3E1]	3.93e-23	-1	CapteP225606	4e-10	-1	SPU_013686-tr	7e-14	-1							ENSGACP00000024449	5e-08	-1				ENSP00000377492	2e-07	-1	ENSDARP00000037730	5e-09	-1
N_cont_pecten_103304	Hem_stim_vivo_l1_1_(paired)_contig_38132					EKC27885	0	2.64e-15	-2	CapteP205365	6e-16	-2
P_cont_pecten_10331	Contig19296	G5EGQ5	Mblk-1-related factor 1	8.19e-07	2					CapteP223930	3e-13	2	SPU_017539-tr	5e-14	2	LotgiP165552	2e-07	2				ENSGACP00000007947	1e-15	2
N_cont_pecten_103325	Hem_stim_vivo_l1_1_(paired)_contig_38164	Q15813	Tubulin-specific chaperone E (Tubulin-folding cofactor E)	7.61e-13	-2					CapteP163437	8e-20	-2	SPU_004522-tr	6e-15	-2	LotgiP189635	4e-30	-2	FBpp0085327	8e-09	-2							ENSP00000439170	4e-13	-2	ENSDARP00000121063	9e-12	-2
P_cont_pecten_103329	Hem_stim_vivo_l1_1_(paired)_contig_38173	Q5U508	Tubulin-specific chaperone E (Tubulin-folding cofactor E)	1.8e-23	1	EKC43072	Dynactin subunit 1 [Source:UniProtKB/TrEMBL;Acc:K1R1G4]	5.93e-08	1	CapteP163437	1e-17	1	SPU_004522-tr	9e-19	1	LotgiP189635	2e-25	1	FBpp0085327	1e-21	1	ENSGACP00000026053	3e-19	1	EDO30218	2e-07	1	ENSP00000384571	9e-21	1	ENSDARP00000106604	1e-21	1
P_cont_pecten_10333	Contig19298					EKC30344	Protein kinase kin1 [Source:UniProtKB/TrEMBL;Acc:K1QGS6]	2.69e-23	1
N_cont_pecten_103330	Hem_stim_vivo_l1_1_(paired)_contig_38179
P_cont_pecten_103330	Hem_stim_vivo_l1_1_(paired)_contig_38179
N_cont_pecten_10334	Contig19299					EKC29042	0	1.14e-62	-3	CapteP209186	8e-06	-3
P_cont_pecten_10335	Contig193	A5PMU4	Ankyrin repeat and sterile alpha motif domain-containing protein 1B	5e-88	1	EKC31585	Ankyrin repeat and sterile alpha motif domain-containing protein 1B [Source:UniProtKB/TrEMBL;Acc:K1QRW9]	3.54e-132	1	CapteP182619	3e-88	1	SPU_025058-tr	1e-88	1	LotgiP82148	2e-141	1	FBpp0290307	8e-55	1	ENSGACP00000026218	1e-86	1	EDO43144	2e-66	1	ENSP00000448744	7e-93	1	ENSDARP00000025800	4e-89	1
P_cont_pecten_103350	Hem_stim_vivo_l1_1_(paired)_contig_38221	Q8R4R6	Nucleoporin NUP53 (35 kDa nucleoporin) (Mitotic phosphoprotein 44) (MP-44) (Nuclear pore complex protein Nup53) (Nucleoporin Nup35)	2.59e-33	1	EKC25052	Nucleoporin NUP53 [Source:UniProtKB/TrEMBL;Acc:K1PM55]	7.37e-10	1	CapteP171777	5e-35	1	SPU_020196-tr	6e-30	1	LotgiP103386	2e-35	1	FBpp0074372	5e-09	1	ENSGACP00000010852	8e-35	1	EDO31992	4e-33	1	ENSP00000387305	1e-32	1	ENSDARP00000123351	6e-33	1
P_cont_pecten_103353	Hem_stim_vivo_l1_1_(paired)_contig_38228	Q9WU70	Syntaxin-binding protein 5 (Lethal(2) giant larvae protein homolog 3) (Tomosyn-1)	4.23e-20	2	EKC32627	Syntaxin-binding protein 5 [Source:UniProtKB/TrEMBL;Acc:K1Q7B3]	9.24e-34	2	CapteP91323	2e-26	2				LotgiP154747	1e-28	2	FBpp0073512	7e-15	2	ENSGACP00000009853	3e-20	2				ENSP00000356450	3e-19	2	ENSDARP00000119109	8e-22	2
P_cont_pecten_103358	Hem_stim_vivo_l1_1_(paired)_contig_38233	Q5FWV6	Transmembrane protein 120A	6.89e-33	3	EKC31401	0	3.53e-11	3	CapteP179894	1e-36	3	SPU_010671-tr	2e-23	3	LotgiP239543	4e-44	3	FBpp0089092	8e-26	3	ENSGACP00000010193	2e-34	3	EDO37687	2e-16	3	ENSP00000442105	3e-29	3	ENSDARP00000048830	6e-32	3
N_cont_pecten_10336	Contig1930
P_cont_pecten_10336	Contig1930
N_cont_pecten_10337	Contig19300	O02467	N(4)-(Beta-N-acetylglucosaminyl)-L-asparaginase (EC 3.5.1.26) (Aspartylglucosaminidase) (AGA) (Glycosylasparaginase) (N4-(N-acetyl-beta-glucosaminyl)-L-asparagine amidase) [Cleaved into: Glycosylasparaginase alpha chain; Glycosylasparaginase beta chain] (Fragment)	4.74e-80	-1	EKC18130	N(4)-(Beta-N-acetylglucosaminyl)-L-asparaginase [Source:UniProtKB/TrEMBL;Acc:K1PNR7]	1.65e-96	-1	CapteP154100	1e-76	-1	SPU_004216-tr	2e-37	-1	LotgiP218839	6e-91	-1	FBpp0087612	1e-76	-1	ENSGACP00000021845	9e-75	-1	EDO49709	9e-87	-1	ENSP00000264595	5e-70	-1	ENSDARP00000015588	2e-82	-1
P_cont_pecten_103386	Hem_stim_vivo_l1_1_(paired)_contig_38284	Q810B6	Rabankyrin-5 (Rank-5) (Ankyrin repeat and FYVE domain-containing protein 1) (Ankyrin repeats hooked to a zinc finger motif)	6.01e-64	3	EKC26711	Ankyrin repeat and FYVE domain-containing protein 1 [Source:UniProtKB/TrEMBL;Acc:K1QYV4]	1.01e-118	3	CapteP133964	1e-10	3	SPU_024172-tr	3e-46	3	LotgiP98844	1e-08	3	FBpp0112714	1e-35	3	ENSGACP00000026721	5e-65	3	EDO39873	1e-63	3	ENSP00000343362	1e-63	3	ENSDARP00000080972	8e-67	3
N_cont_pecten_103409	Hem_stim_vivo_l1_1_(paired)_contig_3833
P_cont_pecten_103409	Hem_stim_vivo_l1_1_(paired)_contig_3833
N_cont_pecten_103413	Hem_stim_vivo_l1_1_(paired)_contig_38335
P_cont_pecten_103413	Hem_stim_vivo_l1_1_(paired)_contig_38335
P_cont_pecten_103417	Hem_stim_vivo_l1_1_(paired)_contig_38341	O95263	High affinity cAMP-specific and IBMX-insensitive 3',5'-cyclic phosphodiesterase 8B (HsPDE8B) (EC 3.1.4.53) (Cell proliferation-inducing gene 22 protein)	1.19e-49	3	EKC27164	High affinity cAMP-specific and IBMX-insensitive 3',5'-cyclic phosphodiesterase 8B [Source:UniProtKB/TrEMBL;Acc:K1Q7B4]	3e-76	3	CapteP201790	8e-39	3	SPU_018170-tr	9e-30	3	LotgiP126656	1e-63	3	FBpp0291340	7e-18	3	ENSGACP00000019838	3e-47	3	EDO32142	2e-41	3	ENSP00000345646	7e-50	3	ENSDARP00000087771	4e-45	3
P_cont_pecten_103424	Hem_stim_vivo_l1_1_(paired)_contig_38351	Q7T293	Protein SDE2 homolog	2.54e-12	3	EKC25682	UPF0667 protein C1orf55-like protein [Source:UniProtKB/TrEMBL;Acc:K1PNQ2]	3.52e-12	3	CapteP21598	1e-09	3	SPU_025032-tr	5e-13	3	LotgiP138644	1e-13	3	FBpp0078400	1e-08	3	ENSGACP00000010505	1e-09	3	EDO33018	2e-09	3	ENSP00000362110	1e-08	3	ENSDARP00000043773	7e-13	3
N_cont_pecten_103427	Hem_stim_vivo_l1_1_(paired)_contig_38356	Q91VW5	Golgin subfamily A member 4 (tGolgin-1)	5.32e-15	-3								SPU_028020-tr	4e-11	-3	LotgiP138720	1e-17	-3				ENSGACP00000007108	4e-13	-3				ENSP00000349305	1e-15	-3
N_cont_pecten_10343	Contig19306	Q8TD30	Alanine aminotransferase 2 (ALT2) (EC 2.6.1.2) (Glutamate pyruvate transaminase 2) (GPT 2) (Glutamic--alanine transaminase 2) (Glutamic--pyruvic transaminase 2)	4.41e-24	-1	EKC33627	Alanine aminotransferase 2 [Source:UniProtKB/TrEMBL;Acc:K1QAF3]	1.52e-36	-1	CapteP162690	2e-30	-1	SPU_024970-tr	1e-28	-1	LotgiP114341	2e-32	-1	FBpp0073600	1e-26	-1	ENSGACP00000022809	2e-24	-1	EDO30450	1e-25	-1	ENSP00000345282	9e-25	-1	ENSDARP00000104098	6e-25	-1
P_cont_pecten_103433	Hem_stim_vivo_l1_1_(paired)_contig_38366	Q9GZR5	Elongation of very long chain fatty acids protein 4 (EC 2.3.1.199) (3-keto acyl-CoA synthase ELOVL4) (ELOVL fatty acid elongase 4) (ELOVL FA elongase 4) (Very long chain 3-ketoacyl-CoA synthase 4) (Very long chain 3-oxoacyl-CoA synthase 4)	1.23e-51	1	EKC25061	Elongation of very long chain fatty acids protein 4 [Source:UniProtKB/TrEMBL;Acc:K1QU72]	2.79e-46	1	CapteP214636	1e-55	1	SPU_020397-tr	2e-45	1	LotgiP214031	2e-57	1	FBpp0112074	2e-41	1	ENSGACP00000017573	3e-51	1	EDO48664	4e-43	1	ENSP00000358831	4e-51	1	ENSDARP00000056327	3e-49	1
N_cont_pecten_103434	Hem_stim_vivo_l1_1_(paired)_contig_38367	Q8VDI9	Alpha-1,2-mannosyltransferase ALG9 (EC 2.4.1.259) (EC 2.4.1.261) (Asparagine-linked glycosylation protein 9 homolog) (Disrupted in bipolar disorder protein 1 homolog) (Dol-P-Man:Man(6)GlcNAc(2)-PP-Dol alpha-1,2-mannosyltransferase) (Dol-P-Man:Man(8)GlcNAc(2)-PP-Dol alpha-1,2-mannosyltransferase)	5.87e-33	-2	EKC43059	Alpha-1,2-mannosyltransferase ALG9 [Source:UniProtKB/TrEMBL;Acc:K1RH37]	4.84e-44	-2	CapteP107850	9e-06	-2	SPU_016913-tr	9e-36	-2	LotgiP114104	5e-34	-2	FBpp0084183	1e-23	-2	ENSGACP00000027297	5e-36	-2	EDO35244	9e-30	-2	ENSP00000482975	3e-34	-2	ENSDARP00000017149	8e-35	-2
N_cont_pecten_10344	Contig19307	Q7Q6Y4	Mediator of RNA polymerase II transcription subunit 20 (Mediator complex subunit 20)	8.21e-59	-2	EKC34387	Mediator of RNA polymerase II transcription subunit 20 [Source:UniProtKB/TrEMBL;Acc:K1QC08]	3.21e-95	-2	CapteP220200	1e-57	-2	SPU_018497-tr	3e-34	-2	LotgiP153713	2e-79	-2	FBpp0079166	1e-46	-2	ENSGACP00000001367	6e-52	-2	EDO45424	6e-45	-2	ENSP00000265350	3e-51	-2	ENSDARP00000117412	1e-49	-2
N_cont_pecten_10345	Contig19308	P0C6Y7	Histone-lysine N-methyltransferase PRDM9 (EC 2.1.1.43) (PR domain zinc finger protein 9) (PR domain-containing protein 9)	9.15e-32	-2	EKC19028	0	1.23e-33	-2	CapteP135345	3e-33	-2	SPU_006637-tr	8e-33	-2	LotgiP180523	4e-36	-2	FBpp0070465	3e-28	-2	ENSGACP00000012116	3e-30	-2	EDO35796	3e-31	-2	ENSP00000349882	1e-31	-2	ENSDARP00000107544	2e-34	-2
P_cont_pecten_10346	Contig19309	Q53G44	Interferon-induced protein 44-like	1.15e-25	1	EKC32695	Interferon-induced protein 44-like protein [Source:UniProtKB/TrEMBL;Acc:K1QUS6]	4.92e-64	1							LotgiP119118	6e-53	1				ENSGACP00000010545	7e-37	1	EDO47605	1e-38	1	ENSP00000359787	2e-26	1	ENSDARP00000096226	1e-37	1
N_cont_pecten_103463	Hem_stim_vivo_l1_1_(paired)_contig_38424	Q9BXB5	Oxysterol-binding protein-related protein 10 (ORP-10) (OSBP-related protein 10)	7.54e-46	-2	EKC32701	Oxysterol-binding protein [Source:UniProtKB/TrEMBL;Acc:K1RF29]	4.85e-56	-2	CapteP227574	4e-52	-2	SPU_019940-tr	4e-41	-2	LotgiP152778	3e-53	-2	FBpp0291386	6e-30	-2	ENSGACP00000005781	4e-47	-2	EDO47800	1e-41	-2	ENSP00000416078	1e-46	-2	ENSDARP00000112854	6e-45	-2
N_cont_pecten_103464	Hem_stim_vivo_l1_1_(paired)_contig_38427	Q60755	Calcitonin receptor (CT-R)	2.73e-12	-1	EKC23584	Calcitonin receptor [Source:UniProtKB/TrEMBL;Acc:K1PX27]	2.63e-28	-1	CapteP221530	2e-22	-1	SPU_018312-tr	1e-08	-1	LotgiP236973	8e-22	-1	FBpp0073584	3e-11	-1	ENSGACP00000019688	5e-12	-1				ENSP00000389295	7e-12	-1	ENSDARP00000111592	1e-11	-1
P_cont_pecten_103466	Hem_stim_vivo_l1_1_(paired)_contig_38431	Q96JI7	Spatacsin (Colorectal carcinoma-associated protein) (Spastic paraplegia 11 protein)	6.26e-08	2	EKC32182	Spatacsin [Source:UniProtKB/TrEMBL;Acc:K1Q6A0]	1.46e-19	2							LotgiP157467	3e-14	2										ENSP00000445278	4e-08	2
P_cont_pecten_103467	Hem_stim_vivo_l1_1_(paired)_contig_38432	P58749	Transmembrane 6 superfamily member 1	1.9e-15	2	EKC27969	Transmembrane 6 superfamily member 2 [Source:UniProtKB/TrEMBL;Acc:K1Q9F9]	3.59e-15	2				SPU_016378-tr	4e-15	2							ENSGACP00000019874	2e-10	2				ENSP00000454275	9e-16	2	ENSDARP00000118571	4e-11	2
N_cont_pecten_103469	Hem_stim_vivo_l1_1_(paired)_contig_38434	O45782	Arrestin domain-containing protein 17 (Calcineurin-interacting protein 1)	3.63e-13	-1	EKC39801	Arrestin domain-containing protein 3 [Source:UniProtKB/TrEMBL;Acc:K1RXR0]	1.26e-18	-1	CapteP173828	1e-15	-1	SPU_021156-tr	9e-12	-1	LotgiP227841	5e-16	-1	FBpp0081159	1e-16	-1	ENSGACP00000013710	9e-09	-1	EDO35769	4e-16	-1	ENSP00000222250	3e-10	-1	ENSDARP00000098075	7e-09	-1
P_cont_pecten_10347	Contig1931	Q09575	Uncharacterized protein K02A2.6	1.96e-23	1	EKC28956	0	4.5e-23	1	CapteP30130	1e-18	1	SPU_027665-tr	2e-94	1	LotgiP105111	7e-07	1				ENSGACP00000007824	3e-09	1	EDO46126	4e-12	1				ENSDARP00000110119	1e-58	1
N_cont_pecten_103481	Hem_stim_vivo_l1_1_(paired)_contig_3845
P_cont_pecten_103481	Hem_stim_vivo_l1_1_(paired)_contig_3845
N_cont_pecten_103483	Hem_stim_vivo_l1_1_(paired)_contig_38453	Q9NUJ3	T-complex protein 11-like protein 1	1.31e-36	-3	EKC19363	T-complex protein 11-like protein 1 [Source:UniProtKB/TrEMBL;Acc:K1PCV7]	2.78e-45	-3	CapteP97119	1e-39	-3	SPU_023788-tr	6e-08	-3	LotgiP106210	2e-40	-3	FBpp0070786	2e-18	-3	ENSGACP00000006449	5e-31	-3	EDO43678	2e-23	-3	ENSP00000395070	9e-37	-3	ENSDARP00000045658	1e-32	-3
N_cont_pecten_103488	Hem_stim_vivo_l1_1_(paired)_contig_38460	Q9CR42	Ankyrin repeat domain-containing protein 1 (Cardiac ankyrin repeat protein)	2.07e-11	-3	EKC34677	Ankyrin-1 [Source:UniProtKB/TrEMBL;Acc:K1QCS6]	1.46e-10	-3	CapteP184553	5e-10	-3	SPU_021647-tr	5e-12	-3	LotgiP168525	4e-10	-3	FBpp0306187	1e-09	-3	ENSGACP00000011198	1e-11	-3	EDO27038	5e-11	-3	ENSP00000360762	9e-11	-3	ENSDARP00000093117	1e-12	-3
P_cont_pecten_103496	Hem_stim_vivo_l1_1_(paired)_contig_38479	O43847	Nardilysin (EC 3.4.24.61) (N-arginine dibasic convertase) (NRD convertase) (NRD-C) (Nardilysin convertase)	1.35e-47	1	EKC20263	Nardilysin [Source:UniProtKB/TrEMBL;Acc:K1PF88]	4.56e-45	1	CapteP222953	1e-37	1	SPU_020494-tr	7e-38	1	LotgiP233049	3e-46	1	FBpp0271781	3e-15	1	ENSGACP00000013134	8e-46	1	EDO31509	7e-33	1	ENSP00000442262	2e-47	1	ENSDARP00000084540	5e-49	1
N_cont_pecten_103497	Hem_stim_vivo_l1_1_(paired)_contig_3848
P_cont_pecten_103497	Hem_stim_vivo_l1_1_(paired)_contig_3848
P_cont_pecten_103501	Hem_stim_vivo_l1_1_(paired)_contig_38486	Q3KQV3	Zinc finger protein 792	9.73e-07	2	EKC24385	Zinc finger and SCAN domain-containing protein 5C [Source:UniProtKB/TrEMBL;Acc:K1Q651]	6.47e-15	2	CapteP178633	3e-08	2	SPU_017656-tr	5e-07	2							ENSGACP00000014709	7e-06	2	EDO41082	9e-06	2	ENSP00000385099	6e-07	2	ENSDARP00000112072	2e-07	2
N_cont_pecten_103506	Hem_stim_vivo_l1_1_(paired)_contig_3850
P_cont_pecten_103506	Hem_stim_vivo_l1_1_(paired)_contig_3850
P_cont_pecten_103509	Hem_stim_vivo_l1_1_(paired)_contig_38503	Q8WV37	Zinc finger protein 480	1.48e-10	2	EKC20867	Interferon regulatory factor 2 [Source:UniProtKB/TrEMBL;Acc:K1PAP6]	8.5e-39	2	CapteP4919	8e-09	2	SPU_028679-tr	1e-08	2	LotgiP155751	4e-09	2	FBpp0084725	6e-09	2	ENSGACP00000006991	2e-10	2	EDO44303	7e-09	2	ENSP00000335670	1e-10	2	ENSDARP00000120598	6e-09	2
P_cont_pecten_10351	Contig19313	Q9BZH6	WD repeat-containing protein 11 (Bromodomain and WD repeat-containing protein 2) (WD repeat-containing protein 15)	0	3	EKC31285	Bromodomain and WD repeat-containing protein 2 [Source:UniProtKB/TrEMBL;Acc:K1QQX6]	0	3	CapteP162101	0	3	SPU_004988-tr	0	3	LotgiP140712	0	3				ENSGACP00000004525	0	3	EDO36880	0	3	ENSP00000263461	0	3	ENSDARP00000102548	0	3
N_cont_pecten_103511	Hem_stim_vivo_l1_1_(paired)_contig_38508	Q91W96	Anaphase-promoting complex subunit 4 (APC4) (Cyclosome subunit 4)	2.4e-08	-1	EKC36338	Anaphase-promoting complex subunit 4 [Source:UniProtKB/TrEMBL;Acc:K1QRG2]	6.65e-34	-1	CapteP103123	5e-14	-1	SPU_021195-tr	4e-15	-1	LotgiP232820	3e-23	-1				ENSGACP00000018686	1e-10	-1				ENSP00000318775	2e-08	-1	ENSDARP00000040775	4e-10	-1
N_cont_pecten_10352	Contig19314	Q6ZRR7	Leucine-rich repeat-containing protein 9	1.18e-45	-1	EKC38454	Leucine-rich repeat-containing protein 9 [Source:UniProtKB/TrEMBL;Acc:K1R4J9]	1.36e-71	-1	CapteP137449	3e-52	-1	SPU_005309-tr	5e-59	-1	LotgiP155146	2e-60	-1	FBpp0082877	1e-06	-1	ENSGACP00000011089	2e-38	-1	EDO31771	6e-52	-1	ENSP00000454848	1e-45	-1	ENSDARP00000097768	3e-30	-1
N_cont_pecten_103530	Hem_stim_vivo_l1_1_(paired)_contig_38539	P21953	2-oxoisovalerate dehydrogenase subunit beta, mitochondrial (EC 1.2.4.4) (Branched-chain alpha-keto acid dehydrogenase E1 component beta chain) (BCKDE1B) (BCKDH E1-beta)	5.38e-75	-2	EKC31869	2-oxoisovalerate dehydrogenase subunit beta, mitochondrial [Source:UniProtKB/TrEMBL;Acc:K1QL54]	2.5e-87	-2	CapteP225843	2e-83	-2	SPU_008970-tr	5e-75	-2	LotgiP178544	7e-71	-2	FBpp0291601	2e-72	-2	ENSGACP00000006900	2e-73	-2	EDO29237	1e-74	-2	ENSP00000318351	3e-74	-2	ENSDARP00000076508	3e-75	-2
N_cont_pecten_103534	Hem_stim_vivo_l1_1_(paired)_contig_38549	A0AVT1	Ubiquitin-like modifier-activating enzyme 6 (Ubiquitin-activating enzyme 6) (EC 6.2.1.45) (Monocyte protein 4) (MOP-4) (Ubiquitin-activating enzyme E1-like protein 2) (E1-L2)	1.21e-42	-1	EKC24351	Ubiquitin-like modifier-activating enzyme 6 [Source:UniProtKB/TrEMBL;Acc:K1QRZ2]	3.11e-50	-1	CapteP224089	4e-49	-1	SPU_004630-tr	5e-46	-1	LotgiP232383	2e-39	-1	FBpp0087583	1e-26	-1	ENSGACP00000021237	1e-37	-1	EDO38775	2e-39	-1	ENSP00000399234	6e-44	-1	ENSDARP00000102515	2e-40	-1
P_cont_pecten_103537	Hem_stim_vivo_l1_1_(paired)_contig_38558																								EDO39927	3e-10	1
P_cont_pecten_10354	Contig19316	Q9Y4A5	Transformation/transcription domain-associated protein (350/400 kDa PCAF-associated factor) (PAF350/400) (STAF40) (Tra1 homolog)	0	1	EKC20853	Transformation/transcription domain-associated protein [Source:UniProtKB/TrEMBL;Acc:K1PGX4]	0	1	CapteP225574	0	1	SPU_000865-tr	0	1	LotgiP140434	4e-107	1	FBpp0085431	9e-173	1	ENSGACP00000012325	0	1	EDO30017	8e-58	1	ENSP00000403708	0	1	ENSDARP00000110252	0	1
N_cont_pecten_103541	Hem_stim_vivo_l1_1_(paired)_contig_38565									CapteP191645	4e-06	-1	SPU_011618-tr	6e-10	-1	LotgiP163776	1e-09	-1							EDO32169	9e-10	-1
P_cont_pecten_10355	Contig19317					EKC20350	Zinc transporter ZIP14 [Source:UniProtKB/TrEMBL;Acc:K1PVN3]	9.08e-39	2							LotgiP122739	1e-08	2
N_cont_pecten_103550	Hem_stim_vivo_l1_1_(paired)_contig_38577	Q558Z0	Probable arginine--tRNA ligase, cytoplasmic (EC 6.1.1.19) (Arginyl-tRNA synthetase) (ArgRS)	1.51e-23	-2					CapteP220944	8e-18	-2	SPU_017674-tr	3e-25	-2	LotgiP163540	6e-24	-2	FBpp0081249	1e-10	-2	ENSGACP00000010890	4e-23	-2				ENSP00000358549	2e-20	-2	ENSDARP00000095377	1e-23	-2
P_cont_pecten_10356	Contig19318	P55260	Annexin A4 (36 kDa zymogen granule membrane-associated protein) (ZAP36) (Annexin IV) (Annexin-4) (Lipocortin IV)	2.2e-47	3	EKC40740	Annexin [Source:UniProtKB/TrEMBL;Acc:K1RH12]	8.42e-61	3	CapteP164839	6e-41	3	SPU_019139-tr	3e-36	3	LotgiP234258	5e-43	3	FBpp0088986	8e-37	3	ENSGACP00000011622	1e-48	3	EDO32043	1e-40	3	ENSP00000386756	6e-46	3	ENSDARP00000019120	1e-49	3
P_cont_pecten_10357	Contig19319												SPU_010476-tr	4e-07	3	LotgiP175635	9e-26	3
P_cont_pecten_103573	Hem_stim_vivo_l1_1_(paired)_contig_3862					EKC41156	Hemicentin-1 [Source:UniProtKB/TrEMBL;Acc:K1S1L6]	2.07e-06	1	CapteP186033	7e-07	1				LotgiP175248	2e-06	1							EDO40139	7e-07	1
P_cont_pecten_103582	Hem_stim_vivo_l1_1_(paired)_contig_3863	Q8WZ42	Titin (EC 2.7.11.1) (Connectin) (Rhabdomyosarcoma antigen MU-RMS-40.14)	2.49e-06	2	EKC27403	Titin [Source:UniProtKB/TrEMBL;Acc:K1Q0F6]	2.1e-06	2	CapteP228638	6e-08	1	SPU_008435-tr	7e-06	1							ENSGACP00000000362	2e-09	2	EDO29640	4e-07	1	ENSP00000467141	5e-07	2	ENSDARP00000107866	9e-08	2
N_cont_pecten_103597	Hem_stim_vivo_l1_1_(paired)_contig_38669	P10394	Retrovirus-related Pol polyprotein from transposon 412 [Includes: Protease (EC 3.4.23.-); Reverse transcriptase (EC 2.7.7.49); Endonuclease]	2.6e-11	-3								SPU_008424-tr	5e-26	-3	LotgiP173142	9e-08	-3							EDO31017	9e-08	-3				ENSDARP00000110119	2e-19	-3
N_cont_pecten_1036	Contig1093
P_cont_pecten_1036	Contig1093
N_cont_pecten_103608	Hem_stim_vivo_l1_1_(paired)_contig_38690	Q5U5D4	WD repeat-containing protein mio-A	5.15e-27	-1	EKC31849	WD repeat-containing protein mio [Source:UniProtKB/TrEMBL;Acc:K1QL39]	2.26e-12	-1	CapteP157856	2e-26	-1	SPU_018456-tr	7e-15	-1	LotgiP174927	7e-32	-1	FBpp0077507	2e-06	-1	ENSGACP00000017053	1e-26	-1				ENSP00000413050	4e-27	-1	ENSDARP00000109722	2e-25	-1
N_cont_pecten_103613	Hem_stim_vivo_l1_1_(paired)_contig_38712	Q8K010	5-oxoprolinase (EC 3.5.2.9) (5-oxo-L-prolinase) (5-OPase) (Pyroglutamase)	3.86e-54	-1	EKC30857	5-oxoprolinase [Source:UniProtKB/TrEMBL;Acc:K1Q333]	2.01e-59	-1	CapteP176070	3e-60	-1	SPU_004892-tr	2e-58	-1	LotgiP134918	2e-47	-1	FBpp0071743	3e-59	-1	ENSGACP00000003326	9e-59	-1				ENSP00000480476	1e-53	-1	ENSDARP00000066358	8e-56	-1
P_cont_pecten_10363	Contig19324					EKC32643	0	6.39e-10	2	CapteP90967	1e-06	2	SPU_022863-tr	7e-08	2				FBpp0289358	1e-06	2	ENSGACP00000022209	7e-06	2							ENSDARP00000050444	3e-06	2
N_cont_pecten_103631	Hem_stim_vivo_l1_1_(paired)_contig_3874
P_cont_pecten_103631	Hem_stim_vivo_l1_1_(paired)_contig_3874
P_cont_pecten_103635	Hem_stim_vivo_l1_1_(paired)_contig_38748	Q9JHG0	Cerebellin-3	1.1e-06	2	EKC41650	Cerebellin-3 [Source:UniProtKB/TrEMBL;Acc:K1RJ64]	3.85e-20	2							LotgiP138166	1e-11	2										ENSP00000450935	5e-07	2	ENSDARP00000120475	6e-08	2
N_cont_pecten_103636	Hem_stim_vivo_l1_1_(paired)_contig_38749
N_cont_pecten_103638	Hem_stim_vivo_l1_1_(paired)_contig_38752	Q803V3	Serine/threonine-protein phosphatase 2A regulatory subunit B'' subunit gamma	7.32e-11	-2	EKC25679	Serine/threonine-protein phosphatase 2A regulatory subunit B'' subunit gamma [Source:UniProtKB/TrEMBL;Acc:K1Q2S7]	6.08e-18	-2	CapteP161182	2e-10	-2	SPU_028531-tr	9e-12	-2	LotgiP110627	1e-14	-2				ENSGACP00000016629	1e-10	-2	EDO46756	3e-12	-2	ENSP00000450815	1e-11	-2	ENSDARP00000064553	3e-11	-2
P_cont_pecten_10365	Contig19326	Q8BLK9	Ribosomal protein S6 kinase delta-1 (S6K-delta-1) (EC 2.7.11.1) (52 kDa ribosomal protein S6 kinase)	6.25e-21	3	EKC38535	Ribosomal protein S6 kinase delta-1 [Source:UniProtKB/TrEMBL;Acc:K1RBC5]	1.55e-41	3	CapteP182282	7e-27	3	SPU_010957-tr	5e-27	3	LotgiP123756	2e-30	3	FBpp0083026	2e-07	3	ENSGACP00000013402	1e-23	3	EDO32267	5e-16	3	ENSP00000439282	1e-19	3	ENSDARP00000112754	6e-25	3
N_cont_pecten_103650	Hem_stim_vivo_l1_1_(paired)_contig_38776	Q8BGA9	Mitochondrial inner membrane protein OXA1L (Oxidase assembly 1-like protein) (OXA1-like protein)	1.08e-28	-1	EKC18542	Mitochondrial inner membrane protein OXA1L [Source:UniProtKB/TrEMBL;Acc:K1P4D1]	1.72e-16	-1	CapteP171303	2e-32	-1	SPU_021482-tr	2e-25	-1	LotgiP123644	7e-29	-1	FBpp0076000	1e-28	-1	ENSGACP00000025397	9e-26	-1	EDO47264	1e-23	-1	ENSP00000387601	3e-26	-1	ENSDARP00000091530	2e-23	-1
N_cont_pecten_103652	Hem_stim_vivo_l1_1_(paired)_contig_3878
P_cont_pecten_103652	Hem_stim_vivo_l1_1_(paired)_contig_3878
P_cont_pecten_103657	Hem_stim_vivo_l1_1_(paired)_contig_38791	Q08CX2	SH2 domain-containing protein 4A	3.03e-20	1	EKC38556	SH2 domain-containing protein 4B [Source:UniProtKB/TrEMBL;Acc:K1RV22]	7.93e-14	1	CapteP103580	1e-19	1	SPU_003702-tr	4e-22	1	LotgiP211212	5e-23	1				ENSGACP00000027319	7e-15	1				ENSP00000345295	6e-18	1	ENSDARP00000127423	7e-21	1
P_cont_pecten_103659	Hem_stim_vivo_l1_1_(paired)_contig_38795	Q54B10	NADPH oxidoreductase A (EC 1.6.-.-)	6.43e-45	3	EKC29137	NADPH oxidoreductase A [Source:UniProtKB/TrEMBL;Acc:K1PY38]	4.58e-63	3	CapteP153661	9e-24	3	SPU_006298-tr	2e-62	3	LotgiP197993	1e-19	3	FBpp0078881	6e-18	3	ENSGACP00000010198	7e-18	3	EDO39434	4e-22	3	ENSP00000412490	3e-17	3	ENSDARP00000123832	8e-18	3
N_cont_pecten_10366	Contig19327	Q9WTK3	Glycosylphosphatidylinositol anchor attachment 1 protein (GPI anchor attachment protein 1) (GAA1 protein homolog) (mGAA1)	4.75e-08	-3	EKC19732	Glycosylphosphatidylinositol anchor attachment 1 protein [Source:UniProtKB/TrEMBL;Acc:K1P7R7]	1.06e-67	-3	CapteP223994	8e-17	-3	SPU_023204-tr	3e-17	-3	LotgiP191474	3e-43	-3				ENSGACP00000023568	5e-11	-3				ENSP00000354316	5e-07	-3	ENSDARP00000104378	3e-10	-3
P_cont_pecten_103663	Hem_stim_vivo_l1_1_(paired)_contig_38807	Q2PG55	Sodium- and chloride-dependent GABA transporter 2 (GAT-2) (Solute carrier family 6 member 13)	2.19e-34	3	EKC33430	Transporter [Source:UniProtKB/TrEMBL;Acc:K1QWS5]	4.88e-48	3	CapteP142937	2e-34	3	SPU_008339-tr	7e-34	3	LotgiP115105	1e-37	3	FBpp0088909	2e-29	3	ENSGACP00000017722	1e-36	3	EDO31545	3e-33	3	ENSP00000407104	7e-35	3	ENSDARP00000088027	1e-36	3
P_cont_pecten_103664	Hem_stim_vivo_l1_1_(paired)_contig_38809	Q9Y345	Sodium- and chloride-dependent glycine transporter 2 (GlyT-2) (GlyT2) (Solute carrier family 6 member 5)	9.89e-50	2	EKC24094	Transporter [Source:UniProtKB/TrEMBL;Acc:K1PYF5]	1.49e-75	2	CapteP140091	3e-51	2	SPU_003832-tr	1e-44	2	LotgiP223675	4e-57	2	FBpp0303037	2e-45	2	ENSGACP00000004764	2e-47	2	EDO32356	2e-50	2	ENSP00000434364	6e-50	2	ENSDARP00000038666	4e-48	2
N_cont_pecten_103665	Hem_stim_vivo_l1_1_(paired)_contig_3881
P_cont_pecten_103665	Hem_stim_vivo_l1_1_(paired)_contig_3881
P_cont_pecten_103680	Hem_stim_vivo_l1_1_(paired)_contig_38844	O43847	Nardilysin (EC 3.4.24.61) (N-arginine dibasic convertase) (NRD convertase) (NRD-C) (Nardilysin convertase)	2.12e-07	2	EKC20263	Nardilysin [Source:UniProtKB/TrEMBL;Acc:K1PF88]	9.25e-11	2	CapteP222953	6e-09	2				LotgiP233049	3e-11	2	FBpp0271781	7e-07	2	ENSGACP00000004729	2e-09	2	EDO31509	1e-11	2	ENSP00000442262	1e-07	2	ENSDARP00000117031	2e-07	2
N_cont_pecten_103686	Hem_stim_vivo_l1_1_(paired)_contig_38864	Q8SPK0	Cytochrome P450 4A25 (CYPIVA25) (Fatty acid omega-hydroxylase) (Long-chain fatty acid omega-monooxygenase) (EC 1.14.13.205)	1.13e-12	-2	EKC29106	Leukotriene-B4 omega-hydroxylase 3 [Source:UniProtKB/TrEMBL;Acc:K1R5D0]	3.53e-19	-2	CapteP181976	2e-18	-2				LotgiP178560	2e-26	-2				ENSGACP00000019413	3e-09	-2	EDO47297	6e-09	-2	ENSP00000360968	3e-10	-2	ENSDARP00000022208	3e-08	-2
P_cont_pecten_10370	Contig19330	Q5RKJ1	Macrophage erythroblast attacher	4.15e-173	1	EKC39324	Macrophage erythroblast attacher [Source:UniProtKB/TrEMBL;Acc:K1R6Z2]	0	1	CapteP123183	0	1	SPU_000138-tr	5e-134	1	LotgiP117625	0	1	FBpp0084110	2e-137	1	ENSGACP00000021712	2e-171	1	EDO31713	1e-150	1	ENSP00000302830	3e-170	1	ENSDARP00000070240	2e-171	1
P_cont_pecten_103704	Hem_stim_vivo_l1_1_(paired)_contig_38898	O00463	TNF receptor-associated factor 5 (RING finger protein 84)	7.17e-09	1	EKC22057	TNF receptor-associated factor 3 [Source:UniProtKB/TrEMBL;Acc:K1PDY7]	2.88e-09	1	CapteP156814	1e-07	1	SPU_026495-tr	2e-08	1	LotgiP80399	3e-08	1				ENSGACP00000005703	1e-09	1	EDO38873	3e-10	1	ENSP00000336825	5e-09	1	ENSDARP00000016657	2e-08	1
P_cont_pecten_10371	Contig19331					EKC39104	E3 ubiquitin-protein ligase MIB2 [Source:UniProtKB/TrEMBL;Acc:K1R6G1]	7.46e-13	2				SPU_021418-tr	3e-06	2
P_cont_pecten_10372	Contig19332					EKC37404	Neuron navigator 2 [Source:UniProtKB/TrEMBL;Acc:K1R1K3]	5.01e-17	3	CapteP227561	5e-43	3	SPU_015797-tr	2e-40	3										EDO31589	2e-36	3
N_cont_pecten_103720	Hem_stim_vivo_l1_1_(paired)_contig_38928	Q9JLV6	Bifunctional polynucleotide phosphatase/kinase (DNA 5'-kinase/3'-phosphatase) (Polynucleotide kinase-3'-phosphatase) [Includes: Polynucleotide 3'-phosphatase (EC 3.1.3.32) (2'(3')-polynucleotidase); Polynucleotide 5'-hydroxyl-kinase (EC 2.7.1.78)]	6.12e-08	-2	EKC39184	Bifunctional polynucleotide phosphatase/kinase [Source:UniProtKB/TrEMBL;Acc:K1R6K9]	2.51e-36	-2	CapteP157252	2e-30	-2	SPU_003609-tr	6e-17	-2	LotgiP126696	2e-33	-2	FBpp0081343	2e-07	-2	ENSGACP00000007829	1e-10	-2	EDO31131	7e-10	-2	ENSP00000469826	3e-07	-2	ENSDARP00000122972	2e-10	-2
N_cont_pecten_10374	Contig19334	Q8BGU5	Cyclin-Y (Cyclin fold protein 1)	8.58e-124	-3	EKC38325	Cyclin-Y-like protein 1 [Source:UniProtKB/TrEMBL;Acc:K1RAR5]	0	-3	CapteP19727	5e-131	-3	SPU_015494-tr	1e-121	-3	LotgiP144585	2e-116	-3	FBpp0079843	9e-116	-3	ENSGACP00000018974	9e-120	-3	EDO49063	2e-105	-3	ENSP00000363836	1e-121	-3	ENSDARP00000087688	2e-121	-3
N_cont_pecten_103756	Hem_stim_vivo_l1_1_(paired)_contig_39
P_cont_pecten_103756	Hem_stim_vivo_l1_1_(paired)_contig_39
N_cont_pecten_103762	Hem_stim_vivo_l1_1_(paired)_contig_39007	Q5R7R6	Conserved oligomeric Golgi complex subunit 4 (COG complex subunit 4) (Component of oligomeric Golgi complex 4)	2.7e-53	-3	EKC35150	Conserved oligomeric Golgi complex subunit 4 [Source:UniProtKB/TrEMBL;Acc:K1R201]	8.77e-86	-3	CapteP225425	3e-77	-3	SPU_026357-tr	2e-60	-3	LotgiP108827	2e-74	-3	FBpp0079628	2e-37	-3	ENSGACP00000020951	2e-54	-3	EDO46453	3e-51	-3	ENSP00000315775	3e-53	-3	ENSDARP00000120328	4e-56	-3
N_cont_pecten_10377	Contig19337					EKC39264	0	7.56e-15	-1	CapteP146577	8e-15	-1				LotgiP104546	4e-18	-1
N_cont_pecten_103780	Hem_stim_vivo_l1_1_(paired)_contig_39042					EKC26258	Adenylosuccinate lyase [Source:UniProtKB/TrEMBL;Acc:K1PX07]	9.64e-13	-2	CapteP214841	3e-48	-2	SPU_016051-tr	2e-40	-2	LotgiP228841	8e-58	-2							EDO41713	5e-46	-2
P_cont_pecten_10379	Contig19339	Q6ZWR6	Nesprin-1 (Enaptin) (Myocyte nuclear envelope protein 1) (Myne-1) (Nuclear envelope spectrin repeat protein 1) (Synaptic nuclear envelope protein 1) (Syne-1)	1.42e-68	3	EKC32676	Nesprin-1 [Source:UniProtKB/TrEMBL;Acc:K1RF08]	0	3	CapteP118770	1e-103	3	SPU_013237-tr	2e-56	3	LotgiP167389	0	3	FBpp0292445	1e-137	3	ENSGACP00000015279	4e-73	3	EDO29908	4e-15	3	ENSP00000356224	3e-65	3	ENSDARP00000124184	7e-78	3
P_cont_pecten_103794	Hem_stim_vivo_l1_1_(paired)_contig_39059	Q8R1C6	Methyltransferase-like protein 22 (EC 2.1.1.-)	4.81e-09	2																							ENSP00000371345	3e-09	2
N_cont_pecten_1038	Contig10931	O75592	E3 ubiquitin-protein ligase MYCBP2 (EC 6.3.2.-) (Myc-binding protein 2) (Pam/highwire/rpm-1 protein) (Protein associated with Myc)	1.03e-20	-3	EKC41654	Putative E3 ubiquitin-protein ligase MYCBP2 [Source:UniProtKB/TrEMBL;Acc:K1RDA4]	7.71e-46	-3	CapteP195148	4e-23	-3	SPU_003792-tr	3e-08	-3	LotgiP153260	8e-43	-3	FBpp0073787	9e-17	-3	ENSGACP00000002316	1e-19	-3	EDO49099	7e-07	-3	ENSP00000349892	1e-20	-3	ENSDARP00000028785	1e-19	-3
P_cont_pecten_103802	Hem_stim_vivo_l1_1_(paired)_contig_39072	Q9H1K0	Rabenosyn-5 (110 kDa protein) (FYVE finger-containing Rab5 effector protein rabenosyn-5) (RAB effector RBSN) (Zinc finger FYVE domain-containing protein 20)	1.51e-31	1	EKC20228	Rabenosyn-5 [Source:UniProtKB/TrEMBL;Acc:K1PF64]	1.53e-63	1	CapteP181514	1e-42	1	SPU_001696-tr	1e-23	1	LotgiP217928	8e-42	1	FBpp0079203	2e-15	1	ENSGACP00000003887	4e-30	1	EDO39044	2e-29	1	ENSP00000422551	1e-31	1	ENSDARP00000114606	3e-28	1
N_cont_pecten_10381	Contig19340	P0C1X8	AP2-associated protein kinase 1 (EC 2.7.11.1) (Adaptor-associated kinase 1)	4.54e-07	-1	EKC19678	AP2-associated protein kinase 1 [Source:UniProtKB/TrEMBL;Acc:K1PDR2]	2.33e-68	-1	CapteP227866	5e-30	-1																ENSP00000478720	3e-07	-1	ENSDARP00000018789	1e-06	-1
N_cont_pecten_103812	Hem_stim_vivo_l1_1_(paired)_contig_39087	Q9NU22	Midasin (MIDAS-containing protein)	2.01e-30	-3	EKC21139	Xylulose kinase [Source:UniProtKB/TrEMBL;Acc:K1PQL8]	1.91e-31	-3	CapteP156074	3e-33	-3	SPU_009702-tr	8e-37	-3	LotgiP109875	6e-10	-3				ENSGACP00000008240	6e-28	-3				ENSP00000358400	5e-30	-3	ENSDARP00000025022	3e-29	-3
N_cont_pecten_103817	Hem_stim_vivo_l1_1_(paired)_contig_391
P_cont_pecten_103817	Hem_stim_vivo_l1_1_(paired)_contig_391
N_cont_pecten_103818	Hem_stim_vivo_l1_1_(paired)_contig_3910
P_cont_pecten_103818	Hem_stim_vivo_l1_1_(paired)_contig_3910
N_cont_pecten_103823	Hem_stim_vivo_l1_1_(paired)_contig_3911
P_cont_pecten_103823	Hem_stim_vivo_l1_1_(paired)_contig_3911
N_cont_pecten_103827	Hem_stim_vivo_l1_1_(paired)_contig_39115	Q8NFA0	Ubiquitin carboxyl-terminal hydrolase 32 (EC 3.4.19.12) (Deubiquitinating enzyme 32) (Renal carcinoma antigen NY-REN-60) (Ubiquitin thioesterase 32) (Ubiquitin-specific-processing protease 32)	1.68e-27	-1	EKC32341	Ubiquitin carboxyl-terminal hydrolase [Source:UniProtKB/TrEMBL;Acc:K1RE00]	2.44e-40	-1	CapteP129894	8e-35	-1				LotgiP153048	7e-35	-1				ENSGACP00000017905	5e-27	-1	EDO39905	7e-31	-1	ENSP00000376727	1e-27	-1	ENSDARP00000083241	2e-27	-1
P_cont_pecten_10383	Contig19342					EKC34010	Two pore calcium channel protein 1 [Source:UniProtKB/TrEMBL;Acc:K1QYW6]	3.39e-33	3							LotgiP122118	3e-16	3
P_cont_pecten_10384	Contig19343					EKC40498	0	2.18e-12	2
P_cont_pecten_103840	Hem_stim_vivo_l1_1_(paired)_contig_3914	F4JTP5	Serine/threonine-protein kinase STY46 (EC 2.7.11.1) (Serine/threonine/tyrosine-protein kinase 46)	1.61e-23	1	EKC27061	Serine/threonine-protein kinase phg2 [Source:UniProtKB/TrEMBL;Acc:K1R098]	6.18e-37	1	CapteP138535	5e-33	1	SPU_022680-tr	2e-21	1	LotgiP160348	3e-23	1	FBpp0083400	1e-19	1	ENSGACP00000019367	3e-22	1	EDO37575	3e-22	1	ENSP00000454906	1e-22	1	ENSDARP00000088849	1e-22	1
N_cont_pecten_103843	Hem_stim_vivo_l1_1_(paired)_contig_39143
P_cont_pecten_103843	Hem_stim_vivo_l1_1_(paired)_contig_39143
P_cont_pecten_103868	Hem_stim_vivo_l1_1_(paired)_contig_39198	U3JAG9	Centrosomal protein of 131 kDa (5-azacytidine-induced protein 1)	3.64e-11	2	EKC38807	5-azacytidine-induced protein 1 [Source:UniProtKB/TrEMBL;Acc:K1QPF2]	9.3e-14	2	CapteP119650	4e-12	2	SPU_011905-tr	2e-08	2	LotgiP223661	8e-07	2							EDO36823	2e-08	2				ENSDARP00000080097	2e-11	2
P_cont_pecten_103875	Hem_stim_vivo_l1_1_(paired)_contig_39208	O62653	Sucrase-isomaltase, intestinal [Cleaved into: Sucrase (EC 3.2.1.48); Isomaltase (EC 3.2.1.10)]	8.95e-12	1	EKC27068	Maltase-glucoamylase, intestinal [Source:UniProtKB/TrEMBL;Acc:K1PZL2]	2.74e-11	1	CapteP167453	9e-08	1	SPU_008813-tr	5e-06	1	LotgiP227855	2e-13	1				ENSGACP00000025844	2e-09	1				ENSP00000264382	1e-11	1	ENSDARP00000121532	2e-13	1
P_cont_pecten_103876	Hem_stim_vivo_l1_1_(paired)_contig_3921	Q4QQQ4	39S ribosomal protein L45, mitochondrial (L45mt) (MRP-L45)	2.88e-50	2	EKC34193	39S ribosomal protein L45, mitochondrial [Source:UniProtKB/TrEMBL;Acc:K1QK51]	2.24e-31	2	CapteP222501	5e-46	2	SPU_005788-tr	2e-45	2	LotgiP159809	1e-39	2	FBpp0083665	1e-45	2	ENSGACP00000000848	3e-47	2	EDO48989	2e-06	2	ENSP00000484903	1e-46	2	ENSDARP00000095001	1e-48	2
P_cont_pecten_103887	Hem_stim_vivo_l1_1_(paired)_contig_39232	Q96JI7	Spatacsin (Colorectal carcinoma-associated protein) (Spastic paraplegia 11 protein)	6.91e-35	1	EKC32182	Spatacsin [Source:UniProtKB/TrEMBL;Acc:K1Q6A0]	2.33e-55	1	CapteP221770	7e-32	1	SPU_003130-tr	1e-33	1	LotgiP157467	5e-51	1	FBpp0071821	7e-07	1	ENSGACP00000010691	6e-26	1	EDO45613	2e-10	1	ENSP00000261866	2e-34	1	ENSDARP00000067557	3e-17	1
N_cont_pecten_10389	Contig19348	Q96EY1	DnaJ homolog subfamily A member 3, mitochondrial (DnaJ protein Tid-1) (hTid-1) (Hepatocellular carcinoma-associated antigen 57) (Tumorous imaginal discs protein Tid56 homolog)	4.22e-127	-2	EKC31305	DnaJ-like protein subfamily A member 3, mitochondrial [Source:UniProtKB/TrEMBL;Acc:K1QQZ1]	4.45e-147	-2	CapteP151304	9e-153	-2	SPU_025633-tr	1e-122	-2	LotgiP122783	2e-148	-2	FBpp0088498	1e-119	-2	ENSGACP00000014932	6e-118	-2	EDO36008	7e-114	-2	ENSP00000477570	3e-126	-2	ENSDARP00000107552	1e-127	-2
P_cont_pecten_103901	Hem_stim_vivo_l1_1_(paired)_contig_39259	Q9MZD1	Sialin (Membrane glycoprotein SP55) (Sodium/sialic acid cotransporter) (Solute carrier family 17 member 5)	1.78e-17	3	EKC40068	Sialin [Source:UniProtKB/TrEMBL;Acc:K1R2Z6]	1.23e-33	3	CapteP113983	8e-23	3	SPU_002558-tr	3e-13	3	LotgiP107883	3e-27	3	FBpp0086260	1e-16	3	ENSGACP00000002891	4e-16	3	EDO45514	1e-18	3	ENSP00000348019	2e-16	3	ENSDARP00000090642	3e-14	3
N_cont_pecten_103913	Hem_stim_vivo_l1_1_(paired)_contig_39279
P_cont_pecten_103913	Hem_stim_vivo_l1_1_(paired)_contig_39279
P_cont_pecten_10392	Contig19350	Q7T0V2	Ragulator complex protein LAMTOR3-A (Late endosomal/lysosomal adaptor and MAPK and MTOR activator 3-A) (Mitogen-activated protein kinase scaffold protein 1)	1.37e-37	1	EKC38573	ATPase family AAA domain-containing protein 5 [Source:UniProtKB/TrEMBL;Acc:K1QY49]	1.31e-23	1	CapteP163273	4e-32	1	SPU_009620-tr	5e-32	1	LotgiP221281	3e-29	1	FBpp0080536	2e-29	1				EDO46320	6e-33	1	ENSP00000424183	1e-35	1	ENSDARP00000116826	4e-36	1
N_cont_pecten_103929	Hem_stim_vivo_l1_1_(paired)_contig_39305					EKC42339	Proton-coupled folate transporter [Source:UniProtKB/TrEMBL;Acc:K1RF25]	1.84e-39	-3	CapteP227959	9e-08	-3				LotgiP169187	1e-35	-3							EDO42708	3e-06	-3
N_cont_pecten_10393	Contig19351
P_cont_pecten_10393	Contig19351
N_cont_pecten_103932	Hem_stim_vivo_l1_1_(paired)_contig_39309
P_cont_pecten_103932	Hem_stim_vivo_l1_1_(paired)_contig_39309
P_cont_pecten_103933	Hem_stim_vivo_l1_1_(paired)_contig_39313	Q6GLD8	Cyclin-dependent kinase 9 (EC 2.7.11.22) (EC 2.7.11.23) (Cell division protein kinase 9)	7.15e-08	1	EKC26936	Cell division protein kinase 9 [Source:UniProtKB/TrEMBL;Acc:K1QZM7]	3.17e-06	1	CapteP154666	3e-08	1	SPU_012674-tr	8e-08	1	LotgiP207088	6e-08	1	FBpp0071848	1e-06	1	ENSGACP00000024480	2e-07	1				ENSP00000362361	3e-08	1	ENSDARP00000065858	3e-07	1
P_cont_pecten_103934	Hem_stim_vivo_l1_1_(paired)_contig_39315	Q96J66	ATP-binding cassette sub-family C member 11 (Multidrug resistance-associated protein 8)	1.31e-13	3	EKC28532	Multidrug resistance-associated protein 5 [Source:UniProtKB/TrEMBL;Acc:K1PW26]	1.14e-21	3	CapteP117527	8e-10	3	SPU_026466-tr	3e-18	3	LotgiP146605	8e-10	3	FBpp0082642	2e-09	3	ENSGACP00000019621	2e-12	3	EDO33623	4e-10	3	ENSP00000311326	2e-13	3	ENSDARP00000049973	1e-14	3
P_cont_pecten_10394	Contig19352	Q1LZH1	Mitochondrial amidoxime reducing component 2 (mARC2) (EC 1.-.-.-) (Molybdenum cofactor sulfurase C-terminal domain-containing protein 2) (MOSC domain-containing protein 2) (Moco sulfurase C-terminal domain-containing protein 2)	4.91e-43	2	EKC25329	MOSC domain-containing protein 1, mitochondrial [Source:UniProtKB/TrEMBL;Acc:K1Q1U3]	8.32e-71	2	CapteP165514	7e-40	2	SPU_018186-tr	4e-47	2	LotgiP134202	7e-74	2	FBpp0087562	1e-21	2	ENSGACP00000006817	9e-37	2	EDO35679	6e-40	2	ENSP00000355877	1e-42	2	ENSDARP00000094269	1e-36	2
N_cont_pecten_103948	Hem_stim_vivo_l1_1_(paired)_contig_39355	P35816	[Pyruvate dehydrogenase [acetyl-transferring]]-phosphatase 1, mitochondrial (PDP 1) (EC 3.1.3.43) (Protein phosphatase 2C) (Pyruvate dehydrogenase phosphatase catalytic subunit 1) (PDPC 1)	3.51e-17	-2	EKC29336	[Pyruvate dehydrogenase [acetyl-transferring]]-phosphatase 1, mitochondrial [Source:UniProtKB/TrEMBL;Acc:K1R5T0]	6.24e-27	-2	CapteP174406	1e-18	-2	SPU_025951-tr	1e-16	-2	LotgiP184585	3e-25	-2	FBpp0071033	7e-12	-2	ENSGACP00000016580	1e-17	-2	EDO49322	3e-14	-2	ENSP00000430655	2e-18	-2	ENSDARP00000075900	2e-19	-2
P_cont_pecten_103949	Hem_stim_vivo_l1_1_(paired)_contig_39357	Q6V0I7	Protocadherin Fat 4 (hFat4) (Cadherin family member 14) (FAT tumor suppressor homolog 4) (Fat-like cadherin protein FAT-J)	2.14e-11	1	EKC28669	Sushi repeat-containing protein SRPX2 [Source:UniProtKB/TrEMBL;Acc:K1QBZ4]	4.52e-12	1	CapteP114977	2e-07	1	SPU_021254-tr	1e-10	1	LotgiP234925	2e-07	1	FBpp0293268	6e-07	1	ENSGACP00000022102	6e-10	1	EDO35413	1e-08	1	ENSP00000377862	3e-11	1	ENSDARP00000089996	2e-07	1
N_cont_pecten_10395	Contig19353	O35595	Protein patched homolog 2 (PTC2)	1.05e-16	-1	EKC35852	Niemann-Pick C1 protein [Source:UniProtKB/TrEMBL;Acc:K1QG31]	2.15e-53	-1	CapteP224358	1e-23	-1	SPU_024273-tr	6e-22	-1	LotgiP130973	1e-46	-1	FBpp0085347	1e-16	-1	ENSGACP00000009307	2e-16	-1	EDO46942	2e-46	-1	ENSP00000399981	2e-16	-1	ENSDARP00000022904	4e-17	-1
N_cont_pecten_103959	Hem_stim_vivo_l1_1_(paired)_contig_39376					EKC41976	0	4.11e-21	-1
P_cont_pecten_103965	Hem_stim_vivo_l1_1_(paired)_contig_39398	Q8WMX5	Solute carrier family 15 member 1 (Intestinal H(+)/peptide cotransporter) (Oligopeptide transporter, small intestine isoform) (Peptide transporter 1)	5.94e-33	2	EKC19042	Solute carrier family 15 member 2 [Source:UniProtKB/TrEMBL;Acc:K1P631]	2.62e-65	2	CapteP159070	2e-48	2	SPU_012690-tr	1e-48	2	LotgiP92134	4e-43	2	FBpp0070583	3e-34	2	ENSGACP00000005642	9e-36	2	EDO33075	4e-41	2	ENSP00000482440	3e-33	2	ENSDARP00000120021	1e-35	2
N_cont_pecten_103966	Hem_stim_vivo_l1_1_(paired)_contig_39399	Q9Y4D8	Probable E3 ubiquitin-protein ligase HECTD4 (EC 2.3.2.26) (HECT domain-containing protein 4) (HECT-type E3 ubiquitin transferase HECTD4)	6.56e-38	-1	EKC19266	0	8.28e-57	-1	CapteP121881	1e-34	-1	SPU_019383-tr	5e-10	-1	LotgiP228255	2e-36	-1				ENSGACP00000014922	4e-38	-1				ENSP00000366783	2e-37	-1	ENSDARP00000102157	3e-20	-1
P_cont_pecten_10397	Contig19355	Q6EEF3	Tubulin polyglutamylase TTLL5 (EC 6.-.-.-) (SRC1 and TIF2-associated modulatory protein) (Tubulin--tyrosine ligase-like protein 5)	1.64e-48	2	EKC29505	Tubulin polyglutamylase TTLL5 [Source:UniProtKB/TrEMBL;Acc:K1QL53]	2.74e-79	2	CapteP190779	4e-57	2	SPU_001030-tr	4e-52	2	LotgiP132183	5e-71	2	FBpp0084177	3e-27	2	ENSGACP00000010063	6e-44	2	EDO40146	4e-50	2	ENSP00000450713	1e-50	2	ENSDARP00000098039	1e-15	2
P_cont_pecten_103975	Hem_stim_vivo_l1_1_(paired)_contig_39411															LotgiP163685	1e-06	2
N_cont_pecten_103978	Hem_stim_vivo_l1_1_(paired)_contig_39418	Q9W5U2	Probable chitinase 3 (EC 3.2.1.14) (Probable chitinase 1)	1.57e-14	-3	EKC37575	Acidic mammalian chitinase [Source:UniProtKB/TrEMBL;Acc:K1R8X0]	8.63e-29	-3	CapteP113634	1e-15	-3				LotgiP237110	5e-24	-3	FBpp0072985	2e-17	-3	ENSGACP00000016517	8e-16	-3	EDO49627	4e-06	-3	ENSP00000433309	1e-13	-3	ENSDARP00000102083	9e-09	-3
N_cont_pecten_10398	Contig19356
P_cont_pecten_10398	Contig19356
N_cont_pecten_103981	Hem_stim_vivo_l1_1_(paired)_contig_39427									CapteP117394	3e-07	-1				LotgiP102448	5e-10	-1							EDO36946	3e-08	1
P_cont_pecten_103981	Hem_stim_vivo_l1_1_(paired)_contig_39427									CapteP117394	3e-07	-1				LotgiP102448	5e-10	-1							EDO36946	3e-08	1
P_cont_pecten_103990	Hem_stim_vivo_l1_1_(paired)_contig_3944	Q641Z6	EH domain-containing protein 1	2.74e-41	1	EKC20575	EH domain-containing protein 1 [Source:UniProtKB/TrEMBL;Acc:K1PWB9]	1.79e-59	1	CapteP108382	3e-43	1	SPU_021394-tr	1e-32	1	LotgiP196647	6e-51	1	FBpp0082124	8e-41	1	ENSGACP00000017429	2e-41	1	EDO49577	1e-38	1	ENSP00000327116	3e-41	1	ENSDARP00000020181	4e-40	1
N_cont_pecten_103991	Hem_stim_vivo_l1_1_(paired)_contig_39440
P_cont_pecten_103991	Hem_stim_vivo_l1_1_(paired)_contig_39440
P_cont_pecten_103999	Hem_stim_vivo_l1_1_(paired)_contig_39453	P15043	ATP-dependent DNA helicase RecQ (EC 3.6.4.12)	6.84e-28	3	EKC42055	Werner syndrome ATP-dependent helicase-like protein [Source:UniProtKB/TrEMBL;Acc:K1RKD5]	1.01e-66	3	CapteP195401	4e-57	3	SPU_013415-tr	1e-25	3	LotgiP160547	2e-25	3	FBpp0081910	2e-16	3	ENSGACP00000001307	2e-30	3	EDO32632	8e-24	3	ENSP00000395449	2e-24	3	ENSDARP00000091972	3e-25	3
N_cont_pecten_104	Contig10090
P_cont_pecten_104	Contig10090
P_cont_pecten_10400	Contig19358	Q96PY6	Serine/threonine-protein kinase Nek1 (EC 2.7.11.1) (Never in mitosis A-related kinase 1) (NimA-related protein kinase 1) (Renal carcinoma antigen NY-REN-55)	2.85e-145	1	EKC37451	Serine/threonine-protein kinase Nek4 [Source:UniProtKB/TrEMBL;Acc:K1RSG7]	2.45e-85	1	CapteP106738	2e-160	1	SPU_019021-tr	1e-142	1	LotgiP144675	2e-150	1	FBpp0084112	2e-67	1	ENSGACP00000018604	2e-146	1	EDO49822	9e-149	1	ENSP00000424938	3e-145	1	ENSDARP00000058727	3e-88	1
N_cont_pecten_104004	Hem_stim_vivo_l1_1_(paired)_contig_39466					EKC19297	Amidase [Source:UniProtKB/TrEMBL;Acc:K1P6P1]	1.07e-12	-2	CapteP208191	5e-06	-2				LotgiP239521	9e-09	-2
P_cont_pecten_104008	Hem_stim_vivo_l1_1_(paired)_contig_39476	Q29444	Beta-mannosidase (EC 3.2.1.25) (Lysosomal beta A mannosidase) (Mannanase) (Mannase)	1.82e-43	3	EKC29480	Beta-mannosidase [Source:UniProtKB/TrEMBL;Acc:K1QL24]	7.59e-63	3	CapteP225581	1e-45	3	SPU_008458-tr	4e-43	3	LotgiP212346	2e-54	3	FBpp0078603	6e-28	3	ENSGACP00000006649	6e-43	3				ENSP00000226578	5e-42	3	ENSDARP00000104247	4e-40	3
N_cont_pecten_10401	Contig19359	P11182	Lipoamide acyltransferase component of branched-chain alpha-keto acid dehydrogenase complex, mitochondrial (EC 2.3.1.168) (52 kDa mitochondrial autoantigen of primary biliary cirrhosis) (Branched chain 2-oxo-acid dehydrogenase complex component E2) (BCOADC-E2) (Branched-chain alpha-keto acid dehydrogenase complex component E2) (BCKAD-E2) (BCKADE2) (Dihydrolipoamide acetyltransferase component of …	1.25e-49	-1	EKC30154	0	4.37e-49	-1	CapteP20550	6e-30	-1	SPU_022842-tr	8e-41	-1	LotgiP120617	1e-41	-1	FBpp0073781	6e-27	-1	ENSGACP00000017827	2e-44	-1	EDO46141	5e-38	-1	ENSP00000359151	2e-49	-1	ENSDARP00000058661	7e-43	-1
N_cont_pecten_10402	Contig1936
P_cont_pecten_10402	Contig1936
P_cont_pecten_104029	Hem_stim_vivo_l1_1_(paired)_contig_39517	Q8BGC1	UPF0489 protein C5orf22 homolog	1.48e-10	3	EKC40169	UPF0489 protein C5orf22-like protein [Source:UniProtKB/TrEMBL;Acc:K1R958]	7.55e-23	3	CapteP210011	5e-09	3	SPU_009274-tr	2e-12	3	LotgiP219799	3e-09	3				ENSGACP00000019264	4e-09	3				ENSP00000326879	1e-10	3	ENSDARP00000004506	7e-09	3
N_cont_pecten_10403	Contig19360
P_cont_pecten_10403	Contig19360
N_cont_pecten_104033	Hem_stim_vivo_l1_1_(paired)_contig_39524					EKC37386	0	1.05e-10	-3	CapteP188161	1e-07	-3	SPU_007145-tr	1e-11	-3	LotgiP164040	5e-07	-3													ENSDARP00000125011	4e-07	-3
P_cont_pecten_104050	Hem_stim_vivo_l1_1_(paired)_contig_39561	Q8VDV3	Guanine nucleotide exchange factor for Rab-3A (Rab-3A-interacting-like protein 1) (Rab3A-interacting-like protein 1) (Rabin3-like 1)	1.74e-38	2	EKC24987	RAB3A-interacting protein [Source:UniProtKB/TrEMBL;Acc:K1PLV3]	9.31e-72	2	CapteP126484	9e-46	2	SPU_026396-tr	7e-27	2	LotgiP217030	7e-64	2				ENSGACP00000007414	1e-38	2	EDO38302	2e-20	2	ENSP00000448218	5e-38	2	ENSDARP00000025634	3e-42	2
N_cont_pecten_104051	Hem_stim_vivo_l1_1_(paired)_contig_39563	Q3ZBK5	Tumor necrosis factor alpha-induced protein 8-like protein 2 (TIPE2) (TNF alpha-induced protein 8-like protein 2) (TNFAIP8-like protein 2)	2.18e-09	-2	EKC36499	Tumor necrosis factor, alpha-induced protein 8 [Source:UniProtKB/TrEMBL;Acc:K1QZA7]	7.08e-20	-2	CapteP209202	2e-12	-2	SPU_013360-tr	1e-10	-2	LotgiP180080	5e-18	-2	FBpp0072007	1e-07	-2	ENSGACP00000014019	1e-09	-2	EDO37213	4e-12	-2	ENSP00000357906	2e-09	-2	ENSDARP00000108146	1e-09	-2
N_cont_pecten_104067	Hem_stim_vivo_l1_1_(paired)_contig_3959
P_cont_pecten_104067	Hem_stim_vivo_l1_1_(paired)_contig_3959
P_cont_pecten_10408	Contig19365	Q54P79	Probable 4-coumarate--CoA ligase 3 (4CL 3) (EC 6.2.1.12) (4-coumaroyl-CoA synthase 3)	2.05e-36	2	EKC32846	4-coumarate--CoA ligase [Source:UniProtKB/TrEMBL;Acc:K1RFD4]	2.29e-70	2	CapteP20304	3e-45	2	SPU_009289-tr	2e-39	2	LotgiP232607	6e-57	2	FBpp0083935	5e-35	2	ENSGACP00000014279	1e-11	2	EDO33258	5e-36	2	ENSP00000421884	6e-13	2	ENSDARP00000081474	8e-13	2
N_cont_pecten_104087	Hem_stim_vivo_l1_1_(paired)_contig_39628															LotgiP172917	2e-14	-2
N_cont_pecten_104089	Hem_stim_vivo_l1_1_(paired)_contig_3963
P_cont_pecten_104089	Hem_stim_vivo_l1_1_(paired)_contig_3963
N_cont_pecten_10409	Contig19366	Q14674	Separin (EC 3.4.22.49) (Caspase-like protein ESPL1) (Extra spindle poles-like 1 protein) (Separase)	9.92e-53	-1	EKC33012	Separin [Source:UniProtKB/TrEMBL;Acc:K1Q8C0]	4.21e-72	-1	CapteP168112	2e-60	-1	SPU_012475-tr	1e-60	-1	LotgiP230378	4e-69	-1	FBpp0076831	4e-12	-1	ENSGACP00000000887	5e-49	-1	EDO43603	4e-60	-1	ENSP00000257934	3e-52	-1	ENSDARP00000098653	3e-47	-1
N_cont_pecten_104094	Hem_stim_vivo_l1_1_(paired)_contig_3964
P_cont_pecten_104094	Hem_stim_vivo_l1_1_(paired)_contig_3964
P_cont_pecten_104096	Hem_stim_vivo_l1_1_(paired)_contig_39642	Q80UN1	BTB/POZ domain-containing protein KCTD9	3.71e-16	1					CapteP51362	7e-17	1										ENSGACP00000016435	5e-16	1				ENSP00000221200	2e-16	1	ENSDARP00000089033	2e-16	1
P_cont_pecten_104097	Hem_stim_vivo_l1_1_(paired)_contig_39643									CapteP138366	3e-06	3	SPU_011458-tr	1e-19	3	LotgiP93664	6e-07	3	FBpp0304495	4e-08	3				EDO27589	3e-17	3
N_cont_pecten_104098	Hem_stim_vivo_l1_1_(paired)_contig_39644
P_cont_pecten_104098	Hem_stim_vivo_l1_1_(paired)_contig_39644
P_cont_pecten_104100	Hem_stim_vivo_l1_1_(paired)_contig_39646	Q8K0F1	TBC1 domain family member 23	1.61e-21	2	EKC24299	TBC1 domain family member 23 [Source:UniProtKB/TrEMBL;Acc:K1PYY9]	1.96e-23	2	CapteP183535	2e-21	2	SPU_006609-tr	3e-20	2	LotgiP229906	2e-24	2	FBpp0077621	3e-17	2	ENSGACP00000018368	3e-20	2	EDO29132	4e-23	2	ENSP00000418059	2e-21	2	ENSDARP00000065137	1e-18	2
N_cont_pecten_104104	Hem_stim_vivo_l1_1_(paired)_contig_39651	P54797	Transport and Golgi organization 2 homolog (Ser/Thr-rich protein T10 in DGCR region)	1.77e-11	-3	EKC38244	0	4.85e-11	-3	CapteP161211	1e-07	-3				LotgiP200139	9e-15	-3	FBpp0300867	3e-06	-3	ENSGACP00000017185	1e-12	-3	EDO39284	2e-10	-3	ENSP00000395816	2e-12	-3	ENSDARP00000073519	1e-12	-3
P_cont_pecten_104109	Hem_stim_vivo_l1_1_(paired)_contig_39660	Q8R1J9	Torsin-2A (Torsin family 2 member A)	4.24e-11	3	EKC38937	Torsin-1B [Source:UniProtKB/TrEMBL;Acc:K1QPQ2]	1.85e-26	3	CapteP168452	1e-11	3	SPU_018321-tr	5e-10	3	LotgiP224215	2e-10	3	FBpp0070658	3e-09	3	ENSGACP00000020978	8e-08	3	EDO46808	5e-11	3	ENSP00000356599	4e-09	3	ENSDARP00000103594	4e-10	3
N_cont_pecten_10413	Contig1937	Q9VN27	Putative lipoyltransferase 2, mitochondrial (EC 2.3.1.181) (Lipoate-protein ligase B) (Lipoyl/octanoyl transferase) (Octanoyl-[acyl-carrier-protein]-protein N-octanoyltransferase)	9.81e-13	-1					CapteP224615	2e-15	-1	SPU_004648-tr	2e-19	-1	LotgiP235450	3e-23	-1	FBpp0078583	8e-14	-1	ENSGACP00000006112	9e-09	-1	EDO30830	2e-07	-1				ENSDARP00000129544	4e-12	-1
P_cont_pecten_104131	Hem_stim_vivo_l1_1_(paired)_contig_39695	Q5TYQ1	Protein zyg-11 homolog	7.83e-10	2					CapteP171891	7e-17	2	SPU_022191-tr	4e-12	2	LotgiP137121	1e-20	2				ENSGACP00000019238	1e-08	2	EDO45350	4e-06	2	ENSP00000294353	1e-08	2	ENSDARP00000126673	3e-11	2
N_cont_pecten_104136	Hem_stim_vivo_l1_1_(paired)_contig_39710	Q64512	Tyrosine-protein phosphatase non-receptor type 13 (EC 3.1.3.48) (PTP36) (Protein tyrosine phosphatase DPZPTP) (Protein tyrosine phosphatase PTP-BL) (Protein-tyrosine phosphatase RIP)	1e-12	-2	EKC35218	PDZ domain-containing protein 2 [Source:UniProtKB/TrEMBL;Acc:K1QMW0]	2.1e-07	-2	CapteP187407	2e-09	-2	SPU_022500-tr	4e-12	-2	LotgiP76521	4e-07	-2	FBpp0291514	3e-07	-2	ENSGACP00000021644	6e-08	-2	EDO38305	8e-10	-2	ENSP00000407249	2e-11	-2	ENSDARP00000121907	8e-13	-2
P_cont_pecten_104140	Hem_stim_vivo_l1_1_(paired)_contig_39717	Q5UPA0	Putative ankyrin repeat protein L25	4.31e-09	1	EKC18510	Ankyrin-1 [Source:UniProtKB/TrEMBL;Acc:K1PQ35]	3.57e-11	1	CapteP136403	3e-07	1	SPU_015270-tr	4e-12	1	LotgiP98844	4e-06	1	FBpp0291845	4e-09	1	ENSGACP00000020897	3e-09	1	EDO30811	2e-07	1	ENSP00000296785	2e-09	1	ENSDARP00000123268	9e-10	1
N_cont_pecten_104142	Hem_stim_vivo_l1_1_(paired)_contig_39720	Q9Y2D9	Zinc finger protein 652	2.33e-08	-2	EKC40277	Transcriptional repressor scratch 1 [Source:UniProtKB/TrEMBL;Acc:K1QTV5]	4.31e-09	-2	CapteP76620	4e-08	-2	SPU_002009-tr	8e-08	-2	LotgiP66223	1e-10	-2	FBpp0073025	2e-08	-2	ENSGACP00000004413	8e-09	-2	EDO40180	3e-08	-2	ENSP00000424848	6e-09	-2	ENSDARP00000074944	9e-09	-2
N_cont_pecten_104143	Hem_stim_vivo_l1_1_(paired)_contig_39721
P_cont_pecten_104143	Hem_stim_vivo_l1_1_(paired)_contig_39721
N_cont_pecten_104150	Hem_stim_vivo_l1_1_(paired)_contig_39738					EKC35907	0	3.81e-10	-1	CapteP213014	7e-07	-1	SPU_015394-tr	7e-08	-1										EDO47267	4e-08	-1
N_cont_pecten_104159	Hem_stim_vivo_l1_1_(paired)_contig_3975
P_cont_pecten_104159	Hem_stim_vivo_l1_1_(paired)_contig_3975
P_cont_pecten_10416	Contig19372	Q8IWF6	Protein DENND6A (DENN domain-containing protein 6A)	3.6e-63	2	EKC31765	0	4.38e-78	2	CapteP175751	2e-67	2	SPU_015085-tr	1e-64	2	LotgiP132429	3e-82	2	FBpp0070764	1e-36	2	ENSGACP00000000894	9e-60	2	EDO46962	7e-59	2	ENSP00000311401	1e-62	2	ENSDARP00000042598	2e-63	2
P_cont_pecten_104161	Hem_stim_vivo_l1_1_(paired)_contig_39751	Q9NXL2	Rho guanine nucleotide exchange factor 38	2.63e-09	1	EKC42112	Dynamin-binding protein [Source:UniProtKB/TrEMBL;Acc:K1QYQ5]	5.73e-23	1	CapteP105924	3e-12	1	SPU_025554-tr	1e-16	1	LotgiP71852	6e-22	1				ENSGACP00000023176	7e-11	1	EDO44980	1e-12	1	ENSP00000443657	2e-09	1	ENSDARP00000099776	2e-10	1
N_cont_pecten_104163	Hem_stim_vivo_l1_1_(paired)_contig_39755
P_cont_pecten_104163	Hem_stim_vivo_l1_1_(paired)_contig_39755
P_cont_pecten_10417	Contig19373	Q7M3Y3	Troponin I (TnI)	2.59e-52	2					CapteP168697	3e-23	2	SPU_013183-tr	9e-09	2	LotgiP200673	2e-28	2	FBpp0074295	9e-16	2	ENSGACP00000026089	1e-11	2				ENSP00000451776	2e-11	2	ENSDARP00000062422	1e-12	2
N_cont_pecten_104171	Hem_stim_vivo_l1_1_(paired)_contig_39770
P_cont_pecten_104171	Hem_stim_vivo_l1_1_(paired)_contig_39770
N_cont_pecten_104177	Hem_stim_vivo_l1_1_(paired)_contig_39784	Q68EJ0	Cytochrome b5 reductase 4 (EC 1.6.2.2) (Flavohemoprotein b5/b5R) (b5+b5R) (N-terminal cytochrome b5 and cytochrome b5 oxidoreductase domain-containing protein) (cb5/cb5R)	1.31e-69	-1	EKC38069	Cytochrome b5 reductase 4 [Source:UniProtKB/TrEMBL;Acc:K1R3R9]	3.48e-93	-1	CapteP226969	3e-67	-1	SPU_020143-tr	2e-17	-1	LotgiP133451	2e-73	-1	FBpp0085713	8e-26	-1	ENSGACP00000018711	5e-53	-1	EDO26415	5e-32	-1	ENSP00000358695	1e-66	-1	ENSDARP00000003991	7e-56	-1
N_cont_pecten_104196	Hem_stim_vivo_l1_1_(paired)_contig_39821
P_cont_pecten_104196	Hem_stim_vivo_l1_1_(paired)_contig_39821
N_cont_pecten_10420	Contig19376					EKC20567	0	2.4e-70	-1
P_cont_pecten_104200	Hem_stim_vivo_l1_1_(paired)_contig_39831	Q14656	Transmembrane protein 187 (Protein ITBA1)	8.62e-24	1	EKC30012	0	1.21e-40	1							LotgiP56839	6e-37	1							EDO49776	5e-25	1	ENSP00000358999	9e-24	1	ENSDARP00000068202	3e-22	1
N_cont_pecten_104206	Hem_stim_vivo_l1_1_(paired)_contig_3984	O01761	Muscle M-line assembly protein unc-89 (Uncoordinated protein 89)	3.21e-07	-3	EKC38433	Translationally-controlled tumor-like protein [Source:UniProtKB/TrEMBL;Acc:K1QXL9]	3.66e-120	3	CapteP227457	1e-116	3	SPU_000733-tr	4e-110	3	LotgiP156211	2e-74	3	FBpp0304929	9e-06	-3	ENSGACP00000009248	5e-09	-3	EDO49554	7e-11	-3				ENSDARP00000121904	1e-07	-3
P_cont_pecten_104206	Hem_stim_vivo_l1_1_(paired)_contig_3984	O01761	Muscle M-line assembly protein unc-89 (Uncoordinated protein 89)	3.21e-07	-3	EKC38433	Translationally-controlled tumor-like protein [Source:UniProtKB/TrEMBL;Acc:K1QXL9]	3.66e-120	3	CapteP227457	1e-116	3	SPU_000733-tr	4e-110	3	LotgiP156211	2e-74	3	FBpp0304929	9e-06	-3	ENSGACP00000009248	5e-09	-3	EDO49554	7e-11	-3				ENSDARP00000121904	1e-07	-3
N_cont_pecten_104220	Hem_stim_vivo_l1_1_(paired)_contig_39861
P_cont_pecten_104220	Hem_stim_vivo_l1_1_(paired)_contig_39861
P_cont_pecten_104233	Hem_stim_vivo_l1_1_(paired)_contig_39884	P79955	Carboxy-terminal kinesin 2 (XCTK2)	1.87e-27	2	EKC29797	Kinesin-like protein KIFC3 [Source:UniProtKB/TrEMBL;Acc:K1PZZ6]	8.64e-17	2	CapteP2580	5e-31	2	SPU_005509-tr	3e-14	2	LotgiP140562	1e-26	2	FBpp0084900	1e-21	2	ENSGACP00000002428	4e-25	2	EDO34961	5e-24	2	ENSP00000363647	3e-26	2	ENSDARP00000001263	3e-20	2
N_cont_pecten_104234	Hem_stim_vivo_l1_1_(paired)_contig_39887
P_cont_pecten_104234	Hem_stim_vivo_l1_1_(paired)_contig_39887
N_cont_pecten_10424	Contig1938
P_cont_pecten_10424	Contig1938
N_cont_pecten_10426	Contig19381	Q5U247	Exocyst complex component 8	0	-2	EKC23388	Exocyst complex component 8 [Source:UniProtKB/TrEMBL;Acc:K1PNZ6]	0	-2	CapteP141927	0	-2	SPU_020917-tr	0	-2	LotgiP207015	0	-2	FBpp0084350	3e-68	-2	ENSGACP00000009113	0	-2	EDO47810	2e-135	-2	ENSP00000355605	6e-171	-2	ENSDARP00000111214	0	-2
N_cont_pecten_104266	Hem_stim_vivo_l1_1_(paired)_contig_39952	O88738	Baculoviral IAP repeat-containing protein 6 (EC 2.3.2.27) (BIR repeat-containing ubiquitin-conjugating enzyme) (BRUCE) (RING-type E3 ubiquitin transferase BIRC6) (Ubiquitin-conjugating BIR domain enzyme apollon) (APOLLON)	7.16e-09	-3	EKC20239	Baculoviral IAP repeat-containing protein 6 [Source:UniProtKB/TrEMBL;Acc:K1PMZ3]	1.26e-29	-3	CapteP223860	4e-12	-3	SPU_001262-tr	1e-06	-3	LotgiP157060	2e-22	-3	FBpp0304070	5e-11	-3							ENSP00000413090	3e-10	-3	ENSDARP00000102911	3e-09	-3
N_cont_pecten_104269	Hem_stim_vivo_l1_1_(paired)_contig_39957
P_cont_pecten_104269	Hem_stim_vivo_l1_1_(paired)_contig_39957
N_cont_pecten_104270	Hem_stim_vivo_l1_1_(paired)_contig_39958
P_cont_pecten_104270	Hem_stim_vivo_l1_1_(paired)_contig_39958
P_cont_pecten_104285	Hem_stim_vivo_l1_1_(paired)_contig_39984	Q8IWR0	Zinc finger CCCH domain-containing protein 7A	2.06e-11	2	EKC42534	Putative helicase with zinc finger domain [Source:UniProtKB/TrEMBL;Acc:K1RFQ6]	3.43e-51	2	CapteP227646	8e-25	2										ENSGACP00000018534	8e-17	2				ENSP00000459747	1e-11	2	ENSDARP00000003298	5e-15	2
P_cont_pecten_104288	Hem_stim_vivo_l1_1_(paired)_contig_39997															LotgiP215964	2e-09	3	FBpp0075396	3e-07	3	ENSGACP00000004717	3e-06	3	EDO47695	5e-07	3				ENSDARP00000055509	3e-06	3
N_cont_pecten_104294	Hem_stim_vivo_l1_1_(paired)_contig_40006					EKC30619	Centrosome and spindle pole-associated protein 1 [Source:UniProtKB/TrEMBL;Acc:K1QHK8]	2.91e-08	-1							LotgiP171232	2e-09	-1
P_cont_pecten_1043	Contig10936	A0JPQ7	Uncharacterized protein C19orf47 homolog	5.3e-11	1	EKC25680	0	5.59e-40	1	CapteP77885	7e-13	1	SPU_014690-tr	5e-11	1				FBpp0080025	1e-12	1	ENSGACP00000012917	2e-11	1				ENSP00000375889	2e-11	1	ENSDARP00000018013	2e-11	1
P_cont_pecten_10430	Contig19385	P33274	Cytochrome P450 4F1 (EC 1.14.14.1) (CYPIVF1) (Cytochrome P450-A3)	1.13e-117	3	EKC24598	Leukotriene-B(4) omega-hydroxylase 1 [Source:UniProtKB/TrEMBL;Acc:K1PSM4]	0	3	CapteP181976	1e-164	3	SPU_012081-tr	3e-91	3	LotgiP237658	2e-172	3	FBpp0070412	2e-76	3	ENSGACP00000018421	2e-117	3	EDO47297	9e-96	3	ENSP00000221700	7e-116	3	ENSDARP00000071423	2e-125	3
P_cont_pecten_104305	Hem_stim_vivo_l1_1_(paired)_contig_40030	Q9UJX2	Cell division cycle protein 23 homolog (Anaphase-promoting complex subunit 8) (APC8) (Cyclosome subunit 8)	1.86e-49	2	EKC23630	Cell division cycle protein 23-like protein [Source:UniProtKB/TrEMBL;Acc:K1Q479]	1.02e-17	2	CapteP196146	2e-48	2	SPU_012696-tr	2e-44	2	LotgiP114719	2e-50	2	FBpp0291434	1e-31	2	ENSGACP00000027358	6e-47	2	EDO43232	6e-31	2	ENSP00000378350	2e-49	2	ENSDARP00000065324	4e-48	2
P_cont_pecten_104306	Hem_stim_vivo_l1_1_(paired)_contig_40031					EKC19511	0	1.7e-08	1
N_cont_pecten_104313	Hem_stim_vivo_l1_1_(paired)_contig_4005
P_cont_pecten_104313	Hem_stim_vivo_l1_1_(paired)_contig_4005
N_cont_pecten_10432	Contig19387
P_cont_pecten_10432	Contig19387
N_cont_pecten_104329	Hem_stim_vivo_l1_1_(paired)_contig_4008
P_cont_pecten_104329	Hem_stim_vivo_l1_1_(paired)_contig_4008
N_cont_pecten_104332	Hem_stim_vivo_l1_1_(paired)_contig_40083	Q8TDD5	Mucolipin-3	1.19e-23	-2	EKC42289	Mucolipin-3 [Source:UniProtKB/TrEMBL;Acc:K1REV9]	4.36e-13	-2	CapteP136028	5e-24	-2	SPU_007763-tr	1e-13	-2	LotgiP118439	5e-33	-2	FBpp0291489	3e-21	-2	ENSGACP00000008731	3e-21	-2	EDO42542	2e-11	-2	ENSP00000342698	4e-24	-2	ENSDARP00000013296	6e-18	-2
P_cont_pecten_104335	Hem_stim_vivo_l1_1_(paired)_contig_40087	Q98943	Caspase-2 (CASP-2) (EC 3.4.22.55) (ICH-1L/1S) (Protease ICH-1) [Cleaved into: Caspase-2 subunit p18; Caspase-2 subunit p13; Caspase-2 subunit p12]	6.4e-07	1	EKC30354	Caspase-3 [Source:UniProtKB/TrEMBL;Acc:K1QGT7]	2.5e-08	1	CapteP54618	3e-06	1	SPU_018506-tr	7e-09	1	LotgiP106792	3e-11	1				ENSGACP00000005796	2e-08	1				ENSP00000478339	3e-07	1	ENSDARP00000113248	1e-07	1
N_cont_pecten_104340	Hem_stim_vivo_l1_1_(paired)_contig_40093												SPU_028136-tr	9e-12	-1
N_cont_pecten_10435	Contig1939
P_cont_pecten_10435	Contig1939
N_cont_pecten_104366	Hem_stim_vivo_l1_1_(paired)_contig_40142	O75962	Triple functional domain protein (EC 2.7.11.1) (PTPRF-interacting protein)	5.32e-36	-2	EKC42124	Kalirin [Source:UniProtKB/TrEMBL;Acc:K1REG5]	3.22e-60	-2	CapteP170935	1e-41	-2	SPU_019189-tr	5e-32	-2	LotgiP220800	2e-54	-2	FBpp0072540	5e-31	-2	ENSGACP00000010861	8e-36	-2	EDO43752	9e-20	-2	ENSP00000426342	1e-35	-2	ENSDARP00000118025	1e-35	-2
N_cont_pecten_104372	Hem_stim_vivo_l1_1_(paired)_contig_40150	P35475	Alpha-L-iduronidase (EC 3.2.1.76)	2.07e-06	-2	EKC35724	Alpha-L-iduronidase [Source:UniProtKB/TrEMBL;Acc:K1QX29]	1.41e-12	-2	CapteP211572	2e-06	-2	SPU_003078-tr	2e-06	-2							ENSGACP00000016950	3e-07	-2	EDO44867	1e-07	-2	ENSP00000247933	1e-06	-2	ENSDARP00000085896	1e-09	-2
N_cont_pecten_10438	Contig19392	Q8BRK9	Alpha-mannosidase 2x (EC 3.2.1.114) (Alpha-mannosidase IIx) (Man IIx) (Mannosidase alpha class 2A member 2) (Mannosyl-oligosaccharide 1,3-1,6-alpha-mannosidase)	1.45e-62	-2	EKC34638	Alpha-mannosidase 2 [Source:UniProtKB/TrEMBL;Acc:K1QL96]	1.5e-95	-2	CapteP72090	2e-63	-2	SPU_021559-tr	3e-55	-2	LotgiP164424	5e-90	-2	FBpp0081509	2e-55	-2	ENSGACP00000020390	4e-62	-2	EDO40866	1e-59	-2	ENSP00000452631	2e-62	-2	ENSDARP00000123496	8e-63	-2
N_cont_pecten_104380	Hem_stim_vivo_l1_1_(paired)_contig_40165	Q14690	Protein RRP5 homolog (NF-kappa-B-binding protein) (NFBP) (Programmed cell death protein 11)	6.67e-72	-2	EKC37962	RRP5-like protein [Source:UniProtKB/TrEMBL;Acc:K1QMA4]	1.23e-86	-2	CapteP227890	7e-39	-2	SPU_019254-tr	1e-17	-2	LotgiP239331	6e-75	-2	FBpp0084016	2e-11	-2	ENSGACP00000024108	8e-70	-2	EDO38955	3e-44	-2	ENSP00000358812	2e-71	-2	ENSDARP00000099790	8e-67	-2
N_cont_pecten_104385	Hem_stim_vivo_l1_1_(paired)_contig_40177	Q9JHB4	WD repeat-containing protein 31 (Spermatid WD repeat-containing protein) (spWD)	5.49e-32	-1	EKC42950	SID1 transmembrane family member 1 [Source:UniProtKB/TrEMBL;Acc:K1RMY0]	1.53e-49	-1	CapteP168654	4e-36	-1	SPU_008294-tr	8e-16	-1	LotgiP156088	3e-41	-1	FBpp0070422	3e-12	-1	ENSGACP00000010352	8e-30	-1	EDO29225	2e-32	-1	ENSP00000363310	3e-27	-1	ENSDARP00000101521	8e-35	-1
N_cont_pecten_104387	Hem_stim_vivo_l1_1_(paired)_contig_40182					EKC22650	0	2.15e-16	-3
N_cont_pecten_104390	Hem_stim_vivo_l1_1_(paired)_contig_40191	Q719N3	Monocyte to macrophage differentiation factor (Macrophage/microglia activation-associated factor) (MAF) (Progestin and adipoQ receptor family member XI)	8.65e-18	-1	EKC42528	Monocyte to macrophage differentiation protein [Source:UniProtKB/TrEMBL;Acc:K1R9Z8]	9.46e-29	-1	CapteP159890	3e-22	-1	SPU_010866-tr	6e-18	-1	LotgiP230242	8e-24	-1	FBpp0070979	3e-12	-1	ENSGACP00000021998	1e-18	-1	EDO38023	1e-14	-1	ENSP00000262065	5e-18	-1	ENSDARP00000059116	2e-18	-1
N_cont_pecten_104391	Hem_stim_vivo_l1_1_(paired)_contig_40193	Q864R9	Multidrug resistance-associated protein 1 (ATP-binding cassette sub-family C member 1) (Leukotriene C(4) transporter) (LTC4 transporter)	3.99e-59	-1	EKC19623	Multidrug resistance-associated protein 1 [Source:UniProtKB/TrEMBL;Acc:K1PDM7]	1.85e-65	-1	CapteP178692	7e-63	-1	SPU_021103-tr	1e-57	-1	LotgiP111500	6e-67	-1	FBpp0089072	3e-59	-1	ENSGACP00000007835	3e-57	-1	EDO36474	2e-55	-1	ENSP00000382340	1e-58	-1	ENSDARP00000078094	9e-58	-1
P_cont_pecten_104398	Hem_stim_vivo_l1_1_(paired)_contig_40206	P50443	Sulfate transporter (Diastrophic dysplasia protein) (Solute carrier family 26 member 2)	3.53e-08	1	EKC23892	Sulfate transporter [Source:UniProtKB/TrEMBL;Acc:K1PIT4]	1.07e-19	1	CapteP119293	2e-15	1	SPU_019420-tr	4e-08	1	LotgiP63093	4e-20	1	FBpp0074919	4e-12	1	ENSGACP00000022203	1e-14	1				ENSP00000286298	1e-08	1	ENSDARP00000007023	1e-13	1
P_cont_pecten_1044	Contig10937	Q8C7H1	Methylmalonic aciduria type A homolog, mitochondrial (EC 3.6.-.-)	2.29e-146	1	EKC35800	Methylmalonic aciduria type A protein, mitochondrial [Source:UniProtKB/TrEMBL;Acc:K1R3N2]	1.39e-140	1	CapteP114900	1e-144	1	SPU_007054-tr	1e-123	1	LotgiP193351	2e-139	1				ENSGACP00000022750	7e-136	1	EDO49609	2e-129	1	ENSP00000281317	6e-142	1	ENSDARP00000079456	1e-142	1
P_cont_pecten_104404	Hem_stim_vivo_l1_1_(paired)_contig_40216	Q7Z2K6	Endoplasmic reticulum metallopeptidase 1 (EC 3.4.-.-) (Felix-ina)	6.38e-08	1	EKC31796	Endoplasmic reticulum metallopeptidase 1 [Source:UniProtKB/TrEMBL;Acc:K1RCF2]	4.97e-19	1							LotgiP103045	2e-13	1							EDO48842	1e-11	1	ENSP00000340427	3e-08	1
P_cont_pecten_10441	Contig19395	Q0V9A9	Endoribonuclease LACTB2 (Beta-lactamase-like protein 2) (EC 3.1.27.-)	1.45e-103	2	EKC22619	Putative hydrolase PNKD [Source:UniProtKB/TrEMBL;Acc:K1PUL9]	7.82e-10	2	CapteP191961	8e-91	2	SPU_023653-tr	9e-87	2	LotgiP174182	5e-10	2	FBpp0079258	4e-80	2	ENSGACP00000023205	9e-105	2	EDO34574	3e-54	2	ENSP00000276590	3e-90	2	ENSDARP00000024616	9e-37	2
N_cont_pecten_104419	Hem_stim_vivo_l1_1_(paired)_contig_4025
P_cont_pecten_104419	Hem_stim_vivo_l1_1_(paired)_contig_4025
P_cont_pecten_104427	Hem_stim_vivo_l1_1_(paired)_contig_4027	Q9NRD8	Dual oxidase 2 (EC 1.11.1.-) (EC 1.6.3.1) (Large NOX 2) (Long NOX 2) (NADH/NADPH thyroid oxidase p138-tox) (NADPH oxidase/peroxidase DUOX2) (NADPH thyroid oxidase 2) (Thyroid oxidase 2) (p138 thyroid oxidase)	1.57e-19	1	EKC39815	Dual oxidase 2 [Source:UniProtKB/TrEMBL;Acc:K1REJ8]	7.83e-31	1	CapteP159209	1e-25	1	SPU_000513-tr	1e-23	1	LotgiP235056	2e-28	1	FBpp0289611	4e-17	1	ENSGACP00000008181	2e-18	1	EDO39424	4e-11	1	ENSP00000475084	3e-19	1	ENSDARP00000085160	1e-18	1
P_cont_pecten_104429	Hem_stim_vivo_l1_1_(paired)_contig_40271	Q0E908	Hillarin (D-Hillarin) (D-hil)	1.15e-09	3	EKC42137	Kyphoscoliosis peptidase [Source:UniProtKB/TrEMBL;Acc:K1QYS1]	9.67e-52	3	CapteP89820	1e-11	3				LotgiP134373	1e-26	3	FBpp0085568	4e-10	3							ENSP00000397598	8e-08	3	ENSDARP00000097688	2e-07	3
N_cont_pecten_104435	Hem_stim_vivo_l1_1_(paired)_contig_40286	P56560	Amine oxidase [flavin-containing] B (EC 1.4.3.4) (Monoamine oxidase type B) (MAO-B)	2.48e-33	-2	EKC31970	Amine oxidase [flavin-containing] [Source:UniProtKB/TrEMBL;Acc:K1QSR4]	2.17e-32	-2	CapteP136246	9e-37	-2	SPU_024267-tr	6e-31	-2	LotgiP190244	1e-32	-2				ENSGACP00000012420	1e-30	-2	EDO40503	4e-31	-2	ENSP00000440846	5e-31	-2	ENSDARP00000032834	4e-32	-2
N_cont_pecten_104437	Hem_stim_vivo_l1_1_(paired)_contig_40293	Q5R831	Adenosine 3'-phospho 5'-phosphosulfate transporter 2 (PAPS transporter 2) (Solute carrier family 35 member B3)	1.49e-24	-2					CapteP169370	2e-22	-2	SPU_020657-tr	2e-10	-2	LotgiP138397	1e-28	-2	FBpp0075039	2e-21	-2	ENSGACP00000003031	5e-25	-2	EDO32018	1e-25	-2	ENSP00000368981	6e-25	-2	ENSDARP00000125087	6e-25	-2
N_cont_pecten_104442	Hem_stim_vivo_l1_1_(paired)_contig_4030
P_cont_pecten_104442	Hem_stim_vivo_l1_1_(paired)_contig_4030
N_cont_pecten_104455	Hem_stim_vivo_l1_1_(paired)_contig_40319	Q5F477	Lipid droplet-associated hydrolase (EC 3.1.1.-) (Lipid droplet-associated serine hydrolase)	7.62e-37	-1	EKC34210	UPF0554 protein C2orf43-like protein [Source:UniProtKB/TrEMBL;Acc:K1QZE3]	2.84e-49	-1				SPU_002288-tr	3e-26	-1	LotgiP152065	3e-42	-1	FBpp0072612	2e-27	-1	ENSGACP00000017673	2e-24	-1	EDO34015	1e-23	-1	ENSP00000237822	1e-32	-1	ENSDARP00000102907	9e-30	-1
N_cont_pecten_104456	Hem_stim_vivo_l1_1_(paired)_contig_4032	Q61391	Neprilysin (EC 3.4.24.11) (Atriopeptidase) (Enkephalinase) (Neutral endopeptidase 24.11) (NEP) (Neutral endopeptidase) (Skin fibroblast elastase) (SFE) (CD antigen CD10)	2.14e-12	-1	EKC42128	Neprilysin [Source:UniProtKB/TrEMBL;Acc:K1R8P8]	3.24e-20	-1	CapteP162931	3e-13	-1	SPU_026236-tr	2e-13	-1	LotgiP176824	6e-18	-1	FBpp0070838	5e-14	-1	ENSGACP00000013612	3e-15	-1	EDO39596	4e-11	-1	ENSP00000418791	1e-12	-1	ENSDARP00000112996	1e-14	-1
P_cont_pecten_104457	Hem_stim_vivo_l1_1_(paired)_contig_40321					EKC27719	Multiple epidermal growth factor-like domains 6 [Source:UniProtKB/TrEMBL;Acc:K1Q8N5]	7.64e-15	1				SPU_003057-tr	5e-18	1	LotgiP165440	7e-14	1
N_cont_pecten_104458	Hem_stim_vivo_l1_1_(paired)_contig_40322	Q6ZNA1	Zinc finger protein 836	1.44e-23	-3	EKC18365	Histone-lysine N-methyltransferase PRDM9 [Source:UniProtKB/TrEMBL;Acc:K1PPH7]	6.88e-27	-3	CapteP63767	1e-22	-3	SPU_023510-tr	7e-21	-3	LotgiP194528	8e-25	-3	FBpp0303075	7e-23	-3	ENSGACP00000007375	2e-20	-3	EDO47692	1e-22	-3	ENSP00000470239	2e-23	-3	ENSDARP00000125188	8e-21	-3
N_cont_pecten_10446	Contig194	Q9WU20	Methylenetetrahydrofolate reductase (EC 1.5.1.20)	0	-3	EKC38212	Methylenetetrahydrofolate reductase [Source:UniProtKB/TrEMBL;Acc:K1QN08]	0	-3	CapteP181552	0	-3	SPU_027901-tr	7e-43	-3	LotgiP214878	0	-3	FBpp0075903	1e-27	-3	ENSGACP00000016704	0	-3	EDO41828	0	-3	ENSP00000365775	0	-3	ENSDARP00000069553	0	-3
N_cont_pecten_104467	Hem_stim_vivo_l1_1_(paired)_contig_40336
P_cont_pecten_104467	Hem_stim_vivo_l1_1_(paired)_contig_40336
P_cont_pecten_104469	Hem_stim_vivo_l1_1_(paired)_contig_4034	Q55CD9	Probable NADH dehydrogenase (EC 1.6.-.-)	1.48e-10	1	EKC33859	Putative NADH dehydrogenase [Source:UniProtKB/TrEMBL;Acc:K1QRP4]	2.38e-16	1	CapteP169172	1e-13	1				LotgiP224073	1e-15	1							EDO37174	2e-14	1
P_cont_pecten_10447	Contig1940	O08688	Calpain-5 (EC 3.4.22.-) (New calpain 3) (nCL-3)	0	2	EKC27521	Calpain-5 [Source:UniProtKB/TrEMBL;Acc:K1R1C6]	0	2	CapteP228346	0	2	SPU_015996-tr	5e-122	2	LotgiP205978	0	2	FBpp0085715	2e-120	2	ENSGACP00000027485	0	2	EDO34860	3e-173	2	ENSP00000432332	0	2	ENSDARP00000092508	0	2
P_cont_pecten_104482	Hem_stim_vivo_l1_1_(paired)_contig_40372	Q6R7M4	Methyl farnesoate epoxidase (EC 1.14.13.202) (Cytochrome P450 CYP15A1)	1.54e-43	2	EKC41577	Cytochrome P450 2J6 [Source:UniProtKB/TrEMBL;Acc:K1QXI3]	2.22e-41	2	CapteP142591	1e-36	2	SPU_022593-tr	2e-45	2	LotgiP64009	2e-62	2	FBpp0082159	6e-34	2	ENSGACP00000023102	3e-41	2	EDO46618	3e-48	2	ENSP00000423667	2e-44	2	ENSDARP00000048280	1e-45	2
N_cont_pecten_1045	Contig10938	Q06274	Integrin alpha-5 (Fibronectin receptor subunit alpha) (Integrin alpha-F) (VLA-5) [Cleaved into: Integrin alpha-5 heavy chain; Integrin alpha-5 light chain]	1.78e-82	-3	EKC18458	Integrin alpha-8 [Source:UniProtKB/TrEMBL;Acc:K1PAJ8]	1.06e-104	-3	CapteP218861	2e-60	-3	SPU_009788-tr	1e-48	-3	LotgiP239025	2e-113	-3	FBpp0290566	6e-77	-3	ENSGACP00000014528	1e-73	-3	EDO49372	5e-36	-3	ENSP00000367316	4e-76	-3	ENSDARP00000118449	7e-76	-3
N_cont_pecten_10450	Contig19402	Q15154	Pericentriolar material 1 protein (PCM-1) (hPCM-1)	3.2e-09	-2	EKC38349	Pericentriolar material 1 protein [Source:UniProtKB/TrEMBL;Acc:K1R4A2]	7.23e-50	-2	CapteP228845	7e-36	-2	SPU_025427-tr	2e-17	-2	LotgiP153121	9e-57	-2				ENSGACP00000022389	9e-08	-2				ENSP00000428131	5e-10	-2	ENSDARP00000124973	1e-12	-2
P_cont_pecten_104505	Hem_stim_vivo_l1_1_(paired)_contig_40418	Q9BYT1	Solute carrier family 17 member 9	4.97e-21	2	EKC18089	Solute carrier family 17 member 9 [Source:UniProtKB/TrEMBL;Acc:K1PGW2]	7.35e-45	2	CapteP155158	1e-19	2	SPU_016446-tr	2e-15	2	LotgiP112031	1e-29	2	FBpp0077146	3e-18	2	ENSGACP00000003446	1e-19	2	EDO46529	5e-11	2	ENSP00000359376	3e-21	2	ENSDARP00000024649	5e-20	2
N_cont_pecten_104507	Hem_stim_vivo_l1_1_(paired)_contig_4042
P_cont_pecten_104507	Hem_stim_vivo_l1_1_(paired)_contig_4042
P_cont_pecten_10452	Contig19404	Q14114	Low-density lipoprotein receptor-related protein 8 (LRP-8) (Apolipoprotein E receptor 2)	7.81e-43	2	EKC39138	Low-density lipoprotein receptor-related protein 8 [Source:UniProtKB/TrEMBL;Acc:K1QZQ8]	2.03e-41	2	CapteP62161	2e-39	2	SPU_009930-tr	4e-39	2	LotgiP112161	9e-41	2	FBpp0084302	3e-43	2	ENSGACP00000008876	8e-42	2	EDO48069	2e-38	2	ENSP00000303634	9e-43	2	ENSDARP00000115492	6e-43	2
P_cont_pecten_104526	Hem_stim_vivo_l1_1_(paired)_contig_40460	Q3UST5	UPF0764 protein C16orf89 homolog	1.14e-12	3	EKC29499	0	2.3e-16	3	CapteP225617	6e-26	3				LotgiP169202	5e-39	3							EDO43039	4e-15	3	ENSP00000324672	2e-12	3	ENSDARP00000102869	2e-10	3
N_cont_pecten_104535	Hem_stim_vivo_l1_1_(paired)_contig_40484					EKC33787	0	6.86e-11	-3				SPU_013340-tr	1e-14	2
P_cont_pecten_104535	Hem_stim_vivo_l1_1_(paired)_contig_40484					EKC33787	0	6.86e-11	-3				SPU_013340-tr	1e-14	2
N_cont_pecten_104537	Hem_stim_vivo_l1_1_(paired)_contig_40487					EKC42974	Single-minded-like protein 2 [Source:UniProtKB/TrEMBL;Acc:K1RGQ5]	2.4e-15	-1							LotgiP159052	2e-07	-1
N_cont_pecten_104546	Hem_stim_vivo_l1_1_(paired)_contig_40501	Q8R151	NFX1-type zinc finger-containing protein 1	2.83e-11	-1	EKC20357	NFX1-type zinc finger-containing protein 1 [Source:UniProtKB/TrEMBL;Acc:K1P999]	8.48e-15	-1	CapteP212972	2e-11	-1	SPU_003369-tr	8e-16	-1	LotgiP114056	1e-13	-1				ENSGACP00000007994	9e-12	-1	EDO30690	6e-16	-1	ENSP00000379412	6e-11	-1	ENSDARP00000102401	5e-12	-1
N_cont_pecten_104550	Hem_stim_vivo_l1_1_(paired)_contig_40510	Q0IIG5	ATP-dependent 6-phosphofructokinase, muscle type (ATP-PFK) (PFK-M) (EC 2.7.1.11) (6-phosphofructokinase type A) (Phosphofructo-1-kinase isozyme A) (PFK-A) (Phosphohexokinase)	5.66e-23	-1	EKC24505	6-phosphofructokinase [Source:UniProtKB/TrEMBL;Acc:K1Q6M6]	6.39e-18	-1	CapteP175923	5e-15	-1	SPU_001831-tr	8e-21	-1	LotgiP235800	6e-24	-1	FBpp0087507	7e-16	-1	ENSGACP00000000893	1e-21	-1				ENSP00000448177	9e-23	-1	ENSDARP00000079712	4e-21	-1
N_cont_pecten_104562	Hem_stim_vivo_l1_1_(paired)_contig_40539
P_cont_pecten_104562	Hem_stim_vivo_l1_1_(paired)_contig_40539
N_cont_pecten_104577	Hem_stim_vivo_l1_1_(paired)_contig_40567	Q6C5V7	Chromatin modification-related protein YNG2 (ING1 homolog 2)	2.54e-15	-1	EKC39309	Inhibitor of growth protein 5 [Source:UniProtKB/TrEMBL;Acc:K1R6X7]	2.29e-15	-1	CapteP217374	1e-40	-1	SPU_011618-tr	2e-54	-1	LotgiP165431	9e-33	-1	FBpp0080104	5e-15	-1	ENSGACP00000000841	1e-15	-1	EDO30936	6e-37	-1	ENSP00000322142	6e-15	-1	ENSDARP00000107369	6e-15	-1
P_cont_pecten_104582	Hem_stim_vivo_l1_1_(paired)_contig_4058					EKC43100	Gonadotropin-releasing hormone II receptor [Source:UniProtKB/TrEMBL;Acc:K1RND9]	2.58e-09	1							LotgiP239028	4e-08	1
N_cont_pecten_104588	Hem_stim_vivo_l1_1_(paired)_contig_40586	P97328	Ketohexokinase (EC 2.7.1.3) (Hepatic fructokinase)	3.54e-20	-1	EKC35926	Ketohexokinase [Source:UniProtKB/TrEMBL;Acc:K1RND6]	3.07e-26	-1	CapteP176557	2e-11	-1	SPU_024495-tr	5e-20	-1	LotgiP204853	3e-22	-1	FBpp0074633	5e-16	-1	ENSGACP00000004081	1e-21	-1				ENSP00000260599	1e-19	-1	ENSDARP00000127892	5e-21	-1
P_cont_pecten_104595	Hem_stim_vivo_l1_1_(paired)_contig_40603	P62288	Abnormal spindle-like microcephaly-associated protein homolog (Fragment)	1.25e-17	2	EKC30896	Abnormal spindle-like microcephaly-associated-like protein [Source:UniProtKB/TrEMBL;Acc:K1RA28]	1.34e-15	2	CapteP220529	2e-13	2	SPU_010024-tr	3e-21	2	LotgiP232956	1e-16	2				ENSGACP00000007807	6e-16	2	EDO35658	7e-11	2	ENSP00000356379	2e-16	2	ENSDARP00000108461	4e-18	2
P_cont_pecten_1046	Contig10939	Q7TSA6	Proline and serine-rich protein 3	1.16e-09	3	EKC21376	0	2.65e-37	3	CapteP229064	3e-21	3				LotgiP165089	8e-16	3							EDO39331	4e-12	3	ENSP00000482508	9e-12	3	ENSDARP00000128306	1e-15	3
P_cont_pecten_104616	Hem_stim_vivo_l1_1_(paired)_contig_40647	D3ZWK4	Lethal(3)malignant brain tumor-like protein 1 (H-l(3)mbt) (H-l(3)mbt protein) (L(3)mbt-like) (L(3)mbt protein homolog)	7.78e-14	3	EKC39929	Lethal(3)malignant brain tumor-like 4 protein [Source:UniProtKB/TrEMBL;Acc:K1R8F5]	9.99e-14	3	CapteP161824	9e-11	3	SPU_021123-tr	1e-12	3	LotgiP216594	1e-13	3				ENSGACP00000001476	3e-14	3				ENSP00000410139	1e-13	3	ENSDARP00000123463	2e-12	3
P_cont_pecten_104621	Hem_stim_vivo_l1_1_(paired)_contig_40653									CapteP123827	4e-06	3	SPU_013152-tr	3e-12	3										EDO29150	2e-06	3
P_cont_pecten_104633	Hem_stim_vivo_l1_1_(paired)_contig_40680	Q64605	Receptor-type tyrosine-protein phosphatase S (R-PTP-S) (EC 3.1.3.48) (Leukocyte common antigen-related protein-tyrosine phosphatase 2) (LAR-PTP2) (Receptor-type tyrosine-protein phosphatase sigma) (R-PTP-sigma)	2.23e-32	2	EKC35846	Receptor-type tyrosine-protein phosphatase T [Source:UniProtKB/TrEMBL;Acc:K1RN67]	1.2e-48	2	CapteP173573	2e-32	2	SPU_020050-tr	1e-29	2	LotgiP118033	1e-44	2	FBpp0292507	1e-27	2	ENSGACP00000015399	8e-31	2	EDO43854	8e-33	2	ENSP00000406825	2e-32	2	ENSDARP00000086925	6e-34	2
P_cont_pecten_104635	Hem_stim_vivo_l1_1_(paired)_contig_40682
P_cont_pecten_104638	Hem_stim_vivo_l1_1_(paired)_contig_40686	Q9BR84	Zinc finger protein 559	3.91e-06	3	EKC19028	0	1.92e-06	3	CapteP63767	7e-06	3				LotgiP123623	3e-06	3				ENSGACP00000005897	4e-06	3				ENSP00000474719	2e-06	3	ENSDARP00000106328	4e-07	3
N_cont_pecten_104639	Hem_stim_vivo_l1_1_(paired)_contig_40687	Q9M376	Vesicle-associated membrane protein 727 (AtVAMP727)	3.59e-09	-3	EKC39774	0	4.8e-11	-3	CapteP181820	3e-09	-3	SPU_007410-tr	2e-07	-3	LotgiP228972	1e-14	-3	FBpp0303879	4e-10	-3	ENSGACP00000017980	7e-08	-3	EDO39013	1e-09	-3	ENSP00000379602	3e-08	-3	ENSDARP00000073910	1e-07	-3
N_cont_pecten_104640	Hem_stim_vivo_l1_1_(paired)_contig_40689	O13046	WD repeat and HMG-box DNA-binding protein 1 (Acidic nucleoplasmic DNA-binding protein 1) (And-1)	3.22e-82	-2	EKC39890	WD repeat and HMG-box DNA-binding protein 1 [Source:UniProtKB/TrEMBL;Acc:K1REU2]	2.04e-102	-2	CapteP108416	1e-74	-2	SPU_003488-tr	1e-30	-2	LotgiP110682	2e-75	-2	FBpp0086732	2e-32	-2	ENSGACP00000022875	2e-53	-2	EDO44786	6e-66	-2	ENSP00000399349	3e-79	-2	ENSDARP00000099718	1e-78	-2
N_cont_pecten_104642	Hem_stim_vivo_l1_1_(paired)_contig_40690
P_cont_pecten_104642	Hem_stim_vivo_l1_1_(paired)_contig_40690
N_cont_pecten_104644	Hem_stim_vivo_l1_1_(paired)_contig_40695	Q6QGW5	Steroid receptor RNA activator 1 (Steroid receptor RNA activator protein) (SRAP)	5.72e-06	-2					CapteP229286	3e-09	-2	SPU_004042-tr	1e-08	-2	LotgiP228534	1e-08	-2				ENSGACP00000027641	5e-06	-2	EDO49803	2e-06	-2	ENSP00000337513	2e-06	-2	ENSDARP00000070154	3e-09	-2
P_cont_pecten_10465	Contig19416					EKC32679	Dispatched-like protein 1 [Source:UniProtKB/TrEMBL;Acc:K1QNP1]	7.45e-66	1	CapteP226825	3e-41	1				LotgiP167395	3e-19	1							EDO46801	6e-25	1
N_cont_pecten_104683	Hem_stim_vivo_l1_1_(paired)_contig_4077
P_cont_pecten_104683	Hem_stim_vivo_l1_1_(paired)_contig_4077
P_cont_pecten_10469	Contig1942	Q6ZNE5	Beclin 1-associated autophagy-related key regulator (Barkor) (Autophagy-related protein 14-like protein) (Atg14L)	2.57e-14	2	EKC39832	0	3.28e-28	2	CapteP175681	3e-10	2	SPU_012622-tr	1e-14	2	LotgiP234926	6e-22	2	FBpp0084739	8e-11	2	ENSGACP00000005200	7e-16	2	EDO36555	9e-12	2	ENSP00000247178	6e-15	2	ENSDARP00000088045	3e-16	2
P_cont_pecten_1047	Contig1094	Q5RGB8	Kelch-like protein 26	4.97e-51	2	EKC38909	Kelch-like protein 9 [Source:UniProtKB/TrEMBL;Acc:K1R5T6]	0	2	CapteP23567	1e-108	2	SPU_009867-tr	5e-40	2	LotgiP131914	6e-65	2	FBpp0075260	2e-36	2	ENSGACP00000011366	7e-50	2	EDO48272	2e-41	2	ENSP00000300976	1e-49	2	ENSDARP00000115562	8e-52	2
N_cont_pecten_10470	Contig19420	Q99758	ATP-binding cassette sub-family A member 3 (ABC-C transporter) (ATP-binding cassette transporter 3) (ATP-binding cassette 3)	2.22e-54	-2	EKC32945	ATP-binding cassette sub-family A member 3 [Source:UniProtKB/TrEMBL;Acc:K1QVF6]	1.76e-70	-2	CapteP103477	2e-57	-2	SPU_015573-tr	4e-52	-2	LotgiP229502	5e-63	-2	FBpp0304765	9e-53	-2	ENSGACP00000014912	1e-55	-2	EDO48951	9e-50	-2	ENSP00000371818	6e-54	-2	ENSDARP00000104324	7e-56	-2
P_cont_pecten_104712	Hem_stim_vivo_l1_1_(paired)_contig_40820					EKC32933	0	2.07e-19	2
N_cont_pecten_104724	Hem_stim_vivo_l1_1_(paired)_contig_40837																								EDO36842	4e-10	-1
N_cont_pecten_104729	Hem_stim_vivo_l1_1_(paired)_contig_40843	P54797	Transport and Golgi organization 2 homolog (Ser/Thr-rich protein T10 in DGCR region)	1.32e-18	-1	EKC35040	Ser/Thr-rich protein T10 in DGCR region [Source:UniProtKB/TrEMBL;Acc:K1R1M6]	1.66e-26	-1	CapteP220945	1e-19	-1	SPU_003139-tr	4e-16	-1	LotgiP200139	8e-23	-1	FBpp0304111	6e-09	-1	ENSGACP00000017185	3e-21	-1	EDO39284	2e-12	-1	ENSP00000332721	4e-18	-1	ENSDARP00000073519	2e-20	-1
N_cont_pecten_10473	Contig19423	Q5R7R6	Conserved oligomeric Golgi complex subunit 4 (COG complex subunit 4) (Component of oligomeric Golgi complex 4)	6.7e-57	-3	EKC35150	Conserved oligomeric Golgi complex subunit 4 [Source:UniProtKB/TrEMBL;Acc:K1R201]	2.38e-63	-3	CapteP225425	9e-58	-3	SPU_026357-tr	7e-61	-3	LotgiP108827	2e-63	-3	FBpp0079628	2e-35	-3	ENSGACP00000020951	5e-57	-3	EDO46453	1e-53	-3	ENSP00000455693	5e-60	-3	ENSDARP00000070899	2e-54	-3
N_cont_pecten_104737	Hem_stim_vivo_l1_1_(paired)_contig_40855	G5ED84	Kelch-like protein 8	8.86e-25	-1	EKC30363	Kelch-like protein 20 [Source:UniProtKB/TrEMBL;Acc:K1Q8R4]	1.92e-17	-1	CapteP108783	1e-22	-1	SPU_021401-tr	8e-25	-1	LotgiP143089	2e-26	-1	FBpp0082865	7e-16	-1	ENSGACP00000021607	4e-20	-1	EDO49628	3e-22	-1	ENSP00000408854	6e-25	-1	ENSDARP00000011409	3e-21	-1
N_cont_pecten_10474	Contig19424
P_cont_pecten_10474	Contig19424
P_cont_pecten_104745	Hem_stim_vivo_l1_1_(paired)_contig_40869	Q5BIW4	Alsin (Amyotrophic lateral sclerosis 2 protein homolog)	3.73e-24	2	EKC40334	Alsin [Source:UniProtKB/TrEMBL;Acc:K1R9I4]	1.62e-58	2	CapteP112695	2e-25	2	SPU_019266-tr	8e-15	2	LotgiP145057	1e-28	2	FBpp0078116	1e-07	2	ENSGACP00000019790	4e-27	2				ENSP00000403832	3e-24	2	ENSDARP00000098244	9e-29	2
P_cont_pecten_10475	Contig19425	Q9C0G6	Dynein heavy chain 6, axonemal (Axonemal beta dynein heavy chain 6) (Ciliary dynein heavy chain 6)	1.21e-66	1	EKC20784	Dynein heavy chain 1, axonemal [Source:UniProtKB/TrEMBL;Acc:K1PPI7]	8.6e-119	1	CapteP116650	9e-128	1	SPU_028434-tr	1e-103	1	LotgiP133247	9e-119	1	FBpp0074283	2e-49	1	ENSGACP00000016392	2e-47	1	EDO34077	6e-54	1	ENSP00000374045	5e-66	1	ENSDARP00000122341	2e-64	1
P_cont_pecten_104762	Hem_stim_vivo_l1_1_(paired)_contig_40902	Q5RF00	Aldehyde dehydrogenase, mitochondrial (EC 1.2.1.3) (ALDH class 2) (ALDH-E2)	3.6e-17	1	EKC30500	Aldehyde dehydrogenase, mitochondrial [Source:UniProtKB/TrEMBL;Acc:K1QNT7]	1.05e-15	1	CapteP177698	9e-19	1	SPU_007284-tr	3e-19	1	LotgiP177987	4e-16	1	FBpp0304847	2e-14	1	ENSGACP00000005476	9e-17	1	EDO47653	1e-16	1	ENSP00000261733	1e-16	1	ENSDARP00000108963	3e-18	1
N_cont_pecten_10477	Contig19427	Q19791	A disintegrin and metalloproteinase with thrombospondin motifs gon-1 (ADAMTS gon-1) (EC 3.4.24.-) (Abnormal gonad development protein 1)	1.81e-10	-3	EKC25275	A disintegrin and metalloproteinase with thrombospondin motifs 16 [Source:UniProtKB/TrEMBL;Acc:K1Q8T2]	3.79e-62	-3	CapteP122609	8e-12	-3	SPU_021853-tr	7e-11	-3	LotgiP157969	1e-50	-3	FBpp0291052	1e-08	-3	ENSGACP00000025952	3e-12	-3	EDO36368	2e-07	-3	ENSP00000451729	5e-11	-3	ENSDARP00000060938	4e-11	-3
N_cont_pecten_10478	Contig19428	Q9R0D8	WD repeat-containing protein 54	4.06e-28	-3	EKC27233	WD repeat-containing protein 54 [Source:UniProtKB/TrEMBL;Acc:K1PZX5]	5.45e-66	-3	CapteP224382	1e-10	-3	SPU_008043-tr	2e-29	-3	LotgiP203718	1e-37	-3				ENSGACP00000013594	2e-27	-3	EDO41534	2e-30	-3	ENSP00000387236	1e-27	-3	ENSDARP00000019506	2e-28	-3
N_cont_pecten_104784	Hem_stim_vivo_l1_1_(paired)_contig_40939
P_cont_pecten_10480	Contig1943	Q8BTY8	Sec1 family domain-containing protein 2 (Neuronal Sec1) (Syntaxin-binding protein 1-like 1)	1.18e-61	3					CapteP126088	8e-49	3	SPU_009387-tr	2e-54	3	LotgiP235701	9e-72	3				ENSGACP00000018790	4e-33	3	EDO38307	7e-20	3	ENSP00000384182	2e-60	3	ENSDARP00000104899	7e-57	3
N_cont_pecten_104800	Hem_stim_vivo_l1_1_(paired)_contig_40961					EKC20099	Glycerol-3-phosphate acyltransferase 1, mitochondrial [Source:UniProtKB/TrEMBL;Acc:K1PMP0]	3.59e-25	-3	CapteP224387	4e-15	-3				LotgiP112564	2e-17	-3
N_cont_pecten_104805	Hem_stim_vivo_l1_1_(paired)_contig_40974	Q9JHD1	Histone acetyltransferase KAT2B (EC 2.3.1.48) (Histone acetyltransferase PCAF) (Histone acetylase PCAF) (Lysine acetyltransferase 2B) (P300/CBP-associated factor) (P/CAF)	2.31e-37	-3	EKC25097	Histone acetyltransferase KAT2B [Source:UniProtKB/TrEMBL;Acc:K1PM97]	1.79e-46	-3	CapteP158153	4e-34	-3	SPU_000371-tr	3e-38	-3	LotgiP143660	1e-43	-3	FBpp0075701	2e-16	-3	ENSGACP00000006594	4e-34	-3	EDO43844	9e-30	-3	ENSP00000263754	1e-36	-3	ENSDARP00000085190	3e-37	-3
P_cont_pecten_104807	Hem_stim_vivo_l1_1_(paired)_contig_40976					EKC30463	Angel-like protein 2 [Source:UniProtKB/TrEMBL;Acc:K1Q942]	9.36e-20	2	CapteP164382	2e-09	2				LotgiP118950	5e-23	2													ENSDARP00000033311	1e-06	2
N_cont_pecten_104809	Hem_stim_vivo_l1_1_(paired)_contig_40978	Q6P158	Putative ATP-dependent RNA helicase DHX57 (EC 3.6.4.13) (DEAH box protein 57)	6.29e-06	-3	EKC33469	Putative ATP-dependent RNA helicase DHX57 [Source:UniProtKB/TrEMBL;Acc:K1QQN9]	3.04e-21	-3																EDO29572	3e-07	-3	ENSP00000405111	3e-06	-3
N_cont_pecten_10481	Contig19430	Q5RBM6	Beta-ureidopropionase (EC 3.5.1.6) (Beta-alanine synthase) (N-carbamoyl-beta-alanine amidohydrolase)	1.99e-26	-1	EKC19438	Beta-ureidopropionase [Source:UniProtKB/TrEMBL;Acc:K1PD48]	7.57e-33	-1	CapteP176971	1e-28	-1	SPU_008701-tr	7e-09	-1	LotgiP205519	2e-29	-1	FBpp0081276	1e-21	-1	ENSGACP00000017711	2e-26	-1	EDO37352	2e-25	-1	ENSP00000372208	2e-27	-1	ENSDARP00000002199	2e-29	-1
N_cont_pecten_104810	Hem_stim_vivo_l1_1_(paired)_contig_4098
P_cont_pecten_104810	Hem_stim_vivo_l1_1_(paired)_contig_4098
P_cont_pecten_104815	Hem_stim_vivo_l1_1_(paired)_contig_40996	A2RUS2	DENN domain-containing protein 3	3.26e-13	2	EKC27404	DENN domain-containing protein 3 [Source:UniProtKB/TrEMBL;Acc:K1Q7V2]	1.48e-26	2	CapteP218926	1e-12	2	SPU_002019-tr	2e-22	2	LotgiP235654	2e-24	2	FBpp0082003	2e-06	2	ENSGACP00000011791	9e-12	2	EDO46070	6e-07	2	ENSP00000262585	4e-13	2	ENSDARP00000100292	4e-14	2
N_cont_pecten_10482	Contig19431	Q9Y7Y3	Uncharacterized RNA-binding protein C365.04c	4.58e-14	-2	EKC26560	0	4.37e-43	-2	CapteP220391	5e-16	-2	SPU_027780-tr	3e-16	-2	LotgiP230487	1e-27	-2	FBpp0072281	2e-12	-2	ENSGACP00000002822	2e-09	-2	EDO49373	7e-16	-2	ENSP00000400000	5e-10	-2	ENSDARP00000107154	3e-10	-2
P_cont_pecten_104830	Hem_stim_vivo_l1_1_(paired)_contig_41015	A0AUR5	Ubiquitin carboxyl-terminal hydrolase FAM188A (EC 3.4.19.12) (Protein CARP)	8.27e-32	1	EKC41702	UPF0526 protein C7orf67-like protein [Source:UniProtKB/TrEMBL;Acc:K1QXR3]	3.44e-15	1	CapteP111097	9e-12	1	SPU_002065-tr	2e-26	1	LotgiP225148	2e-36	1	FBpp0074418	2e-30	1	ENSGACP00000011576	7e-34	1	EDO42424	8e-17	1	ENSP00000389883	1e-33	1	ENSDARP00000059034	3e-32	1
N_cont_pecten_104840	Hem_stim_vivo_l1_1_(paired)_contig_4104
P_cont_pecten_104840	Hem_stim_vivo_l1_1_(paired)_contig_4104
P_cont_pecten_104851	Hem_stim_vivo_l1_1_(paired)_contig_41055	Q91VX9	Transmembrane protein 168	3.53e-33	2	EKC19586	0	1.54e-43	2	CapteP173385	2e-18	2	SPU_013101-tr	3e-27	2							ENSGACP00000025009	2e-30	2	EDO44326	1e-21	2	ENSP00000390696	6e-33	2	ENSDARP00000090238	7e-29	2
N_cont_pecten_104853	Hem_stim_vivo_l1_1_(paired)_contig_41059	Q6NV04	Acetolactate synthase-like protein (EC 2.2.1.-) (IlvB-like protein)	6.5e-114	-1	EKC35877	Acetolactate synthase-like protein [Source:UniProtKB/TrEMBL;Acc:K1QG61]	4.18e-142	-1	CapteP171517	7e-116	-1	SPU_027320-tr	1e-98	-1	LotgiP214325	1e-109	-1	FBpp0085630	7e-23	-1	ENSGACP00000008648	4e-114	-1	EDO32896	2e-107	-1	ENSP00000435516	3e-109	-1	ENSDARP00000116380	5e-119	-1
P_cont_pecten_10486	Contig19435	Q8TEW0	Partitioning defective 3 homolog (PAR-3) (PARD-3) (Atypical PKC isotype-specific-interacting protein) (ASIP) (CTCL tumor antigen se2-5) (PAR3-alpha)	2.45e-65	2	EKC37796	Partitioning defective 3-like protein [Source:UniProtKB/TrEMBL;Acc:K1RT67]	1.31e-124	2	CapteP76907	3e-47	2	SPU_014037-tr	5e-79	2	LotgiP132029	4e-93	2	FBpp0110299	7e-54	2	ENSGACP00000002241	1e-56	2	EDO45887	4e-56	2	ENSP00000444429	8e-67	2	ENSDARP00000016375	4e-67	2
P_cont_pecten_104875	Hem_stim_vivo_l1_1_(paired)_contig_41098	Q5ZL98	DNA-directed RNA polymerase III subunit RPC1 (RNA polymerase III subunit C1) (EC 2.7.7.6) (DNA-directed RNA polymerase III subunit A)	1.1e-111	3	EKC39212	DNA-directed RNA polymerase [Source:UniProtKB/TrEMBL;Acc:K1QQG7]	1.42e-131	3	CapteP219447	1e-118	3	SPU_026402-tr	2e-92	3	LotgiP230094	1e-121	3	FBpp0290035	4e-91	3	ENSGACP00000003008	4e-108	3	EDO36291	5e-110	3	ENSP00000361446	2e-110	3	ENSDARP00000096044	1e-109	3
N_cont_pecten_104877	Hem_stim_vivo_l1_1_(paired)_contig_411
P_cont_pecten_104877	Hem_stim_vivo_l1_1_(paired)_contig_411
P_cont_pecten_10488	Contig19437	P52826	Carnitine O-acetyltransferase (Carnitine acetylase) (EC 2.3.1.7) (Carnitine acetyltransferase) (CAT) (CrAT)	0	1	EKC25444	Carnitine O-acetyltransferase [Source:UniProtKB/TrEMBL;Acc:K1Q257]	0	1	CapteP218819	0	1	SPU_001214-tr	0	1	LotgiP137716	0	1	FBpp0081231	2e-146	1	ENSGACP00000024517	0	1	EDO44211	2e-159	1	ENSP00000315013	0	1	ENSDARP00000047376	0	1
P_cont_pecten_104898	Hem_stim_vivo_l1_1_(paired)_contig_41143	Q9NY64	Solute carrier family 2, facilitated glucose transporter member 8 (Glucose transporter type 8) (GLUT-8) (Glucose transporter type X1)	1.59e-23	1	EKC26991	Solute carrier family 2, facilitated glucose transporter member 8 [Source:UniProtKB/TrEMBL;Acc:K1QZW5]	7.5e-22	1	CapteP1723	1e-19	1	SPU_026943-tr	3e-17	1	LotgiP170198	2e-20	1	FBpp0087178	5e-13	1	ENSGACP00000018866	5e-15	1	EDO42861	1e-21	1	ENSP00000362458	5e-24	1	ENSDARP00000007492	1e-21	1
P_cont_pecten_10490	Contig19439	Q32PF0	Transmembrane protein 201	3.78e-43	1	EKC35727	0	1.25e-62	1	CapteP188375	2e-51	1	SPU_008610-tr	7e-42	1				FBpp0085719	1e-30	1	ENSGACP00000009715	8e-43	1				ENSP00000344772	8e-44	1	ENSDARP00000099162	4e-43	1
P_cont_pecten_10491	Contig1944	P28776	Indoleamine 2,3-dioxygenase 1 (IDO-1) (EC 1.13.11.52) (Indoleamine-pyrrole 2,3-dioxygenase)	2.04e-39	1	EKC20896	Indoleamine 2,3-dioxygenase 1 [Source:UniProtKB/TrEMBL;Acc:K1QGY5]	9.62e-45	1	CapteP200823	6e-37	1	SPU_028601-tr	4e-19	1	LotgiP168398	4e-38	1							EDO38059	2e-31	1	ENSP00000430950	2e-31	1	ENSDARP00000056360	9e-37	1
N_cont_pecten_104926	Hem_stim_vivo_l1_1_(paired)_contig_41196	Q91437	CAD protein [Includes: Glutamine-dependent carbamoyl-phosphate synthase (EC 6.3.5.5); Aspartate carbamoyltransferase (EC 2.1.3.2); Dihydroorotase (EC 3.5.2.3)]	4.05e-10	-3	EKC28536	CAD protein [Source:UniProtKB/TrEMBL;Acc:K1R3V0]	3.6e-17	-3	CapteP177358	1e-12	-3	SPU_000851-tr	4e-07	-3	LotgiP190512	9e-15	-3				ENSGACP00000008038	6e-09	-3				ENSP00000384510	1e-09	-3	ENSDARP00000061364	5e-09	-3
N_cont_pecten_104938	Hem_stim_vivo_l1_1_(paired)_contig_41212	P0C6B8	Sushi, von Willebrand factor type A, EGF and pentraxin domain-containing protein 1	5.01e-26	-1	EKC31636	Fibropellin-1 [Source:UniProtKB/TrEMBL;Acc:K1RC33]	6.82e-38	-1	CapteP143048	6e-30	-1	SPU_022974-tr	1e-26	-1	LotgiP225988	9e-20	-1	FBpp0111718	3e-17	-1	ENSGACP00000025329	3e-24	-1	EDO43337	2e-27	-1	ENSP00000297826	3e-23	-1	ENSDARP00000071352	2e-21	-1
N_cont_pecten_10494	Contig19442	Q0P564	Protein cereblon	3.03e-65	-1	EKC30879	Protein cereblon [Source:UniProtKB/TrEMBL;Acc:K1QI70]	6e-81	-1	CapteP173167	1e-68	-1	SPU_022202-tr	6e-58	-1	LotgiP195998	6e-66	-1	FBpp0081652	1e-24	-1	ENSGACP00000000970	3e-63	-1	EDO28630	1e-58	-1	ENSP00000231948	5e-64	-1	ENSDARP00000062723	1e-64	-1
N_cont_pecten_104948	Hem_stim_vivo_l1_1_(paired)_contig_41235					EKC37381	0	7.87e-11	-2
N_cont_pecten_10495	Contig19443					EKC41444	Histone acetyltransferase MYST2 [Source:UniProtKB/TrEMBL;Acc:K1RCP9]	6.71e-15	-2							LotgiP176038	1e-07	-2
P_cont_pecten_10496	Contig19444												SPU_013340-tr	4e-09	1
P_cont_pecten_10497	Contig19445					EKC30457	Kinesin-like protein KIF16B [Source:UniProtKB/TrEMBL;Acc:K1Q233]	4.54e-45	1	CapteP195906	3e-07	1	SPU_026237-tr	2e-08	1
P_cont_pecten_104971	Hem_stim_vivo_l1_1_(paired)_contig_41269	O93309	Structural maintenance of chromosomes protein 3 (SMC protein 3) (SMC-3)	1.36e-55	1	EKC20316	Structural maintenance of chromosomes protein 3 [Source:UniProtKB/TrEMBL;Acc:K1QFH5]	1.79e-59	1	CapteP76358	4e-13	1	SPU_019803-tr	6e-56	1	LotgiP127102	7e-62	1	FBpp0074065	4e-52	1	ENSGACP00000024733	3e-64	1	EDO34136	2e-50	1	ENSP00000354720	3e-55	1	ENSDARP00000024411	1e-55	1
N_cont_pecten_104972	Hem_stim_vivo_l1_1_(paired)_contig_41270	O43301	Heat shock 70 kDa protein 12A	1.78e-32	-2	EKC29172	Heat shock 70 kDa protein 12A [Source:UniProtKB/TrEMBL;Acc:K1PY61]	3.5e-63	-2	CapteP196631	2e-29	-2	SPU_021196-tr	8e-27	-2	LotgiP117631	2e-23	-2				ENSGACP00000026246	4e-34	-2	EDO36873	2e-32	-2	ENSP00000358211	9e-33	-2	ENSDARP00000129021	9e-35	-2
P_cont_pecten_104973	Hem_stim_vivo_l1_1_(paired)_contig_41271	Q02977	Proto-oncogene tyrosine-protein kinase Yrk (EC 2.7.10.2) (Yes-related kinase) (p60-Yrk)	3.08e-06	2	EKC41955	0	1.18e-27	2	CapteP139656	9e-06	2	SPU_006104-tr	8e-09	2	LotgiP231098	5e-18	2				ENSGACP00000013502	1e-07	2	EDO40430	4e-10	2	ENSP00000429294	8e-07	2	ENSDARP00000046413	9e-07	2
N_cont_pecten_10498	Contig19446	Q9VUX2	E3 ubiquitin-protein ligase mind-bomb (EC 6.3.2.-) (Mind bomb homolog) (D-mib)	4.39e-06	-2	EKC30031	Baculoviral IAP repeat-containing protein 3 [Source:UniProtKB/TrEMBL;Acc:K1R7V0]	6.09e-07	-2				SPU_025682-tr	1e-06	-2	LotgiP130506	8e-06	-2	FBpp0305755	6e-07	-2				EDO39401	9e-08	-2
N_cont_pecten_104989	Hem_stim_vivo_l1_1_(paired)_contig_41307	O94966	Ubiquitin carboxyl-terminal hydrolase 19 (EC 3.4.19.12) (Deubiquitinating enzyme 19) (Ubiquitin thioesterase 19) (Ubiquitin-specific-processing protease 19) (Zinc finger MYND domain-containing protein 9)	7.79e-76	-1	EKC35288	Ubiquitin carboxyl-terminal hydrolase [Source:UniProtKB/TrEMBL;Acc:K1QN17]	1.06e-127	-1	CapteP224225	2e-96	-1	SPU_021779-tr	2e-57	-1	LotgiP132462	3e-25	-1	FBpp0304460	8e-20	-1	ENSGACP00000005471	5e-75	-1	EDO44502	7e-66	-1	ENSP00000381870	8e-76	-1	ENSDARP00000100933	1e-79	-1
P_cont_pecten_10499	Contig19447					EKC34333	Tudor domain-containing protein 1 [Source:UniProtKB/TrEMBL;Acc:K1QKI1]	1.9e-29	1
P_cont_pecten_104994	Hem_stim_vivo_l1_1_(paired)_contig_41312	P98199	Phospholipid-transporting ATPase ID (EC 3.6.3.1) (ATPase class I type 8B member 2) (P4-ATPase flippase complex alpha subunit ATP8B2)	4.37e-62	1	EKC28374	Putative phospholipid-transporting ATPase IA [Source:UniProtKB/TrEMBL;Acc:K1QAT2]	8.38e-41	1	CapteP180646	6e-76	1	SPU_004751-tr	1e-64	1	LotgiP124920	3e-77	1	FBpp0297859	1e-63	1	ENSGACP00000024102	3e-67	1	EDO42274	1e-56	1	ENSP00000357475	4e-61	1	ENSDARP00000102872	2e-68	1
P_cont_pecten_105	Contig10091	Q5U2S3	Zinc finger with UFM1-specific peptidase domain protein	3.18e-66	1	EKC33235	Zinc finger with UFM1-specific peptidase domain protein [Source:UniProtKB/TrEMBL;Acc:K1QWA1]	1.07e-114	1	CapteP100653	2e-95	1	SPU_010233-tr	2e-71	1	LotgiP211070	2e-107	1				ENSGACP00000005892	8e-62	1	EDO32434	2e-65	1	ENSP00000357565	2e-63	1	ENSDARP00000078444	2e-61	1
P_cont_pecten_10500	Contig19448					EKC42175	Grainyhead-like protein 2-like protein [Source:UniProtKB/TrEMBL;Acc:K1RKN4]	3.36e-32	3	CapteP198091	6e-14	3				LotgiP157385	1e-22	3	FBpp0289766	2e-06	3
N_cont_pecten_105012	Hem_stim_vivo_l1_1_(paired)_contig_41351	Q9D479	UV-stimulated scaffold protein A	7.85e-47	-1	EKC27258	0	1.84e-56	-1	CapteP155507	2e-42	-1				LotgiP159535	9e-37	-1				ENSGACP00000025403	5e-31	-1	EDO43019	2e-32	-1	ENSP00000427701	4e-45	-1	ENSDARP00000105682	6e-39	-1
N_cont_pecten_105016	Hem_stim_vivo_l1_1_(paired)_contig_4136	Q95ZS2	Tyrosine decarboxylase (EC 4.1.1.25)	0	-3	EKC41301	Aromatic-L-amino-acid decarboxylase [Source:UniProtKB/TrEMBL;Acc:K1S1X4]	0	-3	CapteP119245	0	-3	SPU_021931-tr	7e-163	-3	LotgiP139922	0	-3	FBpp0085475	0	-3	ENSGACP00000008507	2e-176	-3	EDO43392	2e-151	-3	ENSP00000403644	0	-3	ENSDARP00000005382	5e-175	-3
N_cont_pecten_10502	Contig1945	Q8BUI3	Leucine-rich repeat and WD repeat-containing protein 1 (ORC-associated protein) (ORCA) (Origin recognition complex-associated protein)	2.59e-13	-3	EKC19260	Leucine-rich repeat and WD repeat-containing protein 1 [Source:UniProtKB/TrEMBL;Acc:K1PS39]	1.5e-21	-3	CapteP220091	4e-18	-3	SPU_018205-tr	3e-12	-3	LotgiP167776	1e-06	-3	FBpp0300857	8e-06	-3	ENSGACP00000027455	2e-07	-3	EDO47466	2e-12	-3	ENSP00000292616	3e-13	-3	ENSDARP00000088455	5e-08	-3
P_cont_pecten_105025	Hem_stim_vivo_l1_1_(paired)_contig_41379	P15651	Short-chain specific acyl-CoA dehydrogenase, mitochondrial (SCAD) (EC 1.3.8.1) (Butyryl-CoA dehydrogenase)	1.83e-50	2	EKC39792	Short-chain specific acyl-CoA dehydrogenase, mitochondrial [Source:UniProtKB/TrEMBL;Acc:K1QSA2]	4.31e-59	2	CapteP157883	5e-43	2	SPU_008406-tr	3e-45	2	LotgiP131888	2e-51	2	FBpp0083227	5e-46	2	ENSGACP00000011593	2e-14	2	EDO47569	5e-52	2	ENSP00000242592	1e-47	2	ENSDARP00000122809	5e-45	2
N_cont_pecten_10503	Contig19450	O62742	Non-specific lipid-transfer protein (NSL-TP) (EC 2.3.1.176) (Propanoyl-CoA C-acyltransferase) (SCP-chi) (SCPX) (Sterol carrier protein 2) (SCP-2) (Sterol carrier protein X) (SCP-X)	3.69e-140	-3	EKC28715	Non-specific lipid-transfer protein [Source:UniProtKB/TrEMBL;Acc:K1QII9]	0	-3	CapteP179150	5e-122	-3	SPU_006383-tr	2e-44	-3	LotgiP208622	0	-3	FBpp0080666	1e-116	-3	ENSGACP00000021372	1e-128	-3	EDO33253	0	-3	ENSP00000360569	3e-127	-3	ENSDARP00000009052	1e-133	-3
P_cont_pecten_10504	Contig19451					EKC35257	BTB/POZ domain-containing protein KCTD7 [Source:UniProtKB/TrEMBL;Acc:K1QEC4]	1.56e-61	2							LotgiP57200	5e-22	2
N_cont_pecten_105047	Hem_stim_vivo_l1_1_(paired)_contig_4141
P_cont_pecten_105047	Hem_stim_vivo_l1_1_(paired)_contig_4141
P_cont_pecten_10506	Contig19453	Q6Q759	Sperm-associated antigen 17 (Projection protein PF6 homolog)	2.26e-56	2	EKC26001	Sperm-associated antigen 17 [Source:UniProtKB/TrEMBL;Acc:K1QWS1]	2.73e-151	2	CapteP206219	2e-111	2	SPU_013103-tr	2e-95	2	LotgiP232733	1e-159	2				ENSGACP00000026041	7e-29	2	EDO30301	6e-26	2	ENSP00000337804	4e-56	2	ENSDARP00000107978	1e-40	2
P_cont_pecten_10508	Contig19455	Q80WC9	Acyl-CoA synthetase family member 4 (EC 6.2.1.-) (2-aminoadipic 6-semialdehyde dehydrogenase) (Protein LYS2 homolog) (Putative aminoadipate-semialdehyde dehydrogenase) (EC 1.2.1.31)	1.64e-52	1	EKC25732	Acyl-CoA synthetase family member 4 [Source:UniProtKB/TrEMBL;Acc:K1PNS7]	2.71e-54	1	CapteP220657	7e-42	1	SPU_002262-tr	6e-54	1	LotgiP125913	2e-43	1	FBpp0088615	2e-26	1	ENSGACP00000018913	4e-44	1	EDO44475	2e-38	1	ENSP00000421171	3e-50	1	ENSDARP00000033217	2e-50	1
N_cont_pecten_10509	Contig19456					EKC23052	0	2.63e-09	-2
P_cont_pecten_105098	Hem_stim_vivo_l1_1_(paired)_contig_41512	Q28056	Aspartyl/asparaginyl beta-hydroxylase (EC 1.14.11.16) (Aspartate beta-hydroxylase) (ASP beta-hydroxylase) (Peptide-aspartate beta-dioxygenase)	6.73e-54	2	EKC17192	Aspartyl/asparaginyl beta-hydroxylase [Source:UniProtKB/TrEMBL;Acc:K1P0H0]	8.59e-63	2	CapteP168479	8e-65	2	SPU_006092-tr	2e-58	2	LotgiP144765	1e-63	2	FBpp0086359	7e-44	2	ENSGACP00000016650	8e-11	2	EDO33772	7e-59	2	ENSP00000437864	1e-53	2	ENSDARP00000097641	2e-59	2
P_cont_pecten_1051	Contig10943	Q9NRK6	ATP-binding cassette sub-family B member 10, mitochondrial (ATP-binding cassette transporter 10) (ABC transporter 10 protein) (Mitochondrial ATP-binding cassette 2) (M-ABC2)	0	2	EKC29777	ATP-binding cassette sub-family B member 10, mitochondrial [Source:UniProtKB/TrEMBL;Acc:K1PZW7]	0	2	CapteP149755	0	2	SPU_016850-tr	0	2	LotgiP214550	0	2	FBpp0070078	0	2	ENSGACP00000021346	0	2	EDO39130	0	2	ENSP00000355637	0	2	ENSDARP00000082438	0	2
N_cont_pecten_10510	Contig19457
P_cont_pecten_10510	Contig19457
P_cont_pecten_105104	Hem_stim_vivo_l1_1_(paired)_contig_41527	Q5ZIA0	Methyltransferase-like protein 16 (EC 2.1.1.-) (Methyltransferase 10 domain-containing protein)	4.39e-18	1	EKC19969	Putative methyltransferase METT10D [Source:UniProtKB/TrEMBL;Acc:K1PM64]	1.27e-30	1	CapteP204861	2e-18	1	SPU_014440-tr	2e-12	1	LotgiP121844	2e-16	1	FBpp0289552	3e-07	1	ENSGACP00000011111	5e-15	1	EDO35855	1e-10	1	ENSP00000263092	3e-17	1	ENSDARP00000072692	9e-17	1
N_cont_pecten_10511	Contig19458	Q96M86	Dynein heavy chain domain-containing protein 1 (Dynein heavy chain domain 1-like protein) (Protein CCDC35)	3.1e-07	-1	EKC22086	Dynein heavy chain 2, axonemal [Source:UniProtKB/TrEMBL;Acc:K1QK39]	5.57e-76	-1	CapteP211125	8e-17	-1	SPU_026342-tr	8e-13	-1	LotgiP173233	1e-48	-1	FBpp0292225	2e-07	-1	ENSGACP00000003028	1e-06	-1	EDO49396	2e-10	-1	ENSP00000254579	6e-08	-1	ENSDARP00000072394	9e-07	-1
N_cont_pecten_105112	Hem_stim_vivo_l1_1_(paired)_contig_41541	Q9Y484	WD repeat domain phosphoinositide-interacting protein 4 (WIPI-4) (WD repeat-containing protein 45)	3.95e-14	-2	EKC29662	WD repeat domain phosphoinositide-interacting protein 3 [Source:UniProtKB/TrEMBL;Acc:K1PZL8]	5.76e-07	-2	CapteP208377	1e-16	-2	SPU_021508-tr	7e-17	-2	LotgiP185244	2e-17	-2	FBpp0081440	4e-10	-2	ENSGACP00000020493	2e-14	-2	EDO34738	6e-09	-2	ENSP00000418466	1e-15	-2	ENSDARP00000108156	3e-14	-2
N_cont_pecten_105121	Hem_stim_vivo_l1_1_(paired)_contig_41558	Q66I21	Aldehyde dehydrogenase family 8 member A1 (EC 1.2.1.-)	1.87e-30	-3	EKC31029	Aldehyde dehydrogenase family 8 member A1 [Source:UniProtKB/TrEMBL;Acc:K1QIL8]	3.44e-36	-3	CapteP109073	8e-31	-3	SPU_017403-tr	2e-29	-3	LotgiP193864	1e-31	-3	FBpp0304847	3e-14	-3	ENSGACP00000014593	6e-32	-3	EDO46344	3e-26	-3	ENSP00000356819	1e-29	-3	ENSDARP00000053398	5e-31	-3
N_cont_pecten_105126	Hem_stim_vivo_l1_1_(paired)_contig_41567					EKC39316	0	9.33e-09	-3
N_cont_pecten_10513	Contig1946
P_cont_pecten_10513	Contig1946
N_cont_pecten_105143	Hem_stim_vivo_l1_1_(paired)_contig_41599	P47245	Nardilysin (EC 3.4.24.61) (N-arginine dibasic convertase) (NRD convertase) (NRD-C) (Nardilysin convertase)	9.26e-34	-2	EKC20263	Nardilysin [Source:UniProtKB/TrEMBL;Acc:K1PF88]	1.38e-38	-2	CapteP222953	3e-31	-2	SPU_020494-tr	1e-20	-2	LotgiP233049	6e-35	-2	FBpp0271781	4e-19	-2	ENSGACP00000013134	1e-30	-2	EDO31509	1e-14	-2	ENSP00000442262	5e-33	-2	ENSDARP00000021653	9e-31	-2
P_cont_pecten_10516	Contig19462					EKC40900	Zinc finger protein rotund [Source:UniProtKB/TrEMBL;Acc:K1RHC3]	1.02e-19	2
P_cont_pecten_105163	Hem_stim_vivo_l1_1_(paired)_contig_41634	Q8BX70	Vacuolar protein sorting-associated protein 13C	1.08e-17	1	EKC26088	Vacuolar protein sorting-associated protein 13C [Source:UniProtKB/TrEMBL;Acc:K1PWM0]	2.98e-41	1	CapteP224867	1e-31	1	SPU_001235-tr	6e-19	1	LotgiP160876	7e-33	1	FBpp0301727	1e-06	1	ENSGACP00000010547	3e-19	1	EDO42081	1e-06	1	ENSP00000249837	7e-16	1	ENSDARP00000098114	6e-19	1
P_cont_pecten_105170	Hem_stim_vivo_l1_1_(paired)_contig_41643												SPU_006482-tr	3e-17	2							ENSGACP00000001919	4e-11	2							ENSDARP00000093476	2e-13	2
P_cont_pecten_105189	Hem_stim_vivo_l1_1_(paired)_contig_41676	Q8N184	Zinc finger protein 567	3.88e-09	3	EKC19913	Zinc finger protein 26 [Source:UniProtKB/TrEMBL;Acc:K1PE97]	3.77e-08	3	CapteP103287	2e-08	3	SPU_015071-tr	2e-09	3	LotgiP133765	1e-09	3	FBpp0082948	5e-08	3	ENSGACP00000012116	1e-07	3	EDO35894	3e-07	3	ENSP00000396402	2e-09	3	ENSDARP00000099055	7e-11	3
P_cont_pecten_105200	Hem_stim_vivo_l1_1_(paired)_contig_41693	Q9NRA2	Sialin (H(+)/nitrate cotransporter) (H(+)/sialic acid cotransporter) (AST) (Membrane glycoprotein HP59) (Solute carrier family 17 member 5) (Vesicular H(+)/Aspartate-glutamate cotransporter)	1.1e-30	2	EKC24609	Sialin [Source:UniProtKB/TrEMBL;Acc:K1PZW9]	6.68e-59	2	CapteP183805	1e-37	2	SPU_002558-tr	8e-43	2	LotgiP133858	4e-46	2	FBpp0077083	1e-26	2	ENSGACP00000015997	1e-31	2	EDO45514	3e-27	2	ENSP00000348019	5e-31	2	ENSDARP00000113259	3e-32	2
P_cont_pecten_105214	Hem_stim_vivo_l1_1_(paired)_contig_41714	Q8K4Q0	Regulatory-associated protein of mTOR (Raptor) (p150 target of rapamycin (TOR)-scaffold protein)	1.16e-101	2	EKC19393	Regulatory-associated protein of mTOR [Source:UniProtKB/TrEMBL;Acc:K1PCZ2]	1.61e-109	2	CapteP199386	4e-103	2	SPU_008395-tr	2e-103	2	LotgiP230228	2e-101	2	FBpp0305180	9e-87	2	ENSGACP00000024049	8e-103	2	EDO47933	4e-99	2	ENSP00000460136	2e-108	2	ENSDARP00000078191	2e-102	2
N_cont_pecten_10522	Contig19468					EKC27342	0	1.22e-20	-3				SPU_013804-tr	3e-06	-3	LotgiP230124	5e-11	-3
N_cont_pecten_105222	Hem_stim_vivo_l1_1_(paired)_contig_41728
P_cont_pecten_105222	Hem_stim_vivo_l1_1_(paired)_contig_41728
N_cont_pecten_105223	Hem_stim_vivo_l1_1_(paired)_contig_41730	Q8NFV4	Protein ABHD11 (EC 3.-.-.-) (Alpha/beta hydrolase domain-containing protein 11) (Abhydrolase domain-containing protein 11) (Williams-Beuren syndrome chromosomal region 21 protein)	7.61e-29	-1	EKC19970	Abhydrolase domain-containing protein 11 [Source:UniProtKB/TrEMBL;Acc:K1PUH6]	4.1e-49	-1	CapteP173229	7e-33	-1	SPU_009029-tr	4e-28	-1	LotgiP203749	5e-30	-1	FBpp0071006	9e-26	-1	ENSGACP00000027104	1e-28	-1	EDO44599	4e-31	-1	ENSP00000222800	9e-29	-1	ENSDARP00000091982	1e-28	-1
N_cont_pecten_105224	Hem_stim_vivo_l1_1_(paired)_contig_41731	Q9R0M8	UDP-galactose translocator (Solute carrier family 35 member A2) (UDP-galactose transporter) (UDP-Gal-Tr) (UGT) (mUGT1)	1.97e-26	-2	EKC25258	UDP-galactose translocator [Source:UniProtKB/TrEMBL;Acc:K1PU95]	5.73e-31	-2	CapteP197628	6e-31	-2	SPU_023420-tr	1e-22	-2	LotgiP174946	2e-29	-2	FBpp0070478	9e-20	-2	ENSGACP00000000361	4e-27	-2	EDO34874	2e-27	-2	ENSP00000415518	2e-27	-2	ENSDARP00000116702	5e-28	-2
N_cont_pecten_105253	Hem_stim_vivo_l1_1_(paired)_contig_41788	Q6NYH1	Intraflagellar transport protein 122 homolog	1.97e-76	-2	EKC21994	0	3.05e-97	-2	CapteP164190	5e-78	-2	SPU_023605-tr	1e-82	-2	LotgiP201927	2e-87	-2	FBpp0076386	2e-45	-2				EDO39045	3e-75	-2	ENSP00000296266	5e-76	-2
N_cont_pecten_105256	Hem_stim_vivo_l1_1_(paired)_contig_41794
N_cont_pecten_105276	Hem_stim_vivo_l1_1_(paired)_contig_41824	Q32LE4	Gamma-glutamylcyclotransferase (EC 2.3.2.4)	1.14e-44	-3	EKC18918	Gamma-glutamylcyclotransferase [Source:UniProtKB/TrEMBL;Acc:K1PBQ2]	3.84e-55	-3	CapteP224905	4e-54	-3	SPU_028754-tr	3e-43	-3	LotgiP123575	1e-48	-3	FBpp0271909	2e-26	-3	ENSGACP00000006869	9e-41	-3				ENSP00000275428	2e-41	-3	ENSDARP00000026224	9e-45	-3
P_cont_pecten_105279	Hem_stim_vivo_l1_1_(paired)_contig_41831	Q6NRK1	Afadin- and alpha-actinin-binding protein A (ADIP-A) (Afadin DIL domain-interacting protein A) (SSX2-interacting protein A) (XSSX2IP)	1.02e-17	3	EKC18196	Afadin-and alpha-actinin-binding protein [Source:UniProtKB/TrEMBL;Acc:K1Q9T7]	3.03e-29	3	CapteP223546	2e-11	3	SPU_024637-tr	1e-24	3	LotgiP158523	1e-18	3				ENSGACP00000012942	6e-17	3	EDO42525	5e-22	3	ENSP00000474925	2e-16	3	ENSDARP00000129572	6e-14	3
P_cont_pecten_105282	Hem_stim_vivo_l1_1_(paired)_contig_41834					EKC34294	0	1.71e-31	1													ENSGACP00000020832	2e-32	1							ENSDARP00000056303	1e-42	1
P_cont_pecten_105288	Hem_stim_vivo_l1_1_(paired)_contig_41847	Q63135	Complement component receptor 1-like protein (Antigen 5I2) (Complement regulatory protein Crry)	1.57e-12	2	EKC37890	Sushi, von Willebrand factor type A, EGF and pentraxin domain-containing protein 1 [Source:UniProtKB/TrEMBL;Acc:K1R9L7]	4.33e-10	2	CapteP119142	3e-12	2	SPU_005012-tr	3e-10	2	LotgiP233055	4e-08	2	FBpp0080818	8e-10	2	ENSGACP00000021185	2e-09	2	EDO34701	2e-08	2	ENSP00000297826	1e-09	2	ENSDARP00000071352	3e-09	2
P_cont_pecten_105289	Hem_stim_vivo_l1_1_(paired)_contig_41848	Q9VA73	Calcium-binding mitochondrial carrier protein Aralar1	9.58e-60	1	EKC34194	Calcium-binding mitochondrial carrier protein Aralar1 [Source:UniProtKB/TrEMBL;Acc:K1QSK4]	5e-71	1	CapteP169511	2e-62	1	SPU_005269-tr	5e-64	1	LotgiP232539	9e-64	1	FBpp0085055	4e-60	1	ENSGACP00000006586	1e-57	1	EDO42462	1e-45	1	ENSP00000265631	9e-58	1	ENSDARP00000104823	6e-56	1
N_cont_pecten_105303	Hem_stim_vivo_l1_1_(paired)_contig_41869									CapteP202396	3e-11	-1	SPU_024677-tr	4e-21	-1
P_cont_pecten_105314	Hem_stim_vivo_l1_1_(paired)_contig_41897	Q5PXE9	Inositol-pentakisphosphate 2-kinase (EC 2.7.1.158) (Inositol-1,3,4,5,6-pentakisphosphate 2-kinase) (Ins(1,3,4,5,6)P5 2-kinase) (InsP5 2-kinase) (rIPK1)	2.4e-09	2	EKC25711	Inositol-pentakisphosphate 2-kinase [Source:UniProtKB/TrEMBL;Acc:K1QVW5]	5.35e-37	2							LotgiP165220	6e-21	2				ENSGACP00000005318	1e-10	2	EDO31520	4e-08	2	ENSP00000287996	1e-09	2	ENSDARP00000113709	4e-08	2
N_cont_pecten_105317	Hem_stim_vivo_l1_1_(paired)_contig_41902
P_cont_pecten_105317	Hem_stim_vivo_l1_1_(paired)_contig_41902
N_cont_pecten_105329	Hem_stim_vivo_l1_1_(paired)_contig_4192	O35544	Excitatory amino acid transporter 4 (High-affinity neuronal glutamate transporter) (Sodium-dependent glutamate/aspartate transporter) (Solute carrier family 1 member 6)	5.31e-14	-2	EKC32016	Excitatory amino acid transporter 2 [Source:UniProtKB/TrEMBL;Acc:K1RD14]	4.1e-27	-2	CapteP6024	9e-13	-2	SPU_024736-tr	8e-15	-2	LotgiP156002	1e-25	-2	FBpp0290532	8e-16	-2	ENSGACP00000001182	1e-14	-2	EDO39457	2e-15	-2	ENSP00000471562	4e-15	-2	ENSDARP00000124867	8e-16	-2
N_cont_pecten_10534	Contig19479	P97275	Alkyldihydroxyacetonephosphate synthase, peroxisomal (Alkyl-DHAP synthase) (EC 2.5.1.26) (Alkylglycerone-phosphate synthase)	0	-3	EKC33055	Alkyldihydroxyacetonephosphate synthase, peroxisomal [Source:UniProtKB/TrEMBL;Acc:K1QVW3]	0	-3	CapteP222474	0	-3	SPU_021813-tr	0	-3	LotgiP230434	0	-3	FBpp0292772	6e-142	-3	ENSGACP00000005881	0	-3	EDO44915	4e-178	-3	ENSP00000264167	0	-3	ENSDARP00000062849	0	-3
P_cont_pecten_105353	Hem_stim_vivo_l1_1_(paired)_contig_41966					EKC39292	Tyrosine-protein kinase receptor Tie-1 [Source:UniProtKB/TrEMBL;Acc:K1QQP2]	2.09e-09	2	CapteP216620	3e-13	2	SPU_016473-tr	4e-13	2										EDO43913	2e-15	2
P_cont_pecten_105360	Hem_stim_vivo_l1_1_(paired)_contig_41978	A2VE04	Ferric-chelate reductase 1 (EC 1.-.-.-)	3.46e-11	3	EKC32116	Putative ferric-chelate reductase 1-like protein [Source:UniProtKB/TrEMBL;Acc:K1RDF5]	2.83e-09	3	CapteP223351	1e-21	3				LotgiP164312	1e-25	3				ENSGACP00000011890	6e-07	3				ENSP00000477141	6e-09	3	ENSDARP00000082157	7e-09	3
N_cont_pecten_105369	Hem_stim_vivo_l1_1_(paired)_contig_41994	Q16527	Cysteine and glycine-rich protein 2 (Cysteine-rich protein 2) (CRP2) (LIM domain only protein 5) (LMO-5) (Smooth muscle cell LIM protein) (SmLIM)	5.95e-33	-2	EKC38829	Muscle LIM protein Mlp84B [Source:UniProtKB/TrEMBL;Acc:K1R5L1]	2.01e-55	-2	CapteP18509	2e-24	-2	SPU_005715-tr	5e-14	-2	LotgiP163336	3e-40	-2	FBpp0081134	3e-20	-2	ENSGACP00000025731	1e-30	-2	EDO37668	4e-21	-2	ENSP00000450056	1e-32	-2	ENSDARP00000014325	5e-29	-2
N_cont_pecten_105371	Hem_stim_vivo_l1_1_(paired)_contig_42
P_cont_pecten_105371	Hem_stim_vivo_l1_1_(paired)_contig_42
N_cont_pecten_105372	Hem_stim_vivo_l1_1_(paired)_contig_42003	Q9VCA2	Organic cation transporter protein	7.11e-21	-1	EKC35002	Organic cation transporter protein [Source:UniProtKB/TrEMBL;Acc:K1QDK1]	1.09e-28	-1	CapteP156202	5e-15	-1	SPU_007570-tr	6e-19	-1	LotgiP106021	1e-25	-1	FBpp0083983	3e-21	-1	ENSGACP00000008520	2e-18	-1	EDO42217	4e-21	-1	ENSP00000310241	2e-19	-1	ENSDARP00000076638	1e-18	-1
N_cont_pecten_10538	Contig19482	F4IYM4	Protein DEFECTIVE IN EXINE FORMATION 1	3.33e-12	-1	EKC30460	0	2.75e-94	-1	CapteP206740	2e-27	-1	SPU_014819-tr	3e-37	-1	LotgiP159926	9e-83	-1							EDO46784	2e-24	-1
N_cont_pecten_105401	Hem_stim_vivo_l1_1_(paired)_contig_4206	Q8NDA2	Hemicentin-2	2.06e-06	-3	EKC30452	0	1.84e-14	-3							LotgiP158062	2e-09	-3										ENSP00000485357	4e-07	-3
P_cont_pecten_105402	Hem_stim_vivo_l1_1_(paired)_contig_42060	Q6IQX0	Lysine-specific demethylase 5B-B (EC 1.14.11.-) (Histone demethylase JARID1B-B) (Jumonji/ARID domain-containing protein 1B-B)	1.42e-24	3	EKC38036	Lysine-specific demethylase 5A [Source:UniProtKB/TrEMBL;Acc:K1RTW7]	2.15e-33	3	CapteP147496	2e-24	3	SPU_003500-tr	3e-25	3	LotgiP205701	7e-29	3	FBpp0078863	9e-19	3	ENSGACP00000000654	1e-26	3	EDO46479	1e-08	3	ENSP00000485375	1e-23	3	ENSDARP00000127906	2e-25	3
P_cont_pecten_105403	Hem_stim_vivo_l1_1_(paired)_contig_42062	Q9W6S5	Allantoicase (EC 3.5.3.4) (Allantoate amidinohydrolase)	1.1e-32	2	EKC35614	Allantoicase [Source:UniProtKB/TrEMBL;Acc:K1QWU9]	6.28e-39	2	CapteP219028	9e-33	2	SPU_026855-tr	1e-29	2							ENSGACP00000001321	1e-28	2	EDO32648	3e-32	2	ENSP00000252505	2e-32	2	ENSDARP00000062428	4e-29	2
P_cont_pecten_10541	Contig19485	O15047	Histone-lysine N-methyltransferase SETD1A (EC 2.1.1.43) (Lysine N-methyltransferase 2F) (SET domain-containing protein 1A) (hSET1A) (Set1/Ash2 histone methyltransferase complex subunit SET1)	4.98e-07	1	EKC27511	Histone-lysine N-methyltransferase SETD1B [Source:UniProtKB/TrEMBL;Acc:K1R1B4]	1.86e-36	1										FBpp0291456	7e-06	1	ENSGACP00000018090	1e-08	1				ENSP00000262519	1e-07	1	ENSDARP00000115396	2e-08	1
N_cont_pecten_10542	Contig19486	Q9BY12	S phase cyclin A-associated protein in the endoplasmic reticulum (S phase cyclin A-associated protein in the ER) (Zinc finger protein 291)	3.32e-104	-2	EKC22669	S phase cyclin A-associated protein in the endoplasmic reticulum [Source:UniProtKB/TrEMBL;Acc:K1PUP4]	0	-2	CapteP90932	1e-124	-2	SPU_023733-tr	7e-126	-2	LotgiP215534	0	-2	FBpp0080734	5e-24	-2	ENSGACP00000013918	4e-70	-2	EDO39561	2e-66	-2	ENSP00000442190	3e-105	-2	ENSDARP00000094101	5e-99	-2
N_cont_pecten_105432	Hem_stim_vivo_l1_1_(paired)_contig_4211	Q8BTZ4	Anaphase-promoting complex subunit 5 (APC5) (Cyclosome subunit 5)	8.4e-22	-2					CapteP226543	2e-23	-2	SPU_011921-tr	4e-23	-2	LotgiP238189	1e-37	-2	FBpp0073018	7e-14	-2	ENSGACP00000016570	6e-23	-2	EDO34365	3e-18	-2	ENSP00000440800	4e-23	-2	ENSDARP00000019505	2e-23	-2
N_cont_pecten_105439	Hem_stim_vivo_l1_1_(paired)_contig_42121	Q3U288	Zinc finger protein 710	6.61e-50	-1	EKC19763	0	1.95e-66	-1	CapteP170403	3e-47	-1	SPU_015751-tr	7e-33	-1	LotgiP126291	2e-57	-1	FBpp0070465	1e-24	-1	ENSGACP00000008681	3e-49	-1	EDO47692	4e-25	-1	ENSP00000268154	9e-50	-1	ENSDARP00000058673	1e-49	-1
N_cont_pecten_10544	Contig19488	Q9P2D7	Dynein heavy chain 1, axonemal (Axonemal beta dynein heavy chain 1) (Ciliary dynein heavy chain 1) (Heat shock regulated protein 1) (HSRF-1) (hDHC7)	6.46e-50	-2	EKC41830	Dynein heavy chain 1, axonemal [Source:UniProtKB/TrEMBL;Acc:K1RJM8]	1.1e-86	-2	CapteP174329	5e-69	-2	SPU_028370-tr	1e-57	-2	LotgiP210379	8e-67	-2	FBpp0289224	1e-11	-2	ENSGACP00000012911	1e-12	-2	EDO42618	7e-53	-2	ENSP00000401514	3e-49	-2	ENSDARP00000072436	3e-25	-2
P_cont_pecten_10545	Contig19489	Q6IV68	Fanconi anemia group D2 protein homolog (Protein FACD2)	2.54e-33	1	EKC20292	Fanconi anemia group D2 protein [Source:UniProtKB/TrEMBL;Acc:K1P951]	5.14e-47	1	CapteP219308	3e-37	1	SPU_009614-tr	3e-26	1	LotgiP125515	7e-51	1	FBpp0083399	1e-07	1	ENSGACP00000001158	3e-32	1				ENSP00000389936	3e-33	1	ENSDARP00000110669	2e-44	1
N_cont_pecten_105456	Hem_stim_vivo_l1_1_(paired)_contig_4215
P_cont_pecten_105456	Hem_stim_vivo_l1_1_(paired)_contig_4215
P_cont_pecten_10546	Contig1949	Q6PAF4	Non-structural maintenance of chromosomes element 1 homolog (Non-SMC element 1 homolog) (EC 6.3.2.-)	5.35e-44	1	EKC18945	Non-structural maintenance of chromosomes element 1-like protein [Source:UniProtKB/TrEMBL;Acc:K1PRA0]	8.87e-87	1	CapteP226178	3e-45	1				LotgiP127737	5e-67	1				ENSGACP00000024677	5e-40	1	EDO47434	2e-43	1	ENSP00000355077	9e-43	1	ENSDARP00000122903	9e-38	1
P_cont_pecten_105460	Hem_stim_vivo_l1_1_(paired)_contig_42155	Q5RA37	Putative RNA polymerase II subunit B1 CTD phosphatase RPAP2 (EC 3.1.3.16) (RNA polymerase II-associated protein 2)	6.73e-39	2	EKC18756	RNA polymerase II-associated protein 2 [Source:UniProtKB/TrEMBL;Acc:K1QB49]	1.27e-39	2	CapteP223261	1e-35	2	SPU_017136-tr	4e-36	2	LotgiP228169	4e-41	2	FBpp0111291	6e-34	2	ENSGACP00000020692	8e-39	2	EDO44305	2e-30	2	ENSP00000476948	4e-39	2	ENSDARP00000056033	7e-36	2
P_cont_pecten_105471	Hem_stim_vivo_l1_1_(paired)_contig_42179	P23785	Granulins [Cleaved into: Acrogranin (Progranulin); Granulin-1 (Granulin G); Granulin-2 (Granulin F); Granulin-3 (Epithelin-2) (Granulin B); Granulin-4 (Epithelin-1) (Granulin A); Granulin-5 (Granulin C); Granulin-6 (Granulin D); Granulin-7 (Granulin E)]	5.89e-15	1	EKC20852	0	1.35e-19	1	CapteP162522	8e-19	1	SPU_023974-tr	3e-17	1	LotgiP81959	7e-19	1				ENSGACP00000005706	1e-12	1	EDO27824	1e-09	1	ENSP00000465673	1e-13	1	ENSDARP00000094299	3e-14	1
P_cont_pecten_105488	Hem_stim_vivo_l1_1_(paired)_contig_42214	Q3UMB5	Smith-Magenis syndrome chromosomal region candidate gene 8 protein homolog	6.73e-06	3	EKC40351	0	2.51e-19	3	CapteP224419	2e-12	3				LotgiP232675	1e-13	3
N_cont_pecten_10549	Contig19492	P98157	Low-density lipoprotein receptor-related protein 1 (LRP-1) (Alpha-2-macroglobulin receptor) (A2MR)	3.61e-13	-1	EKC35782	Low-density lipoprotein receptor-related protein 1B [Source:UniProtKB/TrEMBL;Acc:K1QFX2]	5.99e-14	-1	CapteP219267	5e-19	-1	SPU_006165-tr	3e-10	-1	LotgiP51280	3e-19	-1	FBpp0303799	6e-18	-1	ENSGACP00000012292	3e-11	-1	EDO49499	3e-13	-1	ENSP00000243077	1e-12	-1	ENSDARP00000093330	2e-11	-1
N_cont_pecten_105496	Hem_stim_vivo_l1_1_(paired)_contig_42233
P_cont_pecten_105496	Hem_stim_vivo_l1_1_(paired)_contig_42233
P_cont_pecten_1055	Contig10947	Q5G265	Neurotrypsin (EC 3.4.21.-) (Serine protease 12)	1.62e-38	2	EKC40701	Deleted in malignant brain tumors 1 protein [Source:UniProtKB/TrEMBL;Acc:K1S0A7]	4.37e-40	2	CapteP153461	2e-39	2	SPU_010062-tr	2e-50	2	LotgiP104953	7e-43	2	FBpp0071659	4e-23	2	ENSGACP00000025121	2e-40	2	EDO39899	9e-37	2	ENSP00000296498	2e-38	2	ENSDARP00000120387	4e-34	2
P_cont_pecten_105507	Hem_stim_vivo_l1_1_(paired)_contig_42254	Q8TEW0	Partitioning defective 3 homolog (PAR-3) (PARD-3) (Atypical PKC isotype-specific-interacting protein) (ASIP) (CTCL tumor antigen se2-5) (PAR3-alpha)	2.69e-21	2	EKC37796	Partitioning defective 3-like protein [Source:UniProtKB/TrEMBL;Acc:K1RT67]	1e-40	2	CapteP76907	7e-16	2	SPU_014037-tr	3e-27	2	LotgiP90066	6e-28	2	FBpp0110299	5e-17	2	ENSGACP00000002241	3e-23	2	EDO45887	1e-18	2	ENSP00000363900	3e-22	2	ENSDARP00000104460	3e-21	2
N_cont_pecten_105509	Hem_stim_vivo_l1_1_(paired)_contig_42259	Q86WZ6	Zinc finger protein 227	1.9e-14	-2	EKC19455	0	5.55e-13	-2	CapteP63266	2e-10	-2	SPU_024746-tr	7e-14	-2	LotgiP137822	8e-13	-2	FBpp0076588	4e-11	-2	ENSGACP00000006285	2e-11	-2	EDO42660	5e-11	-2	ENSP00000482749	4e-15	-2	ENSDARP00000069189	8e-15	-2
P_cont_pecten_10551	Contig19494	B2RX88	Centrosome and spindle pole associated protein 1	3.81e-18	1	EKC30619	Centrosome and spindle pole-associated protein 1 [Source:UniProtKB/TrEMBL;Acc:K1QHK8]	1.95e-62	1	CapteP225871	4e-48	1	SPU_009979-tr	8e-06	1	LotgiP234696	6e-125	1				ENSGACP00000025967	2e-11	1	EDO39703	2e-17	1	ENSP00000430092	9e-19	1	ENSDARP00000076357	3e-11	1
N_cont_pecten_105518	Hem_stim_vivo_l1_1_(paired)_contig_42281	Q8BYF6	Sodium-coupled monocarboxylate transporter 1 (Electrogenic sodium monocarboxylate cotransporter) (Solute carrier family 5 member 8)	2.1e-14	-2	EKC23607	Sodium-coupled monocarboxylate transporter 1 [Source:UniProtKB/TrEMBL;Acc:K1PI14]	4.9e-26	-2	CapteP97319	1e-20	-2	SPU_012531-tr	2e-20	-2	LotgiP235457	5e-20	-2	FBpp0073268	9e-13	-2	ENSGACP00000015462	2e-17	-2	EDO36358	5e-19	-2	ENSP00000461697	1e-13	-2	ENSDARP00000114963	1e-16	-2
N_cont_pecten_10552	Contig19495
P_cont_pecten_10552	Contig19495
N_cont_pecten_105522	Hem_stim_vivo_l1_1_(paired)_contig_42286	Q8BMG8	Mitochondrial folate transporter/carrier (Solute carrier family 25 member 32)	1.07e-54	-1	EKC40134	Mitochondrial folate transporter/carrier [Source:UniProtKB/TrEMBL;Acc:K1R935]	3.45e-65	-1	CapteP174218	1e-60	-1	SPU_010636-tr	2e-58	-1	LotgiP197574	2e-59	-1	FBpp0291674	5e-62	-1	ENSGACP00000006488	2e-52	-1	EDO43942	4e-53	-1	ENSP00000297578	2e-53	-1	ENSDARP00000104898	2e-55	-1
P_cont_pecten_105524	Hem_stim_vivo_l1_1_(paired)_contig_42290	A2ASS6	Titin (EC 2.7.11.1) (Connectin)	6.09e-14	1	EKC35324	Titin [Source:UniProtKB/TrEMBL;Acc:K1QVQ5]	5.47e-56	1	CapteP214186	2e-19	1	SPU_013917-tr	2e-17	1	LotgiP141643	3e-42	1	FBpp0086414	8e-09	1	ENSGACP00000000362	3e-10	1				ENSP00000352154	9e-13	1	ENSDARP00000019957	3e-14	1
N_cont_pecten_105526	Hem_stim_vivo_l1_1_(paired)_contig_42294
P_cont_pecten_105526	Hem_stim_vivo_l1_1_(paired)_contig_42294
N_cont_pecten_10553	Contig19496	Q8IWT3	Cullin-9 (CUL-9) (UbcH7-associated protein 1) (p53-associated parkin-like cytoplasmic protein)	1.66e-07	-2	EKC17298	0	1.14e-09	-2	CapteP112704	6e-07	-2	SPU_022630-tr	1e-06	-2	LotgiP140009	2e-10	-2	FBpp0071688	2e-06	-2	ENSGACP00000016141	6e-08	-2	EDO48967	3e-08	-2	ENSP00000252050	1e-07	-2	ENSDARP00000098372	3e-07	-2
P_cont_pecten_105537	Hem_stim_vivo_l1_1_(paired)_contig_42307	Q9H2H8	Peptidyl-prolyl cis-trans isomerase-like 3 (PPIase) (EC 5.2.1.8) (Cyclophilin J) (CyPJ) (Cyclophilin-like protein PPIL3) (Rotamase PPIL3)	9.05e-35	3	EKC20481	Peptidyl-prolyl cis-trans isomerase [Source:UniProtKB/TrEMBL;Acc:K1QG06]	2.42e-35	3	CapteP140600	7e-31	3	SPU_004237-tr	2e-31	3	LotgiP185007	1e-28	3	FBpp0087366	8e-31	3	ENSGACP00000018553	2e-29	3	EDO38908	1e-30	3	ENSP00000401196	5e-35	3	ENSDARP00000044646	1e-30	3
N_cont_pecten_10554	Contig19497					EKC23650	0	3.02e-18	-1				SPU_017066-tr	1e-06	-1	LotgiP175142	5e-10	-1
N_cont_pecten_105540	Hem_stim_vivo_l1_1_(paired)_contig_42311	B8VIW9	Fibronectin type III domain-containing protein (Neuroglian-like protein)	3.65e-15	-1	EKC24451	Neuroglian [Source:UniProtKB/TrEMBL;Acc:K1QS90]	1.91e-18	-1	CapteP147499	2e-16	-1	SPU_011113-tr	7e-10	-1	LotgiP174928	2e-18	-1	FBpp0071155	2e-10	-1	ENSGACP00000009288	5e-15	-1	EDO46945	1e-08	-1	ENSP00000380628	3e-12	-1	ENSDARP00000103902	1e-13	-1
P_cont_pecten_105547	Hem_stim_vivo_l1_1_(paired)_contig_42322	Q54BW4	Circularly permutated Ras protein 2 (DdiCPRas2)	3.34e-20	3	EKC21423	Circularly permutated Ras protein 1 [Source:UniProtKB/TrEMBL;Acc:K1PIM0]	5.02e-34	3	CapteP158614	3e-11	3	SPU_005782-tr	2e-21	3	LotgiP226838	2e-11	3	FBpp0289803	4e-11	3	ENSGACP00000008173	5e-11	3	EDO44171	1e-11	3	ENSP00000444924	3e-11	3	ENSDARP00000116523	6e-11	3
N_cont_pecten_105551	Hem_stim_vivo_l1_1_(paired)_contig_42326	P53396	ATP-citrate synthase (EC 2.3.3.8) (ATP-citrate (pro-S-)-lyase) (ACL) (Citrate cleavage enzyme)	8.51e-21	-3	EKC37981	ATP-citrate synthase [Source:UniProtKB/TrEMBL;Acc:K1RTR1]	7.64e-33	-3	CapteP165363	1e-19	-3	SPU_011751-tr	4e-15	-3	LotgiP201946	5e-27	-3	FBpp0289825	1e-19	-3	ENSGACP00000008249	2e-20	-3	EDO37585	6e-19	-3	ENSP00000468705	4e-22	-3	ENSDARP00000072500	2e-20	-3
P_cont_pecten_105555	Hem_stim_vivo_l1_1_(paired)_contig_42332	A4IIW9	Leucine-rich repeat and immunoglobulin-like domain-containing nogo receptor-interacting protein 1	6.6e-07	2	EKC26749	0	8.79e-07	2	CapteP199878	9e-11	2	SPU_026200-tr	6e-09	2	LotgiP142042	1e-08	2	FBpp0292106	3e-07	2	ENSGACP00000007198	3e-06	2				ENSP00000455605	4e-07	2	ENSDARP00000101305	1e-06	2
N_cont_pecten_105562	Hem_stim_vivo_l1_1_(paired)_contig_4234
P_cont_pecten_105562	Hem_stim_vivo_l1_1_(paired)_contig_4234
N_cont_pecten_10557	Contig195	P41969	ETS domain-containing protein Elk-1	3.76e-42	-1	EKC40343	ETS domain-containing protein Elk-1 [Source:UniProtKB/TrEMBL;Acc:K1R3J9]	7.42e-75	-1	CapteP136524	8e-53	-1	SPU_012469-tr	8e-59	-1	LotgiP222728	2e-27	-1	FBpp0076763	6e-28	-1	ENSGACP00000025315	6e-46	-1	EDO43493	4e-30	-1	ENSP00000483056	5e-42	-1	ENSDARP00000098027	2e-43	-1
N_cont_pecten_105574	Hem_stim_vivo_l1_1_(paired)_contig_42369	Q6Z8P4	Plant intracellular Ras-group-related LRR protein 4 (Intracellular Ras-group-related LRR protein 4) (OsIRL4)	5.3e-12	-2	EKC25193	Leucine-rich repeat-containing protein 28 [Source:UniProtKB/TrEMBL;Acc:K1PU50]	1.81e-14	-2	CapteP167893	1e-10	-2	SPU_006748-tr	6e-19	-2	LotgiP158023	8e-13	-2	FBpp0306061	4e-10	-2	ENSGACP00000019448	9e-13	-2	EDO37227	5e-11	-2	ENSP00000400704	8e-12	-2	ENSDARP00000111259	3e-12	-2
P_cont_pecten_105579	Hem_stim_vivo_l1_1_(paired)_contig_42375	D3ZHV2	Microtubule-actin cross-linking factor 1 (Actin cross-linking family 7)	1.79e-15	2	EKC20484	Bullous pemphigoid antigen 1, isoforms 1/2/3/4 [Source:UniProtKB/TrEMBL;Acc:K1PNP9]	5.77e-42	2	CapteP217663	3e-21	2	SPU_003260-tr	2e-08	2	LotgiP233112	2e-28	2	FBpp0086747	8e-16	2	ENSGACP00000008248	6e-12	2				ENSP00000362006	9e-15	2	ENSDARP00000108817	3e-13	2
P_cont_pecten_10558	Contig1950	Q5RAM8	ELL-associated factor 1	1.42e-36	1	EKC28735	ELL-associated factor 1 [Source:UniProtKB/TrEMBL;Acc:K1QIK4]	1.44e-66	1	CapteP159180	3e-50	1	SPU_005659-tr	7e-35	1	LotgiP126779	6e-56	1	FBpp0088080	7e-35	1	ENSGACP00000002208	5e-38	1				ENSP00000380054	2e-36	1	ENSDARP00000113981	9e-37	1
N_cont_pecten_105582	Hem_stim_vivo_l1_1_(paired)_contig_4238
P_cont_pecten_105582	Hem_stim_vivo_l1_1_(paired)_contig_4238
N_cont_pecten_10559	Contig19500
P_cont_pecten_10559	Contig19500
N_cont_pecten_105595	Hem_stim_vivo_l1_1_(paired)_contig_42400	Q8CHG5	Apoptosis-resistant E3 ubiquitin protein ligase 1 (EC 2.3.2.26) (Apoptosis-resistant HECT-type E3 ubiquitin transferase 1)	4.03e-17	-2	EKC32128	0	1.57e-39	-2	CapteP203657	1e-25	-2	SPU_005529-tr	3e-22	-2	LotgiP215855	2e-29	-2	FBpp0290290	4e-19	-2	ENSGACP00000007671	3e-17	-2	EDO30268	7e-13	-2	ENSP00000450912	7e-19	-2	ENSDARP00000110059	9e-18	-2
N_cont_pecten_105598	Hem_stim_vivo_l1_1_(paired)_contig_42410	P28828	Receptor-type tyrosine-protein phosphatase mu (Protein-tyrosine phosphatase mu) (R-PTP-mu) (EC 3.1.3.48)	2.4e-10	-2	EKC35846	Receptor-type tyrosine-protein phosphatase T [Source:UniProtKB/TrEMBL;Acc:K1RN67]	1.41e-22	-2				SPU_014891-tr	2e-07	-2	LotgiP141086	6e-06	-2				ENSGACP00000010321	8e-11	-2				ENSP00000464128	7e-10	-2	ENSDARP00000086937	3e-10	-2
P_cont_pecten_105605	Hem_stim_vivo_l1_1_(paired)_contig_42420					EKC24485	Eukaryotic translation initiation factor 2-alpha kinase 4 [Source:UniProtKB/TrEMBL;Acc:K1Q6J3]	9.94e-37	2	CapteP99925	5e-20	2	SPU_004272-tr	9e-14	2				FBpp0085148	2e-06	2							ENSP00000453148	3e-06	2
N_cont_pecten_105606	Hem_stim_vivo_l1_1_(paired)_contig_42421
P_cont_pecten_105606	Hem_stim_vivo_l1_1_(paired)_contig_42421
P_cont_pecten_10561	Contig19502	Q8NFJ9	Bardet-Biedl syndrome 1 protein (BBS2-like protein 2)	8.45e-106	2	EKC38161	Bardet-Biedl syndrome 1 protein [Source:UniProtKB/TrEMBL;Acc:K1RU52]	5.04e-164	2	CapteP108485	2e-136	2	SPU_011446-tr	3e-64	2	LotgiP115648	1e-153	2	FBpp0076621	7e-40	2	ENSGACP00000013563	7e-108	2	EDO40876	3e-127	2	ENSP00000405764	4e-106	2	ENSDARP00000104106	6e-121	2
N_cont_pecten_105610	Hem_stim_vivo_l1_1_(paired)_contig_42434
P_cont_pecten_105610	Hem_stim_vivo_l1_1_(paired)_contig_42434
P_cont_pecten_105618	Hem_stim_vivo_l1_1_(paired)_contig_42448	O96790	Serine protease inhibitor dipetalogastin (Dipetalin) (Fragment)	6.46e-08	3	EKC28284	Serine-threonine kinase receptor-associated protein [Source:UniProtKB/TrEMBL;Acc:K1QAG0]	1.3e-18	3	CapteP103110	2e-10	3	SPU_026623-tr	3e-06	3	LotgiP210962	5e-13	3							EDO38470	3e-10	3
P_cont_pecten_10562	Contig19503	Q9Y4R7	Tubulin monoglycylase TTLL3 (EC 6.3.2.-) (HOTTL) (Tubulin--tyrosine ligase-like protein 3)	2e-121	2	EKC30656	Tubulin monoglycylase TTLL3 [Source:UniProtKB/TrEMBL;Acc:K1R9J8]	0	2	CapteP181006	0	2	SPU_019570-tr	2e-127	2	LotgiP168866	0	2	FBpp0078935	5e-97	2	ENSGACP00000000853	2e-103	2	EDO44351	1e-131	2	ENSP00000398097	7e-123	2	ENSDARP00000094767	1e-112	2
P_cont_pecten_105623	Hem_stim_vivo_l1_1_(paired)_contig_42458
N_cont_pecten_105624	Hem_stim_vivo_l1_1_(paired)_contig_42460					EKC34207	Zinc-binding alcohol dehydrogenase domain-containing protein 2 [Source:UniProtKB/TrEMBL;Acc:K1QBN3]	3.79e-18	-2							LotgiP166616	2e-09	-2
P_cont_pecten_105633	Hem_stim_vivo_l1_1_(paired)_contig_42475					EKC31219	0	2.66e-68	2	CapteP46844	3e-08	2				LotgiP88081	9e-07	2
N_cont_pecten_105648	Hem_stim_vivo_l1_1_(paired)_contig_42503	P27398	Calpain-D (EC 3.4.22.-) (Calcium-activated neutral proteinase D) (CANP D) (Small optic lobes protein)	5.52e-28	-1	EKC20180	Calpain-15 [Source:UniProtKB/TrEMBL;Acc:K1PV74]	3.75e-26	-1	CapteP191770	8e-27	-1	SPU_017121-tr	4e-28	-1	LotgiP104705	5e-27	-1	FBpp0088618	5e-28	-1	ENSGACP00000025528	1e-07	-1	EDO37991	1e-24	-1	ENSP00000219611	2e-23	-1	ENSDARP00000080000	6e-22	-1
N_cont_pecten_105664	Hem_stim_vivo_l1_1_(paired)_contig_42528	A0A0R4IBK5	E3 ubiquitin-protein ligase rnf213-alpha (EC 3.6.4.-) (EC 6.3.2.-) (Mysterin-A) (Mysterin-alpha) (RING finger protein 213-A) (RING finger protein 213-alpha)	3.25e-15	-1	EKC27466	0	5.96e-65	-1	CapteP208661	3e-14	-1				LotgiP232244	7e-31	-1				ENSGACP00000019017	5e-09	-1	EDO47197	8e-18	-1	ENSP00000464087	8e-15	-1	ENSDARP00000103579	5e-16	-1
P_cont_pecten_105672	Hem_stim_vivo_l1_1_(paired)_contig_42540	Q07113	Cation-independent mannose-6-phosphate receptor (CI Man-6-P receptor) (CI-MPR) (M6PR) (300 kDa mannose 6-phosphate receptor) (MPR 300) (Insulin-like growth factor 2 receptor) (Insulin-like growth factor II receptor) (IGF-II receptor) (M6P/IGF2 receptor) (M6P/IGF2R) (CD antigen CD222)	5.36e-16	1	EKC35005	Cation-independent mannose-6-phosphate receptor [Source:UniProtKB/TrEMBL;Acc:K1R1I2]	4.56e-33	1	CapteP221724	1e-11	1	SPU_025836-tr	5e-17	1							ENSGACP00000007895	1e-16	1	EDO46654	2e-13	1	ENSP00000349437	1e-14	1	ENSDARP00000061100	2e-12	1
P_cont_pecten_105676	Hem_stim_vivo_l1_1_(paired)_contig_42544	Q9BQ52	Zinc phosphodiesterase ELAC protein 2 (EC 3.1.26.11) (ElaC homolog protein 2) (Heredity prostate cancer protein 2) (Ribonuclease Z 2) (RNase Z 2) (tRNA 3 endonuclease 2) (tRNase Z 2)	8.36e-27	2	EKC38807	5-azacytidine-induced protein 1 [Source:UniProtKB/TrEMBL;Acc:K1QPF2]	2.62e-18	2	CapteP228344	3e-23	2	SPU_016291-tr	1e-25	2	LotgiP230203	3e-20	2	FBpp0087449	5e-14	2	ENSGACP00000019066	5e-27	2	EDO40066	2e-17	2	ENSP00000379291	2e-27	2	ENSDARP00000111344	2e-30	2
P_cont_pecten_1057	Contig10949	Q9UJ83	2-hydroxyacyl-CoA lyase 1 (EC 4.1.-.-) (2-hydroxyphytanoyl-CoA lyase) (2-HPCL) (Phytanoyl-CoA 2-hydroxylase 2)	1.88e-60	3	EKC42235	2-hydroxyacyl-CoA lyase 1 [Source:UniProtKB/TrEMBL;Acc:K1RKU0]	6.66e-84	3	CapteP129496	4e-62	3	SPU_000939-tr	4e-55	3	LotgiP207618	2e-56	3	FBpp0085630	1e-44	3	ENSGACP00000010719	5e-56	3	EDO37544	9e-52	3	ENSP00000403656	1e-60	3	ENSDARP00000005715	6e-59	3
P_cont_pecten_10570	Contig19510	Q5EA42	Monoacylglycerol lipase ABHD2 (EC 3.1.1.23) (2-arachidonoylglycerol hydrolase) (Abhydrolase domain-containing protein 2)	9.72e-25	2	EKC21203	Abhydrolase domain-containing protein 2 [Source:UniProtKB/TrEMBL;Acc:K1PI09]	3.28e-22	2	CapteP132362	7e-27	2	SPU_017738-tr	9e-27	2	LotgiP204654	1e-28	2	FBpp0077265	3e-19	2	ENSGACP00000022281	4e-24	2	EDO34152	2e-19	2	ENSP00000457882	1e-26	2	ENSDARP00000035450	2e-24	2
N_cont_pecten_105706	Hem_stim_vivo_l1_1_(paired)_contig_4261
P_cont_pecten_105706	Hem_stim_vivo_l1_1_(paired)_contig_4261
N_cont_pecten_105708	Hem_stim_vivo_l1_1_(paired)_contig_42612	Q99L04	Dehydrogenase/reductase SDR family member 1 (EC 1.1.-.-)	2.73e-19	-2	EKC42063	Dehydrogenase/reductase SDR family member 1 [Source:UniProtKB/TrEMBL;Acc:K1R8L0]	2.51e-23	-2	CapteP96332	1e-15	-2	SPU_012545-tr	1e-18	-2	LotgiP177979	3e-21	-2				ENSGACP00000018724	5e-19	-2	EDO34536	4e-16	-2	ENSP00000380027	1e-18	-2	ENSDARP00000070950	3e-20	-2
N_cont_pecten_105729	Hem_stim_vivo_l1_1_(paired)_contig_42653	Q19842	Propionyl-CoA carboxylase alpha chain, mitochondrial (PCCase subunit alpha) (EC 6.4.1.3) (Propanoyl-CoA:carbon dioxide ligase subunit alpha)	1.46e-27	-3	EKC20972	Propionyl-CoA carboxylase alpha chain, mitochondrial [Source:UniProtKB/TrEMBL;Acc:K1PAY7]	5.54e-30	-3	CapteP228368	2e-24	-3	SPU_024071-tr	6e-25	-3	LotgiP138757	2e-32	-3				ENSGACP00000003063	8e-28	-3	EDO35385	8e-23	-3	ENSP00000400740	2e-28	-3	ENSDARP00000117212	3e-25	-3
N_cont_pecten_105733	Hem_stim_vivo_l1_1_(paired)_contig_42661	F6UH96	SprT-like domain-containing protein Spartan (Protein with SprT-like domain at the N terminus) (Spartan)	7.69e-66	-3	EKC24574	Protein pellino [Source:UniProtKB/TrEMBL;Acc:K1PZU3]	9.96e-34	-3	CapteP83368	9e-65	-3	SPU_023896-tr	9e-71	-3	LotgiP73580	2e-71	-3	FBpp0073890	2e-38	-3	ENSGACP00000009107	1e-63	-3	EDO43066	2e-68	-3	ENSP00000375731	1e-62	-3
N_cont_pecten_105742	Hem_stim_vivo_l1_1_(paired)_contig_42675	Q92539	Phosphatidate phosphatase LPIN2 (EC 3.1.3.4) (Lipin-2)	2.4e-09	-2					CapteP223314	6e-21	-2	SPU_027314-tr	1e-10	-2	LotgiP171454	2e-36	-2	FBpp0292608	6e-11	-2	ENSGACP00000021495	2e-11	-2				ENSP00000261596	1e-09	-2	ENSDARP00000129564	1e-07	-2
P_cont_pecten_105753	Hem_stim_vivo_l1_1_(paired)_contig_42692	Q17QU4	Ras-related protein Rab-39B	2.65e-24	2	EKC34800	Ras-related protein Rab-39B [Source:UniProtKB/TrEMBL;Acc:K1R0Z6]	1.16e-44	2	CapteP6646	4e-37	2	SPU_002252-tr	7e-24	2	LotgiP199507	6e-45	2	FBpp0071030	4e-24	2	ENSGACP00000027026	3e-24	2	EDO32176	3e-18	2	ENSP00000358466	5e-24	2	ENSDARP00000092180	8e-25	2
N_cont_pecten_10576	Contig19516	Q6ZRR9	Doublecortin domain-containing protein 5	8.71e-36	-1	EKC26279	Doublecortin domain-containing protein 5 [Source:UniProtKB/TrEMBL;Acc:K1Q4J0]	3.68e-177	-1	CapteP220130	1e-112	-1	SPU_018587-tr	1e-37	-1	LotgiP152600	4e-135	-1	FBpp0071470	7e-13	-1				EDO37721	2e-24	-1	ENSP00000472625	9e-37	-1
N_cont_pecten_105762	Hem_stim_vivo_l1_1_(paired)_contig_42705	B4K9L4	cGMP-specific 3',5'-cyclic phosphodiesterase (EC 3.1.4.35)	1.07e-09	-3	EKC25040	Dual 3',5'-cyclic-AMP and-GMP phosphodiesterase 11A [Source:UniProtKB/TrEMBL;Acc:K1Q862]	1.69e-15	-3	CapteP169631	7e-12	-3	SPU_005264-tr	4e-09	-3	LotgiP236563	1e-13	-3	FBpp0289559	7e-10	-3	ENSGACP00000005854	1e-08	-3	EDO42681	3e-08	-3	ENSP00000406922	7e-09	-3	ENSDARP00000068115	2e-08	-3
N_cont_pecten_105765	Hem_stim_vivo_l1_1_(paired)_contig_42708	Q5ZLC6	Ankyrin repeat domain-containing protein 10	2.58e-17	-3	EKC37718	NF-kappa-B inhibitor cactus [Source:UniProtKB/TrEMBL;Acc:K1QVQ8]	4.26e-06	-3	CapteP218756	1e-12	-3	SPU_004279-tr	5e-07	-3	LotgiP74847	1e-16	-3	FBpp0078709	5e-06	-3	ENSGACP00000004547	3e-17	-3	EDO35357	3e-09	-3	ENSP00000431927	5e-14	-3	ENSDARP00000093338	5e-16	-3
N_cont_pecten_105773	Hem_stim_vivo_l1_1_(paired)_contig_42725	O43167	Zinc finger and BTB domain-containing protein 24 (Zinc finger protein 450)	3.61e-08	-1	EKC18365	Histone-lysine N-methyltransferase PRDM9 [Source:UniProtKB/TrEMBL;Acc:K1PPH7]	2.28e-08	-1	CapteP190437	6e-08	-1	SPU_028045-tr	7e-08	-1	LotgiP53590	1e-09	-1	FBpp0304194	1e-06	-1	ENSGACP00000013907	1e-07	-1	EDO38546	7e-09	-1	ENSP00000230122	2e-08	-1	ENSDARP00000109053	2e-07	-1
N_cont_pecten_105786	Hem_stim_vivo_l1_1_(paired)_contig_4274	Q28BR5	Presequence protease, mitochondrial (EC 3.4.24.-) (Pitrilysin metalloproteinase 1)	2.68e-27	-1					CapteP179632	4e-28	-1	SPU_025105-tr	1e-27	-1				FBpp0110537	9e-20	-1	ENSGACP00000023234	2e-26	-1	EDO46646	2e-32	-1	ENSP00000370382	1e-25	-1	ENSDARP00000056293	2e-24	-1
N_cont_pecten_105795	Hem_stim_vivo_l1_1_(paired)_contig_4276
P_cont_pecten_105795	Hem_stim_vivo_l1_1_(paired)_contig_4276
N_cont_pecten_1058	Contig1095	Q6DJN2	TNF receptor-associated factor 6-B (EC 6.3.2.-) (E3 ubiquitin-protein ligase TRAF6)	4.49e-19	-3	EKC37852	TNF receptor-associated factor 3 [Source:UniProtKB/TrEMBL;Acc:K1QLX5]	1.63e-25	-3	CapteP156814	2e-13	-3	SPU_028898-tr	4e-14	-3	LotgiP208992	3e-12	-3	FBpp0288683	1e-11	-3	ENSGACP00000005703	3e-25	-3	EDO49545	2e-19	-3	ENSP00000453031	7e-20	-3	ENSDARP00000105765	6e-22	-3
N_cont_pecten_10580	Contig1952	Q803I4	E3 ubiquitin-protein ligase RING2 (EC 6.3.2.-) (RING finger protein 1B) (RING1b) (RING finger protein 2)	1.03e-136	-3	EKC31483	E3 ubiquitin-protein ligase RING2-A [Source:UniProtKB/TrEMBL;Acc:K1QC18]	0	-3	CapteP219532	6e-129	-3	SPU_002730-tr	6e-121	-3	LotgiP109899	2e-150	-3	FBpp0084614	4e-82	-3	ENSGACP00000019278	1e-125	-3	EDO49955	1e-140	-3	ENSP00000356480	3e-134	-3	ENSDARP00000002609	6e-136	-3
P_cont_pecten_105804	Hem_stim_vivo_l1_1_(paired)_contig_42783	Q5TFE4	5'-nucleotidase domain-containing protein 1 (EC 3.1.3.-)	5.99e-20	2	EKC24342	5'-nucleotidase domain-containing protein 1 [Source:UniProtKB/TrEMBL;Acc:K1PJZ5]	7.68e-36	2	CapteP115863	4e-21	2	SPU_008341-tr	2e-10	2	LotgiP108569	1e-31	2	FBpp0072613	1e-12	2	ENSGACP00000008151	2e-17	2	EDO41423	1e-11	2	ENSP00000326858	3e-20	2	ENSDARP00000119128	5e-20	2
P_cont_pecten_105805	Hem_stim_vivo_l1_1_(paired)_contig_42784	A8WGF4	Intraflagellar transport protein 122 homolog	3.58e-80	3	EKC41032	0	1.58e-96	3	CapteP164190	3e-83	3	SPU_005776-tr	5e-77	3	LotgiP201927	2e-84	3	FBpp0076386	8e-43	3				EDO39045	7e-82	3	ENSP00000324165	2e-76	3	ENSDARP00000127915	2e-06	3
N_cont_pecten_10581	Contig19520	Q9NSY1	BMP-2-inducible protein kinase (BIKe) (EC 2.7.11.1)	5.55e-83	-2	EKC19678	AP2-associated protein kinase 1 [Source:UniProtKB/TrEMBL;Acc:K1PDR2]	8.96e-94	-2	CapteP227866	1e-80	-2	SPU_024035-tr	7e-85	-2	LotgiP174596	1e-38	-2	FBpp0089380	5e-85	-2	ENSGACP00000001592	2e-84	-2	EDO39786	2e-81	-2	ENSP00000373662	3e-88	-2	ENSDARP00000018789	1e-83	-2
N_cont_pecten_10582	Contig19521
P_cont_pecten_10582	Contig19521
P_cont_pecten_105833	Hem_stim_vivo_l1_1_(paired)_contig_42831	Q10751	Angiotensin-converting enzyme (ACE) (EC 3.2.1.-) (EC 3.4.15.1) (Dipeptidyl carboxypeptidase I) (Kininase II) (Fragment)	7.28e-11	2	EKC36585	Angiotensin-converting enzyme [Source:UniProtKB/TrEMBL;Acc:K1R5X4]	1.33e-19	2	CapteP166512	6e-09	2	SPU_021357-tr	3e-10	2	LotgiP215695	2e-21	2				ENSGACP00000019926	8e-11	2	EDO28490	5e-11	2	ENSP00000462280	3e-10	2	ENSDARP00000099084	1e-12	2
P_cont_pecten_105848	Hem_stim_vivo_l1_1_(paired)_contig_4286	Q6P1U2	Protein tweety homolog 2	1.77e-16	3	EKC31116	Tweety-like protein 2 [Source:UniProtKB/TrEMBL;Acc:K1RAS0]	3.06e-50	3	CapteP228118	3e-20	3	SPU_007588-tr	1e-17	3				FBpp0076919	2e-07	3	ENSGACP00000018668	6e-16	3				ENSP00000385015	2e-16	3	ENSDARP00000108518	1e-16	3
N_cont_pecten_10586	Contig19525	P04323	Retrovirus-related Pol polyprotein from transposon 17.6 [Includes: Protease (EC 3.4.23.-); Reverse transcriptase (EC 2.7.7.49); Endonuclease]	4.68e-28	-3	EKC28371	Retrovirus-related Pol polyprotein from transposon 17.6 [Source:UniProtKB/TrEMBL;Acc:K1R3D1]	6.75e-07	-2	CapteP30130	2e-07	-3	SPU_016121-tr	8e-85	-3							ENSGACP00000003833	3e-24	-3	EDO30827	3e-12	-3				ENSDARP00000110119	1e-40	-3
P_cont_pecten_105863	Hem_stim_vivo_l1_1_(paired)_contig_42892	Q23551	Twitchin (EC 2.7.11.1) (Uncoordinated protein 22)	1.77e-33	2	EKC38836	Titin [Source:UniProtKB/TrEMBL;Acc:K1RVK9]	4.69e-51	2	CapteP223748	3e-42	2	SPU_013917-tr	1e-32	2	LotgiP91265	2e-40	2	FBpp0290554	1e-35	2	ENSGACP00000000362	4e-27	2	EDO43754	1e-10	2	ENSP00000467141	7e-30	2	ENSDARP00000099532	1e-27	2
N_cont_pecten_105868	Hem_stim_vivo_l1_1_(paired)_contig_4290
P_cont_pecten_105868	Hem_stim_vivo_l1_1_(paired)_contig_4290
P_cont_pecten_105871	Hem_stim_vivo_l1_1_(paired)_contig_42904	P27708	CAD protein [Includes: Glutamine-dependent carbamoyl-phosphate synthase (EC 6.3.5.5); Aspartate carbamoyltransferase (EC 2.1.3.2); Dihydroorotase (EC 3.5.2.3)]	7.49e-41	2	EKC28536	CAD protein [Source:UniProtKB/TrEMBL;Acc:K1R3V0]	1e-43	2	CapteP177358	5e-34	2	SPU_021404-tr	2e-37	2	LotgiP190512	5e-41	2	FBpp0088674	7e-35	2	ENSGACP00000008038	7e-41	2	EDO37703	5e-35	2	ENSP00000384510	3e-40	2	ENSDARP00000127377	8e-40	2
N_cont_pecten_105872	Hem_stim_vivo_l1_1_(paired)_contig_42906	Q812E0	Cytoplasmic polyadenylation element-binding protein 2 (CPE-BP2) (CPE-binding protein 2) (mCPEB-2)	1.05e-98	-3	EKC24645	Cytoplasmic polyadenylation element-binding protein 4 [Source:UniProtKB/TrEMBL;Acc:K1Q726]	1.59e-101	-3	CapteP103382	9e-103	-3	SPU_001293-tr	3e-97	-3	LotgiP115324	4e-103	-3	FBpp0303901	4e-91	-3	ENSGACP00000024359	2e-99	-3	EDO48703	1e-95	-3	ENSP00000423890	1e-102	-3	ENSDARP00000087189	1e-99	-3
P_cont_pecten_105885	Hem_stim_vivo_l1_1_(paired)_contig_42921					EKC18139	Poly [ADP-ribose] polymerase 11 [Source:UniProtKB/TrEMBL;Acc:K1PGZ5]	5.78e-09	3
P_cont_pecten_105897	Hem_stim_vivo_l1_1_(paired)_contig_42940	Q9JLT4	Thioredoxin reductase 2, mitochondrial (EC 1.8.1.9) (Thioredoxin reductase TR3)	5.9e-73	2	EKC17395	Thioredoxin reductase 2, mitochondrial [Source:UniProtKB/TrEMBL;Acc:K1PLR1]	2.23e-80	2	CapteP71152	1e-68	2	SPU_015507-tr	2e-65	2	LotgiP159432	5e-82	2	FBpp0071116	1e-61	2	ENSGACP00000017242	7e-71	2	EDO46553	1e-70	2	ENSP00000485543	5e-65	2	ENSDARP00000117652	1e-77	2
N_cont_pecten_105899	Hem_stim_vivo_l1_1_(paired)_contig_42943	Q9Y6Y1	Calmodulin-binding transcription activator 1	6.12e-07	-3	EKC37559	Condensin complex subunit 1 [Source:UniProtKB/TrEMBL;Acc:K1R247]	2.02e-07	-3													ENSGACP00000010494	2e-07	-3				ENSP00000306522	5e-07	-3	ENSDARP00000046662	4e-06	-3
N_cont_pecten_1059	Contig10950	P20849	Collagen alpha-1(IX) chain	3.96e-50	-3	EKC39180	Collagen alpha-1(IX) chain [Source:UniProtKB/TrEMBL;Acc:K1RD06]	1.59e-52	-3	CapteP207355	4e-44	-3	SPU_026008-tr	5e-10	-3	LotgiP121119	8e-56	-3	FBpp0078640	2e-09	-3	ENSGACP00000011725	1e-44	-3	EDO42241	3e-09	-3	ENSP00000349790	7e-51	-3	ENSDARP00000098905	2e-42	-3
P_cont_pecten_105907	Hem_stim_vivo_l1_1_(paired)_contig_42956	Q9NR19	Acetyl-coenzyme A synthetase, cytoplasmic (EC 6.2.1.1) (Acetate--CoA ligase) (Acetyl-CoA synthetase) (ACS) (AceCS) (Acyl-CoA synthetase short-chain family member 2) (Acyl-activating enzyme)	2.91e-113	1	EKC30144	Acetyl-coenzyme A synthetase [Source:UniProtKB/TrEMBL;Acc:K1QGC9]	4.48e-134	1	CapteP133043	7e-116	1	SPU_015048-tr	1e-113	1	LotgiP128665	2e-124	1	FBpp0078068	2e-112	1	ENSGACP00000013544	5e-115	1	EDO42084	2e-104	1	ENSP00000253382	1e-112	1	ENSDARP00000055053	1e-118	1
N_cont_pecten_10591	Contig1953
P_cont_pecten_10591	Contig1953
N_cont_pecten_105923	Hem_stim_vivo_l1_1_(paired)_contig_4299
P_cont_pecten_105923	Hem_stim_vivo_l1_1_(paired)_contig_4299
N_cont_pecten_105925	Hem_stim_vivo_l1_1_(paired)_contig_42991	Q68CZ1	Protein fantom (Nephrocystin-8) (RPGR-interacting protein 1-like protein) (RPGRIP1-like protein)	2.79e-32	-3	EKC32394	Protein fantom [Source:UniProtKB/TrEMBL;Acc:K1QMS1]	1.49e-53	-3				SPU_013890-tr	1e-40	-3	LotgiP184477	1e-53	-3				ENSGACP00000026288	8e-11	-3				ENSP00000262135	5e-32	-3	ENSDARP00000107198	2e-24	-3
P_cont_pecten_10594	Contig19532	A2AJ88	Patatin-like phospholipase domain-containing protein 7 (EC 3.1.1.-) (Neuropathy target esterase-related esterase) (NRE) (NTE-related esterase)	2.25e-26	1	EKC36525	Patatin-like phospholipase domain-containing protein 7 [Source:UniProtKB/TrEMBL;Acc:K1R5Q2]	9.77e-35	1	CapteP138805	3e-29	1	SPU_011154-tr	9e-27	1	LotgiP61439	2e-23	1	FBpp0071077	4e-20	1	ENSGACP00000004784	7e-25	1	EDO37833	3e-20	1	ENSP00000472456	5e-26	1	ENSDARP00000049715	1e-26	1
N_cont_pecten_10595	Contig19533
P_cont_pecten_10595	Contig19533
P_cont_pecten_105965	Hem_stim_vivo_l1_1_(paired)_contig_43048	Q5VZK9	F-actin-uncapping protein LRRC16A (CARMIL homolog) (Capping protein, Arp2/3 and myosin-I linker homolog 1) (Capping protein, Arp2/3 and myosin-I linker protein 1) (Leucine-rich repeat-containing protein 16A)	1.08e-72	2	EKC26540	Leucine-rich repeat-containing protein 16A [Source:UniProtKB/TrEMBL;Acc:K1QCS7]	7.67e-86	2	CapteP220553	2e-44	2	SPU_010380-tr	2e-44	2	LotgiP223005	2e-75	2	FBpp0088013	1e-55	2	ENSGACP00000012731	6e-63	2	EDO49345	7e-57	2	ENSP00000331983	2e-72	2	ENSDARP00000122735	2e-59	2
N_cont_pecten_105969	Hem_stim_vivo_l1_1_(paired)_contig_43053	Q04786	Beta-hexosaminidase (EC 3.2.1.52) (Beta-N-acetylhexosaminidase) (Chitobiase) (N-acetyl-beta-glucosaminidase)	9.96e-18	-1	EKC34985	Beta-hexosaminidase [Source:UniProtKB/TrEMBL;Acc:K1R1G1]	7.8e-19	-1	CapteP219964	6e-19	-1				LotgiP172759	2e-23	-1							EDO46502	3e-24	-1
N_cont_pecten_10597	Contig19535	Q5I050	Cytosolic Fe-S cluster assembly factor nubp1-B (Nucleotide-binding protein 1-B) (NBP 1-B)	3.09e-141	-1	EKC35840	Cytosolic Fe-S cluster assembly factor NUBP1-like protein [Source:UniProtKB/TrEMBL;Acc:K1R3R4]	1.11e-150	-1	CapteP152695	5e-142	-1	SPU_012124-tr	2e-140	-1	LotgiP221654	6e-143	-1	FBpp0080448	1e-86	-1	ENSGACP00000018975	2e-140	-1	EDO44883	8e-137	-1	ENSP00000283027	2e-135	-1	ENSDARP00000072283	9e-140	-1
P_cont_pecten_105975	Hem_stim_vivo_l1_1_(paired)_contig_43061	Q9VCA2	Organic cation transporter protein	1.67e-27	2	EKC35002	Organic cation transporter protein [Source:UniProtKB/TrEMBL;Acc:K1QDK1]	2.32e-52	2	CapteP156202	1e-23	2	SPU_019637-tr	5e-23	2	LotgiP108247	8e-37	2	FBpp0083983	4e-28	2	ENSGACP00000027601	6e-21	2	EDO32796	6e-24	2	ENSP00000275300	9e-27	2	ENSDARP00000076638	4e-29	2
P_cont_pecten_105979	Hem_stim_vivo_l1_1_(paired)_contig_43066	Q6P1B1	Xaa-Pro aminopeptidase 1 (EC 3.4.11.9) (Aminoacylproline aminopeptidase) (Cytosolic aminopeptidase P) (Soluble aminopeptidase P) (sAmp) (X-Pro aminopeptidase 1) (X-prolyl aminopeptidase 1, soluble)	2.3e-45	2	EKC32269	Xaa-Pro aminopeptidase 1 [Source:UniProtKB/TrEMBL;Acc:K1QMF0]	1.64e-68	2	CapteP130300	9e-46	2	SPU_018768-tr	7e-51	2	LotgiP177452	2e-71	2	FBpp0293470	2e-32	2	ENSGACP00000024763	6e-45	2	EDO42374	8e-47	2	ENSP00000358697	1e-44	2	ENSDARP00000022971	5e-45	2
N_cont_pecten_105985	Hem_stim_vivo_l1_1_(paired)_contig_43074
P_cont_pecten_105985	Hem_stim_vivo_l1_1_(paired)_contig_43074
N_cont_pecten_105997	Hem_stim_vivo_l1_1_(paired)_contig_43097	Q7Z2Y8	Interferon-induced very large GTPase 1 (Interferon-induced very large GTPase pseudogene 1)	1.86e-23	-1																	ENSGACP00000009873	3e-22	-1							ENSDARP00000056022	4e-22	-1
P_cont_pecten_106	Contig10092	O43345	Zinc finger protein 208 (Zinc finger protein 91-like)	0	1	EKC24793	0	5.93e-108	1	CapteP198317	0	1	SPU_005035-tr	0	1	LotgiP168313	0	1	FBpp0293786	8e-121	1	ENSGACP00000018984	0	1	EDO31838	6e-170	1	ENSP00000476345	0	1	ENSDARP00000109576	0	1
P_cont_pecten_1060	Contig10951	O16011	Protein muscleblind (Protein mindmelt)	4.21e-44	1	EKC19343	Protein muscleblind [Source:UniProtKB/TrEMBL;Acc:K1PCT8]	2.01e-34	1	CapteP53253	1e-51	1	SPU_011554-tr	4e-17	1	LotgiP141124	2e-61	1	FBpp0301759	1e-50	1	ENSGACP00000005555	1e-34	1	EDO38367	2e-33	1	ENSP00000267287	1e-33	1	ENSDARP00000107016	5e-34	1
P_cont_pecten_10600	Contig19538	Q8C3J5	Dedicator of cytokinesis protein 2 (Protein Hch)	1.26e-22	2	EKC26680	Dedicator of cytokinesis protein 3 [Source:UniProtKB/TrEMBL;Acc:K1QD48]	2.18e-44	2	CapteP227090	2e-19	2	SPU_012009-tr	1e-20	2	LotgiP123182	1e-34	2	FBpp0303336	2e-23	2	ENSGACP00000000019	2e-22	2	EDO48794	7e-20	2	ENSP00000256935	3e-23	2	ENSDARP00000124143	4e-23	2
N_cont_pecten_10602	Contig1954
P_cont_pecten_10602	Contig1954
P_cont_pecten_106035	Hem_stim_vivo_l1_1_(paired)_contig_43161	Q8BGU5	Cyclin-Y (Cyclin fold protein 1)	2.13e-27	3	EKC38325	Cyclin-Y-like protein 1 [Source:UniProtKB/TrEMBL;Acc:K1RAR5]	8.23e-46	3	CapteP19727	8e-32	3	SPU_015494-tr	2e-24	3	LotgiP144585	3e-30	3	FBpp0079843	7e-29	3	ENSGACP00000002304	4e-25	3	EDO49063	2e-28	3	ENSP00000265375	5e-27	3	ENSDARP00000122048	3e-25	3
N_cont_pecten_106060	Hem_stim_vivo_l1_1_(paired)_contig_43207	Q6NXT6	Transmembrane anterior posterior transformation protein 1 homolog (Cytomegalovirus partial fusion receptor)	1.06e-24	-3	EKC32111	Transmembrane anterior posterior transformation protein 1-like protein [Source:UniProtKB/TrEMBL;Acc:K1RDF0]	3.53e-39	-3	CapteP5824	2e-23	-3	SPU_019539-tr	1e-29	-3	LotgiP82778	7e-30	-3	FBpp0083043	5e-21	-3	ENSGACP00000021977	6e-20	-3	EDO43155	4e-23	-3	ENSP00000385347	7e-25	-3	ENSDARP00000102349	7e-25	-3
N_cont_pecten_106061	Hem_stim_vivo_l1_1_(paired)_contig_4321
P_cont_pecten_106061	Hem_stim_vivo_l1_1_(paired)_contig_4321
P_cont_pecten_106067	Hem_stim_vivo_l1_1_(paired)_contig_43219	Q800K6	DNA topoisomerase 2-binding protein 1-A (Cut5 protein) (DNA topoisomerase II-binding protein 1-A) (TopBP1-A) (XtopBP)	1.36e-54	1	EKC24368	DNA topoisomerase 2-binding protein 1 [Source:UniProtKB/TrEMBL;Acc:K1PRR5]	2.57e-90	1	CapteP225496	4e-64	1	SPU_009283-tr	2e-61	1	LotgiP233309	2e-68	1	FBpp0073648	1e-25	1	ENSGACP00000006277	6e-51	1	EDO38946	1e-64	1	ENSP00000260810	9e-52	1	ENSDARP00000116677	4e-56	1
P_cont_pecten_106069	Hem_stim_vivo_l1_1_(paired)_contig_43221	O14524	Nuclear envelope integral membrane protein 1	5.06e-27	3	EKC32210	0	1.23e-52	3	CapteP178472	2e-29	3	SPU_001334-tr	3e-28	3	LotgiP110793	2e-12	3	FBpp0074150	1e-16	3	ENSGACP00000014222	3e-20	3	EDO48896	9e-20	3	ENSP00000368701	1e-27	3	ENSDARP00000083040	4e-28	3
P_cont_pecten_10607	Contig19544	O60294	tRNA wybutosine-synthesizing protein 4 (tRNA yW-synthesizing protein 4) (EC 2.1.1.290) (EC 2.3.1.231) (Leucine carboxyl methyltransferase 2) (tRNA(Phe) (7-(3-amino-3-(methoxycarbonyl)propyl)wyosine(37)-N)-methoxycarbonyltransferase) (tRNA(Phe) (7-(3-amino-3-carboxypropyl)wyosine(37)-O)-methyltransferase)	1.4e-29	1	EKC39855	Leucine carboxyl methyltransferase 2 [Source:UniProtKB/TrEMBL;Acc:K1REP9]	7.89e-50	1	CapteP220116	2e-44	1	SPU_005361-tr	5e-46	1	LotgiP139773	1e-37	1	FBpp0080320	2e-21	1	ENSGACP00000012000	3e-35	1	EDO42453	1e-30	1	ENSP00000307214	1e-29	1	ENSDARP00000121238	2e-40	1
N_cont_pecten_106085	Hem_stim_vivo_l1_1_(paired)_contig_43250	P56941	Niemann-Pick C1 protein	1.91e-32	-1	EKC28979	Niemann-Pick C1 protein [Source:UniProtKB/TrEMBL;Acc:K1QD13]	3.42e-43	-1	CapteP164279	4e-27	-1	SPU_017452-tr	7e-21	-1	LotgiP199271	4e-36	-1	FBpp0292910	2e-23	-1	ENSGACP00000022840	2e-28	-1	EDO42868	8e-17	-1	ENSP00000467636	6e-28	-1	ENSDARP00000094372	1e-32	-1
N_cont_pecten_10609	Contig19546	Q8R0F3	Sulfatase-modifying factor 1 (EC 1.8.99.-) (C-alpha-formylglycine-generating enzyme 1)	1.53e-77	-2	EKC28098	Sulfatase-modifying factor 1 [Source:UniProtKB/TrEMBL;Acc:K1Q2E9]	2.02e-84	-2	CapteP155214	1e-73	-2	SPU_010115-tr	5e-73	-2	LotgiP160251	5e-84	-2	FBpp0072436	1e-62	-2	ENSGACP00000000835	2e-73	-2	EDO49703	4e-73	-2	ENSP00000373355	3e-75	-2	ENSDARP00000065090	9e-72	-2
N_cont_pecten_10610	Contig19547
P_cont_pecten_10610	Contig19547
P_cont_pecten_106103	Hem_stim_vivo_l1_1_(paired)_contig_43275	O77761	Sterol O-acyltransferase 1 (EC 2.3.1.26) (Acyl-coenzyme A:cholesterol acyltransferase 1) (ACAT-1) (Cholesterol acyltransferase 1)	9.94e-41	2	EKC38513	O-acyltransferase [Source:UniProtKB/TrEMBL;Acc:K1QXX4]	2.53e-52	2	CapteP225564	3e-50	2	SPU_003922-tr	3e-40	2	LotgiP172306	4e-56	2	FBpp0293880	1e-24	2	ENSGACP00000014506	6e-39	2	EDO49468	2e-43	2	ENSP00000441356	1e-40	2	ENSDARP00000084303	1e-42	2
P_cont_pecten_10611	Contig19548					EKC21988	0	3.93e-09	1
P_cont_pecten_10613	Contig1955	Q2KIY5	Putative phospholipase B-like 2 (EC 3.1.1.-) (LAMA-like protein 2) (Lamina ancestor homolog 2) (Phospholipase B domain-containing protein 2)	0	3	EKC34043	Putative phospholipase B-like 2 [Source:UniProtKB/TrEMBL;Acc:K1QJU8]	0	3	CapteP183314	0	3	SPU_011020-tr	6e-141	3	LotgiP223334	2e-155	3	FBpp0076864	5e-46	3	ENSGACP00000012531	0	3	EDO39917	1e-130	3	ENSP00000280800	0	3	ENSDARP00000098739	9e-80	3
N_cont_pecten_106132	Hem_stim_vivo_l1_1_(paired)_contig_43324	E1BD59	E3 ubiquitin-protein ligase TRIM56 (EC 6.3.2.-) (Tripartite motif-containing protein 56)	2.11e-07	-3	EKC38391	0	2.74e-10	-3																			ENSP00000404186	2e-06	-3
N_cont_pecten_106140	Hem_stim_vivo_l1_1_(paired)_contig_43337	Q8K078	Solute carrier organic anion transporter family member 4A1 (Organic anion-transporting polypeptide E) (OATP-E) (Sodium-independent organic anion transporter E) (Solute carrier family 21 member 12)	8.5e-22	-2	EKC26030	Solute carrier organic anion transporter family member 4C1 [Source:UniProtKB/TrEMBL;Acc:K1QB38]	1.76e-38	-2	CapteP172180	8e-26	-2	SPU_023364-tr	3e-21	-2	LotgiP222876	7e-25	-2	FBpp0078956	5e-17	-2	ENSGACP00000005867	1e-20	-2	EDO31714	5e-19	-2	ENSP00000217159	1e-20	-2	ENSDARP00000099049	3e-22	-2
N_cont_pecten_106143	Hem_stim_vivo_l1_1_(paired)_contig_43342	O16025	Allene oxide synthase-lipoxygenase protein [Includes: Allene oxide synthase (EC 4.2.1.92) (Hydroperoxidehydrase); Arachidonate 8-lipoxygenase (EC 1.13.11.40)]	8.09e-27	-1	EKC20846	Allene oxide synthase-lipoxygenase protein [Source:UniProtKB/TrEMBL;Acc:K1QGU5]	8.1e-53	-1	CapteP172669	5e-47	-1	SPU_003742-tr	6e-43	-1	LotgiP171808	1e-55	-1				ENSGACP00000016772	1e-25	-1	EDO42509	1e-30	-1	ENSP00000369530	6e-23	-1	ENSDARP00000129360	1e-27	-1
N_cont_pecten_10615	Contig19551												SPU_009598-tr	5e-08	-2	LotgiP166715	1e-37	-2							EDO35618	6e-08	-2
P_cont_pecten_106151	Hem_stim_vivo_l1_1_(paired)_contig_43356	Q5RFE6	Threonine synthase-like 2 (TSH2) (EC 4.2.3.-)	2.33e-41	3	EKC19904	Threonine synthase-like 2 [Source:UniProtKB/TrEMBL;Acc:K1PM14]	1.73e-45	3	CapteP214525	2e-41	3	SPU_026278-tr	3e-10	3	LotgiP239640	8e-30	3				ENSGACP00000024451	8e-24	3	EDO37536	5e-24	3	ENSP00000407553	4e-41	3	ENSDARP00000044785	4e-29	3
P_cont_pecten_106157	Hem_stim_vivo_l1_1_(paired)_contig_43365	Q920B9	FACT complex subunit SPT16 (Chromatin-specific transcription elongation factor 140 kDa subunit) (FACT 140 kDa subunit) (FACTp140) (Facilitates chromatin transcription complex subunit SPT16)	5.85e-20	1	EKC29643	FACT complex subunit spt16 [Source:UniProtKB/TrEMBL;Acc:K1Q6W5]	1.16e-21	1	CapteP155000	1e-22	1	SPU_002598-tr	2e-20	1	LotgiP124718	6e-17	1	FBpp0072744	2e-16	1	ENSGACP00000024986	5e-17	1	EDO32459	7e-19	1	ENSP00000216297	1e-19	1	ENSDARP00000111043	1e-14	1
N_cont_pecten_10616	Contig19552					EKC23311	Putative urea active transporter 1 [Source:UniProtKB/TrEMBL;Acc:K1QP32]	2.96e-34	-1	CapteP212836	7e-39	-1	SPU_004180-tr	6e-26	-1	LotgiP169159	8e-37	-1
N_cont_pecten_106161	Hem_stim_vivo_l1_1_(paired)_contig_4337
N_cont_pecten_106168	Hem_stim_vivo_l1_1_(paired)_contig_43385	Q9WTR6	Cystine/glutamate transporter (Amino acid transport system xc-) (Solute carrier family 7 member 11) (xCT)	4e-13	-1	EKC28549	Y+L amino acid transporter 2 [Source:UniProtKB/TrEMBL;Acc:K1QBL8]	1.23e-16	-1	CapteP212253	5e-21	-1	SPU_025952-tr	5e-16	-1	LotgiP109029	4e-22	-1	FBpp0084502	6e-16	-1	ENSGACP00000009162	3e-14	-1	EDO41148	4e-06	-1	ENSP00000477662	8e-13	-1	ENSDARP00000070995	1e-14	-1
P_cont_pecten_10617	Contig19553	Q96CN9	GRIP and coiled-coil domain-containing protein 1 (Golgi coiled-coil protein 1)	5.35e-73	3	EKC33926	GRIP and coiled-coil domain-containing protein 1 [Source:UniProtKB/TrEMBL;Acc:K1RI90]	1.58e-142	3	CapteP214083	3e-92	3	SPU_008518-tr	5e-79	3	LotgiP212469	3e-132	3	FBpp0081842	6e-42	3	ENSGACP00000000890	1e-61	3	EDO43115	4e-62	3	ENSP00000318821	1e-72	3	ENSDARP00000109163	7e-70	3
N_cont_pecten_106176	Hem_stim_vivo_l1_1_(paired)_contig_43398					EKC27037	F-box/WD repeat-containing protein 5 [Source:UniProtKB/TrEMBL;Acc:K1PS23]	1.2e-07	-1	CapteP220138	2e-08	-1				LotgiP152090	2e-10	-1							EDO47225	3e-06	-1
P_cont_pecten_10618	Contig19554					EKC23043	Casein kinase II subunit beta [Source:UniProtKB/TrEMBL;Acc:K1PN44]	6.03e-19	3							LotgiP238146	5e-20	3	FBpp0113067	4e-06	3
P_cont_pecten_106180	Hem_stim_vivo_l1_1_(paired)_contig_43410	Q9D2Y5	Sorting nexin-20	8.33e-10	2					CapteP175372	2e-19	2	SPU_020793-tr	1e-12	2	LotgiP127188	2e-18	2										ENSP00000332062	6e-06	2
N_cont_pecten_106186	Hem_stim_vivo_l1_1_(paired)_contig_43419	Q9CRY7	Glycerophosphodiester phosphodiesterase domain-containing protein 1 (EC 3.1.-.-) (Glycerophosphodiester phosphodiesterase 4)	2.69e-23	-3	EKC18966	Glycerophosphodiester phosphodiesterase domain-containing protein 1 [Source:UniProtKB/TrEMBL;Acc:K1QBU1]	7.38e-27	-3	CapteP117554	3e-27	-3	SPU_014445-tr	7e-20	-3	LotgiP103735	6e-28	-3				ENSGACP00000010190	1e-23	-3	EDO30362	7e-25	-3	ENSP00000462895	3e-24	-3	ENSDARP00000113260	2e-24	-3
P_cont_pecten_106189	Hem_stim_vivo_l1_1_(paired)_contig_43425	Q54LY5	X-ray repair cross-complementing protein 5 (EC 3.6.4.-) (ATP-dependent DNA helicase 2 subunit ku80)	5.05e-13	3	EKC32697	ATP-dependent DNA helicase 2 subunit 2 [Source:UniProtKB/TrEMBL;Acc:K1Q7H0]	1.5e-37	3	CapteP163248	5e-26	3	SPU_009224-tr	5e-20	3	LotgiP235806	6e-33	3				ENSGACP00000008149	3e-13	3				ENSP00000375977	2e-11	3	ENSDARP00000123052	8e-13	3
N_cont_pecten_106192	Hem_stim_vivo_l1_1_(paired)_contig_43428	F7BJB9	MORC family CW-type zinc finger protein 3 (Nuclear matrix protein 2) (Zinc finger CW-type coiled-coil domain protein 3)	3.43e-32	-2	EKC29791	MORC family CW-type zinc finger protein 3 [Source:UniProtKB/TrEMBL;Acc:K1R717]	2.63e-41	-2							LotgiP107430	3e-34	-2				ENSGACP00000023358	2e-32	-2	EDO38839	2e-33	-2	ENSP00000383333	1e-31	-2	ENSDARP00000121202	4e-32	-2
N_cont_pecten_10620	Contig19556	P49454	Centromere protein F (CENP-F) (AH antigen) (Kinetochore protein CENPF) (Mitosin)	1.22e-26	-3	EKC32097	Centromere protein F [Source:UniProtKB/TrEMBL;Acc:K1Q659]	1.44e-50	-3				SPU_013508-tr	2e-36	-3							ENSGACP00000021369	8e-24	-3	EDO46232	6e-24	-3	ENSP00000355922	2e-26	-3	ENSDARP00000082023	9e-30	-3
P_cont_pecten_10621	Contig19557	Q8CJ19	Protein-methionine sulfoxide oxidase MICAL3 (EC 1.14.13.-) (Molecule interacting with CasL protein 3) (MICAL-3)	0	1	EKC19794	Protein MICAL-3 [Source:UniProtKB/TrEMBL;Acc:K1PLT3]	0	1	CapteP111704	0	1	SPU_003589-tr	7e-175	1	LotgiP51710	0	1	FBpp0271693	0	1	ENSGACP00000017906	0	1	EDO38282	0	1	ENSP00000372574	0	1	ENSDARP00000037651	0	1
N_cont_pecten_106214	Hem_stim_vivo_l1_1_(paired)_contig_43474	Q8C190	VPS9 domain-containing protein 1 (5-day ovary-specific transcript 1 protein)	1.88e-15	-2	EKC32317	0	1.73e-28	-2	CapteP225230	4e-12	-2	SPU_018390-tr	4e-07	-2	LotgiP233615	4e-28	-2				ENSGACP00000000579	6e-15	-2				ENSP00000374037	3e-14	-2	ENSDARP00000117841	5e-13	-2
P_cont_pecten_10622	Contig19558									CapteP213228	2e-37	1													EDO44110	2e-37	1
N_cont_pecten_106225	Hem_stim_vivo_l1_1_(paired)_contig_43491	Q6IPT4	NADH-cytochrome b5 reductase-like (EC 1.6.2.2)	1.01e-07	-1	EKC35862	NADH-cytochrome b5 reductase-like protein [Source:UniProtKB/TrEMBL;Acc:K1QG42]	9.9e-19	-1	CapteP130673	2e-11	-1	SPU_022972-tr	9e-09	-1	LotgiP114551	2e-10	-1							EDO28600	5e-15	-1	ENSP00000434343	5e-08	-1
P_cont_pecten_106230	Hem_stim_vivo_l1_1_(paired)_contig_43499	P82596	Perlucin	3.96e-11	3	EKC21029	Collectin-11 [Source:UniProtKB/TrEMBL;Acc:K1PQA9]	2.36e-12	3	CapteP76348	2e-10	3	SPU_012476-tr	7e-11	3	LotgiP235549	4e-09	3				ENSGACP00000021581	4e-13	3	EDO49509	1e-09	3	ENSP00000393719	4e-08	3	ENSDARP00000111997	4e-08	3
N_cont_pecten_106233	Hem_stim_vivo_l1_1_(paired)_contig_43503	P11707	Cytochrome P450 3A6 (EC 1.14.14.1) (CYPIIIA6) (Cytochrome P450-3C)	9.75e-13	-2	EKC24008	Cytochrome P450 3A24 [Source:UniProtKB/TrEMBL;Acc:K1PQV2]	9.01e-17	-2	CapteP229084	2e-13	-2	SPU_026225-tr	3e-13	-2	LotgiP160658	1e-10	-2	FBpp0071839	5e-08	-2	ENSGACP00000017599	8e-11	-2	EDO30302	8e-10	-2	ENSP00000337915	4e-12	-2	ENSDARP00000100741	3e-09	-2
N_cont_pecten_10624	Contig1956	A2RSQ0	DENN domain-containing protein 5B (Rab6IP1-like protein)	0	-1	EKC39224	DENN domain-containing protein 5A [Source:UniProtKB/TrEMBL;Acc:K1R6P6]	0	-1	CapteP228570	1e-171	-1	SPU_021118-tr	3e-66	-1	LotgiP232739	0	-1	FBpp0072619	1e-129	-1	ENSGACP00000025524	6e-169	-1				ENSP00000444889	3e-179	-1	ENSDARP00000060544	7e-173	-1
N_cont_pecten_106240	Hem_stim_vivo_l1_1_(paired)_contig_4352
P_cont_pecten_106240	Hem_stim_vivo_l1_1_(paired)_contig_4352
N_cont_pecten_106242	Hem_stim_vivo_l1_1_(paired)_contig_43523	Q9U639	Heat shock 70 kDa protein cognate 4 (Hsc 70-4)	1.21e-26	-1	EKC30019	Heat shock protein 70 B2 [Source:UniProtKB/TrEMBL;Acc:K1QG22]	8.95e-25	-1	CapteP159240	3e-28	-1	SPU_009165-tr	4e-25	-1	LotgiP177837	7e-26	-1	FBpp0082515	5e-26	-1	ENSGACP00000010066	3e-27	-1	EDO30323	2e-26	-1	ENSP00000435908	1e-27	-1	ENSDARP00000039324	1e-26	-1
N_cont_pecten_106246	Hem_stim_vivo_l1_1_(paired)_contig_4353
P_cont_pecten_106246	Hem_stim_vivo_l1_1_(paired)_contig_4353
N_cont_pecten_106260	Hem_stim_vivo_l1_1_(paired)_contig_43559									CapteP113943	7e-10	-3	SPU_018919-tr	5e-09	1	LotgiP110994	2e-11	-2							EDO36735	3e-10	-2
P_cont_pecten_106260	Hem_stim_vivo_l1_1_(paired)_contig_43559									CapteP113943	7e-10	-3	SPU_018919-tr	5e-09	1	LotgiP110994	2e-11	-2							EDO36735	3e-10	-2
P_cont_pecten_10627	Contig19562	O75095	Multiple epidermal growth factor-like domains protein 6 (Multiple EGF-like domains protein 6) (Epidermal growth factor-like protein 3) (EGF-like protein 3)	8.75e-15	1	EKC18251	Multiple epidermal growth factor-like domains 6 [Source:UniProtKB/TrEMBL;Acc:K1Q9X2]	6.02e-31	1	CapteP164521	2e-17	1	SPU_001533-tr	3e-13	1	LotgiP231078	2e-29	1	FBpp0290440	5e-13	1	ENSGACP00000002201	1e-15	1	EDO44471	4e-16	1	ENSP00000419033	4e-15	1	ENSDARP00000100705	3e-17	1
N_cont_pecten_10628	Contig19563
P_cont_pecten_10628	Contig19563
P_cont_pecten_106280	Hem_stim_vivo_l1_1_(paired)_contig_43591	Q9GYZ0	Kinesin-like protein KIF15 (Kinesin-related protein KRP180)	6.24e-39	3	EKC37837	Kinesin-like protein KIF15 [Source:UniProtKB/TrEMBL;Acc:K1QLW2]	1.48e-45	3	CapteP125049	4e-35	3	SPU_021317-tr	8e-39	3	LotgiP119762	2e-41	3	FBpp0088260	7e-24	3	ENSGACP00000010994	2e-31	3	EDO46386	3e-37	3	ENSP00000425499	1e-35	3	ENSDARP00000090641	4e-31	3
P_cont_pecten_106287	Hem_stim_vivo_l1_1_(paired)_contig_43601	P34519	Putative tricarboxylate transport protein, mitochondrial (Citrate transport protein) (CTP)	4.45e-45	3	EKC36543	Tricarboxylate transport protein, mitochondrial [Source:UniProtKB/TrEMBL;Acc:K1QSD7]	3.61e-61	3	CapteP195723	2e-49	3	SPU_006617-tr	6e-43	3	LotgiP224744	2e-08	3	FBpp0099889	9e-49	3	ENSGACP00000005544	1e-41	3	EDO33353	1e-36	3	ENSP00000215882	1e-33	3	ENSDARP00000123507	4e-43	3
N_cont_pecten_106291	Hem_stim_vivo_l1_1_(paired)_contig_43607	A0JNB1	Zinc finger protein 227	4.57e-08	-3	EKC29974	0	1.52e-07	-3	CapteP159140	6e-06	-3	SPU_013904-tr	9e-08	-3	LotgiP145212	5e-07	-1	FBpp0305344	2e-06	-1	ENSGACP00000001980	3e-08	-3	EDO48956	2e-06	-1	ENSP00000476345	1e-08	-1	ENSDARP00000127493	1e-06	-1
N_cont_pecten_1063	Contig10954	P50233	Corticosteroid 11-beta-dehydrogenase isozyme 2 (EC 1.1.1.-) (11-beta-hydroxysteroid dehydrogenase type 2) (11-DH2) (11-beta-HSD2) (NAD-dependent 11-beta-hydroxysteroid dehydrogenase)	1.59e-27	-1	EKC40090	Corticosteroid 11-beta-dehydrogenase isozyme 2 [Source:UniProtKB/TrEMBL;Acc:K1RFK1]	2.2e-62	-1	CapteP222515	3e-50	-1	SPU_021682-tr	2e-19	-1	LotgiP103463	2e-24	-1	FBpp0087129	2e-09	-1	ENSGACP00000023137	4e-24	-1	EDO43022	5e-19	-1	ENSP00000316786	3e-27	-1	ENSDARP00000118501	2e-27	-1
N_cont_pecten_10630	Contig19565	P49021	Protein timeless	6.47e-09	-3								SPU_028411-tr	4e-14	-3				FBpp0305457	4e-10	-3
N_cont_pecten_106307	Hem_stim_vivo_l1_1_(paired)_contig_43635									CapteP195563	3e-08	-1				LotgiP155880	1e-22	-1
N_cont_pecten_106309	Hem_stim_vivo_l1_1_(paired)_contig_43641	O54865	Guanylate cyclase soluble subunit beta-1 (GCS-beta-1) (EC 4.6.1.2) (Guanylate cyclase soluble subunit beta-3) (GCS-beta-3) (Soluble guanylate cyclase small subunit)	4.15e-13	-2	EKC42092	Guanylate cyclase soluble subunit alpha-2 [Source:UniProtKB/TrEMBL;Acc:K1QYP4]	4.08e-37	-2	CapteP127209	1e-12	-2	SPU_005870-tr	2e-13	-2	LotgiP111288	5e-27	-2	FBpp0085115	6e-13	-2	ENSGACP00000023506	9e-14	-2	EDO47086	1e-16	-2	ENSP00000420842	2e-13	-2	ENSDARP00000105472	5e-13	-2
N_cont_pecten_10631	Contig19566	Q6Y288	Beta-1,3-glucosyltransferase (Beta3Glc-T) (EC 2.4.1.-) (Beta 3-glucosyltransferase) (Beta-3-glycosyltransferase-like)	7.08e-31	-3	EKC18064	Beta-1,3-glucosyltransferase [Source:UniProtKB/TrEMBL;Acc:K1PGU3]	4.91e-38	-3	CapteP221389	2e-26	-3	SPU_016018-tr	1e-07	-3	LotgiP138251	6e-34	-3	FBpp0078855	6e-22	-3	ENSGACP00000015158	5e-36	-3	EDO41359	8e-30	-3	ENSP00000343002	3e-31	-3	ENSDARP00000120647	7e-35	-3
N_cont_pecten_106315	Hem_stim_vivo_l1_1_(paired)_contig_43654												SPU_021296-tr	1e-15	-2							ENSGACP00000010665	3e-21	-2
N_cont_pecten_106326	Hem_stim_vivo_l1_1_(paired)_contig_43680	Q6TDP4	Kelch-like protein 17 (Actinfilin)	6.67e-18	-2	EKC18914	Kelch-like protein 24 [Source:UniProtKB/TrEMBL;Acc:K1PJ13]	1.52e-15	-2	CapteP3638	4e-16	-2	SPU_020918-tr	1e-17	-2	LotgiP160378	1e-14	-2	FBpp0292329	1e-15	-2	ENSGACP00000009749	2e-18	-2	EDO29422	5e-17	-2	ENSP00000343930	2e-18	-2	ENSDARP00000083483	2e-18	-2
P_cont_pecten_10634	Contig19569	Q8R5C5	Beta-centractin (Actin-related protein 1B) (ARP1B)	2.66e-43	1	EKC30769	Actin-3 [Source:UniProtKB/TrEMBL;Acc:K1QHY0]	2.87e-42	1	CapteP201313	2e-45	1	SPU_001366-tr	1e-41	1	LotgiP187900	4e-42	1	FBpp0082121	2e-41	1	ENSGACP00000010426	5e-39	1	EDO48687	6e-42	1	ENSP00000289228	5e-43	1	ENSDARP00000015781	4e-41	1
P_cont_pecten_10635	Contig1957	Q96SU4	Oxysterol-binding protein-related protein 9 (ORP-9) (OSBP-related protein 9)	0	1	EKC32701	Oxysterol-binding protein [Source:UniProtKB/TrEMBL;Acc:K1RF29]	2.66e-126	1	CapteP176214	0	1	SPU_000890-tr	1e-174	1	LotgiP181302	0	1	FBpp0304288	8e-172	1	ENSGACP00000014587	0	1	EDO36148	3e-173	1	ENSP00000431980	0	1	ENSDARP00000091500	0	1
N_cont_pecten_106357	Hem_stim_vivo_l1_1_(paired)_contig_43727	Q9VCA2	Organic cation transporter protein	4.54e-15	-1	EKC21823	Organic cation transporter protein [Source:UniProtKB/TrEMBL;Acc:K1PJJ4]	2.15e-20	-1	CapteP115175	4e-13	-1	SPU_007570-tr	2e-22	-1	LotgiP108247	3e-16	-1	FBpp0083983	2e-15	-1	ENSGACP00000011087	4e-13	-1	EDO45833	1e-10	-1	ENSP00000388838	7e-12	-1	ENSDARP00000072270	1e-10	-1
P_cont_pecten_10636	Contig19570	Q8R205	Zinc finger CCCH domain-containing protein 10	4.2e-71	1	EKC34098	Zinc finger CCCH domain-containing protein 10 [Source:UniProtKB/TrEMBL;Acc:K1QK00]	1.98e-180	1	CapteP204990	4e-91	1	SPU_003234-tr	5e-60	1	LotgiP200237	3e-90	1				ENSGACP00000000825	7e-67	1	EDO41194	2e-32	1	ENSP00000257940	2e-70	1	ENSDARP00000041548	2e-42	1
P_cont_pecten_106364	Hem_stim_vivo_l1_1_(paired)_contig_43742	P19965	SITS-binding protein (SP105)	2.29e-07	1	EKC38211	0	5.16e-13	1	CapteP169765	7e-17	1	SPU_011865-tr	2e-12	1	LotgiP116491	7e-14	1	FBpp0084221	8e-10	1	ENSGACP00000007822	3e-09	1				ENSP00000297625	9e-07	1	ENSDARP00000083711	1e-08	1
N_cont_pecten_106367	Hem_stim_vivo_l1_1_(paired)_contig_43747	Q8BLB7	Lethal(3)malignant brain tumor-like protein 3 (L(3)mbt-like protein 3) (MBT-1)	2.3e-09	-3	EKC39929	Lethal(3)malignant brain tumor-like 4 protein [Source:UniProtKB/TrEMBL;Acc:K1R8F5]	1.2e-16	-3	CapteP161824	1e-07	-3	SPU_017786-tr	3e-07	-3							ENSGACP00000012154	4e-10	-3				ENSP00000433257	2e-10	-3	ENSDARP00000117600	2e-14	-3
P_cont_pecten_10637	Contig19571	Q8SWR2	Bicaudal D-related protein homolog (BICD-related protein homolog)	4.01e-14	2	EKC19972	Coiled-coil domain-containing protein 64-like protein [Source:UniProtKB/TrEMBL;Acc:K1P8D7]	3.34e-40	2	CapteP190234	4e-23	2				LotgiP159380	4e-31	2	FBpp0075500	4e-15	2	ENSGACP00000017897	8e-12	2	EDO41310	2e-12	2	ENSP00000447477	5e-15	2	ENSDARP00000097573	3e-09	2
N_cont_pecten_106371	Hem_stim_vivo_l1_1_(paired)_contig_43753	P28769	T-complex protein 1 subunit alpha (TCP-1-alpha) (CCT-alpha) (Chaperonin CCT1)	7.58e-08	-2	EKC42768	T-complex protein 1 subunit alpha [Source:UniProtKB/TrEMBL;Acc:K1RAJ1]	1.21e-08	-2	CapteP223809	6e-08	-2	SPU_022269-tr	3e-08	-2	LotgiP169741	9e-10	-2	FBpp0083684	8e-08	-2	ENSGACP00000012141	1e-07	-2	EDO45923	6e-08	-2	ENSP00000442856	1e-08	-2	ENSDARP00000104575	2e-07	-2
N_cont_pecten_10638	Contig19572	Q9TZM3	Leucine-rich repeat serine/threonine-protein kinase 1 (EC 2.7.11.1) (Leucine-rich repeats, ras-like domain, kinase protein 1) (PARK8-related kinase)	9.23e-49	-1	EKC38809	Leucine-rich repeat serine/threonine-protein kinase 1 [Source:UniProtKB/TrEMBL;Acc:K1R5J3]	7.74e-61	-1	CapteP227012	6e-28	-1	SPU_009036-tr	1e-54	-1	LotgiP207647	3e-15	-1	FBpp0111700	5e-51	-1	ENSGACP00000018592	4e-23	-1	EDO31590	2e-22	-1	ENSP00000436672	1e-23	-1	ENSDARP00000063482	3e-16	-1
P_cont_pecten_106389	Hem_stim_vivo_l1_1_(paired)_contig_43792	Q9UHW9	Solute carrier family 12 member 6 (Electroneutral potassium-chloride cotransporter 3) (K-Cl cotransporter 3)	3e-21	2	EKC33789	Solute carrier family 12 member 2 [Source:UniProtKB/TrEMBL;Acc:K1QRI3]	8.22e-08	2	CapteP220110	6e-17	2	SPU_002736-tr	3e-20	2	LotgiP124507	3e-17	2	FBpp0072048	1e-19	2	ENSGACP00000001354	8e-20	2	EDO35443	3e-13	2	ENSP00000454069	3e-21	2	ENSDARP00000024612	1e-19	2
N_cont_pecten_1064	Contig10955	Q15262	Receptor-type tyrosine-protein phosphatase kappa (Protein-tyrosine phosphatase kappa) (R-PTP-kappa) (EC 3.1.3.48)	1e-66	-2	EKC31568	Receptor-type tyrosine-protein phosphatase kappa [Source:UniProtKB/TrEMBL;Acc:K1QCC3]	3.23e-76	-2	CapteP173573	2e-67	-2	SPU_016411-tr	9e-59	-2	LotgiP133136	2e-70	-2	FBpp0297092	9e-53	-2	ENSGACP00000010710	1e-64	-2	EDO35062	2e-60	-2	ENSP00000484742	1e-66	-2	ENSDARP00000086940	3e-67	-2
N_cont_pecten_10642	Contig19576
P_cont_pecten_10642	Contig19576
N_cont_pecten_106425	Hem_stim_vivo_l1_1_(paired)_contig_4386
P_cont_pecten_106425	Hem_stim_vivo_l1_1_(paired)_contig_4386
P_cont_pecten_10643	Contig19577	Q5U5V2	Hydroxylysine kinase (5-hydroxy-L-lysine kinase) (EC 2.7.1.81) (Aminoglycoside phosphotransferase domain-containing protein 1)	1.2e-37	3	EKC36491	Aminoglycoside phosphotransferase domain-containing protein 1 [Source:UniProtKB/TrEMBL;Acc:K1RQ64]	2.51e-40	3	CapteP175768	4e-35	3	SPU_018524-tr	1e-29	3	LotgiP143358	6e-32	3	FBpp0080643	2e-39	3	ENSGACP00000011959	4e-29	3	EDO43507	4e-28	3	ENSP00000373640	3e-36	3	ENSDARP00000104064	3e-27	3
N_cont_pecten_106431	Hem_stim_vivo_l1_1_(paired)_contig_4387
P_cont_pecten_106431	Hem_stim_vivo_l1_1_(paired)_contig_4387
N_cont_pecten_106444	Hem_stim_vivo_l1_1_(paired)_contig_43892	P98093	Complement C3 [Cleaved into: Complement C3 beta chain; Complement C3 alpha chain; C3a anaphylatoxin; Complement C3b alpha' chain; Complement C3c alpha' chain fragment 1; Complement C3dg fragment; Complement C3g fragment; Complement C3d fragment; Complement C3f fragment; Complement C3c alpha' chain fragment 2] (Fragment)	1.19e-06	-3	EKC24393	Complement C3 [Source:UniProtKB/TrEMBL;Acc:K1PRU2]	3.43e-42	-3				SPU_018503-tr	4e-07	-3	LotgiP169046	1e-11	-3				ENSGACP00000010546	2e-08	-3							ENSDARP00000031658	6e-07	-3
N_cont_pecten_106449	Hem_stim_vivo_l1_1_(paired)_contig_43899	P27715	Phorbol ester/diacylglycerol-binding protein unc-13 (Uncoordinated protein 13)	3.97e-36	-1	EKC32373	Unc-13-like protein B [Source:UniProtKB/TrEMBL;Acc:K1QEM8]	1.27e-41	-1	CapteP157649	2e-41	-1	SPU_007413-tr	5e-38	-1	LotgiP157505	3e-40	-1	FBpp0088306	2e-38	-1	ENSGACP00000024095	2e-34	-1	EDO32050	1e-35	-1	ENSP00000252773	2e-33	-1	ENSDARP00000108252	2e-35	-1
P_cont_pecten_10645	Contig19579					EKC20296	0	1.06e-49	1	CapteP168266	2e-48	1	SPU_002966-tr	7e-45	1	LotgiP122423	3e-44	1							EDO38451	8e-20	1
P_cont_pecten_10646	Contig1958	P08635	S-acyl fatty acid synthase thioesterase, medium chain (EC 3.1.2.14) (Oleoyl-ACP hydrolase) (Thioesterase II) (Thioesterase domain-containing protein 1)	8.43e-56	3					CapteP162889	4e-55	3	SPU_020471-tr	2e-60	3	LotgiP184680	6e-78	3				ENSGACP00000003197	2e-67	3	EDO41903	4e-53	3	ENSP00000367473	1e-43	3	ENSDARP00000075821	5e-69	3
P_cont_pecten_106464	Hem_stim_vivo_l1_1_(paired)_contig_43924	Q9NYT6	Zinc finger protein 226	1.81e-36	1	EKC18365	Histone-lysine N-methyltransferase PRDM9 [Source:UniProtKB/TrEMBL;Acc:K1PPH7]	2.79e-40	1	CapteP4162	2e-34	1	SPU_013902.b-tr	1e-32	1	LotgiP88092	5e-35	1	FBpp0083005	1e-30	1	ENSGACP00000012116	1e-31	1	EDO31838	4e-35	1	ENSP00000336719	2e-36	1	ENSDARP00000106265	5e-34	1
N_cont_pecten_106470	Hem_stim_vivo_l1_1_(paired)_contig_43931					EKC40700	0	8.73e-10	-3
N_cont_pecten_10649	Contig19582	P25455	1-phosphatidylinositol 4,5-bisphosphate phosphodiesterase classes I and II (EC 3.1.4.11) (Phosphoinositide phospholipase C)	1.78e-116	-1	EKC20644	1-phosphatidylinositol-4,5-bisphosphate phosphodiesterase beta-4 [Source:UniProtKB/TrEMBL;Acc:K1PP84]	1.16e-97	-1	CapteP170497	2e-126	-1	SPU_009929-tr	2e-127	-1	LotgiP123959	2e-138	-1	FBpp0303523	9e-117	-1	ENSGACP00000016558	7e-106	-1	EDO43813	4e-124	-1	ENSP00000431704	9e-113	-1	ENSDARP00000089334	3e-102	-1
P_cont_pecten_1065	Contig10956	B8Q0B2	Blood vessel epicardial substance (Popeye domain-containing protein 1) (Popeye protein 1)	4.38e-26	2	EKC21646	Blood vessel epicardial substance [Source:UniProtKB/TrEMBL;Acc:K1QJ55]	7.3e-57	2	CapteP168328	7e-48	2	SPU_009898-tr	7e-22	2				FBpp0305069	3e-16	2	ENSGACP00000018510	6e-21	2				ENSP00000397310	2e-24	2	ENSDARP00000075863	8e-24	2
N_cont_pecten_106506	Hem_stim_vivo_l1_1_(paired)_contig_43988					EKC36416	0	2.87e-19	-1	CapteP219101	7e-12	-1													EDO26204	5e-07	-1
P_cont_pecten_106516	Hem_stim_vivo_l1_1_(paired)_contig_44005	Q9WVG9	Male-specific lethal 3 homolog (Male-specific lethal-3 homolog 1) (Male-specific lethal-3 protein-like 1) (MSL3-like 1)	1.19e-10	2	EKC32222	Male-specific lethal 3-like protein [Source:UniProtKB/TrEMBL;Acc:K1Q6C2]	4.11e-21	2	CapteP223835	9e-12	2	SPU_003989-tr	5e-10	2	LotgiP165646	2e-13	2				ENSGACP00000019849	6e-13	2				ENSP00000370069	6e-11	2
N_cont_pecten_10652	Contig19585	A7MKE8	Uncharacterized Nudix hydrolase NudL (EC 3.6.1.-)	2.22e-23	-3					CapteP76740	2e-25	-3	SPU_025253-tr	1e-29	-3	LotgiP67762	5e-28	-3	FBpp0073658	3e-09	-3	ENSGACP00000016158	1e-23	-3	EDO49326	5e-19	-3	ENSP00000268533	1e-23	-3	ENSDARP00000093998	8e-25	-3
N_cont_pecten_10654	Contig19587
P_cont_pecten_10654	Contig19587
N_cont_pecten_10655	Contig19588	Q63170	Dynein heavy chain 7, axonemal (Axonemal beta dynein heavy chain 7) (Axonemal dynein heavy chain b) (Ciliary dynein heavy chain 7) (Dynein-like protein 7)	3.63e-13	-2	EKC20784	Dynein heavy chain 1, axonemal [Source:UniProtKB/TrEMBL;Acc:K1PPI7]	4.06e-116	-2	CapteP116653	2e-36	-2	SPU_028434-tr	3e-67	-2	LotgiP133247	2e-71	-2	FBpp0074283	3e-12	-2	ENSGACP00000003043	6e-12	-2	EDO42194	1e-39	-2	ENSP00000398678	1e-45	-2	ENSDARP00000025608	3e-12	-2
P_cont_pecten_10657	Contig1959	Q8TD26	Chromodomain-helicase-DNA-binding protein 6 (CHD-6) (EC 3.6.4.12) (ATP-dependent helicase CHD6) (Radiation-induced gene B protein)	0	1	EKC30422	Chromodomain-helicase-DNA-binding protein 9 [Source:UniProtKB/TrEMBL;Acc:K1Q1Z0]	0	1	CapteP224509	0	1	SPU_019459-tr	0	1	LotgiP144072	0	1	FBpp0300574	0	1	ENSGACP00000000051	0	1	EDO47298	0	1	ENSP00000362330	0	1	ENSDARP00000128062	0	1
P_cont_pecten_106578	Hem_stim_vivo_l1_1_(paired)_contig_44115					EKC32644	0	3.84e-19	3	CapteP195259	8e-08	3				LotgiP105134	2e-14	3							EDO46643	4e-07	3
P_cont_pecten_10658	Contig19590	Q8N5T2	TBC1 domain family member 19	3.73e-135	1	EKC21779	TBC1 domain family member 19 [Source:UniProtKB/TrEMBL;Acc:K1PSC6]	0	1	CapteP108817	4e-148	1	SPU_008944-tr	2e-112	1	LotgiP234336	8e-162	1	FBpp0078725	3e-89	1	ENSGACP00000025507	1e-111	1	EDO40830	6e-128	1	ENSP00000425569	5e-135	1	ENSDARP00000006223	2e-136	1
P_cont_pecten_106593	Hem_stim_vivo_l1_1_(paired)_contig_44133																								EDO40762	8e-06	3
N_cont_pecten_1066	Contig10957
P_cont_pecten_1066	Contig10957
P_cont_pecten_106600	Hem_stim_vivo_l1_1_(paired)_contig_44150					EKC27090	0	2.33e-09	2
N_cont_pecten_106608	Hem_stim_vivo_l1_1_(paired)_contig_44160
P_cont_pecten_106608	Hem_stim_vivo_l1_1_(paired)_contig_44160
P_cont_pecten_10661	Contig19593																								EDO30036	2e-06	1
P_cont_pecten_10662	Contig19594	Q9UIL4	Kinesin-like protein KIF25 (Kinesin-like protein 3)	1.03e-112	2	EKC35791	Kinesin-like protein KIF25 [Source:UniProtKB/TrEMBL;Acc:K1RN13]	0	2	CapteP221617	3e-114	2	SPU_004939-tr	3e-130	2	LotgiP232780	2e-173	2	FBpp0088260	2e-48	2	ENSGACP00000015242	2e-100	2	EDO42044	1e-106	2	ENSP00000346401	8e-112	2	ENSDARP00000013224	2e-107	2
P_cont_pecten_106620	Hem_stim_vivo_l1_1_(paired)_contig_44183	Q4JK73	Estradiol 17-beta-dehydrogenase 11 (EC 1.1.1.62) (17-beta-hydroxysteroid dehydrogenase 11) (17-beta-HSD 11) (17bHSD11) (17betaHSD11) (17-beta-hydroxysteroid dehydrogenase XI) (17-beta-HSD XI) (17betaHSDXI) (Dehydrogenase/reductase SDR family member 8)	5.33e-40	1	EKC42834	Epidermal retinal dehydrogenase 2 [Source:UniProtKB/TrEMBL;Acc:K1RGB7]	6.73e-43	1	CapteP172468	8e-51	1	SPU_028708-tr	3e-39	1	LotgiP180616	1e-42	1	FBpp0077075	1e-30	1	ENSGACP00000001235	7e-38	1	EDO41496	3e-40	1	ENSP00000351035	6e-39	1	ENSDARP00000008564	3e-41	1
N_cont_pecten_106629	Hem_stim_vivo_l1_1_(paired)_contig_44200	P11369	LINE-1 retrotransposable element ORF2 protein (ORF2p) (Long interspersed element-1) (L1) (Retrovirus-related Pol polyprotein LINE-1) [Includes: Reverse transcriptase (EC 2.7.7.49); Endonuclease (EC 3.1.21.-)]	3.24e-12	-1								SPU_001329-tr	4e-07	-1	LotgiP115312	4e-32	-1													ENSDARP00000110361	2e-17	-1
N_cont_pecten_106632	Hem_stim_vivo_l1_1_(paired)_contig_44206	Q8BWC0	Two pore calcium channel protein 2 (Voltage-dependent calcium channel protein TPC2)	1.03e-27	-2	EKC25628	Two pore calcium channel protein 2 [Source:UniProtKB/TrEMBL;Acc:K1PV83]	4.8e-26	-2	CapteP146222	1e-35	-2	SPU_010010-tr	3e-29	-2	LotgiP229618	1e-42	-2				ENSGACP00000019165	2e-26	-2	EDO34712	1e-35	-2	ENSP00000445551	4e-25	-2	ENSDARP00000077125	1e-26	-2
N_cont_pecten_106633	Hem_stim_vivo_l1_1_(paired)_contig_44207	P33244	Nuclear hormone receptor FTZ-F1 (FTZ-F1 alpha) (Nuclear receptor subfamily 5 group A member 3)	1.29e-32	-2	EKC36822	Nuclear receptor subfamily 5 group A member 2 [Source:UniProtKB/TrEMBL;Acc:K1QJ75]	7.89e-40	-2	CapteP186691	3e-32	-2	SPU_013843-tr	8e-30	-2	LotgiP196914	8e-45	-2	FBpp0074854	9e-33	-2	ENSGACP00000011748	2e-30	-2	EDO27017	1e-11	-2	ENSP00000439116	4e-30	-2	ENSDARP00000122200	1e-30	-2
N_cont_pecten_10664	Contig19596	Q0V989	Coiled-coil domain-containing protein 85C	5.83e-17	-3	EKC30261	Coiled-coil domain-containing protein 85C [Source:UniProtKB/TrEMBL;Acc:K1R8E7]	9.46e-28	-3				SPU_002523-tr	3e-13	-3	LotgiP232400	4e-18	-3	FBpp0077331	6e-12	-3	ENSGACP00000007275	2e-15	-3				ENSP00000451294	3e-18	-3	ENSDARP00000097929	5e-16	-3
P_cont_pecten_106642	Hem_stim_vivo_l1_1_(paired)_contig_44219	Q6GQX6	Ankyrin repeat and SAM domain-containing protein 6 (SamCystin) (Sterile alpha motif domain-containing protein 6) (SAM domain-containing protein 6)	6.22e-12	2	EKC19739	Ankyrin repeat and SAM domain-containing protein 6 [Source:UniProtKB/TrEMBL;Acc:K1PLP4]	3.92e-27	2	CapteP195621	2e-06	2	SPU_007551-tr	3e-07	2	LotgiP236848	4e-28	2				ENSGACP00000002518	1e-11	2				ENSP00000364159	2e-13	2
N_cont_pecten_106650	Hem_stim_vivo_l1_1_(paired)_contig_4423	P54736	Serine/threonine-protein kinase pkn2 (EC 2.7.11.1)	4.87e-17	-2	EKC30153	Serine/threonine-protein kinase Nek8 [Source:UniProtKB/TrEMBL;Acc:K1Q884]	1.79e-13	-2	CapteP105698	9e-15	-2	SPU_011808-tr	7e-14	-2	LotgiP172762	2e-27	-2	FBpp0080862	7e-12	-2	ENSGACP00000018303	1e-11	-2	EDO41166	2e-14	-2	ENSP00000345434	2e-12	-2	ENSDARP00000124456	3e-12	-2
P_cont_pecten_10666	Contig19598												SPU_020768-tr	4e-38	3										EDO43282	3e-24	3
N_cont_pecten_106670	Hem_stim_vivo_l1_1_(paired)_contig_44258	Q149N8	E3 ubiquitin-protein ligase SHPRH (EC 3.6.4.-) (EC 6.3.2.-) (SNF2, histone-linker, PHD and RING finger domain-containing helicase)	1.56e-87	-3	EKC34780	E3 ubiquitin-protein ligase SHPRH [Source:UniProtKB/TrEMBL;Acc:K1R0X8]	7.24e-100	-3	CapteP220844	5e-81	-3	SPU_020764-tr	8e-34	-3	LotgiP136939	9e-11	-3	FBpp0076706	4e-13	-3	ENSGACP00000015330	9e-93	-3	EDO45527	5e-69	-3	ENSP00000275233	3e-87	-3	ENSDARP00000099472	7e-94	-3
P_cont_pecten_106678	Hem_stim_vivo_l1_1_(paired)_contig_44279	B4MU83	Glutamate [NMDA] receptor subunit 1	8.39e-18	3	EKC19122	Glutamate [NMDA] receptor subunit 1 [Source:UniProtKB/TrEMBL;Acc:K1P6C7]	4.92e-30	3	CapteP179176	5e-18	3				LotgiP108357	2e-23	3	FBpp0078410	5e-17	3	ENSGACP00000023948	8e-19	3	EDO35544	2e-12	3	ENSP00000360614	2e-17	3	ENSDARP00000107703	1e-18	3
P_cont_pecten_10668	Contig196	Q8WWQ8	Stabilin-2 (FAS1 EGF-like and X-link domain-containing adhesion molecule 2) (Fasciclin, EGF-like, laminin-type EGF-like and link domain-containing scavenger receptor 2) (FEEL-2) (Hyaluronan receptor for endocytosis) [Cleaved into: 190 kDa form stabilin-2 (190 kDa hyaluronan receptor for endocytosis)]	9.55e-180	2	EKC32532	Stabilin-2 [Source:UniProtKB/TrEMBL;Acc:K1Q6Z5]	0	2	CapteP173985	5e-15	2	SPU_002812-tr	8e-43	2	LotgiP208735	9e-14	2	FBpp0087438	5e-11	2	ENSGACP00000005240	9e-44	2	EDO39472	1e-70	2	ENSP00000373539	1e-179	2	ENSDARP00000116540	2e-162	2
P_cont_pecten_10669	Contig1960	Q6CXN0	Chromatin modification-related protein YNG2 (ING1 homolog 2)	1.89e-10	1	EKC39309	Inhibitor of growth protein 5 [Source:UniProtKB/TrEMBL;Acc:K1R6X7]	1.22e-07	1	CapteP217374	8e-29	1	SPU_011618-tr	1e-27	1	LotgiP165431	2e-19	1	FBpp0086102	3e-09	1	ENSGACP00000014629	5e-10	1	EDO43945	4e-32	1	ENSP00000397343	2e-08	1	ENSDARP00000045244	6e-09	1
P_cont_pecten_106695	Hem_stim_vivo_l1_1_(paired)_contig_44312	A7E3W2	Galectin-3-binding protein (Lectin galactoside-binding soluble 3-binding protein)	4.08e-11	2	EKC35127	Deleted in malignant brain tumors 1 protein [Source:UniProtKB/TrEMBL;Acc:K1QE02]	2.61e-12	2	CapteP101300	4e-13	2	SPU_015123-tr	8e-14	2	LotgiP104858	2e-12	2	FBpp0076255	2e-07	2	ENSGACP00000009182	5e-11	2	EDO39898	2e-12	2	ENSP00000346990	2e-10	2	ENSDARP00000118962	1e-10	2
N_cont_pecten_106709	Hem_stim_vivo_l1_1_(paired)_contig_44337	Q92608	Dedicator of cytokinesis protein 2	4.68e-21	-2	EKC36335	Dedicator of cytokinesis protein 1 [Source:UniProtKB/TrEMBL;Acc:K1R531]	4.25e-15	-2	CapteP126169	1e-23	-2	SPU_012009-tr	2e-16	-2	LotgiP232874	2e-27	-2	FBpp0293271	9e-14	-2	ENSGACP00000023637	9e-20	-2	EDO35871	9e-16	-2	ENSP00000429283	7e-21	-2	ENSDARP00000097745	4e-19	-2
N_cont_pecten_106717	Hem_stim_vivo_l1_1_(paired)_contig_4436
P_cont_pecten_106717	Hem_stim_vivo_l1_1_(paired)_contig_4436
N_cont_pecten_10672	Contig19602	Q5VU57	Cytosolic carboxypeptidase 6 (EC 3.4.17.-) (ATP/GTP-binding protein-like 4)	5.36e-58	-1	EKC27440	Cytosolic carboxypeptidase 6 [Source:UniProtKB/TrEMBL;Acc:K1QF10]	1.78e-99	-1	CapteP108910	4e-72	-1	SPU_013313-tr	1e-40	-1	LotgiP230599	2e-76	-1	FBpp0085027	8e-30	-1	ENSGACP00000014770	5e-45	-1	EDO47454	6e-61	-1	ENSP00000335516	1e-59	-1	ENSDARP00000113955	3e-58	-1
N_cont_pecten_106723	Hem_stim_vivo_l1_1_(paired)_contig_4437
P_cont_pecten_106723	Hem_stim_vivo_l1_1_(paired)_contig_4437
N_cont_pecten_106739	Hem_stim_vivo_l1_1_(paired)_contig_44396	P21158	C-factor (C signal)	1.92e-06	-3	EKC41571	Protein CASP [Source:UniProtKB/TrEMBL;Acc:K1S2P4]	2.01e-23	-3	CapteP115991	1e-19	-3	SPU_002855-tr	1e-15	-3				FBpp0071131	4e-15	-3	ENSGACP00000013729	3e-14	-3	EDO30809	1e-13	-3				ENSDARP00000060174	3e-15	-3
P_cont_pecten_10675	Contig19605	O89107	Deoxyribonuclease gamma (DNase gamma) (EC 3.1.21.-) (DNaseY) (Deoxyribonuclease I-like 3) (DNase I-like 3)	8.19e-64	2	EKC29723	Deoxyribonuclease gamma [Source:UniProtKB/TrEMBL;Acc:K1Q722]	7.36e-60	2	CapteP139285	3e-70	2	SPU_022588-tr	2e-72	2	LotgiP121655	5e-67	2				ENSGACP00000010064	4e-64	2	EDO43963	4e-63	2	ENSP00000378053	1e-62	2	ENSDARP00000033750	2e-65	2
N_cont_pecten_106751	Hem_stim_vivo_l1_1_(paired)_contig_44420	Q80TR8	Protein VPRBP (DDB1- and CUL4-associated factor 1) (Serine/threonine-protein kinase VPRBP) (EC 2.7.11.1)	9.87e-37	-1	EKC40417	Protein VPRBP [Source:UniProtKB/TrEMBL;Acc:K1QUA0]	1.01e-57	-1	CapteP202659	2e-48	-1	SPU_018596-tr	5e-46	-1	LotgiP184499	7e-53	-1	FBpp0071575	1e-24	-1	ENSGACP00000003520	1e-38	-1	EDO45169	2e-34	-1	ENSP00000393183	2e-36	-1
P_cont_pecten_106753	Hem_stim_vivo_l1_1_(paired)_contig_44422	Q7L5N7	Lysophosphatidylcholine acyltransferase 2 (LPC acyltransferase 2) (LPCAT-2) (LysoPC acyltransferase 2) (EC 2.3.1.23) (1-acylglycerol-3-phosphate O-acyltransferase 11) (1-AGP acyltransferase 11) (1-AGPAT 11) (EC 2.3.1.51) (1-acylglycerophosphocholine O-acyltransferase) (1-alkylglycerophosphocholine O-acetyltransferase) (EC 2.3.1.67) (Acetyl-CoA:lyso-platelet-activating factor acetyltransferase) (A…	1.59e-26	3	EKC29795	Lysophosphatidylcholine acyltransferase 2 [Source:UniProtKB/TrEMBL;Acc:K1QLU4]	4.15e-34	3	CapteP36573	1e-26	3	SPU_000052-tr	3e-22	3	LotgiP217653	4e-33	3	FBpp0071304	7e-18	3	ENSGACP00000022006	3e-26	3	EDO47389	4e-22	3	ENSP00000262134	1e-26	3	ENSDARP00000111397	2e-23	3
N_cont_pecten_106756	Hem_stim_vivo_l1_1_(paired)_contig_44427	O94375	RNA exonuclease 4 (EC 3.1.-.-)	2.1e-18	-3	EKC41786	RNA exonuclease 4 [Source:UniProtKB/TrEMBL;Acc:K1S321]	4.76e-17	-3	CapteP25656	1e-17	-3	SPU_020105-tr	2e-17	-3	LotgiP124106	1e-16	-3	FBpp0291625	4e-14	-3	ENSGACP00000009338	1e-18	-3	EDO36107	1e-16	-3	ENSP00000394229	8e-18	-3	ENSDARP00000109366	2e-18	-3
N_cont_pecten_10677	Contig19607	Q9UKK3	Poly [ADP-ribose] polymerase 4 (PARP-4) (EC 2.4.2.30) (193 kDa vault protein) (ADP-ribosyltransferase diphtheria toxin-like 4) (ARTD4) (PARP-related/IalphaI-related H5/proline-rich) (PH5P) (Vault poly(ADP-ribose) polymerase) (VPARP)	4.84e-102	-2	EKC27907	Poly [ADP-ribose] polymerase 4 [Source:UniProtKB/TrEMBL;Acc:K1PUC2]	8.11e-156	-2	CapteP220539	6e-132	-2	SPU_012044-tr	9e-114	-2	LotgiP119348	6e-137	-2	FBpp0112610	2e-09	-2	ENSGACP00000011271	4e-110	-2	EDO46659	3e-123	-2	ENSP00000371419	6e-102	-2	ENSDARP00000114915	3e-98	-2
N_cont_pecten_106776	Hem_stim_vivo_l1_1_(paired)_contig_44467	Q54BK2	Neutral ceramidase A (N-CDase A) (NCDase A) (EC 3.5.1.23) (Acylsphingosine deacylase 2A) (N-acylsphingosine amidohydrolase 2A)	4.08e-19	-1	EKC40757	Neutral ceramidase B [Source:UniProtKB/TrEMBL;Acc:K1QV76]	1.43e-32	-1	CapteP130746	4e-10	-1	SPU_005481-tr	2e-18	-1	LotgiP131742	2e-26	-1	FBpp0085011	2e-14	-1							ENSP00000378897	2e-11	-1	ENSDARP00000024847	1e-14	-1
N_cont_pecten_106785	Hem_stim_vivo_l1_1_(paired)_contig_4448
P_cont_pecten_106785	Hem_stim_vivo_l1_1_(paired)_contig_4448
N_cont_pecten_10679	Contig19609												SPU_013402-tr	5e-72	-3	LotgiP123212	3e-74	-3
N_cont_pecten_106796	Hem_stim_vivo_l1_1_(paired)_contig_44499	O15438	Canalicular multispecific organic anion transporter 2 (ATP-binding cassette sub-family C member 3) (Multi-specific organic anion transporter D) (MOAT-D) (Multidrug resistance-associated protein 3)	1.17e-57	-1	EKC19623	Multidrug resistance-associated protein 1 [Source:UniProtKB/TrEMBL;Acc:K1PDM7]	1.29e-60	-1	CapteP178692	6e-58	-1	SPU_026395-tr	2e-56	-1	LotgiP153611	3e-52	-1	FBpp0089072	2e-57	-1	ENSGACP00000007827	3e-56	-1	EDO35071	2e-53	-1	ENSP00000427521	2e-57	-1	ENSDARP00000099145	1e-54	-1
N_cont_pecten_106797	Hem_stim_vivo_l1_1_(paired)_contig_4450	Q8WZ42	Titin (EC 2.7.11.1) (Connectin) (Rhabdomyosarcoma antigen MU-RMS-40.14)	5.25e-07	-3	EKC27403	Titin [Source:UniProtKB/TrEMBL;Acc:K1Q0F6]	4.19e-07	-3	CapteP208930	1e-09	-3	SPU_010124-tr	2e-06	-3				FBpp0290554	5e-07	-3	ENSGACP00000015520	2e-06	-3				ENSP00000352154	3e-08	-3	ENSDARP00000107866	2e-08	-3
N_cont_pecten_10680	Contig1961
P_cont_pecten_10680	Contig1961
P_cont_pecten_106800	Hem_stim_vivo_l1_1_(paired)_contig_44504	Q8NBP0	Tetratricopeptide repeat protein 13 (TPR repeat protein 13)	1.39e-10	2	EKC43036	Tetratricopeptide repeat protein 13 [Source:UniProtKB/TrEMBL;Acc:K1S6J0]	2.04e-24	2				SPU_018192-tr	2e-15	2	LotgiP218109	4e-24	2				ENSGACP00000009083	7e-09	2	EDO33965	2e-10	2	ENSP00000355621	1e-10	2	ENSDARP00000086649	1e-08	2
N_cont_pecten_106803	Hem_stim_vivo_l1_1_(paired)_contig_44512	Q9U6V7	J domain-containing protein	1.17e-15	-2	EKC43215	DnaJ-like protein subfamily C member 12 [Source:UniProtKB/TrEMBL;Acc:K1RNL1]	5.37e-22	-2	CapteP149044	3e-13	-2				LotgiP177577	2e-15	-2	FBpp0085044	2e-15	-2	ENSGACP00000004461	6e-14	-2	EDO43550	2e-10	-2	ENSP00000225171	9e-14	-2	ENSDARP00000105475	2e-14	-2
N_cont_pecten_10681	Contig19610
P_cont_pecten_10681	Contig19610
N_cont_pecten_106813	Hem_stim_vivo_l1_1_(paired)_contig_44529															LotgiP234797	1e-11	-1
P_cont_pecten_10682	Contig19611	P18172	Glucose dehydrogenase [FAD, quinone] (EC 1.1.5.9) [Cleaved into: Glucose dehydrogenase [FAD, quinone] short protein]	5.69e-119	3	EKC19883	Glucose dehydrogenase [acceptor] [Source:UniProtKB/TrEMBL;Acc:K1PE69]	2.03e-174	3	CapteP169911	4e-165	3	SPU_027295-tr	3e-114	3	LotgiP133667	3e-153	3	FBpp0073800	3e-144	3	ENSGACP00000007900	1e-108	3	EDO38956	8e-65	3	ENSP00000319851	2e-103	3	ENSDARP00000098482	2e-107	3
P_cont_pecten_106828	Hem_stim_vivo_l1_1_(paired)_contig_44563	A8E657	Alpha-aminoadipic semialdehyde synthase, mitochondrial (LKR/SDH) [Includes: Lysine ketoglutarate reductase (LKR) (LOR) (EC 1.5.1.8); Saccharopine dehydrogenase (SDH) (EC 1.5.1.9)]	4.69e-67	1	EKC27858	Alpha-aminoadipic semialdehyde synthase, mitochondrial [Source:UniProtKB/TrEMBL;Acc:K1Q1Q9]	3.54e-83	1	CapteP173154	3e-84	1	SPU_027591-tr	2e-66	1	LotgiP218445	5e-94	1	FBpp0079118	1e-78	1	ENSGACP00000011417	2e-62	1	EDO38256	2e-60	1	ENSP00000414001	6e-66	1	ENSDARP00000067993	3e-64	1
P_cont_pecten_106829	Hem_stim_vivo_l1_1_(paired)_contig_44566	Q071E0	N-lysine methyltransferase KMT5A-A (EC 2.1.1.-) (Histone-lysine N-methyltransferase KMT5A-A) (EC 2.1.1.43) (Lysine-specific methylase 5A-A) (SET domain-containing protein 8-A)	3.1e-10	1	EKC40433	Histone-lysine N-methyltransferase SETD8 [Source:UniProtKB/TrEMBL;Acc:K1R3T5]	1.36e-29	1	CapteP49838	1e-06	1	SPU_021603-tr	2e-11	1	LotgiP117025	7e-11	1				ENSGACP00000020612	3e-12	1	EDO37682	2e-09	1	ENSP00000332995	1e-08	1	ENSDARP00000109584	8e-12	1
P_cont_pecten_10685	Contig19614	Q925T6	Glutamate receptor-interacting protein 1 (GRIP-1)	9.63e-38	2	EKC26605	Glutamate receptor-interacting protein 1 [Source:UniProtKB/TrEMBL;Acc:K1QD07]	6.48e-52	2	CapteP224220	4e-29	2	SPU_021959-tr	1e-39	2	LotgiP91696	1e-49	2	FBpp0070830	6e-13	2	ENSGACP00000000231	2e-36	2	EDO45624	1e-07	2	ENSP00000446011	7e-37	2	ENSDARP00000112516	9e-38	2
N_cont_pecten_106854	Hem_stim_vivo_l1_1_(paired)_contig_44617	P10993	Actin, cytoplasmic (Actin, micronuclear)	1.25e-30	-1	EKC27138	Actin CyI, cytoplasmic [Source:UniProtKB/TrEMBL;Acc:K1PZQ5]	1.36e-31	-1	CapteP160805	2e-29	-1	SPU_025752-tr	3e-31	-1	LotgiP227913	2e-29	-1	FBpp0082254	3e-29	-1	ENSGACP00000000447	1e-29	-1	EDO38006	3e-29	-1	ENSP00000349960	1e-28	-1	ENSDARP00000054986	6e-29	-1
P_cont_pecten_106863	Hem_stim_vivo_l1_1_(paired)_contig_44640	Q6EDY6	F-actin-uncapping protein LRRC16A (CARMIL homolog) (Capping protein, Arp2/3 and myosin-I linker homolog 1) (Capping protein, Arp2/3 and myosin-I linker protein 1) (CARML1) (Leucine-rich repeat-containing protein 16A)	8.28e-14	3	EKC26540	Leucine-rich repeat-containing protein 16A [Source:UniProtKB/TrEMBL;Acc:K1QCS7]	2.24e-43	3	CapteP220553	6e-07	3				LotgiP223005	3e-48	3	FBpp0305132	1e-27	3	ENSGACP00000009114	9e-21	3				ENSP00000331983	7e-13	3	ENSDARP00000106132	2e-13	3
N_cont_pecten_106869	Hem_stim_vivo_l1_1_(paired)_contig_4465
P_cont_pecten_106869	Hem_stim_vivo_l1_1_(paired)_contig_4465
N_cont_pecten_10687	Contig19616
P_cont_pecten_10687	Contig19616
P_cont_pecten_10688	Contig19617	P54729	NEDD8 ultimate buster 1 (Negative regulator of ubiquitin-like proteins 1) (Protein BS4)	3.06e-64	1	EKC32501	NEDD8 ultimate buster 1 [Source:UniProtKB/TrEMBL;Acc:K1REI0]	1.38e-139	1	CapteP227081	8e-116	1	SPU_012136-tr	6e-58	1	LotgiP224600	3e-120	1	FBpp0084254	2e-57	1	ENSGACP00000023913	2e-51	1	EDO49070	1e-85	1	ENSP00000454264	2e-60	1	ENSDARP00000128904	5e-56	1
P_cont_pecten_106881	Hem_stim_vivo_l1_1_(paired)_contig_44668					EKC43057	Chordin-like protein 2 [Source:UniProtKB/TrEMBL;Acc:K1R1E7]	1.05e-13	1	CapteP224618	7e-10	1	SPU_019401-tr	2e-06	1	LotgiP231226	7e-14	1
N_cont_pecten_10689	Contig19618	Q9UKN7	Unconventional myosin-XV (Unconventional myosin-15)	2.34e-44	-1	EKC41639	Myosin-XV [Source:UniProtKB/TrEMBL;Acc:K1RD93]	5.81e-159	-1	CapteP227847	1e-62	-1	SPU_026077-tr	5e-42	-1	LotgiP229291	1e-111	-1	FBpp0302015	1e-56	-1	ENSGACP00000018817	8e-46	-1	EDO35658	1e-15	-1	ENSP00000481642	2e-44	-1	ENSDARP00000100745	3e-49	-1
P_cont_pecten_1069	Contig1096									CapteP227114	7e-18	2	SPU_004219-tr	7e-11	2							ENSGACP00000010020	1e-06	2
P_cont_pecten_106901	Hem_stim_vivo_l1_1_(paired)_contig_44700	Q3B8G0	UPF0587 protein C1orf123 homolog	2.22e-39	1	EKC39560	0	5.78e-37	1	CapteP183158	4e-31	1	SPU_023866-tr	2e-31	1	LotgiP192905	2e-29	1	FBpp0086877	7e-34	1				EDO36244	2e-30	1	ENSP00000294360	5e-37	1	ENSDARP00000086911	1e-39	1
N_cont_pecten_106903	Hem_stim_vivo_l1_1_(paired)_contig_44703	Q54KA7	Ankyrin repeat, PH and SEC7 domain containing protein secG	1.09e-08	-2	EKC23755	Ankyrin-3 [Source:UniProtKB/TrEMBL;Acc:K1Q4G5]	1.51e-11	-2	CapteP156434	3e-08	-2	SPU_028766-tr	8e-10	-2	LotgiP133274	3e-06	-2	FBpp0078647	4e-07	-2	ENSGACP00000004698	2e-08	-2	EDO47344	2e-07	-2	ENSP00000354906	1e-08	-2	ENSDARP00000112028	5e-08	-2
P_cont_pecten_106926	Hem_stim_vivo_l1_1_(paired)_contig_44743	A6QQZ0	Ganglioside-induced differentiation-associated protein 1 (GDAP1)	7.22e-13	3	EKC36865	Ganglioside-induced differentiation-associated protein 1 [Source:UniProtKB/TrEMBL;Acc:K1R6K4]	1.89e-37	3	CapteP166789	2e-19	3				LotgiP65334	5e-31	3	FBpp0304190	4e-15	3	ENSGACP00000015225	4e-14	3				ENSP00000220822	6e-13	3	ENSDARP00000113431	4e-14	3
P_cont_pecten_10693	Contig19621	Q2KJ69	Uncharacterized protein C12orf29 homolog	5.22e-105	1	EKC30616	0	1.55e-40	1	CapteP162470	1e-92	1				LotgiP181525	1e-114	1				ENSGACP00000012457	8e-99	1				ENSP00000349358	9e-99	1	ENSDARP00000067304	7e-101	1
P_cont_pecten_106930	Hem_stim_vivo_l1_1_(paired)_contig_44747	P14133	L-ascorbate oxidase (ASO) (Ascorbase) (EC 1.10.3.3)	1.89e-23	1	EKC28161	L-ascorbate oxidase [Source:UniProtKB/TrEMBL;Acc:K1R2W2]	4.83e-53	1	CapteP125996	2e-25	1	SPU_024508-tr	1e-23	1	LotgiP124140	5e-44	1	FBpp0292900	3e-24	1				EDO30121	1e-21	1
N_cont_pecten_106942	Hem_stim_vivo_l1_1_(paired)_contig_44774	M3XQV7	BTB/POZ domain-containing protein 3	9.27e-16	-2	EKC33187	BTB/POZ domain-containing protein 6 [Source:UniProtKB/TrEMBL;Acc:K1Q902]	7.46e-38	-2	CapteP219878	4e-16	-2	SPU_027402-tr	5e-19	-2	LotgiP166873	3e-17	-2	FBpp0082876	1e-18	-2	ENSGACP00000026042	3e-16	-2	EDO45550	2e-11	-2	ENSP00000477589	5e-16	-2	ENSDARP00000012365	5e-16	-2
N_cont_pecten_106944	Hem_stim_vivo_l1_1_(paired)_contig_44778	F1NW29	Tyrosyl-DNA phosphodiesterase 2 (Tyr-DNA phosphodiesterase 2) (EC 3.1.4.-) (5'-tyrosyl-DNA phosphodiesterase) (5'-Tyr-DNA phosphodiesterase)	1.29e-27	-1	EKC40364	TRAF and TNF receptor-associated protein [Source:UniProtKB/TrEMBL;Acc:K1R9L0]	3.81e-27	-1	CapteP219632	7e-32	-1	SPU_013090-tr	1e-08	-1	LotgiP205031	2e-33	-1				ENSGACP00000006137	4e-21	-1	EDO38578	4e-18	-1	ENSP00000345345	2e-22	-1	ENSDARP00000092988	6e-25	-1
P_cont_pecten_10695	Contig19623	Q8BHL8	Proteasome inhibitor PI31 subunit	3.56e-32	3	EKC23326	Proteasome inhibitor PI31 subunit [Source:UniProtKB/TrEMBL;Acc:K1QP56]	1.07e-66	3	CapteP176567	7e-43	3	SPU_008890-tr	3e-26	3	LotgiP110935	2e-39	3	FBpp0087159	2e-18	3	ENSGACP00000000034	8e-32	3	EDO37152	1e-11	3	ENSP00000327704	1e-30	3	ENSDARP00000106797	5e-29	3
N_cont_pecten_106956	Hem_stim_vivo_l1_1_(paired)_contig_44797	O76082	Solute carrier family 22 member 5 (High-affinity sodium-dependent carnitine cotransporter) (Organic cation/carnitine transporter 2)	8.79e-21	-1	EKC24986	Organic cation transporter protein [Source:UniProtKB/TrEMBL;Acc:K1QTU7]	4.08e-30	-1	CapteP220884	8e-19	-1	SPU_007570-tr	1e-17	-1	LotgiP108247	4e-26	-1	FBpp0083983	2e-20	-1	ENSGACP00000008520	9e-21	-1	EDO42875	3e-15	-1	ENSP00000401860	2e-21	-1	ENSDARP00000071383	2e-21	-1
N_cont_pecten_106958	Hem_stim_vivo_l1_1_(paired)_contig_4480
P_cont_pecten_106958	Hem_stim_vivo_l1_1_(paired)_contig_4480
N_cont_pecten_10697	Contig19625	Q91ZM9	Docking protein 5 (Downstream of tyrosine kinase 5)	3.44e-27	-3	EKC30222	Docking protein 5 [Source:UniProtKB/TrEMBL;Acc:K1Q179]	1.93e-34	-3	CapteP154592	4e-17	-3										ENSGACP00000003547	4e-26	-3				ENSP00000262593	3e-27	-3	ENSDARP00000086168	4e-28	-3
N_cont_pecten_106986	Hem_stim_vivo_l1_1_(paired)_contig_4485	Q05204	Lysosome-associated membrane glycoprotein 1 (LAMP-1) (Lysosome-associated membrane protein 1) (CD107 antigen-like family member A) (Chromaffin granule-associated membrane glycoprotein IIA) (CD antigen CD107a)	1.86e-06	1
P_cont_pecten_106986	Hem_stim_vivo_l1_1_(paired)_contig_4485	Q05204	Lysosome-associated membrane glycoprotein 1 (LAMP-1) (Lysosome-associated membrane protein 1) (CD107 antigen-like family member A) (Chromaffin granule-associated membrane glycoprotein IIA) (CD antigen CD107a)	1.86e-06	1
P_cont_pecten_106989	Hem_stim_vivo_l1_1_(paired)_contig_44852	Q9NPB8	Glycerophosphocholine phosphodiesterase GPCPD1 (EC 3.1.4.2) (Glycerophosphodiester phosphodiesterase 5)	7.86e-12	3	EKC27936	Putative glycerophosphodiester phosphodiesterase 5 [Source:UniProtKB/TrEMBL;Acc:K1R2E2]	8.1e-39	3							LotgiP132728	3e-24	3	FBpp0077226	1e-09	3	ENSGACP00000016446	7e-11	3				ENSP00000368305	2e-12	3	ENSDARP00000107604	7e-12	3
N_cont_pecten_107	Contig10093	Q2PFW9	RNA-binding protein Nova-1 (Neuro-oncological ventral antigen 1) (Ventral neuron-specific protein 1)	3.15e-72	-3	EKC23416	RNA-binding protein Nova-1 [Source:UniProtKB/TrEMBL;Acc:K1QPK0]	0	-3	CapteP173082	1e-94	-3	SPU_003114-tr	2e-65	-3	LotgiP123770	1e-134	-3	FBpp0291834	5e-83	-3	ENSGACP00000026650	7e-70	-3	EDO35692	8e-40	-3	ENSP00000447391	2e-71	-3	ENSDARP00000088454	8e-71	-3
N_cont_pecten_1070	Contig10960
P_cont_pecten_1070	Contig10960
P_cont_pecten_107007	Hem_stim_vivo_l1_1_(paired)_contig_44893	Q5RBF2	E3 ubiquitin-protein ligase NEDD4-like (EC 2.3.2.26) (HECT-type E3 ubiquitin transferase NED4L)	2.96e-30	3	EKC41806	E3 ubiquitin-protein ligase [Source:UniProtKB/TrEMBL;Acc:K1S329]	4.87e-36	3	CapteP220633	1e-40	3	SPU_007962-tr	2e-22	3	LotgiP137136	4e-42	3	FBpp0304228	1e-26	3	ENSGACP00000020912	6e-29	3	EDO46071	3e-34	3	ENSP00000348847	1e-29	3	ENSDARP00000117300	2e-28	3
N_cont_pecten_107013	Hem_stim_vivo_l1_1_(paired)_contig_44899
P_cont_pecten_107013	Hem_stim_vivo_l1_1_(paired)_contig_44899
N_cont_pecten_107022	Hem_stim_vivo_l1_1_(paired)_contig_44909	Q6WRX3	Protein zyg-11 homolog A	6.74e-11	-3					CapteP171891	7e-22	-3	SPU_022191-tr	2e-09	-3	LotgiP137121	1e-23	-3				ENSGACP00000019238	6e-08	-3				ENSP00000441315	6e-11	-3	ENSDARP00000128813	1e-10	-3
P_cont_pecten_10703	Contig19630					EKC31938	0	3.03e-27	2				SPU_030065-tr	7e-07	2										EDO43053	1e-08	2
P_cont_pecten_107031	Hem_stim_vivo_l1_1_(paired)_contig_44925
N_cont_pecten_10704	Contig19631					EKC24868	Protein artemis [Source:UniProtKB/TrEMBL;Acc:K1PT56]	1.71e-06	-1
N_cont_pecten_107059	Hem_stim_vivo_l1_1_(paired)_contig_44967					EKC37226	NFX1-type zinc finger-containing protein 1 [Source:UniProtKB/TrEMBL;Acc:K1RRY2]	2.16e-06	-2	CapteP193995	5e-16	-2	SPU_026152-tr	6e-19	-2	LotgiP114003	3e-14	-2				ENSGACP00000007994	6e-07	-2	EDO30690	6e-08	-2				ENSDARP00000102401	6e-06	-2
N_cont_pecten_107060	Hem_stim_vivo_l1_1_(paired)_contig_44968					EKC35824	0	3.23e-15	-2
N_cont_pecten_107068	Hem_stim_vivo_l1_1_(paired)_contig_44981	P39963	G2/mitotic-specific cyclin-B3	9.14e-31	-1	EKC39544	G2/mitotic-specific cyclin-B3 [Source:UniProtKB/TrEMBL;Acc:K1R7I8]	2.96e-43	-1	CapteP160449	2e-35	-1	SPU_006444-tr	2e-25	-1	LotgiP222373	1e-34	-1	FBpp0084103	3e-26	-1	ENSGACP00000022010	5e-16	-1	EDO29892	6e-17	-1	ENSP00000276014	2e-23	-1	ENSDARP00000115838	4e-29	-1
N_cont_pecten_10707	Contig19634	Q5U5A6	Notch-regulated ankyrin repeat-containing protein	9.89e-37	-3	EKC31563	Notch-regulated ankyrin repeat-containing protein [Source:UniProtKB/TrEMBL;Acc:K1QCC0]	2.11e-45	-3	CapteP156434	4e-35	-3	SPU_013303-tr	5e-25	-3	LotgiP133274	1e-13	-3	FBpp0300536	2e-12	-3	ENSGACP00000023052	2e-35	-3	EDO44907	3e-16	-3	ENSP00000349041	8e-37	-3	ENSDARP00000003601	3e-36	-3
P_cont_pecten_107073	Hem_stim_vivo_l1_1_(paired)_contig_44988	Q99NI4	Inositol polyphosphate multikinase (EC 2.7.1.151) (Inositol 1,3,4,6-tetrakisphosphate 5-kinase)	9.54e-45	2	EKC35639	Inositol polyphosphate multikinase [Source:UniProtKB/TrEMBL;Acc:K1QWW7]	5.52e-72	2	CapteP162757	1e-48	2	SPU_002741-tr	2e-25	2	LotgiP184350	5e-39	2	FBpp0077734	7e-24	2	ENSGACP00000020324	6e-43	2	EDO31288	2e-21	2	ENSP00000363046	7e-43	2	ENSDARP00000048865	5e-42	2
P_cont_pecten_10708	Contig19635	Q92542	Nicastrin	3.09e-143	2	EKC30483	Nicastrin [Source:UniProtKB/TrEMBL;Acc:K1Q961]	0	2	CapteP222879	6e-163	2	SPU_019033-tr	3e-150	2	LotgiP104663	0	2	FBpp0297224	2e-73	2	ENSGACP00000023450	1e-133	2	EDO38368	1e-124	2	ENSP00000357042	1e-142	2	ENSDARP00000109135	1e-39	2
P_cont_pecten_107081	Hem_stim_vivo_l1_1_(paired)_contig_45001	Q0VD18	Phospholysine phosphohistidine inorganic pyrophosphate phosphatase (EC 3.1.3.-) (EC 3.6.1.1)	2.37e-39	2	EKC17219	Phospholysine phosphohistidine inorganic pyrophosphate phosphatase [Source:UniProtKB/TrEMBL;Acc:K1PEI3]	8.25e-40	2	CapteP182640	5e-34	2	SPU_019004-tr	4e-26	2	LotgiP226773	7e-39	2	FBpp0079267	2e-13	2	ENSGACP00000003376	2e-35	2	EDO35915	2e-31	2	ENSP00000357835	5e-35	2	ENSDARP00000078992	7e-36	2
P_cont_pecten_107086	Hem_stim_vivo_l1_1_(paired)_contig_45015	Q96P44	Collagen alpha-1(XXI) chain	1.29e-08	3	EKC33660	Collagen-like protein 4 [Source:UniProtKB/TrEMBL;Acc:K1QXJ0]	1.69e-07	3	CapteP132238	3e-08	3	SPU_000958-tr	4e-06	3	LotgiP154576	2e-07	3	FBpp0078640	3e-07	3	ENSGACP00000001132	2e-07	3	EDO42498	1e-06	3	ENSP00000244728	7e-09	3	ENSDARP00000118733	4e-08	3
P_cont_pecten_10709	Contig19636					EKC21451	0	1.38e-103	1							LotgiP231980	3e-34	1
N_cont_pecten_107092	Hem_stim_vivo_l1_1_(paired)_contig_45025																											ENSP00000356025	7e-06	-3
N_cont_pecten_107093	Hem_stim_vivo_l1_1_(paired)_contig_45026	Q765A7	GPI inositol-deacylase (EC 3.1.-.-) (Post-GPI attachment to proteins factor 1)	6.6e-30	-3					CapteP189001	2e-37	-3	SPU_026184-tr	5e-31	-3	LotgiP110439	5e-33	-3	FBpp0070812	4e-12	-3	ENSGACP00000002176	1e-36	-3	EDO45803	2e-16	-3	ENSP00000387028	5e-30	-3	ENSDARP00000084779	3e-31	-3
N_cont_pecten_1071	Contig10961
P_cont_pecten_1071	Contig10961
N_cont_pecten_10710	Contig19637					EKC37856	0	6.52e-23	-3							LotgiP239367	7e-11	-3
P_cont_pecten_107111	Hem_stim_vivo_l1_1_(paired)_contig_45058	Q1RLY6	Kynurenine 3-monooxygenase (EC 1.14.13.9) (Kynurenine 3-hydroxylase)	1.07e-14	1	EKC25689	Kynurenine 3-monooxygenase [Source:UniProtKB/TrEMBL;Acc:K1Q2T3]	1.84e-16	1	CapteP124977	9e-15	1	SPU_012242-tr	1e-14	1	LotgiP220321	1e-13	1	FBpp0088005	3e-08	1	ENSGACP00000003896	2e-15	1	EDO45190	7e-13	1	ENSP00000355515	5e-12	1	ENSDARP00000110291	7e-16	1
N_cont_pecten_107114	Hem_stim_vivo_l1_1_(paired)_contig_45061	Q925H0	Acid-sensing ion channel 2 (ASIC2) (Amiloride-sensitive brain sodium channel) (Amiloride-sensitive cation channel 1, neuronal) (Brain sodium channel 1) (BNC1) (BNaC1)	2.48e-10	-1	EKC31954	Amiloride-sensitive cation channel 2-B, neuronal [Source:UniProtKB/TrEMBL;Acc:K1QLG3]	1.13e-54	-1	CapteP212993	1e-28	-1	SPU_019949-tr	2e-21	-1	LotgiP138301	1e-16	-1	FBpp0305020	1e-08	-1	ENSGACP00000012618	6e-10	-1	EDO32949	1e-10	-1	ENSP00000352934	5e-11	-1	ENSDARP00000079238	4e-10	-1
N_cont_pecten_107126	Hem_stim_vivo_l1_1_(paired)_contig_45087	Q91437	CAD protein [Includes: Glutamine-dependent carbamoyl-phosphate synthase (EC 6.3.5.5); Aspartate carbamoyltransferase (EC 2.1.3.2); Dihydroorotase (EC 3.5.2.3)]	8.55e-14	-3	EKC28536	CAD protein [Source:UniProtKB/TrEMBL;Acc:K1R3V0]	1.3e-19	-3	CapteP177358	1e-16	-3	SPU_021404-tr	6e-13	-3	LotgiP190512	2e-17	-3				ENSGACP00000008048	6e-15	-3	EDO37703	1e-11	-3	ENSP00000384510	2e-13	-3	ENSDARP00000069746	1e-16	-3
N_cont_pecten_10713	Contig1964
P_cont_pecten_10713	Contig1964
N_cont_pecten_107136	Hem_stim_vivo_l1_1_(paired)_contig_4510
P_cont_pecten_107136	Hem_stim_vivo_l1_1_(paired)_contig_4510
N_cont_pecten_10714	Contig19640	P33897	ATP-binding cassette sub-family D member 1 (Adrenoleukodystrophy protein) (ALDP)	7.78e-81	-2	EKC32011	ATP-binding cassette sub-family D member 2 [Source:UniProtKB/TrEMBL;Acc:K1RD08]	1.67e-91	-2	CapteP19290	4e-82	-2	SPU_012694-tr	9e-80	-2	LotgiP124414	1e-87	-2	FBpp0088219	1e-45	-2	ENSGACP00000025161	2e-82	-2	EDO29028	5e-82	-2	ENSP00000218104	3e-80	-2	ENSDARP00000106623	9e-85	-2
P_cont_pecten_107142	Hem_stim_vivo_l1_1_(paired)_contig_45111	Q8WTR4	Glycerophosphodiester phosphodiesterase domain-containing protein 5 (EC 3.1.-.-) (Glycerophosphodiester phosphodiesterase 2)	7.82e-20	2	EKC27731	Glycerophosphodiester phosphodiesterase domain-containing protein 5 [Source:UniProtKB/TrEMBL;Acc:K1R1V9]	3.88e-37	2	CapteP141663	7e-26	2	SPU_020578-tr	2e-23	2	LotgiP225182	4e-39	2				ENSGACP00000017530	7e-25	2				ENSP00000435196	3e-21	2	ENSDARP00000100316	6e-25	2
P_cont_pecten_10715	Contig19641	Q91V24	ATP-binding cassette sub-family A member 7	2.02e-27	2	EKC18939	ATP-binding cassette sub-family A member 1 [Source:UniProtKB/TrEMBL;Acc:K1PJ37]	2.13e-32	2	CapteP226736	6e-25	2	SPU_028337-tr	3e-23	2	LotgiP212836	4e-33	2				ENSGACP00000021523	7e-26	2				ENSP00000431473	2e-28	2	ENSDARP00000125026	1e-25	2
P_cont_pecten_107152	Hem_stim_vivo_l1_1_(paired)_contig_45138	Q9D0F6	Replication factor C subunit 5 (Activator 1 36 kDa subunit) (A1 36 kDa subunit) (Activator 1 subunit 5) (Replication factor C 36 kDa subunit) (RF-C 36 kDa subunit) (RFC36)	1.5e-21	1	EKC39302	Replication factor C subunit 5 [Source:UniProtKB/TrEMBL;Acc:K1QQQ5]	1.89e-23	1	CapteP164264	6e-24	1				LotgiP152961	1e-23	1	FBpp0079609	2e-07	1	ENSGACP00000018751	1e-17	1	EDO41130	5e-21	1	ENSP00000376325	2e-21	1	ENSDARP00000051669	9e-18	1
N_cont_pecten_107157	Hem_stim_vivo_l1_1_(paired)_contig_45146	Q08DA7	Glycosyltransferase-like domain-containing protein 1	4.34e-13	-3	EKC17437	Glycosyltransferase-like domain-containing protein 1 [Source:UniProtKB/TrEMBL;Acc:K1P0X3]	7.14e-16	-3	CapteP101729	3e-16	-3	SPU_003569-tr	1e-16	-3				FBpp0073919	4e-10	-3	ENSGACP00000000391	3e-13	-3	EDO37411	3e-11	-3	ENSP00000395932	1e-13	-3	ENSDARP00000109130	4e-12	-3
N_cont_pecten_10716	Contig19642	Q86WJ1	Chromodomain-helicase-DNA-binding protein 1-like (EC 3.6.4.12) (Amplified in liver cancer protein 1)	6.62e-103	-1	EKC35018	Chromodomain-helicase-DNA-binding protein 1-like protein [Source:UniProtKB/TrEMBL;Acc:K1QMF3]	1.8e-141	-1	CapteP142589	3e-93	-1	SPU_020664-tr	3e-97	-1	LotgiP238503	2e-119	-1	FBpp0291256	5e-64	-1	ENSGACP00000018536	2e-98	-1	EDO31943	2e-86	-1	ENSP00000477985	3e-107	-1	ENSDARP00000022305	6e-99	-1
P_cont_pecten_107166	Hem_stim_vivo_l1_1_(paired)_contig_45157												SPU_021296-tr	7e-49	1							ENSGACP00000000249	4e-09	1	EDO25339	2e-13	1
P_cont_pecten_10717	Contig19643	Q8QFP8	LIM domain kinase 1 (LIMK-1) (chLIMK1) (EC 2.7.11.1)	3.18e-156	1	EKC41046	LIM domain kinase 2 [Source:UniProtKB/TrEMBL;Acc:K1S1D3]	0	1	CapteP165760	1e-73	1	SPU_022207-tr	2e-78	1	LotgiP103637	0	1	FBpp0291045	5e-67	1	ENSGACP00000011634	2e-158	1	EDO44183	3e-68	1	ENSP00000336740	2e-153	1	ENSDARP00000087620	2e-157	1
N_cont_pecten_107179	Hem_stim_vivo_l1_1_(paired)_contig_45178	A0JP70	WD repeat-containing protein 90	1.32e-38	-3	EKC30201	WD repeat-containing protein 90 [Source:UniProtKB/TrEMBL;Acc:K1R8A0]	2.85e-63	-3	CapteP229205	3e-53	-3	SPU_010350-tr	8e-42	-3	LotgiP230310	2e-53	-3	FBpp0072694	4e-07	-3	ENSGACP00000011995	1e-33	-3	EDO36825	8e-45	-3	ENSP00000293879	3e-30	-3	ENSDARP00000101029	6e-34	-3
P_cont_pecten_107180	Hem_stim_vivo_l1_1_(paired)_contig_45180	Q13585	Melatonin-related receptor (G protein-coupled receptor 50) (H9)	5.66e-12	1	EKC35899	Tyramine receptor ser-2 [Source:UniProtKB/TrEMBL;Acc:K1QXK8]	1.22e-33	1	CapteP34591	9e-16	1	SPU_003998-tr	6e-10	1	LotgiP73938	2e-14	1	FBpp0303177	4e-08	1	ENSGACP00000012208	1e-12	1	EDO41012	8e-12	1	ENSP00000218316	5e-12	1	ENSDARP00000095341	6e-10	1
N_cont_pecten_107185	Hem_stim_vivo_l1_1_(paired)_contig_4519
P_cont_pecten_107185	Hem_stim_vivo_l1_1_(paired)_contig_4519
N_cont_pecten_10719	Contig19645	Q61830	Macrophage mannose receptor 1 (MMR) (CD antigen CD206)	5.36e-24	-2	EKC22916	Macrophage mannose receptor 1 [Source:UniProtKB/TrEMBL;Acc:K1QMQ8]	2.95e-47	-2	CapteP208366	7e-14	-2	SPU_009885-tr	1e-28	-2	LotgiP235549	1e-34	-2				ENSGACP00000021579	5e-30	-2	EDO49512	8e-27	-2	ENSP00000455897	8e-24	-2	ENSDARP00000056685	2e-23	-2
P_cont_pecten_107192	Hem_stim_vivo_l1_1_(paired)_contig_452	Q6U6G5	Zinc finger CCCH domain-containing protein 15 (p48ZnF)	1.13e-98	2	EKC39258	Zinc finger CCCH domain-containing protein 15 [Source:UniProtKB/TrEMBL;Acc:K1QZZ7]	3.74e-105	2	CapteP163557	1e-75	2	SPU_023659-tr	3e-85	2	LotgiP227129	4e-69	2	FBpp0087806	1e-70	2	ENSGACP00000015413	4e-87	2	EDO42913	9e-68	2	ENSP00000338788	7e-98	2	ENSDARP00000017582	6e-87	2
P_cont_pecten_107216	Hem_stim_vivo_l1_1_(paired)_contig_45257	Q84TF0	Aldo-keto reductase family 4 member C10 (EC 1.1.1.-)	1.87e-23	3	EKC25707	Aldo-keto reductase family 1 member B10 [Source:UniProtKB/TrEMBL;Acc:K1PNR5]	3.99e-28	3	CapteP162698	2e-22	3	SPU_008543-tr	4e-23	3	LotgiP199368	8e-32	3	FBpp0081312	3e-24	3	ENSGACP00000012831	2e-21	3	EDO36411	4e-17	3	ENSP00000369927	1e-21	3	ENSDARP00000051081	5e-22	3
N_cont_pecten_107223	Hem_stim_vivo_l1_1_(paired)_contig_4527
P_cont_pecten_107223	Hem_stim_vivo_l1_1_(paired)_contig_4527
N_cont_pecten_107233	Hem_stim_vivo_l1_1_(paired)_contig_45295	Q95ZJ1	Polypeptide N-acetylgalactosaminyltransferase 5 (pp-GaNTase 5) (EC 2.4.1.41) (Protein-UDP acetylgalactosaminyltransferase 5) (UDP-GalNAc:polypeptide N-acetylgalactosaminyltransferase 5)	1.49e-51	-1	EKC21077	Polypeptide N-acetylgalactosaminyltransferase 5 [Source:UniProtKB/TrEMBL;Acc:K1PBC9]	6.08e-62	-1	CapteP93071	9e-51	-1	SPU_012221-tr	6e-28	-1	LotgiP123129	2e-57	-1	FBpp0112293	2e-49	-1	ENSGACP00000011365	5e-29	-1	EDO34355	1e-27	-1	ENSP00000269195	2e-26	-1	ENSDARP00000081802	6e-28	-1
N_cont_pecten_10724	Contig1965	A8IEF3	Protein arginine N-methyltransferase 1 (EC 2.1.1.-)	4.6e-83	-1	EKC35080	0	9.28e-137	-1	CapteP173477	2e-70	-1	SPU_015627-tr	2e-65	-1	LotgiP179496	2e-100	-1	FBpp0079751	5e-72	-1	ENSGACP00000017987	1e-76	-1	EDO39146	2e-72	-1	ENSP00000414507	2e-72	-1	ENSDARP00000059488	5e-75	-1
N_cont_pecten_107266	Hem_stim_vivo_l1_1_(paired)_contig_45355	Q8IYD8	Fanconi anemia group M protein (Protein FACM) (EC 3.6.4.13) (ATP-dependent RNA helicase FANCM) (Fanconi anemia-associated polypeptide of 250 kDa) (FAAP250) (Protein Hef ortholog)	7.46e-13	-1	EKC21486	Fanconi anemia group M protein [Source:UniProtKB/TrEMBL;Acc:K1QIK0]	1.31e-22	-1	CapteP222339	2e-21	-1	SPU_020020-tr	6e-13	-1	LotgiP127429	2e-25	-1				ENSGACP00000012468	3e-12	-1	EDO32367	7e-14	-1	ENSP00000450596	1e-12	-1
N_cont_pecten_10727	Contig19652
P_cont_pecten_10727	Contig19652
N_cont_pecten_107272	Hem_stim_vivo_l1_1_(paired)_contig_45361																								EDO33944	2e-08	-3
P_cont_pecten_10728	Contig19653	Q8JHV9	Baculoviral IAP repeat-containing protein 7-A (EC 2.3.2.27) (E3 ubiquitin-protein ligase EIAP-A) (Embryonic/Egg IAP) (xEIAP/XLX) (Inhibitor of apoptosis-like protein) (IAP-like protein) (RING-type E3 ubiquitin transferase EIAP-A) (XIAP homolog XLX) (XLX)	3.03e-33	3	EKC17690	Putative inhibitor of apoptosis [Source:UniProtKB/TrEMBL;Acc:K1PMJ7]	1.18e-69	3	CapteP184669	8e-30	3	SPU_014350-tr	4e-22	3	LotgiP130366	2e-38	3	FBpp0305793	3e-28	3	ENSGACP00000003419	2e-35	3	EDO30381	1e-20	3	ENSP00000395230	6e-32	3	ENSDARP00000111684	5e-34	3
N_cont_pecten_107291	Hem_stim_vivo_l1_1_(paired)_contig_45398	Q68FB2	Transmembrane protein 248	5.89e-14	-2	EKC25824	UPF0458 protein C7orf42-like protein [Source:UniProtKB/TrEMBL;Acc:K1Q349]	2.75e-27	-2	CapteP222725	3e-26	-2	SPU_024428-tr	4e-13	-2	LotgiP237545	3e-27	-2				ENSGACP00000027562	2e-14	-2	EDO41369	2e-09	-2	ENSP00000394507	3e-15	-2	ENSDARP00000027014	3e-14	-2
P_cont_pecten_107304	Hem_stim_vivo_l1_1_(paired)_contig_45415					EKC33192	PAB-dependent poly(A)-specific ribonuclease subunit 3 [Source:UniProtKB/TrEMBL;Acc:K1Q904]	1.94e-08	2							LotgiP209346	6e-06	2
N_cont_pecten_107307	Hem_stim_vivo_l1_1_(paired)_contig_4542
P_cont_pecten_107307	Hem_stim_vivo_l1_1_(paired)_contig_4542
N_cont_pecten_107317	Hem_stim_vivo_l1_1_(paired)_contig_45434	Q1LUA6	Triple functional domain protein (EC 2.7.11.1)	1.19e-27	-2	EKC42124	Kalirin [Source:UniProtKB/TrEMBL;Acc:K1REG5]	5.34e-43	-2	CapteP170935	3e-30	-2	SPU_002796-tr	1e-23	-2	LotgiP220800	8e-44	-2	FBpp0072540	1e-26	-2	ENSGACP00000008565	1e-27	-2	EDO43752	4e-16	-2	ENSP00000426342	2e-27	-2	ENSDARP00000118025	2e-27	-2
N_cont_pecten_107321	Hem_stim_vivo_l1_1_(paired)_contig_45441									CapteP208108	3e-11	-1	SPU_024592-tr	6e-20	-1	LotgiP161998	4e-13	-1							EDO27520	3e-19	-1
N_cont_pecten_107327	Hem_stim_vivo_l1_1_(paired)_contig_4545									CapteP133371	8e-07	-3				LotgiP122419	2e-12	-3							EDO27940	3e-10	-3
P_cont_pecten_107327	Hem_stim_vivo_l1_1_(paired)_contig_4545									CapteP133371	8e-07	-3				LotgiP122419	2e-12	-3							EDO27940	3e-10	-3
N_cont_pecten_107329	Hem_stim_vivo_l1_1_(paired)_contig_45453	Q9UBS9	SUN domain-containing ossification factor (Membrane protein CH1) (Protein osteopotentia homolog) (SUN-like protein 1)	1.03e-26	-3	EKC36349	Guanylate kinase [Source:UniProtKB/TrEMBL;Acc:K1QYT8]	8.58e-36	-3	CapteP97284	5e-30	-3	SPU_004147-tr	8e-28	-3	LotgiP125008	4e-36	-3	FBpp0288498	5e-21	-3	ENSGACP00000021528	1e-28	-3				ENSP00000263688	1e-26	-3	ENSDARP00000015683	2e-26	-3
N_cont_pecten_10733	Contig19658
P_cont_pecten_10733	Contig19658
N_cont_pecten_10734	Contig19659
P_cont_pecten_10734	Contig19659
N_cont_pecten_10735	Contig1966
P_cont_pecten_10735	Contig1966
N_cont_pecten_10736	Contig19660
P_cont_pecten_10736	Contig19660
P_cont_pecten_10738	Contig19662	Q1LW89	CAS1 domain-containing protein 1	2.76e-63	2	EKC31313	CAS1 domain-containing protein 1 [Source:UniProtKB/TrEMBL;Acc:K1QBI1]	2.2e-105	2	CapteP167181	3e-81	2	SPU_009151-tr	1e-36	2	LotgiP180023	2e-109	2	FBpp0070597	2e-82	2	ENSGACP00000008712	1e-66	2	EDO48978	1e-59	2	ENSP00000297273	6e-62	2	ENSDARP00000049841	2e-63	2
N_cont_pecten_107386	Hem_stim_vivo_l1_1_(paired)_contig_45550					EKC29296	0	5.91e-14	-1				SPU_023464-tr	5e-11	-1	LotgiP166878	6e-30	-1							EDO38264	1e-07	-1
P_cont_pecten_10739	Contig19663	Q8C6C7	Protein FAM204A	2.07e-16	2					CapteP186093	1e-12	2	SPU_005103-tr	3e-08	2							ENSGACP00000004205	4e-09	2	EDO37736	3e-22	2	ENSP00000358170	2e-15	2	ENSDARP00000058031	6e-14	2
P_cont_pecten_107391	Hem_stim_vivo_l1_1_(paired)_contig_45563	Q923J1	Transient receptor potential cation channel subfamily M member 7 (EC 2.7.11.1) (Channel-kinase 1) (Long transient receptor potential channel 7) (LTrpC-7) (LTrpC7) (Transient receptor potential-phospholipase C-interacting kinase) (TRP-PLIK)	5.42e-08	2	EKC31999	Transient receptor potential cation channel subfamily M member 8 [Source:UniProtKB/TrEMBL;Acc:K1QLP0]	1.21e-10	2	CapteP220620	4e-14	2	SPU_021350-tr	6e-11	2	LotgiP161660	2e-08	2	FBpp0110129	5e-07	2	ENSGACP00000010486	2e-09	2	EDO38427	4e-06	2	ENSP00000453277	3e-08	2	ENSDARP00000118254	1e-07	2
P_cont_pecten_107393	Hem_stim_vivo_l1_1_(paired)_contig_45566	Q8NEZ3	WD repeat-containing protein 19	3.21e-29	3	EKC40599	WD repeat-containing protein 19 [Source:UniProtKB/TrEMBL;Acc:K1RAH0]	6.25e-45	3	CapteP173399	2e-16	3	SPU_003048-tr	1e-31	3	LotgiP218902	9e-33	3	FBpp0085689	5e-13	3	ENSGACP00000021303	8e-25	3	EDO29788	7e-27	3	ENSP00000424319	8e-32	3	ENSDARP00000028918	1e-27	3
N_cont_pecten_107394	Hem_stim_vivo_l1_1_(paired)_contig_45567	P15287	Adenosine deaminase AGSA (EC 3.5.4.4) (Atrial gland-specific antigen) (AGSA) (Mollusk-derived growth factor) (MDGF)	1.39e-72	-1	EKC21473	Adenosine deaminase CECR1 [Source:UniProtKB/TrEMBL;Acc:K1PIS0]	3.32e-94	-1	CapteP167117	3e-72	-1	SPU_020443-tr	6e-71	-1	LotgiP215090	2e-75	-1	FBpp0074957	5e-64	-1	ENSGACP00000018124	1e-72	-1				ENSP00000332871	3e-68	-1	ENSDARP00000067907	1e-68	-1
N_cont_pecten_107396	Hem_stim_vivo_l1_1_(paired)_contig_4557
P_cont_pecten_107396	Hem_stim_vivo_l1_1_(paired)_contig_4557
P_cont_pecten_107414	Hem_stim_vivo_l1_1_(paired)_contig_45592	Q5PRF9	Protein Smaug homolog 2 (Smaug 2) (hSmaug2) (Sterile alpha motif domain-containing protein 4B) (SAM domain-containing protein 4B)	5.13e-32	1	EKC27200	Smaug-like protein 1 [Source:UniProtKB/TrEMBL;Acc:K1QEH5]	2.98e-43	1	CapteP160280	2e-27	1	SPU_020616-tr	3e-20	1	LotgiP119139	6e-20	1	FBpp0288542	4e-15	1	ENSGACP00000014310	3e-31	1	EDO48639	8e-26	1	ENSP00000478730	4e-32	1	ENSDARP00000101105	1e-30	1
N_cont_pecten_10743	Contig19667	O95876	WD repeat-containing and planar cell polarity effector protein fritz homolog (hFRTZ) (Bardet-Biedl syndrome 15 protein) (WD repeat-containing and planar cell polarity effector protein)	2.19e-57	-1	EKC32791	WD repeat-containing protein C2orf86 [Source:UniProtKB/TrEMBL;Acc:K1RF96]	1.43e-115	-1	CapteP167896	4e-65	-1	SPU_003903-tr	2e-34	-1	LotgiP167175	4e-87	-1	FBpp0305725	4e-38	-1				EDO40576	3e-78	-1	ENSP00000386769	4e-58	-1	ENSDARP00000103234	1e-41	-1
P_cont_pecten_107435	Hem_stim_vivo_l1_1_(paired)_contig_45627	Q9Y4A5	Transformation/transcription domain-associated protein (350/400 kDa PCAF-associated factor) (PAF350/400) (STAF40) (Tra1 homolog)	9.52e-55	3	EKC20853	Transformation/transcription domain-associated protein [Source:UniProtKB/TrEMBL;Acc:K1PGX4]	9.16e-65	3	CapteP225574	2e-54	3	SPU_000865-tr	2e-45	3	LotgiP173026	2e-42	3	FBpp0292385	7e-36	3	ENSGACP00000012325	8e-40	3				ENSP00000394645	4e-54	3	ENSDARP00000110252	2e-54	3
N_cont_pecten_107457	Hem_stim_vivo_l1_1_(paired)_contig_45664					EKC28130	PWWP domain-containing protein 2A [Source:UniProtKB/TrEMBL;Acc:K1QH41]	7.53e-08	-1
N_cont_pecten_10746	Contig1967
P_cont_pecten_10746	Contig1967
P_cont_pecten_107461	Hem_stim_vivo_l1_1_(paired)_contig_45672					EKC28175	0	1.22e-07	2																EDO40776	4e-08	2
N_cont_pecten_107465	Hem_stim_vivo_l1_1_(paired)_contig_4568	A1L314	Macrophage-expressed gene 1 protein (Macrophage gene 1 protein) (Mpg-1) (Protein MPS1)	2.87e-24	-1	EKC22494	0	2.96e-41	-1	CapteP128596	1e-16	-1				LotgiP72260	1e-29	-1				ENSGACP00000009696	6e-23	-1	EDO28266	2e-32	-1	ENSP00000354335	2e-23	-1	ENSDARP00000122072	2e-23	-1
P_cont_pecten_10747	Contig19670	E9Q555	E3 ubiquitin-protein ligase RNF213 (EC 3.6.4.-) (EC 6.3.2.-) (Mysterin) (RING finger protein 213)	1.21e-19	2	EKC25370	0	1.88e-46	2	CapteP201549	3e-18	2				LotgiP232244	2e-30	2				ENSGACP00000014781	1e-19	2	EDO47197	5e-14	2	ENSP00000464087	5e-17	2	ENSDARP00000103579	5e-16	2
P_cont_pecten_10748	Contig19671	Q86YS7	C2 domain-containing protein 5 (C2 domain-containing phosphoprotein of 138 kDa)	5.01e-18	1	EKC34051	0	6.6e-34	1	CapteP165375	3e-25	1	SPU_017298-tr	1e-13	1				FBpp0303399	8e-20	1	ENSGACP00000017131	1e-15	1	EDO47590	2e-27	1	ENSP00000437935	7e-19	1	ENSDARP00000115392	3e-16	1
N_cont_pecten_107481	Hem_stim_vivo_l1_1_(paired)_contig_45711					EKC41106	Zinc finger protein 26 [Source:UniProtKB/TrEMBL;Acc:K1S1I6]	2.06e-10	-1							LotgiP68084	8e-06	-1													ENSDARP00000115007	8e-06	-1
P_cont_pecten_107494	Hem_stim_vivo_l1_1_(paired)_contig_45733	O70594	Solute carrier family 22 member 5 (CT1) (High-affinity sodium-dependent carnitine cotransporter) (Organic cation/carnitine transporter 2) (UST2r)	9.51e-22	3	EKC43160	Solute carrier family 22 member 4 [Source:UniProtKB/TrEMBL;Acc:K1RNH8]	5.21e-40	3	CapteP108865	1e-25	3	SPU_011342-tr	6e-25	3	LotgiP227894	7e-27	3	FBpp0083982	5e-22	3	ENSGACP00000027602	3e-22	3	EDO46087	3e-29	3	ENSP00000245407	4e-21	3	ENSDARP00000126761	2e-23	3
N_cont_pecten_107496	Hem_stim_vivo_l1_1_(paired)_contig_4574
P_cont_pecten_107496	Hem_stim_vivo_l1_1_(paired)_contig_4574
P_cont_pecten_10750	Contig19673	Q4KMP7	TBC1 domain family member 10B (Rab27A-GAP-beta)	3.38e-62	3	EKC35143	TBC1 domain family member 10B [Source:UniProtKB/TrEMBL;Acc:K1QMQ1]	2.63e-91	3	CapteP73725	1e-72	3	SPU_015192-tr	8e-34	3	LotgiP53462	5e-65	3	FBpp0081890	4e-41	3	ENSGACP00000015724	2e-59	3	EDO39400	2e-42	3	ENSP00000386538	4e-62	3	ENSDARP00000078788	3e-61	3
P_cont_pecten_107506	Hem_stim_vivo_l1_1_(paired)_contig_45759	P97924	Kalirin (EC 2.7.11.1) (Huntingtin-associated protein-interacting protein) (PAM COOH-terminal interactor protein 10) (P-CIP10) (Protein Duo) (Serine/threonine-protein kinase with Dbl- and pleckstrin homology domain)	2.74e-69	1	EKC42124	Kalirin [Source:UniProtKB/TrEMBL;Acc:K1REG5]	4.5e-120	1	CapteP170935	6e-90	1	SPU_018752-tr	5e-42	1	LotgiP220800	4e-118	1	FBpp0072540	1e-75	1	ENSGACP00000011154	9e-69	1	EDO43752	3e-35	1	ENSP00000418611	1e-68	1	ENSDARP00000103989	1e-70	1
N_cont_pecten_107508	Hem_stim_vivo_l1_1_(paired)_contig_45765					EKC17533	Laminin subunit beta-2 [Source:UniProtKB/TrEMBL;Acc:K1P7J7]	3.13e-16	-1
N_cont_pecten_10751	Contig19674	Q587J7	Putative ATP-dependent RNA helicase TDRD12 (EC 3.6.4.13) (ES cell-associated transcript 8 protein) (Tudor domain-containing protein 12)	1.98e-22	-2	EKC42887	Tudor domain-containing protein 12 [Source:UniProtKB/TrEMBL;Acc:K1R0K8]	1.04e-40	-2	CapteP224580	2e-14	-2	SPU_028462-tr	1e-28	-2	LotgiP233600	1e-33	-2	FBpp0301223	3e-16	-2	ENSGACP00000003976	6e-16	-2	EDO38061	3e-15	-2	ENSP00000416248	3e-22	-2	ENSDARP00000007528	6e-16	-2
N_cont_pecten_10752	Contig19675	Q4UMH6	Putative ankyrin repeat protein RF_0381	7.37e-22	-3	EKC39239	0	2.67e-28	-3	CapteP27268	6e-17	-3	SPU_012153-tr	1e-28	-3	LotgiP137335	4e-17	-3	FBpp0306187	2e-24	-3	ENSGACP00000021203	5e-22	-3	EDO39112	3e-11	-3	ENSP00000306678	2e-17	-3	ENSDARP00000030948	6e-19	-3
P_cont_pecten_107520	Hem_stim_vivo_l1_1_(paired)_contig_45789	Q8C4V1	Rho GTPase-activating protein 24 (Rho-type GTPase-activating protein 24)	3.31e-08	3	EKC30206	Rho GTPase-activating protein 24 [Source:UniProtKB/TrEMBL;Acc:K1R8A5]	5.28e-21	3													ENSGACP00000021661	1e-06	3				ENSP00000378611	2e-06	3	ENSDARP00000102953	5e-06	3
N_cont_pecten_107526	Hem_stim_vivo_l1_1_(paired)_contig_4580
P_cont_pecten_107526	Hem_stim_vivo_l1_1_(paired)_contig_4580
P_cont_pecten_107529	Hem_stim_vivo_l1_1_(paired)_contig_45803	Q9FF18	Cytokinin hydroxylase (EC 1.14.13.-) (Cytochrome P450 35A1)	3.58e-10	2	EKC18482	Cytochrome P450 4d2 [Source:UniProtKB/TrEMBL;Acc:K1P442]	1.43e-18	2	CapteP223794	2e-12	2	SPU_002590-tr	2e-10	2	LotgiP153487	2e-19	2	FBpp0073472	4e-08	2	ENSGACP00000007223	1e-09	2	EDO32230	4e-10	2	ENSP00000450553	1e-08	2	ENSDARP00000090030	1e-09	2
N_cont_pecten_107530	Hem_stim_vivo_l1_1_(paired)_contig_45806	Q13085	Acetyl-CoA carboxylase 1 (ACC1) (EC 6.4.1.2) (ACC-alpha) [Includes: Biotin carboxylase (EC 6.3.4.14)]	4.83e-28	-2	EKC42778	Acetyl-CoA carboxylase 1 [Source:UniProtKB/TrEMBL;Acc:K1RAK3]	3.78e-52	-2	CapteP150877	1e-19	-2				LotgiP199489	2e-44	-2	FBpp0111966	2e-13	-2	ENSGACP00000026831	4e-28	-2				ENSP00000483969	4e-28	-2	ENSDARP00000122142	1e-28	-2
P_cont_pecten_107547	Hem_stim_vivo_l1_1_(paired)_contig_45835	Q9JHU4	Cytoplasmic dynein 1 heavy chain 1 (Cytoplasmic dynein heavy chain 1) (Dynein heavy chain, cytosolic)	4.67e-46	1	EKC21066	Dynein heavy chain, cytoplasmic [Source:UniProtKB/TrEMBL;Acc:K1QHK9]	3.43e-52	1	CapteP183261	2e-44	1	SPU_030236-tr	3e-43	1	LotgiP151884	3e-49	1	FBpp0304988	6e-43	1				EDO43994	2e-43	1	ENSP00000348965	3e-44	1	ENSDARP00000029477	2e-46	1
P_cont_pecten_107558	Hem_stim_vivo_l1_1_(paired)_contig_45851	A8E657	Alpha-aminoadipic semialdehyde synthase, mitochondrial (LKR/SDH) [Includes: Lysine ketoglutarate reductase (LKR) (LOR) (EC 1.5.1.8); Saccharopine dehydrogenase (SDH) (EC 1.5.1.9)]	1.67e-10	1	EKC27858	Alpha-aminoadipic semialdehyde synthase, mitochondrial [Source:UniProtKB/TrEMBL;Acc:K1Q1Q9]	6.95e-15	1	CapteP173154	3e-12	1	SPU_011894-tr	2e-13	1	LotgiP218445	3e-11	1	FBpp0079118	3e-11	1	ENSGACP00000011417	5e-06	1	EDO38256	5e-07	1	ENSP00000403768	2e-09	1	ENSDARP00000067993	3e-07	1
N_cont_pecten_10756	Contig19679	Q6AYP4	Zinc finger C2HC domain-containing protein 1C	1.67e-29	-2	EKC38946	0	1.73e-41	-2	CapteP116440	1e-32	-2	SPU_007461-tr	7e-31	-2	LotgiP87677	6e-32	-2	FBpp0291866	4e-28	-2	ENSGACP00000003109	5e-18	-2	EDO29664	5e-31	-2	ENSP00000237275	2e-20	-2	ENSDARP00000094391	2e-21	-2
P_cont_pecten_107561	Hem_stim_vivo_l1_1_(paired)_contig_45859	P00918	Carbonic anhydrase 2 (EC 4.2.1.1) (Carbonate dehydratase II) (Carbonic anhydrase C) (CAC) (Carbonic anhydrase II) (CA-II)	1.5e-38	3	EKC31880	Carbonic anhydrase 2 [Source:UniProtKB/TrEMBL;Acc:K1QSG0]	2.76e-45	3	CapteP224291	2e-30	3	SPU_016740-tr	2e-26	3	LotgiP205401	8e-42	3	FBpp0080116	6e-28	3	ENSGACP00000006664	8e-38	3	EDO35860	6e-25	3	ENSP00000285379	3e-38	3	ENSDARP00000034327	3e-36	3
N_cont_pecten_107569	Hem_stim_vivo_l1_1_(paired)_contig_45872
P_cont_pecten_107569	Hem_stim_vivo_l1_1_(paired)_contig_45872
P_cont_pecten_10757	Contig1968					EKC41372	0	0	1	CapteP224542	1e-124	1	SPU_020079-tr	4e-29	1	LotgiP159137	0	1							EDO36693	3e-63	1
P_cont_pecten_107573	Hem_stim_vivo_l1_1_(paired)_contig_45881	Q7JQD3	Gelsolin-like protein 1 (Actin-modulator) (EWAM) (EWAM-P1)	5.04e-60	3	EKC41148	Severin [Source:UniProtKB/TrEMBL;Acc:K1R5Y8]	1.8e-73	3	CapteP154247	5e-66	3	SPU_003985-tr	1e-67	3	LotgiP214936	1e-71	3	FBpp0301196	2e-31	3	ENSGACP00000023983	1e-31	3	EDO43191	2e-68	3	ENSP00000449239	4e-26	3	ENSDARP00000026895	1e-31	3
P_cont_pecten_107574	Hem_stim_vivo_l1_1_(paired)_contig_45884	Q9W092	Probable chitinase 2 (EC 3.2.1.14)	3.05e-16	2	EKC37575	Acidic mammalian chitinase [Source:UniProtKB/TrEMBL;Acc:K1R8X0]	1.54e-29	2	CapteP113634	3e-15	2				LotgiP227027	2e-23	2	FBpp0072677	1e-16	2	ENSGACP00000016602	5e-15	2	EDO40445	1e-13	2	ENSP00000255409	2e-14	2	ENSDARP00000018699	2e-18	2
N_cont_pecten_107576	Hem_stim_vivo_l1_1_(paired)_contig_45887									CapteP124357	5e-09	-2				LotgiP79245	6e-14	-2
P_cont_pecten_107585	Hem_stim_vivo_l1_1_(paired)_contig_45914	O70212	5-hydroxytryptamine receptor 3A (5-HT3-A) (5-HT3A) (5-hydroxytryptamine receptor 3) (5-HT-3) (5-HT3R) (Serotonin receptor 3A) (Serotonin-gated ion channel receptor)	4.59e-09	3	EKC35209	Neuronal acetylcholine receptor subunit non-alpha-2 [Source:UniProtKB/TrEMBL;Acc:K1QVD7]	1.84e-19	3	CapteP99765	2e-08	3	SPU_003661-tr	2e-09	3	LotgiP146961	3e-13	3				ENSGACP00000027463	8e-11	3	EDO49732	6e-08	3	ENSP00000364648	3e-09	3	ENSDARP00000073081	1e-09	3
N_cont_pecten_10759	Contig19681	Q3U1T9	DENN domain-containing protein 1B (Connecdenn 2)	8e-139	-1	EKC23011	DENN domain-containing protein 1B [Source:UniProtKB/TrEMBL;Acc:K1QN70]	0	-1	CapteP102631	2e-180	-1	SPU_021874-tr	2e-61	-1	LotgiP109719	2e-165	-1	FBpp0297474	4e-103	-1	ENSGACP00000024195	3e-125	-1	EDO42638	4e-64	-1	ENSP00000479816	8e-137	-1	ENSDARP00000119320	8e-128	-1
N_cont_pecten_10760	Contig19682	Q9I8D1	Unconventional myosin-VI (Unconventional myosin-6)	2.22e-134	-1	EKC25309	Myosin-VI [Source:UniProtKB/TrEMBL;Acc:K1Q1S3]	3.17e-173	-1	CapteP154601	2e-154	-1	SPU_010054-tr	8e-61	-3	LotgiP133465	8e-165	-1	FBpp0290582	7e-113	-3	ENSGACP00000015553	3e-130	-1	EDO36037	2e-115	-1	ENSP00000358992	4e-133	-1	ENSDARP00000112958	5e-132	-1
P_cont_pecten_107613	Hem_stim_vivo_l1_1_(paired)_contig_4597	Q14644	Ras GTPase-activating protein 3 (GAP1(IP4BP)) (Ins P4-binding protein)	2e-51	2	EKC23225	Synaptotagmin-17 [Source:UniProtKB/TrEMBL;Acc:K1Q2Y6]	4.11e-09	2	CapteP152023	2e-22	2	SPU_018977-tr	3e-34	2	LotgiP170855	3e-95	2	FBpp0303201	4e-35	2	ENSGACP00000020180	2e-55	2	EDO43446	1e-42	2	ENSP00000335029	9e-52	2	ENSDARP00000086956	3e-58	2
P_cont_pecten_10763	Contig19685	Q8CFE5	BTB/POZ domain-containing protein 7 (Function-unkown protein 1)	3.82e-46	2	EKC26326	BTB/POZ domain-containing protein 7 [Source:UniProtKB/TrEMBL;Acc:K1QXP5]	1.32e-87	2	CapteP22921	2e-59	2	SPU_004528-tr	1e-40	2	LotgiP92273	1e-68	2	FBpp0290025	2e-41	2	ENSGACP00000010782	1e-42	2	EDO37005	5e-27	2	ENSP00000298896	3e-47	2	ENSDARP00000013865	9e-47	2
N_cont_pecten_107643	Hem_stim_vivo_l1_1_(paired)_contig_4601
P_cont_pecten_107643	Hem_stim_vivo_l1_1_(paired)_contig_4601
P_cont_pecten_10765	Contig19687					EKC24726	0	9.45e-18	1				SPU_007659-tr	9e-50	1	LotgiP154785	1e-19	1							EDO33322	7e-26	1				ENSDARP00000105315	3e-26	1
P_cont_pecten_107654	Hem_stim_vivo_l1_1_(paired)_contig_46023												SPU_013156-tr	2e-11	1	LotgiP172204	4e-14	1							EDO37572	4e-13	1
N_cont_pecten_107655	Hem_stim_vivo_l1_1_(paired)_contig_46025					EKC38055	0	2.5e-07	-1
N_cont_pecten_107674	Hem_stim_vivo_l1_1_(paired)_contig_46052	B3P3K2	cGMP-specific 3',5'-cyclic phosphodiesterase (EC 3.1.4.35)	4e-45	-2	EKC27216	Dual 3',5'-cyclic-AMP and-GMP phosphodiesterase 11 [Source:UniProtKB/TrEMBL;Acc:K1R0I4]	2.51e-63	-2	CapteP125768	2e-52	-2	SPU_017533-tr	5e-43	-2	LotgiP156431	6e-57	-2	FBpp0303081	3e-45	-2	ENSGACP00000002079	8e-45	-2	EDO42681	3e-50	-2	ENSP00000374333	5e-39	-2	ENSDARP00000114140	2e-41	-2
N_cont_pecten_10768	Contig1969	P70549	Sodium/calcium exchanger 3 (Na(+)/Ca(2+)-exchange protein 3) (Solute carrier family 8 member 3)	4.45e-146	-1	EKC33131	Sodium/calcium exchanger 3 [Source:UniProtKB/TrEMBL;Acc:K1RGC9]	0	-1	CapteP183802	0	-1	SPU_021793-tr	0	-1	LotgiP92127	0	-1	FBpp0083404	5e-134	-1	ENSGACP00000026641	3e-151	-1	EDO35472	0	-1	ENSP00000385811	4e-146	-1	ENSDARP00000090977	5e-155	-1
P_cont_pecten_107688	Hem_stim_vivo_l1_1_(paired)_contig_46071	Q68CZ1	Protein fantom (Nephrocystin-8) (RPGR-interacting protein 1-like protein) (RPGRIP1-like protein)	1.14e-22	1	EKC32394	Protein fantom [Source:UniProtKB/TrEMBL;Acc:K1QMS1]	1.59e-35	1				SPU_013890-tr	1e-28	1	LotgiP184477	4e-30	1				ENSGACP00000026288	5e-09	1				ENSP00000457889	2e-22	1	ENSDARP00000046223	7e-19	1
N_cont_pecten_10769	Contig19690	Q9Y673	Dolichyl-phosphate beta-glucosyltransferase (DolP-glucosyltransferase) (EC 2.4.1.117) (Asparagine-linked glycosylation protein 5 homolog)	4.34e-135	-3	EKC35437	Dolichyl-phosphate beta-glucosyltransferase [Source:UniProtKB/TrEMBL;Acc:K1QEU9]	1.01e-160	-3	CapteP18905	2e-129	-3	SPU_014282-tr	2e-131	-3	LotgiP187174	2e-136	-3	FBpp0079234	3e-126	-3	ENSGACP00000027186	7e-139	-3	EDO47036	6e-123	-3	ENSP00000239891	5e-134	-3	ENSDARP00000120925	7e-140	-3
P_cont_pecten_107695	Hem_stim_vivo_l1_1_(paired)_contig_46080															LotgiP105320	2e-08	2							EDO33517	9e-10	3
P_cont_pecten_1077	Contig10967	Q9NWZ8	Gem-associated protein 8 (Gemin-8) (Protein FAM51A1)	5.34e-20	2								SPU_008298-tr	2e-14	2	LotgiP233316	9e-36	2				ENSGACP00000019253	4e-17	2	EDO37865	1e-14	2	ENSP00000381398	2e-20	2	ENSDARP00000106657	4e-20	2
N_cont_pecten_10770	Contig19691	Q9JLB4	Cubilin (Intrinsic factor-cobalamin receptor)	2.57e-25	-1	EKC18187	Cubilin [Source:UniProtKB/TrEMBL;Acc:K1P334]	1.15e-40	-1	CapteP221124	3e-20	-1	SPU_026417-tr	2e-23	-1	LotgiP71188	9e-33	-1	FBpp0271945	5e-15	-1	ENSGACP00000000149	9e-34	-1	EDO36635	5e-19	-1	ENSP00000367064	1e-24	-1	ENSDARP00000129159	5e-32	-1
N_cont_pecten_107705	Hem_stim_vivo_l1_1_(paired)_contig_4610
P_cont_pecten_107705	Hem_stim_vivo_l1_1_(paired)_contig_4610
N_cont_pecten_10771	Contig19692	B1H2Q6	Zinc finger protein 865	5.82e-06	-2											LotgiP85606	6e-06	-2							EDO41495	3e-07	-2	ENSP00000483134	4e-06	-2	ENSDARP00000113051	1e-06	-2
P_cont_pecten_107710	Hem_stim_vivo_l1_1_(paired)_contig_4611	P24733	Myosin heavy chain, striated muscle	0	1	EKC37566	Myosin heavy chain, striated muscle [Source:UniProtKB/TrEMBL;Acc:K1RSS3]	0	1	CapteP118513	0	1	SPU_010054-tr	0	1	LotgiP135551	0	1	FBpp0080460	0	1	ENSGACP00000018205	0	1	EDO44895	0	1	ENSP00000347507	0	1	ENSDARP00000056848	0	1
P_cont_pecten_10772	Contig19693					EKC40704	F-box only protein 10 [Source:UniProtKB/TrEMBL;Acc:K1RAN4]	6.04e-06	1
N_cont_pecten_107725	Hem_stim_vivo_l1_1_(paired)_contig_46131	Q7TS68	Putative methyltransferase NSUN6 (EC 2.1.1.-) (NOL1/NOP2/Sun domain family member 6)	3.4e-21	-2	EKC26529	Putative methyltransferase NSUN6 [Source:UniProtKB/TrEMBL;Acc:K1Q5I5]	8.37e-18	-2	CapteP182050	6e-33	-2	SPU_001771-tr	4e-21	-2	LotgiP174713	7e-30	-2	FBpp0078204	5e-15	-2	ENSGACP00000005330	3e-26	-2	EDO37813	2e-31	-2	ENSP00000366519	6e-21	-2	ENSDARP00000088711	9e-22	-2
P_cont_pecten_10773	Contig19694	Q08DA3	Ubiquitin carboxyl-terminal hydrolase 16 (EC 3.4.19.12) (Deubiquitinating enzyme 16) (Ubiquitin thioesterase 16) (Ubiquitin-specific-processing protease 16)	1.46e-67	3	EKC23526	Ubiquitin carboxyl-terminal hydrolase [Source:UniProtKB/TrEMBL;Acc:K1QQ06]	4.4e-147	3	CapteP225117	2e-78	3	SPU_009126-tr	2e-82	3	LotgiP229162	7e-129	3	FBpp0070741	4e-33	3	ENSGACP00000006620	2e-55	3	EDO33880	1e-42	3	ENSP00000382857	5e-65	3	ENSDARP00000118184	4e-56	3
P_cont_pecten_107733	Hem_stim_vivo_l1_1_(paired)_contig_46148	P55266	Double-stranded RNA-specific adenosine deaminase (DRADA) (EC 3.5.4.37)	8.46e-18	2	EKC29721	Double-stranded RNA-specific adenosine deaminase [Source:UniProtKB/TrEMBL;Acc:K1R6W2]	2.43e-33	2	CapteP183692	2e-29	2	SPU_008095-tr	7e-27	2	LotgiP133731	9e-34	2	FBpp0301688	5e-15	2	ENSGACP00000015815	1e-19	2	EDO49999	2e-31	2	ENSP00000374511	3e-16	2	ENSDARP00000015422	7e-20	2
N_cont_pecten_10775	Contig19696	E7FAW3	Neurobeachin-like protein 2	7.51e-48	-2	EKC19171	Neurobeachin-like protein 2 [Source:UniProtKB/TrEMBL;Acc:K1QCE9]	7.29e-67	-2	CapteP18825	3e-55	-2	SPU_010789-tr	2e-53	-2	LotgiP232423	3e-70	-2	FBpp0298313	3e-34	-2	ENSGACP00000011428	2e-46	-2	EDO33951	4e-40	-2	ENSP00000399903	6e-45	-2	ENSDARP00000116906	1e-47	-2
P_cont_pecten_107764	Hem_stim_vivo_l1_1_(paired)_contig_46190	Q504A5	Probable thiopurine S-methyltransferase (Thiopurine methyltransferase) (EC 2.1.1.67)	8.72e-33	2	EKC23684	Putative thiopurine S-methyltransferase [Source:UniProtKB/TrEMBL;Acc:K1PX88]	4.57e-18	2	CapteP184405	5e-25	2	SPU_022333-tr	1e-28	2	LotgiP166471	3e-30	2				ENSGACP00000004016	6e-30	2	EDO47942	1e-21	2	ENSP00000312304	4e-25	2	ENSDARP00000072844	1e-32	2
N_cont_pecten_10777	Contig19698
P_cont_pecten_10777	Contig19698
N_cont_pecten_107775	Hem_stim_vivo_l1_1_(paired)_contig_46208					EKC34125	0	7.75e-17	-3	CapteP213101	2e-07	-3	SPU_022822-tr	2e-26	-3										EDO29904	3e-07	-3				ENSDARP00000110119	2e-16	-3
N_cont_pecten_107785	Hem_stim_vivo_l1_1_(paired)_contig_46223	Q9DC22	DDB1- and CUL4-associated factor 6 (IQ motif and WD repeat-containing protein 1) (Nuclear receptor interaction protein) (NRIP)	7.75e-18	-1	EKC28274	Nuclear receptor interaction protein [Source:UniProtKB/TrEMBL;Acc:K1QAE9]	2.91e-22	-1	CapteP219756	2e-06	-1	SPU_015965-tr	2e-13	-1							ENSGACP00000004300	1e-17	-1	EDO31720	2e-10	-1	ENSP00000432304	2e-17	-1	ENSDARP00000102072	2e-17	-1
P_cont_pecten_10779	Contig197	Q4R8N2	Protein lin-9 homolog	0	3	EKC30705	Lin-9-like protein [Source:UniProtKB/TrEMBL;Acc:K1QPE0]	0	3	CapteP99454	4e-179	3	SPU_009348-tr	1e-54	3	LotgiP102840	0	3	FBpp0070302	7e-63	3	ENSGACP00000014995	0	3	EDO39836	8e-175	3	ENSP00000418121	0	3	ENSDARP00000127210	0	3
N_cont_pecten_107797	Hem_stim_vivo_l1_1_(paired)_contig_46239
P_cont_pecten_107797	Hem_stim_vivo_l1_1_(paired)_contig_46239
N_cont_pecten_107802	Hem_stim_vivo_l1_1_(paired)_contig_46246	Q8TCT0	Ceramide kinase (hCERK) (EC 2.7.1.138) (Acylsphingosine kinase) (Lipid kinase 4) (LK4)	1.53e-42	-1	EKC27843	Ceramide kinase [Source:UniProtKB/TrEMBL;Acc:K1Q1P5]	3.38e-52	-1	CapteP146129	1e-42	-1	SPU_018769-tr	2e-37	-1	LotgiP168829	6e-49	-1	FBpp0078447	6e-31	-1	ENSGACP00000025138	1e-40	-1	EDO48195	1e-41	-1	ENSP00000216264	2e-42	-1	ENSDARP00000091226	2e-40	-1
N_cont_pecten_107806	Hem_stim_vivo_l1_1_(paired)_contig_46257	Q13507	Short transient receptor potential channel 3 (TrpC3) (Transient receptor protein 3) (TRP-3) (hTrp-3) (hTrp3)	1.27e-13	-1	EKC19479	Short transient receptor potential channel 6 [Source:UniProtKB/TrEMBL;Acc:K1PKW0]	5.77e-21	-1	CapteP193245	1e-11	-1	SPU_006142-tr	4e-09	-1	LotgiP108754	3e-18	-1	FBpp0080499	2e-10	-1	ENSGACP00000023641	1e-13	-1				ENSP00000422214	6e-15	-1	ENSDARP00000063618	1e-14	-1
N_cont_pecten_10781	Contig19700					EKC23474	cGMP-inhibited 3',5'-cyclic phosphodiesterase B [Source:UniProtKB/TrEMBL;Acc:K1PWR8]	1.14e-27	-2	CapteP188739	1e-18	-2				LotgiP169313	6e-28	-2
P_cont_pecten_107812	Hem_stim_vivo_l1_1_(paired)_contig_46268	Q8NDI1	EH domain-binding protein 1	4.49e-38	3	EKC40909	EH domain-binding protein 1 [Source:UniProtKB/TrEMBL;Acc:K1RB72]	1.86e-40	3	CapteP146845	1e-39	3	SPU_010423-tr	8e-40	3	LotgiP127247	2e-44	3	FBpp0113120	3e-37	3	ENSGACP00000001020	2e-37	3	EDO27416	4e-26	3	ENSP00000403783	8e-38	3	ENSDARP00000083638	4e-38	3
P_cont_pecten_10782	Contig19701					EKC26848	Zinc finger protein 64 [Source:UniProtKB/TrEMBL;Acc:K1PYX7]	1.84e-100	1	CapteP227359	2e-23	1																ENSP00000380315	4e-06	1	ENSDARP00000107857	2e-07	1
[truncated: 58,274 more rows]
