# Supplementary material for: Transcriptomic features of Pecten maximus oocyte quality and maturation
Source: PLoS One. 2017 Mar 2;12(3):e0172805. doi: 10.1371/journal.pone.0172805 (PMC5333834; doi:10.1371/journal.pone.0172805)
Supplement: S2 Table — (XLSX) [file pone.0172805.s004.xlsx]

## Sheet: Foglio1
	Log2 Fluorescence								PMT template matching		Blastx similarity searches
Probe	REL1 (0.43%)	REL2 (0.8%)	REL3 (0.88%)	REL4 (4.53%)	REL5 (4.69%)	REL6 (9.25%)	REL7 (11.2%)	REL8 (17.41%)	R correlation	p-value	C.gigas ENA/GenBank protein ID	C. gigas Description	UniProtKB accession	UniProt Protein name
P_cont_pecten_54194	4.0672	4.18542	4.26986	4.32912	4.47494	4.84253	5.10546	5.34027	0.97979	2.03259e-05
N_cont_pecten_118978	5.49078	5.15883	5.63186	5.59105	5.91307	6.73336	6.61767	7.3812	0.963461	0.000118639	EKC29441	Lactoylglutathione lyase [Source:UniProtKB/TrEMBL;Acc:K1R647]	Q9CPU0	Lactoylglutathione lyase (EC 4.4.1.5) (Aldoketomutase) (Glyoxalase I) (Glx I) (Ketone-aldehyde mutase) (Methylglyoxalase) (S-D-lactoylglutathione methylglyoxal lyase)
P_cont_pecten_22915	7.26414	7.28348	7.37542	7.46058	7.35599	7.4728	7.65568	7.80457	0.956816	0.000194866	EKC20239	Baculoviral IAP repeat-containing protein 6 [Source:UniProtKB/TrEMBL;Acc:K1PMZ3]	O88738	Baculoviral IAP repeat-containing protein 6 (EC 2.3.2.27) (BIR repeat-containing ubiquitin-conjugating enzyme) (BRUCE) (RING-type E3 ubiquitin transferase BIRC6) (Ubiquitin-conjugating BIR domain enzyme apollon) (APOLLON)
N_cont_pecten_6303	4.72445	4.5367	4.59273	4.72023	4.95777	5.12091	5.04549	5.53627	0.953384	0.000244479	EKC30144	Acetyl-coenzyme A synthetase [Source:UniProtKB/TrEMBL;Acc:K1QGC9]	Q9QXG4	Acetyl-coenzyme A synthetase, cytoplasmic (EC 6.2.1.1) (Acetate--CoA ligase) (Acetyl-CoA synthetase) (ACS) (AceCS) (Acyl-CoA synthetase short-chain family member 2) (Acyl-activating enzyme)
N_cont_pecten_147124	8.47597	8.38321	8.4024	8.58953	8.44486	8.64219	8.67676	8.83959	0.950049	0.000300029
P_cont_pecten_7926	5.72846	6.02132	6.11094	6.03237	6.08256	6.37479	6.58951	6.89785	0.949844	0.000303692
N_cont_pecten_215520	4.60466	4.57838	5.19971	5.04762	5.7623	6.26096	6.64787	7.00115	0.94463	0.000406971	EKC27663	Heparanase [Source:UniProtKB/TrEMBL;Acc:K1Q170]	Q9MYY0	Heparanase (EC 3.2.1.166) [Cleaved into: Heparanase 8 kDa subunit; Heparanase 50 kDa subunit]
P_cont_pecten_76606	6.07223	6.22533	6.30241	6.53192	6.75709	6.63731	6.94604	7.93121	0.944526	0.000409227
P_cont_pecten_116800	6.72212	6.80157	6.85773	6.95897	6.89771	6.92362	7.17783	7.43975	0.943982	0.000421196			Q9VI75	Phosphatidylinositol-binding clathrin assembly protein LAP (Like-AP180)
N_cont_pecten_215002	4.97654	5.10614	5.06945	5.09574	5.41975	5.42202	5.49359	6.15078	0.943654	0.000428542	EKC25386	Transposable element Tcb2 transposase [Source:UniProtKB/TrEMBL;Acc:K1QUY7]	Q04202	Transposable element Tcb2 transposase
N_cont_pecten_71934	5.69408	5.66778	6.21831	6.15942	6.78314	7.15256	7.62606	7.85783	0.943164	0.000439657	EKC27663	Heparanase [Source:UniProtKB/TrEMBL;Acc:K1Q170]	Q9Y251	Heparanase (EC 3.2.1.166) (Endo-glucoronidase) (Heparanase-1) (Hpa1) [Cleaved into: Heparanase 8 kDa subunit; Heparanase 50 kDa subunit]
N_cont_pecten_39773	8.93484	8.81163	9.10146	9.33724	9.38963	9.83544	10.601	10.4909	0.941088	0.000488824
N_cont_pecten_93939	3.00796	3.62611	3.60875	3.95434	3.44224	4.56438	4.37536	5.75266	0.940834	0.000495092	EKC19287	Solute carrier family 15 member 4 [Source:UniProtKB/TrEMBL;Acc:K1P6N5]	Q9M390	Protein NRT1/ PTR FAMILY 8.1 (AtNPF8.1) (Peptide transporter PTR1)
P_cont_pecten_186962	5.55708	5.35649	5.36293	5.44749	5.58234	5.66644	5.98707	6.19857	0.937615	0.000578948	EKC35849	Dual specificity testis-specific protein kinase 2 [Source:UniProtKB/TrEMBL;Acc:K1QXF0]	Q924U5	Dual specificity testis-specific protein kinase 2 (EC 2.7.12.1) (Testicular protein kinase 2)
P_cont_pecten_15956	8.47385	8.20536	7.72282	9.15663	8.60699	10.1838	9.72399	10.7536	0.936583	0.000607675
P_cont_pecten_9204	3.41948	3.34061	3.21014	3.66023	3.5083	3.72133	4.31535	4.34943	0.933896	0.000686819	EKC39840	na	Q6A070	Crescerin-1 (Protein FAM179B)
N_cont_pecten_764	6.13047	6.02222	6.42258	6.49096	6.43649	6.61518	6.63855	7.19857	0.932368	0.000734681	EKC20660	Heparan-sulfate 6-O-sulfotransferase 2 [Source:UniProtKB/TrEMBL;Acc:K1PWG6]	O60243	Heparan-sulfate 6-O-sulfotransferase 1 (HS6ST-1) (EC 2.8.2.-)
P_cont_pecten_203999	3.55	3.28991	3.63198	3.60497	3.49792	3.93738	3.94512	4.65811	0.930976	0.000780162	EKC25510	Importin-4 [Source:UniProtKB/TrEMBL;Acc:K1Q9J5]	Q8VI75	Importin-4 (Imp4) (Importin-4a) (Imp4a) (Ran-binding protein 4) (RanBP4)
P_cont_pecten_6985	12.9826	13.0631	13.0861	13.2553	13.2718	13.2461	13.3516	13.4855	0.930068	0.000810774	EKC26252	E3 ubiquitin-protein ligase MIB2 [Source:UniProtKB/TrEMBL;Acc:K1PPV3]	Q5ZIJ9	E3 ubiquitin-protein ligase MIB2 (EC 6.3.2.-) (Mind bomb homolog 2)
N_cont_pecten_22018	8.68623	8.7746	8.87751	8.71661	8.76923	10.1893	10.6222	10.8511	0.92959	0.000827227
P_cont_pecten_17114	4.62567	4.7254	4.65376	4.73524	4.73541	4.79196	4.8036	5.09579	0.929561	0.000828238	EKC42305	Phosphatidylinositol-binding clathrin assembly protein [Source:UniProtKB/TrEMBL;Acc:K1RL15]	Q13492	Phosphatidylinositol-binding clathrin assembly protein (Clathrin assembly lymphoid myeloid leukemia protein)
P_cont_pecten_73846	4.12961	4.25537	3.99873	4.28628	3.89339	4.74645	5.18086	5.64718	0.929306	0.000837074	EKC26254	E3 ubiquitin-protein ligase RNF34 [Source:UniProtKB/TrEMBL;Acc:K1Q4G1]	Q6AYH3	E3 ubiquitin-protein ligase RNF34 (EC 6.3.2.-) (RING finger protein 34) (RING finger protein MOMO)
P_cont_pecten_128813	8.52693	8.77556	8.55244	9.03941	8.83724	9.18923	9.36826	9.41837	0.928518	0.000864862	EKC24117	Androgen-induced protein 1 [Source:UniProtKB/TrEMBL;Acc:K1PJH1]	Q9NVV5	Androgen-induced gene 1 protein (AIG-1)
N_cont_pecten_101422	5.19088	5.45719	5.05063	5.41031	5.33882	5.75521	5.73479	6.03363	0.926507	0.000938502			Q96FB5	Protein RRNAD1 (Ribosomal RNA adenine dimethylase domain-containing protein 1)
N_cont_pecten_18012	5.47742	5.41827	5.10303	5.73082	5.70702	6.48997	5.93741	7.69389	0.925649	0.000971079
P_cont_pecten_57886	6.67907	6.46894	6.53282	6.82062	6.44534	7.00368	7.13716	7.44599	0.924424	0.00101894	EKC36361	Ras-related protein Rab-30 [Source:UniProtKB/TrEMBL;Acc:K1RPM0]	Q923S9	Ras-related protein Rab-30
N_cont_pecten_79818	7.21274	7.49981	7.43424	7.69441	7.60639	7.66341	7.95809	8.08975	0.923903	0.00103974	EKC30412	Mitogen-activated protein kinase kinase kinase 9 [Source:UniProtKB/TrEMBL;Acc:K1Q1X5]	Q3U1V8	Mitogen-activated protein kinase kinase kinase 9 (EC 2.7.11.25)
N_cont_pecten_93631	7.17605	7.31251	7.24609	8.49459	8.14887	8.43272	8.31116	9.54483	0.922667	0.00109018
N_cont_pecten_206922	4.17498	4.4103	4.24853	4.6234	4.21816	4.64838	4.79235	5.13567	0.9211	0.00115642	EKC31993	Anoctamin [Source:UniProtKB/TrEMBL;Acc:K1QDE4]	Q6IFT6	Anoctamin-7 (New gene expressed in prostate homolog) (Transmembrane protein 16G)
P_cont_pecten_20666	4.50785	3.88427	4.64665	4.92401	4.51167	5.14586	6.04572	6.26574	0.920161	0.00119732
P_cont_pecten_188819	6.38575	6.67928	6.57995	6.74254	6.66462	6.77672	6.83962	7.23219	0.919316	0.00123493
P_cont_pecten_34002	7.12172	7.34314	7.79752	7.51519	7.79106	8.2939	8.01702	9.11151	0.918197	0.0012859	EKC29441	Lactoylglutathione lyase [Source:UniProtKB/TrEMBL;Acc:K1R647]	Q9CPU0	Lactoylglutathione lyase (EC 4.4.1.5) (Aldoketomutase) (Glyoxalase I) (Glx I) (Ketone-aldehyde mutase) (Methylglyoxalase) (S-D-lactoylglutathione methylglyoxal lyase)
P_cont_pecten_747	8.81603	8.9409	8.69312	9.2599	9.18073	9.31242	9.28356	10.5526	0.914635	0.00145733	EKC43210	Rho GTPase-activating protein 17 [Source:UniProtKB/TrEMBL;Acc:K1RNK8]	Q5SSM3	Rho GTPase-activating protein 44 (Rho-type GTPase-activating protein RICH2) (RhoGAP interacting with CIP4 homologs protein 2) (RICH-2)
N_cont_pecten_70680	6.48316	6.6393	6.4592	6.99567	6.93017	7.22395	7.01494	7.4196	0.91322	0.00152933
N_cont_pecten_40768	3.14265	3.64702	3.40941	3.6489	3.83919	3.94481	4.13931	4.30539	0.912779	0.00155223	EKC40064	Insulin receptor substrate 1 [Source:UniProtKB/TrEMBL;Acc:K1R8Z1]	Q9DF49	Insulin receptor substrate 2-A (IRS-2-A) (Insulin receptor substrate-undetermined designation) (Insulin receptor substrate-unique) (xIRS-u)
N_cont_pecten_44504	11.0294	11.022	10.9749	11.0017	11.178	11.2917	11.2618	11.353	0.91258	0.00156264
N_cont_pecten_2998	3.02596	2.97325	3.14879	3.374	4.15335	3.90657	4.74946	4.80977	0.912339	0.00157529
N_cont_pecten_45830	2.85342	3.00648	3.51911	3.78984	3.59574	3.61134	4.00004	5.08436	0.912039	0.00159114			Q9HCI7	E3 ubiquitin-protein ligase MSL2 (EC 6.3.2.-) (Male-specific lethal 2-like 1) (MSL2-like 1) (Male-specific lethal-2 homolog) (MSL-2) (Male-specific lethal-2 homolog 1) (RING finger protein 184)
P_cont_pecten_191720	5.26887	5.73201	5.88794	5.58546	5.91551	6.31047	6.31319	6.82479	0.911378	0.00162648	EKC36129	Ig-like and fibronectin type-III domain-containing protein C25G4.10 [Source:UniProtKB/TrEMBL;Acc:K1QYB3]	O18016	Ig-like and fibronectin type-III domain-containing protein 1
N_cont_pecten_3132	7.22486	7.57237	7.4801	7.70304	7.7723	7.91304	7.83218	8.17654	0.91103	0.00164523	EKC25906	Zinc finger Y-chromosomal protein 1 [Source:UniProtKB/TrEMBL;Acc:K1QWG4]	A2ANX9	Zinc finger protein 711
P_cont_pecten_58180	7.38398	7.55645	7.39668	7.98829	7.79936	8.14122	7.96594	8.35521	0.910807	0.00165736
N_cont_pecten_89858	3.51202	2.61564	3.2444	3.41102	3.58766	3.99301	3.90242	5.47387	0.909319	0.00173968
P_cont_pecten_6608	4.57127	4.1142	4.00744	4.5673	4.80723	4.76593	4.92844	5.64771	0.90913	0.00175035	EKC25889	Parkinson disease 7 domain-containing protein 1 [Source:UniProtKB/TrEMBL;Acc:K1Q3A8]	Q29RZ1	Parkinson disease 7 domain-containing protein 1
N_cont_pecten_197043	7.05801	7.04126	7.31677	7.64007	7.05529	7.77095	8.06617	8.22143	0.908588	0.00178111	EKC35796	Kinesin-like protein KIF14 [Source:UniProtKB/TrEMBL;Acc:K1RN18]	L0N7N1	Kinesin-like protein KIF14
N_cont_pecten_84382	6.35905	6.12928	6.08451	6.31901	6.34086	6.60049	7.70444	7.76374	0.908525	0.00178472	EKC33589	Calcium-binding mitochondrial carrier protein SCaMC-2 [Source:UniProtKB/TrEMBL;Acc:K1QR48]	Q5XH95	Calcium-binding mitochondrial carrier protein SCaMC-2 (Small calcium-binding mitochondrial carrier protein 2) (Solute carrier family 25 member 25)
N_cont_pecten_68387	6.63404	6.54664	6.66829	6.84854	6.78159	6.78779	6.90275	7.01694	0.906847	0.0018823
P_cont_pecten_9846	6.35657	6.27608	6.43925	6.39769	6.2973	6.90827	6.81817	7.01566	0.906214	0.00191995	EKC42918	Uroporphyrinogen-III synthase [Source:UniProtKB/TrEMBL;Acc:K1RB08]	P06174	Uroporphyrinogen-III synthase (UROIIIS) (UROS) (EC 4.2.1.75) (Hydroxymethylbilane hydrolyase [cyclizing]) (Uroporphyrinogen-III cosynthase)
P_cont_pecten_103843	8.31157	8.25816	8.05772	8.68463	8.47249	8.65288	8.89383	8.96906	0.903402	0.00209335
P_cont_pecten_145294	1.88623	2.33777	2.59198	1.84346	3.94212	4.88245	4.21835	6.04854	0.902737	0.00213573
N_cont_pecten_82563	7.07857	6.28508	5.60752	6.7569	7.22665	7.2642	7.93575	9.25512	0.902712	0.00213739
P_cont_pecten_154818	3.93403	4.03141	3.85629	3.989	4.14025	4.3671	4.35538	4.39526	0.902021	0.00218205
N_cont_pecten_31326	1.71525	1.19418	1.71411	2.89225	1.64415	3.6845	3.90703	4.06579	0.902003	0.00218325	EKC26332	na
P_cont_pecten_137654	8.12874	8.08267	8.06394	8.65558	8.8394	8.62905	8.76327	9.32704	0.901678	0.00220448
N_cont_pecten_37582	5.90003	6.26962	6.65773	6.62494	6.4585	7.08271	6.86081	7.58269	0.899693	0.00233709	EKC26421	Tyrosine kinase receptor Cad96Ca [Source:UniProtKB/TrEMBL;Acc:K1QXZ5]
P_cont_pecten_116686	3.54981	3.85131	3.64435	3.87191	3.58836	4.00974	4.0372	4.37826	0.896918	0.00253104
N_cont_pecten_71322	1.28595	1.54433	1.23809	1.9197	2.4044	2.85077	1.96822	4.13972	0.895878	0.0026063
N_cont_pecten_91771	6.54952	6.7553	6.5461	7.20982	7.18653	7.49816	7.32421	7.62762	0.895812	0.00261107
N_cont_pecten_7872	8.09251	8.64286	8.22309	8.5849	8.38742	8.76296	8.77533	9.92945	0.894841	0.00268277	EKC42865	Centromere protein J [Source:UniProtKB/TrEMBL;Acc:K1RMM6]
P_cont_pecten_81406	7.54654	7.7435	7.67689	8.09363	7.7959	8.03851	8.03201	9.25688	0.894331	0.00272092	EKC43210	Rho GTPase-activating protein 17 [Source:UniProtKB/TrEMBL;Acc:K1RNK8]	Q3UIA2	Rho GTPase-activating protein 17 (Neuron-associated developmentally-regulated protein) (Nadrin) (Rho-type GTPase-activating protein 17)
P_cont_pecten_40236	3.11373	3.13106	3.62614	3.47834	3.81753	4.26434	3.72016	5.20295	0.894144	0.002735	EKC26968	Protein AF-10 [Source:UniProtKB/TrEMBL;Acc:K1PZ99]	P34447	Uncharacterized protein F54F2.2, isoform a
P_cont_pecten_43549	4.88587	4.87422	5.31098	5.02917	5.54365	5.40583	5.58745	6.5586	0.893241	0.00280358	EKC31379	AP-3 complex subunit beta-2 [Source:UniProtKB/TrEMBL;Acc:K1QJN8]	Q9JME5	AP-3 complex subunit beta-2 (Adaptor protein complex AP-3 subunit beta-2) (Adaptor-related protein complex 3 subunit beta-2) (Beta-3B-adaptin) (Clathrin assembly protein complex 3 beta-2 large chain)
P_cont_pecten_11426	7.73011	7.60515	7.88658	7.71659	7.79318	8.40242	8.01833	8.96604	0.892246	0.0028805	EKC37977	DNA excision repair protein ERCC-6-like protein [Source:UniProtKB/TrEMBL;Acc:K1QMC1]	A2BGR3	DNA excision repair protein ERCC-6-like (EC 3.6.4.12) (ATP-dependent helicase ERCC6-like)
P_cont_pecten_39814	3.74515	4.0644	4.02714	3.49859	3.9548	4.41695	4.81809	5.85205	0.891771	0.00291765	EKC31928	Lateral signaling target protein 2-like protein [Source:UniProtKB/TrEMBL;Acc:K1QD78]	Q0P4S0	Lateral signaling target protein 2 homolog (Zinc finger FYVE domain-containing protein 28)
P_cont_pecten_39754	8.31966	8.15922	8.21037	8.34657	8.64898	8.66527	8.67557	8.81551	0.889959	0.00306236	EKC38312	Leucine-rich repeat and calponin-like protein domain-containing protein 3 [Source:UniProtKB/TrEMBL;Acc:K1QN80]	P62046	Leucine-rich repeat and calponin homology domain-containing protein 1 (Calponin homology domain-containing protein 1)
P_cont_pecten_14346	12.9968	13.0264	13.0876	13.0222	13.1513	13.1521	13.2388	13.2611	0.889346	0.0031123	EKC36193	Disks large-like protein 1 [Source:UniProtKB/TrEMBL;Acc:K1QR13]	Q15700	Disks large homolog 2 (Channel-associated protein of synapse-110) (Chapsyn-110) (Postsynaptic density protein PSD-93)
N_cont_pecten_106797	3.37383	3.80232	3.02143	3.89449	3.92986	4.70898	4.5485	4.78611	0.888604	0.00317355	EKC27403	Titin [Source:UniProtKB/TrEMBL;Acc:K1Q0F6]	Q8WZ42	Titin (EC 2.7.11.1) (Connectin) (Rhabdomyosarcoma antigen MU-RMS-40.14)
P_cont_pecten_107764	6.14611	5.79295	5.97824	6.11453	6.38578	6.73307	6.31372	7.09831	0.888055	0.0032193	EKC23684	Putative thiopurine S-methyltransferase [Source:UniProtKB/TrEMBL;Acc:K1PX88]	Q504A5	Probable thiopurine S-methyltransferase (Thiopurine methyltransferase) (EC 2.1.1.67)
N_cont_pecten_70778	9.59748	9.86282	10.1679	10.1975	10.0933	10.2653	10.5285	10.6987	0.887775	0.00324276
P_cont_pecten_201482	3.62227	3.41754	3.04144	3.43464	3.77555	3.86813	4.72585	4.69255	0.887333	0.00328011	EKC26254	E3 ubiquitin-protein ligase RNF34 [Source:UniProtKB/TrEMBL;Acc:K1Q4G1]	Q5NVC7	E3 ubiquitin-protein ligase RNF34 (EC 6.3.2.-) (RING finger protein 34)
N_cont_pecten_199573	4.72874	4.89148	4.83737	5.15056	4.76509	5.14033	5.208	5.40465	0.886882	0.00331852
P_cont_pecten_177567	3.74307	3.13878	3.71229	4.23022	3.80831	4.30894	4.2548	4.86687	0.886805	0.00332505
P_cont_pecten_38169	4.04653	4.02572	4.56143	4.43639	4.15526	4.60011	4.69828	5.67233	0.886324	0.00336642
P_cont_pecten_147010	10.3062	9.02546	10.0352	10.2921	10.1851	10.8985	10.8835	11.8486	0.886315	0.00336719
N_cont_pecten_112039	3.93341	3.8587	4.17366	4.23925	4.36512	4.69737	4.42565	4.76023	0.886109	0.003385	EKC36120	RIC1-like protein [Source:UniProtKB/TrEMBL;Acc:K1R4M3]	Q69ZJ7	RAB6A-GEF complex partner protein 1 (Protein RIC1 homolog)
P_cont_pecten_28123	2.71345	3.62073	2.77152	3.16055	3.61819	4.48431	4.70545	4.73451	0.885142	0.00346932	EKC21150	Lysophospholipase-like protein 1 [Source:UniProtKB/TrEMBL;Acc:K1PXL1]	Q5R8C2	Lysophospholipase-like protein 1 (EC 3.1.2.-)
P_cont_pecten_60005	1.98817	1.40146	2.1646	2.54002	3.6703	2.6158	4.4337	5.06075	0.885069	0.00347574	EKC41121	SAM domain and HD domain-containing protein 1 [Source:UniProtKB/TrEMBL;Acc:K1S1J4]	Q9Y3Z3	Deoxynucleoside triphosphate triphosphohydrolase SAMHD1 (dNTPase) (EC 3.1.5.-) (Dendritic cell-derived IFNG-induced protein) (DCIP) (Monocyte protein 5) (MOP-5) (SAM domain and HD domain-containing protein 1)
N_cont_pecten_133404	7.65035	8.07267	8.02705	9.17297	8.60747	8.69336	8.80432	10.3325	0.884877	0.00349266
P_cont_pecten_34092	4.65164	5.25378	4.96997	5.5492	5.46338	5.37122	6.0367	6.20053	0.884792	0.00350015	EKC38899	Spermine oxidase [Source:UniProtKB/TrEMBL;Acc:K1R5S6]	Q99K82	Spermine oxidase (EC 1.5.3.16) (Polyamine oxidase 1) (PAO-1) (PAOh1)
N_cont_pecten_209946	6.31554	6.45385	5.95834	6.78376	6.6667	6.84274	6.87103	7.23365	0.884505	0.00352557	EKC21514	Pleckstrin-like protein domain-containing family A member 8 [Source:UniProtKB/TrEMBL;Acc:K1PRP9]	A2A8Z1	Oxysterol-binding protein-related protein 9 (ORP-9) (OSBP-related protein 9)
P_cont_pecten_21389	9.5199	9.36564	9.85014	9.71938	9.79627	9.79509	10.0284	10.4248	0.88372	0.00359577
P_cont_pecten_83645	5.9561	6.04121	6.1491	6.02414	5.98777	6.2935	6.22417	6.76992	0.883617	0.00360504
N_cont_pecten_2454	2.63467	3.50679	2.42727	3.25674	4.2483	4.18023	4.86814	5.0642	0.881599	0.00378986			Q9JM93	ADP-ribosylation factor-like protein 6-interacting protein 4 (ARL-6-interacting protein 4) (Aip-4) (Splicing factor SRrp37)
P_cont_pecten_3349	9.9219	10.1741	10.0995	10.115	9.92428	10.3023	10.459	10.6285	0.879449	0.00399338	EKC41808	Cohesin loading complex subunit SCC4-like protein [Source:UniProtKB/TrEMBL;Acc:K1R7Q3]	B1H1Z8	MAU2 chromatid cohesion factor homolog (MAU-2) (Cohesin loading complex subunit SCC4 homolog)
P_cont_pecten_177238	3.19749	3.44369	3.15443	3.11628	3.67264	3.67135	3.79837	4.12542	0.878429	0.00409225
N_cont_pecten_65495	4.04149	4.28842	4.3244	4.43739	4.05395	4.61905	4.54835	5.03188	0.878006	0.00413378	EKC28656	Myb proto-oncogene protein [Source:UniProtKB/TrEMBL;Acc:K1R460]	P52551	Myb-related protein B (B-Myb) (Myb-like protein 2) (Myb-related protein 1) (XMYB1)
P_cont_pecten_20393	2.28618	1.93733	2.33147	1.90817	3.71041	3.20336	4.13482	4.76198	0.877964	0.00413792
N_cont_pecten_38859	5.81028	6.02099	5.34061	5.52344	6.05285	6.33327	6.27552	7.62729	0.876064	0.00432775	EKC31928	Lateral signaling target protein 2-like protein [Source:UniProtKB/TrEMBL;Acc:K1QD78]	Q6ZPK7	Lateral signaling target protein 2 homolog (Zinc finger FYVE domain-containing protein 28)
N_cont_pecten_140922	5.70024	6.43375	6.06199	5.79217	6.95468	6.84485	6.88077	8.89262	0.875796	0.00435501
N_cont_pecten_83787	6.88297	6.77186	6.60615	6.79702	6.99678	6.88019	7.30861	7.42675	0.875498	0.00438543	EKC23173	FERM domain-containing protein 1 [Source:UniProtKB/TrEMBL;Acc:K1PNE2]	Q07436	Protein expanded
P_cont_pecten_38870	7.65697	7.98872	7.75592	8.04874	8.28293	7.96942	8.46065	8.75807	0.875463	0.00438898	EKC22169	1-phosphatidylinositol-4,5-bisphosphate phosphodiesterase beta-4 [Source:UniProtKB/TrEMBL;Acc:K1PTG0]	P10894	1-phosphatidylinositol 4,5-bisphosphate phosphodiesterase beta-1 (EC 3.1.4.11) (PLC-154) (Phosphoinositide phospholipase C-beta-1) (Phospholipase C-beta-1) (PLC-beta-1)
N_cont_pecten_85634	5.85135	5.5218	5.72191	5.91477	6.29222	6.40181	7.40327	7.00818	0.875016	0.00443489	EKC33589	Calcium-binding mitochondrial carrier protein SCaMC-2 [Source:UniProtKB/TrEMBL;Acc:K1QR48]	Q6KCM7	Calcium-binding mitochondrial carrier protein SCaMC-2 (Mitochondrial ATP-Mg/Pi carrier protein 3) (Mitochondrial Ca(2+)-dependent solute carrier protein 3) (Small calcium-binding mitochondrial carrier protein 2) (Solute carrier family 25 member 25)
P_cont_pecten_4685	9.98348	10.0363	10.1822	10.2946	10.1601	10.2901	10.4436	10.4356	0.875004	0.00443611
N_cont_pecten_23502	3.58526	3.39599	3.41284	4.33603	3.95385	4.18526	4.57899	4.57606	0.873617	0.00458044	EKC39194	Complement C1q-like protein 4 [Source:UniProtKB/TrEMBL;Acc:K1R6L9]
P_cont_pecten_192627	6.23048	5.70544	5.75444	6.2236	6.02503	6.25304	7.32569	7.28964	0.873103	0.00463461	EKC33589	Calcium-binding mitochondrial carrier protein SCaMC-2 [Source:UniProtKB/TrEMBL;Acc:K1QR48]	Q5XH95	Calcium-binding mitochondrial carrier protein SCaMC-2 (Small calcium-binding mitochondrial carrier protein 2) (Solute carrier family 25 member 25)
P_cont_pecten_8821	4.8426	5.06583	5.69157	5.65766	5.25989	5.57086	6.0323	8.05959	0.87298	0.00464774
P_cont_pecten_47	5.56934	5.28748	5.70348	5.77636	6.41987	6.44795	6.08049	7.03987	0.872908	0.00465537
P_cont_pecten_6218	10.3542	10.1845	10.3493	11.0532	10.4248	10.8024	11.0674	11.3085	0.872476	0.00470137	EKC36819	Neurabin-1 [Source:UniProtKB/TrEMBL;Acc:K1R040]	Q9ULJ8	Neurabin-1 (Neurabin-I) (Neural tissue-specific F-actin-binding protein I) (Protein phosphatase 1 regulatory subunit 9A)
P_cont_pecten_43448	5.25855	5.20895	5.28495	5.58209	5.18754	5.60112	5.89311	5.84542	0.872405	0.00470898	EKC41725	na	Q7Z3B3	KAT8 regulatory NSL complex subunit 1 (MLL1/MLL complex subunit KANSL1) (MSL1 homolog 1) (hMSL1v1) (NSL complex protein NSL1) (Non-specific lethal 1 homolog)
P_cont_pecten_13291	6.66403	6.31874	6.85186	6.67243	6.66051	7.0176	6.94973	8.13971	0.872118	0.00473975	EKC42865	Centromere protein J [Source:UniProtKB/TrEMBL;Acc:K1RMM6]	Q9HC77	Centromere protein J (CENP-J) (Centrosomal P4.1-associated protein) (LAG-3-associated protein) (LYST-interacting protein 1)
P_cont_pecten_5777	5.83273	6.58506	6.12295	6.18103	6.32515	6.6268	6.99774	7.21215	0.87136	0.00482167	EKC28829	Protein disulfide-isomerase A4 [Source:UniProtKB/TrEMBL;Acc:K1QCC9]	P13667	Protein disulfide-isomerase A4 (EC 5.3.4.1) (Endoplasmic reticulum resident protein 70) (ER protein 70) (ERp70) (Endoplasmic reticulum resident protein 72) (ER protein 72) (ERp-72) (ERp72)
N_cont_pecten_44469	5.05041	4.63093	5.26258	5.77153	5.46374	5.94886	6.02954	6.16312	0.867925	0.00520424	EKC42534	Putative helicase with zinc finger domain [Source:UniProtKB/TrEMBL;Acc:K1RFQ6]	P42694	Probable helicase with zinc finger domain (EC 3.6.4.-) (Down-regulated in human cancers protein)
N_cont_pecten_9875	3.83997	3.97241	4.35874	3.93759	4.47438	4.41493	4.55974	5.16158	0.86708	0.00530128	EKC34327	Fidgetin-like protein 1 [Source:UniProtKB/TrEMBL;Acc:K1QBW1]	A4IHT0	Fidgetin-like protein 1 (EC 3.6.4.-)
N_cont_pecten_110870	5.39358	5.56758	5.73105	5.45973	5.55895	5.7735	5.85445	6.16665	0.86701	0.00530935	EKC31460	TBC1 domain family member 4 [Source:UniProtKB/TrEMBL;Acc:K1QRE7]	O60343	TBC1 domain family member 4 (Akt substrate of 160 kDa) (AS160)
P_cont_pecten_28129	6.03293	6.66616	5.94386	6.04101	7.16988	6.97438	7.25984	8.02623	0.866683	0.00534728	EKC32561	na	Q99MB3	TM2 domain-containing protein 1 (Beta-amyloid-binding protein) (mBBP)
N_cont_pecten_14266	13.1919	13.5104	13.5963	13.4741	13.5279	13.6048	13.8993	14.0247	0.866111	0.00541392	EKC27690	Spectrin beta chain [Source:UniProtKB/TrEMBL;Acc:K1QFR9]	Q01082	Spectrin beta chain, non-erythrocytic 1 (Beta-II spectrin) (Fodrin beta chain) (Spectrin, non-erythroid beta chain 1)
N_cont_pecten_89780	3.35441	3.68272	3.0068	3.76725	4.12127	4.07858	4.08487	4.59199	0.865502	0.00548554
P_cont_pecten_14260	4.30424	4.61542	4.40575	4.78734	4.88335	4.67614	5.03024	5.19687	0.865497	0.00548616			P18583	Protein SON (Bax antagonist selected in saccharomyces 1) (BASS1) (Negative regulatory element-binding protein) (NRE-binding protein) (Protein DBP-5) (SON3)
P_cont_pecten_10278	5.03614	5.36344	4.94646	5.8774	5.78889	5.61359	6.01445	6.33401	0.864977	0.00554768	EKC18134	na	Q66GS9	Centrosomal protein of 135 kDa (Cep135) (Centrosomal protein 4)
P_cont_pecten_4790	9.27326	9.35287	9.35069	9.6449	9.67424	9.39926	9.8354	10.105	0.864734	0.0055767
N_cont_pecten_7822	5.49176	5.65246	5.50704	5.8884	5.44164	6.09003	5.89758	6.26497	0.864336	0.00562421	EKC28656	Myb proto-oncogene protein [Source:UniProtKB/TrEMBL;Acc:K1R460]	P51960	Myb-related protein A (A-Myb) (Myb-like protein 1)
P_cont_pecten_196161	3.77256	4.10774	4.28232	4.76484	4.24598	4.68567	4.86891	5.04379	0.864287	0.00563015	EKC37094	FRAS1-related extracellular matrix protein 2 [Source:UniProtKB/TrEMBL;Acc:K1R101]	Q6NVD0	FRAS1-related extracellular matrix protein 2 (ECM3 homolog) (NV domain-containing protein 1)
P_cont_pecten_36280	5.72542	5.73659	5.94195	5.94356	5.77212	6.4313	6.08228	6.49564	0.863411	0.00573585	EKC38167	Anaphase-promoting complex subunit 1 [Source:UniProtKB/TrEMBL;Acc:K1QMX1]	Q9H1A4	Anaphase-promoting complex subunit 1 (APC1) (Cyclosome subunit 1) (Mitotic checkpoint regulator) (Testis-specific gene 24 protein)
N_cont_pecten_120420	8.1733	8.27168	8.4849	8.79938	8.49746	8.72892	8.82261	8.96403	0.863185	0.00576341
P_cont_pecten_120422	5.67271	5.63032	5.52145	6.01201	6.8152	6.40143	6.19247	8.06873	0.862476	0.00585024
N_cont_pecten_39305	7.88157	7.68025	8.1268	7.94703	7.97351	8.13491	8.23379	8.48578	0.862254	0.00587754
N_cont_pecten_149184	9.27942	10.2321	9.66788	10.2531	10.2989	10.4917	10.6754	10.9807	0.862071	0.00590018
P_cont_pecten_11966	8.41594	8.77997	8.50532	8.72245	8.43597	8.81943	9.28537	9.33046	0.86189	0.00592255	EKC40245	Fibronectin type-III domain-containing protein 3a [Source:UniProtKB/TrEMBL;Acc:K1RFS6]	Q6NWW9	Fibronectin type III domain-containing protein 3B (Factor for adipocyte differentiation 104) (HCV NS5A-binding protein 37)
P_cont_pecten_43665	5.61276	5.98065	5.96284	6.08803	6.0144	6.11017	6.49041	6.45071	0.861853	0.0059272	EKC39389	Splicing factor 4 [Source:UniProtKB/TrEMBL;Acc:K1R748]	Q8IWZ8	SURP and G-patch domain-containing protein 1 (RNA-binding protein RBP) (Splicing factor 4)
N_cont_pecten_81451	4.58644	3.75744	4.50647	4.29107	4.41622	5.03203	4.97874	5.55013	0.860783	0.00606086	EKC26335	Pleckstrin-like protein domain-containing family H member 2 [Source:UniProtKB/TrEMBL;Acc:K1QBZ1]	Q8C115	Pleckstrin homology domain-containing family H member 2
N_cont_pecten_50400	9.53597	9.51882	9.51459	9.8277	9.55758	9.96384	9.89729	9.95042	0.86064	0.00607883
N_cont_pecten_181795	6.73479	6.54855	7.2354	7.00949	7.61729	7.41589	7.86727	8.0625	0.860612	0.00608241	EKC39571	Ubiquitin carboxyl-terminal hydrolase 34 [Source:UniProtKB/TrEMBL;Acc:K1RXB2]	Q6ZQ93	Ubiquitin carboxyl-terminal hydrolase 34 (EC 3.4.19.12) (Deubiquitinating enzyme 34) (Ubiquitin thioesterase 34) (Ubiquitin-specific-processing protease 34)
N_cont_pecten_85509	10.2992	10.3937	10.3455	10.3821	10.5165	10.3564	10.6312	10.7856	0.860342	0.00611645	EKC40650	Protein outspread [Source:UniProtKB/TrEMBL;Acc:K1RGV2]	Q99KW3	TRIO and F-actin-binding protein (Protein Tara) (Trio-associated repeat on actin)
N_cont_pecten_40405	4.13575	4.98812	4.14645	5.01326	5.13594	5.19658	5.2846	5.87683	0.860071	0.00615083	EKC29753	Putative E3 ubiquitin-protein ligase HERC2 [Source:UniProtKB/TrEMBL;Acc:K1Q740]	O95714	E3 ubiquitin-protein ligase HERC2 (EC 2.3.2.26) (HECT domain and RCC1-like domain-containing protein 2) (HECT-type E3 ubiquitin transferase HERC2)
P_cont_pecten_92617	2.81939	3.04626	2.95783	3.13214	3.0848	3.80996	3.58925	3.62448	0.859045	0.00628201
P_cont_pecten_121443	9.79905	9.45984	9.6579	9.87283	9.8752	9.93895	9.83632	10.4221	0.857757	0.0064493	EKC29223	Hook-like protein 3 [Source:UniProtKB/TrEMBL;Acc:K1Q5N4]	B6MFW3	Protein Hook homolog
P_cont_pecten_6222	4.39347	4.61409	4.76424	4.44254	4.85835	5.3001	5.20499	5.35458	0.857668	0.0064609	EKC35569	Beta-glucuronidase [Source:UniProtKB/TrEMBL;Acc:K1QWR6]	Q4FAT7	Beta-glucuronidase (EC 3.2.1.31)
N_cont_pecten_12073	6.40517	6.69754	7.07561	6.90741	6.53791	7.09484	7.21344	7.93342	0.8575	0.00648301	EKC39669	GMP synthase [glutamine-hydrolyzing] [Source:UniProtKB/TrEMBL;Acc:K1R7T0]	P49915	GMP synthase [glutamine-hydrolyzing] (EC 6.3.5.2) (GMP synthetase) (Glutamine amidotransferase)
N_cont_pecten_100125	3.15565	2.5951	2.21478	2.66919	3.88772	3.38211	5.15045	5.1326	0.856837	0.00657047	EKC25708	Aldo-keto reductase family 1 member B10 [Source:UniProtKB/TrEMBL;Acc:K1PVE5]	Q8VCX1	3-oxo-5-beta-steroid 4-dehydrogenase (EC 1.3.1.3) (Aldo-keto reductase family 1 member D1) (Delta(4)-3-ketosteroid 5-beta-reductase) (Delta(4)-3-oxosteroid 5-beta-reductase)
P_cont_pecten_29974	6.59661	6.82703	7.33432	7.47979	7.36648	7.17155	7.61783	8.50225	0.8568	0.00657535
P_cont_pecten_130330	8.5955	8.17344	7.97251	8.55847	8.83266	8.7518	8.81069	9.35702	0.856511	0.00661376
P_cont_pecten_7326	4.45017	4.60546	4.4248	5.08465	4.58962	4.78848	4.85861	5.65049	0.856182	0.00665762	EKC41128	Transmembrane and coiled-coil domain-containing protein 7 [Source:UniProtKB/TrEMBL;Acc:K1R5X3]	Q9C0B7	Transport and Golgi organization protein 6 homolog (Transmembrane and coiled-coil domain-containing protein 7)
N_cont_pecten_53071	7.68934	7.85096	7.69964	7.7634	7.75351	7.78965	8.11707	8.16585	0.856119	0.00666608	EKC33595	DNA cross-link repair 1A protein [Source:UniProtKB/TrEMBL;Acc:K1QXD7]	Q5QJC4	DNA cross-link repair 1A protein (SNM1 homolog A) (chSNM1A)
P_cont_pecten_107569	1.38657	1.90609	1.50062	3.26365	3.39229	3.34818	2.68908	4.85242	0.855709	0.006721
P_cont_pecten_80974	4.63723	5.02791	3.95976	5.01396	5.41457	4.95318	5.70232	6.55943	0.855367	0.00676712
P_cont_pecten_22843	7.10033	6.88949	6.61778	6.8211	7.10947	7.3276	7.7397	7.65872	0.854035	0.00694844
N_cont_pecten_69726	4.07381	4.31216	3.93532	4.55814	4.13269	4.72716	5.62598	5.23592	0.853483	0.00702458
P_cont_pecten_14331	3.11694	3.2318	3.67199	3.53328	3.08106	4.09573	3.65899	5.29038	0.852962	0.00709683
P_cont_pecten_38359	4.06428	4.30297	4.29141	4.87827	4.17895	4.59686	4.69861	5.35937	0.852816	0.00711711	EKC38691	Diacylglycerol kinase theta [Source:UniProtKB/TrEMBL;Acc:K1RVA4]	Q6P5E8	Diacylglycerol kinase theta (DAG kinase theta) (EC 2.7.1.107) (Diglyceride kinase theta) (DGK-theta)
P_cont_pecten_138081	8.3169	8.0708	8.44322	8.38928	8.09151	9.58215	8.92657	9.63893	0.852681	0.00713599	EKC24485	Eukaryotic translation initiation factor 2-alpha kinase 4 [Source:UniProtKB/TrEMBL;Acc:K1Q6J3]	Q4KML2	Cryptochrome DASH (Protein CRY-DASH) (zCRY-DASH)
N_cont_pecten_91110	2.48339	2.7303	3.33279	2.93627	3.09734	3.50275	3.75421	3.84524	0.852468	0.00716574
N_cont_pecten_182405	4.27612	4.49051	4.52119	4.6433	4.32368	4.85661	5.06405	4.98935	0.852261	0.00719481	EKC19634	Retinoblastoma-associated protein [Source:UniProtKB/TrEMBL;Acc:K1PLH3]	P33568	Retinoblastoma-associated protein (pRb) (Rb) (pp105)
N_cont_pecten_155149	8.15664	7.28232	7.97806	7.95571	7.91371	8.17734	8.47876	9.14549	0.851034	0.00736846
N_cont_pecten_167840	9.03031	9.51541	8.97965	9.49612	9.31046	9.98521	10.229	10.0416	0.850971	0.00737735
P_cont_pecten_27776	4.48193	4.37291	4.55417	4.27768	4.53196	4.72427	4.98249	5.00198	0.850796	0.00740235	EKC30753	WD repeat-containing protein 82 [Source:UniProtKB/TrEMBL;Acc:K1Q9V0]	Q91YQ1	Ras-related protein Rab-7L1 (Rab-7-like protein 1)
N_cont_pecten_145104	9.86511	10.0214	9.91284	10.2072	10.0418	10.4579	10.4234	10.3705	0.850676	0.00741962
P_cont_pecten_116723	3.97545	4.10154	4.31625	4.4584	4.3241	4.32395	4.40526	4.83076	0.850468	0.00744933	EKC40911	na	Q9R1Y5	Hypermethylated in cancer 1 protein (Hic-1)
P_cont_pecten_13005	7.33519	7.33482	7.53325	7.58414	7.44863	7.54022	7.62555	7.73882	0.850401	0.00745902
P_cont_pecten_37692	9.97997	10.0413	10.1379	10.3362	10.1451	10.5327	10.9779	10.6675	0.850227	0.00748399	EKC26177	BEN domain-containing protein 3 [Source:UniProtKB/TrEMBL;Acc:K1PPQ0]	Q6PAL0	BEN domain-containing protein 3
N_cont_pecten_80302	5.06326	5.67129	5.35311	6.24827	5.9148	5.98906	6.15421	6.63709	0.850078	0.00750555	EKC20223	na	P77735	Uncharacterized oxidoreductase YajO (EC 1.-.-.-)
P_cont_pecten_9088	4.80652	5.43714	5.06056	5.49231	5.6188	5.7267	5.46576	6.29367	0.849644	0.0075683	EKC33800	na
N_cont_pecten_109068	3.20954	3.27486	3.3428	3.35765	3.27047	4.04433	3.44746	4.28174	0.849642	0.00756854	EKC28478	Circadian locomoter output cycles protein kaput [Source:UniProtKB/TrEMBL;Acc:K1Q3K0]	O61735	Circadian locomoter output cycles protein kaput (dCLOCK) (dPAS1)
P_cont_pecten_44299	4.10312	4.29483	3.94293	4.53723	4.70879	5.07349	4.88672	4.97825	0.849628	0.00757053	EKC23692	Golgi-specific brefeldin A-resistance guanine nucleotide exchange factor 1 [Source:UniProtKB/TrEMBL;Acc:K1PI78]	Q9R1D7	Golgi-specific brefeldin A-resistance guanine nucleotide exchange factor 1 (BFA-resistant GEF 1)
N_cont_pecten_16003	5.34345	5.52334	5.32634	5.32264	5.29845	5.42693	5.80339	6.14553	0.849484	0.00759156	EKC29682	Calcium/calmodulin-dependent protein kinase type II delta chain [Source:UniProtKB/TrEMBL;Acc:K1PZN1]	Q00168	Calcium/calmodulin-dependent protein kinase type II alpha chain (CaM-kinase II alpha chain) (EC 2.7.11.17)
P_cont_pecten_48551	7.51844	7.61094	7.09444	7.409	7.85191	7.76475	8.16046	8.28261	0.848856	0.00768312	EKC26419	na	Q8VC90	Probable palmitoyltransferase ZDHHC12 (EC 2.3.1.225) (Zinc finger DHHC domain-containing protein 12) (DHHC-12)
P_cont_pecten_33983	5.18777	5.0001	5.00562	5.66794	4.97663	5.85582	6.02134	5.9779	0.848772	0.00769537
N_cont_pecten_17040	5.44403	5.31498	5.42758	5.44141	5.67029	5.49619	5.59018	6.16331	0.848015	0.00780694	EKC24433	Nicotinate phosphoribosyltransferase [Source:UniProtKB/TrEMBL;Acc:K1PRY2]	Q8RWM2	Nicotinate phosphoribosyltransferase 1 (NAPRTase) (EC 6.3.4.21)
N_cont_pecten_28879	8.14163	8.52978	8.78537	8.93491	9.0101	9.19886	9.61485	9.41633	0.847844	0.00783215	EKC39110	Bromodomain and WD repeat-containing protein 1 [Source:UniProtKB/TrEMBL;Acc:K1RCW7]	Q8WWQ0	PH-interacting protein (PHIP) (IRS-1 PH domain-binding protein) (WD repeat-containing protein 11)
N_cont_pecten_62940	7.03093	7.33721	7.50251	7.5205	7.63669	7.80692	8.11149	7.94689	0.84781	0.00783729	EKC39890	WD repeat and HMG-box DNA-binding protein 1 [Source:UniProtKB/TrEMBL;Acc:K1REU2]	O75717	WD repeat and HMG-box DNA-binding protein 1 (Acidic nucleoplasmic DNA-binding protein 1) (And-1)
P_cont_pecten_36845	3.16986	1.8096	2.37662	3.48633	3.50066	4.1192	3.65902	4.65357	0.847414	0.00789603	EKC30256	na	P51810	G-protein coupled receptor 143 (Ocular albinism type 1 protein)
P_cont_pecten_97926	3.03868	2.75301	1.8996	4.10612	2.78129	3.88902	4.36135	4.79071	0.847324	0.00790955	EKC29952	DmX-like protein 2 [Source:UniProtKB/TrEMBL;Acc:K1Q0I7]	Q8BPN8	DmX-like protein 2 (Rabconnectin-3)
P_cont_pecten_179626	9.43085	9.77647	9.59631	10.9618	10.4454	10.8509	10.4486	11.4728	0.847285	0.00791527
P_cont_pecten_33486	6.42867	7.00867	6.88053	7.49918	7.5485	7.17895	7.4209	8.49065	0.847101	0.0079428	EKC24431	Histone-lysine N-methyltransferase MLL3 [Source:UniProtKB/TrEMBL;Acc:K1QS65]	Q8NEZ4	Histone-lysine N-methyltransferase 2C (Lysine N-methyltransferase 2C) (EC 2.1.1.43) (Homologous to ALR protein) (Myeloid/lymphoid or mixed-lineage leukemia protein 3)
N_cont_pecten_877	6.2526	6.64394	6.68082	7.3576	6.74537	6.81144	7.44413	7.82322	0.846678	0.00800623	EKC23328	Glutaminase kidney isoform, mitochondrial [Source:UniProtKB/TrEMBL;Acc:K1PNS8]	P28492	Glutaminase liver isoform, mitochondrial (GLS) (EC 3.5.1.2) (L-glutaminase) (L-glutamine amidohydrolase)
N_cont_pecten_28626	3.29262	3.51436	3.62686	3.44087	3.83178	4.28318	4.21752	4.19815	0.846189	0.0080799
P_cont_pecten_11048	4.3201	3.95494	4.41771	4.15072	4.52114	4.62942	4.51059	5.1729	0.846028	0.00810437	EKC19344	Muscleblind-like protein 3 [Source:UniProtKB/TrEMBL;Acc:K1PKC4]	F2Z3T4	Muscleblind-like protein 2
N_cont_pecten_10114	9.66828	9.72986	9.53104	9.89778	9.74287	10.0475	9.86742	10.0822	0.845961	0.0081145	EKC28779	Ras-related protein Rab-14 [Source:UniProtKB/TrEMBL;Acc:K1QC78]	Q5R8Z8	Ras-related protein Rab-14
P_cont_pecten_160396	3.79869	3.93878	4.0917	4.12517	4.04916	3.89479	4.42614	5.14277	0.845364	0.00820522	EKC21632	na	A2AAE1	Uncharacterized protein KIAA1109 (Fragile site-associated protein homolog)
N_cont_pecten_19209	8.29014	8.52887	8.45784	8.37446	8.5774	8.91144	8.56626	9.1163	0.845291	0.00821646
N_cont_pecten_42382	3.2616	3.37032	3.4841	3.87924	4.23377	4.22507	3.79259	4.7099	0.84447	0.00834246
P_cont_pecten_101976	7.98633	7.9565	7.66075	8.00351	8.07679	7.98809	8.3626	8.44652	0.844235	0.00837878
N_cont_pecten_69781	4.03115	4.48126	4.52261	5.08513	4.49033	5.03034	5.08485	5.32754	0.843847	0.00843904
P_cont_pecten_138824	9.31047	10.3489	10.0645	10.5923	10.401	11.1847	10.7783	11.3567	0.843586	0.0084797
N_cont_pecten_90952	7.62445	7.35931	7.52452	7.62169	7.58627	7.50325	7.98612	8.17202	0.843448	0.00850109	EKC19424	RalBP1-associated Eps domain-containing protein 1 [Source:UniProtKB/TrEMBL;Acc:K1PKM0]	O54916	RalBP1-associated Eps domain-containing protein 1 (RalBP1-interacting protein 1)
P_cont_pecten_39122	3.93773	4.32907	4.31406	4.47179	4.34952	4.78836	4.45183	4.93386	0.843244	0.00853302
N_cont_pecten_15580	6.15249	6.36624	6.92062	6.8162	6.61095	6.852	7.12732	7.42857	0.843221	0.00853664	EKC39110	Bromodomain and WD repeat-containing protein 1 [Source:UniProtKB/TrEMBL;Acc:K1RCW7]	Q9NSI6	Bromodomain and WD repeat-containing protein 1 (WD repeat-containing protein 9)
P_cont_pecten_81744	4.31835	5.77577	5.67298	4.87425	5.53644	6.01193	6.12432	8.3692	0.843143	0.0085488
P_cont_pecten_28808	9.49193	9.29691	9.08111	9.58475	10.0572	10.0463	9.93302	10.2648	0.842633	0.008629	EKC25647	Tetratricopeptide repeat protein 33 [Source:UniProtKB/TrEMBL;Acc:K1PNN4]	Q6DI40	Tetratricopeptide repeat protein 33 (TPR repeat protein 33)
P_cont_pecten_154500	4.51765	4.39888	4.68767	4.98997	5.16575	5.18206	4.88178	5.56013	0.841115	0.0088705
N_cont_pecten_31076	4.7565	5.02122	5.2399	5.76762	5.76772	5.85916	5.47358	6.45998	0.840586	0.00895565
P_cont_pecten_6424	8.22119	8.48478	8.85282	9.17109	9.07071	9.14494	9.27113	9.51025	0.840555	0.00896059	EKC26540	Leucine-rich repeat-containing protein 16A [Source:UniProtKB/TrEMBL;Acc:K1QCS7]
N_cont_pecten_59000	4.23273	4.36219	4.73343	4.63708	4.47684	5.43107	5.58376	5.34226	0.840206	0.00901711	EKC32805	Conserved oligomeric Golgi complex subunit 1 [Source:UniProtKB/TrEMBL;Acc:K1QV15]	Q9Z160	Conserved oligomeric Golgi complex subunit 1 (COG complex subunit 1) (Component of oligomeric Golgi complex 1) (Low density lipoprotein receptor defect B-complementing protein)
N_cont_pecten_17610	8.00965	7.65629	7.53243	8.16697	8.37806	8.20605	8.69077	8.66708	0.83966	0.00910585	EKC35215	Long-chain-fatty-acid--CoA ligase ACSBG2 [Source:UniProtKB/TrEMBL;Acc:K1R256]	Q7ZYC4	Long-chain-fatty-acid--CoA ligase ACSBG2 (EC 6.2.1.3) (Acyl-CoA synthetase bubblegum family member 2)
P_cont_pecten_50535	4.02682	4.93339	4.77479	4.88142	4.61314	5.53556	5.1223	5.88454	0.839235	0.00917534	EKC29347	Serine/threonine-protein kinase mTOR [Source:UniProtKB/TrEMBL;Acc:K1PYM7]	P42345	Serine/threonine-protein kinase mTOR (EC 2.7.11.1) (FK506-binding protein 12-rapamycin complex-associated protein 1) (FKBP12-rapamycin complex-associated protein) (Mammalian target of rapamycin) (mTOR) (Mechanistic target of rapamycin) (Rapamycin and FKBP12 target 1) (Rapamycin target protein 1)
P_cont_pecten_31236	8.50801	8.30873	8.32912	8.2454	8.50441	8.81128	9.00543	8.91002	0.839148	0.00918966
P_cont_pecten_105907	7.49613	7.13176	7.21811	7.5303	7.59074	7.60539	7.61685	7.85614	0.839018	0.00921094	EKC30144	Acetyl-coenzyme A synthetase [Source:UniProtKB/TrEMBL;Acc:K1QGC9]	Q9NR19	Acetyl-coenzyme A synthetase, cytoplasmic (EC 6.2.1.1) (Acetate--CoA ligase) (Acetyl-CoA synthetase) (ACS) (AceCS) (Acyl-CoA synthetase short-chain family member 2) (Acyl-activating enzyme)
P_cont_pecten_44865	7.60867	7.5369	8.30417	7.60191	7.74374	8.53044	8.19227	9.59762	0.838958	0.00922087
N_cont_pecten_17451	7.78302	7.9098	8.27971	8.61971	8.40723	8.2991	8.7451	8.97344	0.838642	0.00927287	EKC24190	na
P_cont_pecten_1348	5.84255	5.73806	6.66567	6.26962	6.42361	7.27556	7.31634	7.28833	0.838458	0.00930328	EKC21514	Pleckstrin-like protein domain-containing family A member 8 [Source:UniProtKB/TrEMBL;Acc:K1PRP9]	A2A8Z1	Oxysterol-binding protein-related protein 9 (ORP-9) (OSBP-related protein 9)
P_cont_pecten_81057	2.43643	3.20146	3.03753	3.23216	2.51063	3.38261	3.81487	4.21904	0.838186	0.00934834	EKC29293	U4/U6.U5 tri-snRNP-associated protein 2 [Source:UniProtKB/TrEMBL;Acc:K1Q5U2]	Q3TIX9	U4/U6.U5 tri-snRNP-associated protein 2 (Inactive ubiquitin-specific peptidase 39)
N_cont_pecten_145186	5.77247	5.0017	5.59229	5.39809	5.91239	5.87721	6.0893	6.65916	0.838157	0.0093532
N_cont_pecten_33349	8.95714	8.87982	8.94377	8.83908	9.07183	8.86236	9.45868	9.82443	0.83798	0.00938256
P_cont_pecten_4804	6.81064	7.30914	6.66303	6.78183	7.01863	7.22222	7.31407	8.13808	0.837975	0.00938336	EKC22920	UPF0431 protein C1orf66-like protein [Source:UniProtKB/TrEMBL;Acc:K1Q230]	Q96FB5	Protein RRNAD1 (Ribosomal RNA adenine dimethylase domain-containing protein 1)
N_cont_pecten_38404	4.47398	5.08548	4.93809	5.03944	4.88457	5.29793	5.42688	5.51429	0.837269	0.00950132	EKC38349	Pericentriolar material 1 protein [Source:UniProtKB/TrEMBL;Acc:K1R4A2]	Q8AV28	Pericentriolar material 1 protein (PCM-1)
N_cont_pecten_1779	5.67477	5.36545	5.6482	5.96402	5.70031	5.6102	6.18063	6.48074	0.837265	0.00950192	EKC20973	Putative ubiquitin carboxyl-terminal hydrolase FAF-X [Source:UniProtKB/TrEMBL;Acc:K1PHE1]	Q93008	Probable ubiquitin carboxyl-terminal hydrolase FAF-X (EC 3.4.19.12) (Deubiquitinating enzyme FAF-X) (Fat facets in mammals) (hFAM) (Fat facets protein-related, X-linked) (Ubiquitin thioesterase FAF-X) (Ubiquitin-specific protease 9, X chromosome) (Ubiquitin-specific-processing protease FAF-X)
P_cont_pecten_2418	11.0036	10.9899	11.2513	11.5033	11.0937	12.27	11.8491	12.0339	0.837232	0.00950742	EKC26404	Bifunctional purine biosynthesis protein PURH [Source:UniProtKB/TrEMBL;Acc:K1Q4Z4]	O35567	Bifunctional purine biosynthesis protein PURH [Cleaved into: Bifunctional purine biosynthesis protein PURH, N-terminally processed] [Includes: Phosphoribosylaminoimidazolecarboxamide formyltransferase (EC 2.1.2.3) (5-aminoimidazole-4-carboxamide ribonucleotide formyltransferase) (AICAR transformylase); IMP cyclohydrolase (EC 3.5.4.10) (ATIC) (IMP synthase) (Inosinicase)]
N_cont_pecten_39246	6.99652	7.04707	8.08873	7.09193	7.53298	8.31249	8.0529	9.19657	0.836344	0.00965716	EKC33927	ESF1-like protein [Source:UniProtKB/TrEMBL;Acc:K1QAY7]	Q3V1V3	ESF1 homolog (ABT1-associated protein)
P_cont_pecten_48865	6.31337	6.3537	6.2255	6.22899	6.45316	6.87839	6.70831	6.78031	0.83604	0.00970865	EKC36112	Zinc finger protein PLAG1 [Source:UniProtKB/TrEMBL;Acc:K1QH61]	Q9QYE0	Zinc finger protein PLAG1 (Pleiomorphic adenoma gene 1 protein)
N_cont_pecten_155701	5.47916	5.06338	5.47014	5.97793	7.03357	6.17582	6.17334	8.26683	0.835568	0.00978905
P_cont_pecten_97738	3.36944	2.09718	2.72825	3.72917	3.46585	4.44025	3.89731	4.64021	0.83554	0.00979389	EKC32460	MON2-like protein [Source:UniProtKB/TrEMBL;Acc:K1QU30]	Q7Z3U7	Protein MON2 homolog (Protein SF21)
P_cont_pecten_127127	5.44376	6.20615	5.91653	6.2335	6.94327	6.69752	6.29052	8.26042	0.835386	0.00982027			Q71VU0	Internalin-J
P_cont_pecten_192033	5.14567	5.5113	4.97244	5.65661	5.87308	5.77348	5.9655	6.11402	0.835248	0.0098439	EKC27258	na	E7EXT2	UV-stimulated scaffold protein A
P_cont_pecten_5262	6.85267	6.04671	5.48267	6.78213	6.17251	6.26603	7.83696	8.9087	0.834865	0.00990958	EKC40821	Kinesin-related protein 1 [Source:UniProtKB/TrEMBL;Acc:K1S0P1]	F8WLE0	Kinesin-like protein KIF28P (Kinesin-like protein 6)
P_cont_pecten_10070	3.46528	3.94994	4.08332	4.20887	4.28162	4.79369	4.26125	4.91037	0.834573	0.00995994	EKC31507	Dual specificity protein phosphatase 3 [Source:UniProtKB/TrEMBL;Acc:K1Q4M8]	Q5RD73	Dual specificity protein phosphatase 3 (EC 3.1.3.16) (EC 3.1.3.48) (Vaccinia H1-related phosphatase) (VHR)
N_cont_pecten_41962	4.19128	3.89484	4.13414	5.00666	4.46845	4.42427	5.18186	5.32385	0.834008	0.010058	EKC41296	SWI/SNF-related matrix-associated actin-dependent regulator of chromatin subfamily A member 5 [Source:UniProtKB/TrEMBL;Acc:K1S1X3]	Q9Y225	RING finger protein 24
P_cont_pecten_93148	2.74944	2.45159	2.66218	3.00355	4.06763	3.31578	3.44269	4.71174	0.833998	0.0100596
P_cont_pecten_141621	9.14968	8.87009	9.173	9.25367	9.05412	9.92549	9.46448	9.86366	0.833936	0.0100703	EKC31057	na	Q9DCG9	Multifunctional methyltransferase subunit TRM112-like protein (tRNA methyltransferase 112 homolog)
N_cont_pecten_14885	5.26542	5.60385	5.41903	5.48626	5.42157	5.58283	5.5809	5.95561	0.833642	0.0101216	EKC18319	Tetratricopeptide repeat protein 6 [Source:UniProtKB/TrEMBL;Acc:K1PHE8]
P_cont_pecten_15051	4.66811	4.89873	4.52791	5.1534	4.58753	5.25416	5.00364	5.65992	0.83311	0.0102146
P_cont_pecten_220933	4.00038	4.01716	4.47985	4.05285	4.16632	4.65713	4.91722	4.8846	0.832481	0.0103255
P_cont_pecten_40205	4.35246	3.91068	4.22529	4.38407	4.72855	4.90495	4.80525	4.92981	0.832108	0.0103915	EKC36822	Nuclear receptor subfamily 5 group A member 2 [Source:UniProtKB/TrEMBL;Acc:K1QJ75]	O00482	Nuclear receptor subfamily 5 group A member 2 (Alpha-1-fetoprotein transcription factor) (B1-binding factor) (hB1F) (CYP7A promoter-binding factor) (Hepatocytic transcription factor) (Liver receptor homolog 1) (LRH-1)
N_cont_pecten_137083	9.46451	9.28467	9.46334	9.71882	9.45262	10.002	9.84002	9.91009	0.831886	0.0104309
P_cont_pecten_14235	8.90045	8.71074	8.77971	8.94556	9.65926	9.74487	9.37027	9.89283	0.831114	0.0105688			A7MBP4	Intraflagellar transport protein 46 homolog
P_cont_pecten_56995	7.44631	6.89828	6.73734	7.54535	7.93304	8.53535	7.47778	9.09259	0.831023	0.0105851
P_cont_pecten_22449	3.07005	2.76205	3.68059	3.61594	3.66521	3.45806	3.85175	4.63998	0.830305	0.0107145	EKC40592	na	D3ZAT9	Failed axon connections homolog
P_cont_pecten_104050	6.1977	6.86733	6.8678	6.92222	6.93623	7.50888	7.26973	7.53345	0.830233	0.0107276	EKC24987	RAB3A-interacting protein [Source:UniProtKB/TrEMBL;Acc:K1PLV3]	Q8VDV3	Guanine nucleotide exchange factor for Rab-3A (Rab-3A-interacting-like protein 1) (Rab3A-interacting-like protein 1) (Rabin3-like 1)
N_cont_pecten_181464	5.34661	4.95911	5.2686	5.28421	5.23553	5.30182	5.42838	5.92284	0.830121	0.0107478	EKC36308	Cytoplasmic dynein 1 light intermediate chain 1 [Source:UniProtKB/TrEMBL;Acc:K1QRD0]	Q8R1Q8	Cytoplasmic dynein 1 light intermediate chain 1 (Dynein light chain A) (DLC-A) (Dynein light intermediate chain 1, cytosolic)
N_cont_pecten_33317	3.53326	3.26487	3.5129	3.12523	3.85251	4.26173	3.97521	4.43199	0.830078	0.0107556
N_cont_pecten_206151	6.83369	7.40197	7.63373	7.64622	7.31053	7.54393	8.08451	8.35077	0.830034	0.0107635	EKC39110	Bromodomain and WD repeat-containing protein 1 [Source:UniProtKB/TrEMBL;Acc:K1RCW7]	Q6RI45	Bromodomain and WD repeat-containing protein 3
P_cont_pecten_136476	9.91765	10.6568	10.7505	10.0581	10.4172	10.8549	11.4368	11.8045	0.829524	0.0108564	EKC21309	Sterol regulatory element-binding protein 1 [Source:UniProtKB/TrEMBL;Acc:K1PR40]	Q3U1N2	Sterol regulatory element-binding protein 2 (SREBP-2) (Sterol regulatory element-binding transcription factor 2) [Cleaved into: Processed sterol regulatory element-binding protein 2]
N_cont_pecten_17592	6.84628	6.40113	6.84344	6.76319	6.83086	7.14837	7.48052	7.32738	0.828516	0.0110411	EKC29917	na
P_cont_pecten_43752	6.65729	6.47804	6.84156	6.677	6.80724	6.8809	6.88822	7.08984	0.828224	0.011095	EKC18887	CREB-regulated transcription coactivator 1 [Source:UniProtKB/TrEMBL;Acc:K1P5H3]	Q52KS4	CREB-regulated transcription coactivator 3 (Transducer of regulated cAMP response element-binding protein 3) (TORC-3) (Transducer of CREB protein 3)
N_cont_pecten_13592	5.72557	5.46318	5.38775	5.97501	5.45959	5.95615	5.76817	6.54538	0.827453	0.0112382	EKC34712	Vacuolar protein sorting-associated protein 13C [Source:UniProtKB/TrEMBL;Acc:K1QCU7]	Q8BX70	Vacuolar protein sorting-associated protein 13C
N_cont_pecten_43317	4.72102	5.30443	4.94061	5.43991	5.05636	5.46816	5.52039	5.73953	0.827443	0.0112401
P_cont_pecten_22200	3.87713	4.24651	4.50099	4.11529	3.94248	4.55653	4.59831	6.9272	0.827277	0.011271	EKC34600	NADH dehydrogenase [ubiquinone] 1 alpha subcomplex subunit 7 [Source:UniProtKB/TrEMBL;Acc:K1R0K2]	Q05752	NADH dehydrogenase [ubiquinone] 1 alpha subcomplex subunit 7 (Complex I-B14.5a) (CI-B14.5a) (NADH-ubiquinone oxidoreductase subunit B14.5a)
N_cont_pecten_8398	7.23233	7.47655	7.84243	8.04767	7.71866	8.10628	7.88766	8.47057	0.826682	0.0113826	EKC36041	Regulator of telomere elongation helicase 1 [Source:UniProtKB/TrEMBL;Acc:K1RNT5]	Q0VGM9	Regulator of telomere elongation helicase 1 (EC 3.6.4.12)
P_cont_pecten_8349	7.33548	7.65682	7.86029	8.35212	7.98717	8.0702	8.61321	8.56721	0.825897	0.0115307	EKC27197	na	Q5VT06	Centrosome-associated protein 350 (Cep350) (Centrosome-associated protein of 350 kDa)
P_cont_pecten_49642	6.69422	6.63416	6.51683	7.13171	6.93732	7.09269	7.056	7.21042	0.825365	0.0116318	EKC32257	Sorting nexin-19 [Source:UniProtKB/TrEMBL;Acc:K1Q6D8]	Q6P4T1	Sorting nexin-19
N_cont_pecten_121711	2.08841	1.50258	2.09244	2.11679	1.77828	2.99448	2.05465	4.2645	0.825017	0.0116982	EKC27871	Multiple epidermal growth factor-like domains 10 [Source:UniProtKB/TrEMBL;Acc:K1R267]	A0JM12	Multiple epidermal growth factor-like domains protein 10 (Multiple EGF-like domains protein 10)
N_cont_pecten_32968	5.2199	5.39081	5.41058	5.4954	5.47567	5.46971	5.43489	5.78188	0.825003	0.0117008	EKC23279	Tripartite motif-containing protein 56 [Source:UniProtKB/TrEMBL;Acc:K1PW84]
P_cont_pecten_8663	3.56544	3.47324	3.81235	4.17231	4.66881	4.89719	4.84726	4.77194	0.824303	0.0118351			Q4R7Q5	PRKCA-binding protein (Protein interacting with C kinase 1) (Protein kinase C-alpha-binding protein)
P_cont_pecten_17411	4.605	5.13605	4.99045	5.37682	5.54641	4.99071	5.72538	6.25629	0.823962	0.0119011	EKC41632	BTB/POZ domain-containing protein KCTD3 [Source:UniProtKB/TrEMBL;Acc:K1QXL7]	Q8BFX3	BTB/POZ domain-containing protein KCTD3
N_cont_pecten_21463	9.25075	9.03811	9.12095	9.65117	9.38725	9.66936	10.5644	10.0529	0.823766	0.011939
P_cont_pecten_194513	4.11127	4.88203	5.04025	4.73201	5.15078	4.9671	5.35652	6.02373	0.823751	0.0119418	EKC32829	Leucine-rich repeat serine/threonine-protein kinase 1 [Source:UniProtKB/TrEMBL;Acc:K1QP00]
P_cont_pecten_19291	3.38656	3.46483	3.49084	4.76429	3.27938	4.32651	4.3327	5.25797	0.823733	0.0119454	EKC37567	Golgin subfamily A member 2 [Source:UniProtKB/TrEMBL;Acc:K1QLA8]	Q921M4	Golgin subfamily A member 2 (130 kDa cis-Golgi matrix protein) (GM130)
N_cont_pecten_45002	4.92961	4.60555	5.0591	5.04586	5.31183	5.61399	6.30293	5.78061	0.82351	0.0119885
P_cont_pecten_99199	3.37707	1.85756	3.15229	3.33619	3.57833	4.81697	4.71777	4.72873	0.823268	0.0120356	EKC27333	Plexin-A4 [Source:UniProtKB/TrEMBL;Acc:K1Q075]	Q9V4A7	Plexin-B
P_cont_pecten_43578	3.12635	2.90946	2.53629	3.39192	2.90216	3.47173	3.15686	4.08997	0.822815	0.0121241	EKC39800	Ras-related protein Rab-4B [Source:UniProtKB/TrEMBL;Acc:K1REI3]	Q68EK7	Ras-related protein Rab-4B
N_cont_pecten_6495	7.65696	7.08384	7.39215	7.50555	7.27925	7.85888	7.61394	8.37271	0.822516	0.0121827	EKC20445	Bridging integrator 3-like protein [Source:UniProtKB/TrEMBL;Acc:K1PVX3]	Q9NQY0	Bridging integrator 3
N_cont_pecten_10595	3.37812	3.46176	3.78366	3.7933	3.56974	4.20805	3.80027	4.2767	0.822059	0.0122724
P_cont_pecten_42020	5.7561	5.8951	6.43553	6.15452	6.1979	6.16949	6.50864	6.99569	0.821875	0.0123088	EKC31016	Histone acetyltransferase MYST4 [Source:UniProtKB/TrEMBL;Acc:K1RAE7]
N_cont_pecten_44289	3.51478	2.80911	3.37085	2.82514	3.95976	3.85572	4.24074	4.68454	0.821049	0.0124726
P_cont_pecten_104285	8.26706	7.90954	8.67423	9.15686	8.6611	9.0575	9.35619	9.39706	0.820886	0.012505	EKC42534	Putative helicase with zinc finger domain [Source:UniProtKB/TrEMBL;Acc:K1RFQ6]	Q8IWR0	Zinc finger CCCH domain-containing protein 7A
N_cont_pecten_9195	11.1863	10.8166	11.4312	11.5669	11.2871	11.7428	11.573	11.9456	0.820673	0.0125475
P_cont_pecten_28230	3.43776	3.23727	3.96502	4.91153	4.31865	4.36148	4.81863	5.20337	0.820131	0.0126563
P_cont_pecten_14705	9.40851	9.73888	9.36868	9.81566	9.59333	10.2307	9.55119	11.337	0.820028	0.0126769	EKC29790	39S ribosomal protein L19, mitochondrial [Source:UniProtKB/TrEMBL;Acc:K1QLU0]	Q9VHN6	39S ribosomal protein L19, mitochondrial (L19mt) (MRP-L19)
P_cont_pecten_116722	6.35615	6.14193	6.57862	7.56328	6.99141	7.36888	7.421	7.65886	0.819948	0.0126929	EKC42534	Putative helicase with zinc finger domain [Source:UniProtKB/TrEMBL;Acc:K1RFQ6]	Q6NYU2	Probable helicase with zinc finger domain (EC 3.6.4.-)
N_cont_pecten_137413	8.92587	8.77784	8.87414	9.00755	8.82777	9.60812	9.13609	9.5294	0.819921	0.0126984	EKC31057	na	Q9DCG9	Multifunctional methyltransferase subunit TRM112-like protein (tRNA methyltransferase 112 homolog)
P_cont_pecten_4322	5.30732	4.82999	5.03133	5.37198	5.13149	5.47119	5.19557	6.31452	0.819685	0.012746	EKC26979	TBC1 domain family member 9 [Source:UniProtKB/TrEMBL;Acc:K1Q6S6]	Q3UYK3	TBC1 domain family member 9
N_cont_pecten_41055	5.43047	4.59217	4.92905	5.70444	5.13088	5.50808	5.7535	6.20169	0.81941	0.0128016
N_cont_pecten_5680	7.54036	7.77864	8.15986	8.45648	8.13982	8.46574	8.84704	8.67183	0.818452	0.0129964	EKC27197	na
N_cont_pecten_25838	10.0311	9.22387	9.34452	9.82038	9.86055	10.4296	10.2506	10.5222	0.818072	0.0130743
N_cont_pecten_1159	7.32369	7.02062	7.3971	7.37758	7.24953	7.7432	7.48347	7.82012	0.818065	0.0130757
P_cont_pecten_15505	4.38659	4.65431	4.51094	4.34137	4.32376	5.18289	5.20193	5.22077	0.817529	0.0131859	EKC22118	Fem-1-like protein C [Source:UniProtKB/TrEMBL;Acc:K1PKG5]	Q5ZM55	Protein fem-1 homolog B (FEM1b) (FEM1-beta)
P_cont_pecten_44912	6.69257	6.53216	6.73215	6.68887	6.54777	6.68976	7.00686	7.09281	0.817513	0.0131892
N_cont_pecten_128772	2.25349	1.96291	2.33397	1.49541	3.35184	3.98976	2.6334	5.68945	0.817069	0.013281	EKC22338	Tubulin alpha-1C chain [Source:UniProtKB/TrEMBL;Acc:K1PKU1]	P02553	Tubulin alpha chain (Fragment)
P_cont_pecten_161738	5.22786	6.11058	5.54048	6.95906	6.29322	6.35763	6.42507	7.70125	0.816606	0.0133772	EKC39570	Ubiquitin carboxyl-terminal hydrolase 34 [Source:UniProtKB/TrEMBL;Acc:K1RE40]	Q70CQ2	Ubiquitin carboxyl-terminal hydrolase 34 (EC 3.4.19.12) (Deubiquitinating enzyme 34) (Ubiquitin thioesterase 34) (Ubiquitin-specific-processing protease 34)
P_cont_pecten_48708	5.08233	5.45272	4.687	5.80995	5.71909	6.09093	6.04323	6.15987	0.816239	0.0134538	EKC41453	Serine/threonine-protein kinase TBK1 [Source:UniProtKB/TrEMBL;Acc:K1R6M4]	Q6DFJ6	Serine/threonine-protein kinase TBK1 (EC 2.7.11.1)
P_cont_pecten_121095	2.95756	3.75854	2.80602	3.61605	4.20772	4.08619	4.27235	4.54785	0.815625	0.0135824
N_cont_pecten_99071	5.10926	5.29101	5.82761	5.84806	5.54415	5.88728	6.04262	6.21316	0.814672	0.0137835	EKC38349	Pericentriolar material 1 protein [Source:UniProtKB/TrEMBL;Acc:K1R4A2]	Q8AV28	Pericentriolar material 1 protein (PCM-1)
P_cont_pecten_195575	7.54229	7.22199	7.39775	7.66632	7.31369	7.57129	7.63544	8.01089	0.814625	0.0137935	EKC36172	Spectrin beta chain, brain 4 [Source:UniProtKB/TrEMBL;Acc:K1QHA2]	P13395	Spectrin alpha chain
N_cont_pecten_39292	5.12477	4.88764	4.68619	4.94428	4.93853	5.57753	5.07083	5.80507	0.814403	0.0138407	EKC26351	4-aminobutyrate aminotransferase, mitochondrial [Source:UniProtKB/TrEMBL;Acc:K1QXS3]	P80147	4-aminobutyrate aminotransferase, mitochondrial (EC 2.6.1.19) ((S)-3-amino-2-methylpropionate transaminase) (EC 2.6.1.22) (GABA aminotransferase) (GABA-AT) (Gamma-amino-N-butyrate transaminase) (GABA transaminase) (GABA-T) (L-AIBAT)
P_cont_pecten_19344	6.62787	7.06255	6.5345	7.01137	6.96324	7.20468	7.95278	7.5623	0.814354	0.0138509
N_cont_pecten_45589	6.96498	6.62215	6.85631	7.1981	7.19227	7.50225	8.78211	8.00034	0.814249	0.0138734
P_cont_pecten_4025	4.01861	5.51122	4.66054	4.99873	5.53985	5.75431	5.27197	6.9608	0.813961	0.0139349	EKC38544	Tetratricopeptide repeat protein 7B [Source:UniProtKB/TrEMBL;Acc:K1R4W2]	E9Q6P5	Tetratricopeptide repeat protein 7B (TPR repeat protein 7B)
P_cont_pecten_70015	2.41312	2.18439	2.15196	3.86302	2.59653	3.16812	6.31617	5.1297	0.813411	0.0140527	EKC20191	na
P_cont_pecten_42503	5.42651	5.23856	5.61184	6.47301	6.86391	5.66218	7.93597	7.88546	0.812915	0.0141593	EKC33589	Calcium-binding mitochondrial carrier protein SCaMC-2 [Source:UniProtKB/TrEMBL;Acc:K1QR48]	Q5XH95	Calcium-binding mitochondrial carrier protein SCaMC-2 (Small calcium-binding mitochondrial carrier protein 2) (Solute carrier family 25 member 25)
P_cont_pecten_2792	4.47418	4.37462	4.28629	4.82113	4.76683	4.63366	4.7101	5.03915	0.812561	0.0142358
N_cont_pecten_52081	2.4176	3.18654	2.65666	2.98616	3.34651	3.22274	3.65749	3.67709	0.812098	0.0143361
N_cont_pecten_7743	7.19712	7.05459	6.71918	6.92739	7.09285	7.63357	7.6809	7.62522	0.812064	0.0143435	EKC29814	Zinc finger MYND domain-containing protein 15 [Source:UniProtKB/TrEMBL;Acc:K1QFB6]	Q9H091	Zinc finger MYND domain-containing protein 15
P_cont_pecten_5331	7.65366	5.34978	5.5443	8.32145	9.70229	10.2676	9.18911	10.7893	0.811831	0.0143944	EKC25936	Laccase-1 [Source:UniProtKB/TrEMBL;Acc:K1QWK0]	Q9FY79	Laccase-14 (EC 1.10.3.2) (Benzenediol:oxygen oxidoreductase 14) (Diphenol oxidase 14) (Urishiol oxidase 14)
P_cont_pecten_50316	12.6318	12.9798	12.9369	13.1494	12.9722	12.9724	13.1812	13.4001	0.81121	0.0145301
N_cont_pecten_70561	2.19047	2.58438	3.2211	2.5901	2.98641	3.35093	4.49293	4.02451	0.810911	0.0145958	EKC41121	SAM domain and HD domain-containing protein 1 [Source:UniProtKB/TrEMBL;Acc:K1S1J4]	Q6INN8	Deoxynucleoside triphosphate triphosphohydrolase SAMHD1 (dNTPase) (EC 3.1.5.-)
N_cont_pecten_115032	5.35685	4.75076	5.56693	5.35649	5.2559	5.4434	5.58647	6.75201	0.810686	0.0146451			A2BGR3	DNA excision repair protein ERCC-6-like (EC 3.6.4.12) (ATP-dependent helicase ERCC6-like)
P_cont_pecten_1092	4.16588	4.54145	3.84666	4.38947	4.34265	4.6645	5.39189	5.05977	0.810206	0.0147512	EKC25510	Importin-4 [Source:UniProtKB/TrEMBL;Acc:K1Q9J5]	Q8VI75	Importin-4 (Imp4) (Importin-4a) (Imp4a) (Ran-binding protein 4) (RanBP4)
N_cont_pecten_52973	7.67623	7.20962	7.28429	7.63374	7.29661	7.69459	7.7074	8.09897	0.809563	0.014894	EKC30838	Putative helicase MOV-10 [Source:UniProtKB/TrEMBL;Acc:K1QA54]	Q5ZKD7	Putative helicase MOV-10 (EC 3.6.4.13)
P_cont_pecten_40199	5.24882	5.23406	4.91278	5.39914	5.42582	5.58286	6.12818	5.76591	0.809296	0.0149535
N_cont_pecten_11793	4.57672	3.95792	4.21521	4.3474	4.667	4.57817	4.92381	5.00226	0.808901	0.0150417
N_cont_pecten_8575	7.44845	7.35092	7.88324	7.70817	8.17739	8.01709	8.40191	8.34812	0.808415	0.015151
P_cont_pecten_71249	6.57368	6.72719	6.59411	7.0111	6.5449	6.82371	7.04609	7.15774	0.808331	0.0151699
P_cont_pecten_188377	3.72799	3.8347	3.96785	4.07125	4.02915	4.8363	4.28875	4.56627	0.808147	0.0152114
P_cont_pecten_33907	7.17614	7.08509	7.64606	7.72598	7.28597	7.56177	7.83951	8.10501	0.808009	0.0152426	EKC34320	Vesicle-trafficking protein SEC22a [Source:UniProtKB/TrEMBL;Acc:K1QZM0]	Q642F4	Vesicle-trafficking protein SEC22a (SEC22 vesicle-trafficking protein homolog A) (SEC22 vesicle-trafficking protein-like 2) (rSec22a)
P_cont_pecten_112224	3.07329	2.68184	3.42188	3.70854	3.20177	3.73717	3.43114	4.2842	0.807915	0.0152637	EKC19266	na
P_cont_pecten_18498	5.31107	5.02537	5.17639	5.03856	4.92118	5.41165	6.07493	5.98131	0.807385	0.0153838	EKC41295	Ubiquitin-protein ligase E3A [Source:UniProtKB/TrEMBL;Acc:K1RIA5]	Q05086	Ubiquitin-protein ligase E3A (EC 2.3.2.26) (E6AP ubiquitin-protein ligase) (HECT-type ubiquitin transferase E3A) (Human papillomavirus E6-associated protein) (Oncogenic protein-associated protein E6-AP) (Renal carcinoma antigen NY-REN-54)
P_cont_pecten_45593	7.15948	7.28254	7.16493	8.28761	8.07361	8.18516	7.68403	8.84686	0.807368	0.0153879
P_cont_pecten_4045	8.13203	7.7303	7.97406	8.62914	8.2801	8.40267	8.20044	9.24742	0.806978	0.0154766	EKC20223	na	P77735	Uncharacterized oxidoreductase YajO (EC 1.-.-.-)
N_cont_pecten_51290	4.38093	3.98945	3.95339	4.30722	4.31329	4.38981	4.73568	4.64807	0.806878	0.0154993	EKC18365	Histone-lysine N-methyltransferase PRDM9 [Source:UniProtKB/TrEMBL;Acc:K1PPH7]	P10751	Zinc finger protein 11 (Zfp-11) (Zinc finger protein Krox-6.1A/6.1B+/6.1B-)
P_cont_pecten_2154	9.38787	9.33872	9.56649	9.68984	9.37923	9.587	9.81062	9.8385	0.806729	0.0155333	EKC42624	CREB-regulated transcription coactivator 1 [Source:UniProtKB/TrEMBL;Acc:K1RFX1]	Q68ED7	CREB-regulated transcription coactivator 1 (Mucoepidermoid carcinoma translocated protein 1 homolog) (Transducer of regulated cAMP response element-binding protein 1) (TORC-1) (Transducer of CREB protein 1)
P_cont_pecten_92984	6.90691	7.62152	7.84231	7.25478	7.88164	7.79337	8.76372	8.74677	0.806457	0.0155956
N_cont_pecten_41855	6.50769	6.82593	6.65076	6.86396	6.92614	6.83758	6.92197	7.10286	0.806158	0.0156643	EKC36221	Histone-lysine N-methyltransferase, H3 lysine-79 specific [Source:UniProtKB/TrEMBL;Acc:K1RP96]	Q8INR6	Histone-lysine N-methyltransferase, H3 lysine-79 specific (EC 2.1.1.43) (DOT1-like protein) (dDOT1L) (Histone H3-K79 methyltransferase) (H3-K79-HMTase) (Protein grappa)
P_cont_pecten_16145	8.92238	9.25492	10.3129	9.1811	9.36066	10.6266	10.9907	11.1103	0.805905	0.0157226	EKC38980	Large neutral amino acids transporter small subunit 2 [Source:UniProtKB/TrEMBL;Acc:K1RCM5]	Q9QXW9	Large neutral amino acids transporter small subunit 2 (L-type amino acid transporter 2) (mLAT2) (Solute carrier family 7 member 8)
P_cont_pecten_87041	6.29423	6.57336	6.85147	6.55863	6.7656	6.66467	7.0228	7.27768	0.805772	0.0157531	EKC18875	1-phosphatidylinositol-4,5-bisphosphate phosphodiesterase beta-3 [Source:UniProtKB/TrEMBL;Acc:K1PR23]	P10894	1-phosphatidylinositol 4,5-bisphosphate phosphodiesterase beta-1 (EC 3.1.4.11) (PLC-154) (Phosphoinositide phospholipase C-beta-1) (Phospholipase C-beta-1) (PLC-beta-1)
P_cont_pecten_13583	3.74904	3.52627	3.86321	3.6299	4.02985	3.90534	3.93147	4.4054	0.805423	0.0158339	EKC30444	Putative pre-mRNA-splicing factor ATP-dependent RNA helicase mog-5 [Source:UniProtKB/TrEMBL;Acc:K1QH19]	F4KGU4	ATP-dependent RNA helicase DEAH12, chloroplastic (EC 3.6.4.13)
P_cont_pecten_13407	3.64321	1.57616	1.48741	1.63264	3.16957	4.16933	4.87647	5.13985	0.805082	0.0159127
N_cont_pecten_834	6.33491	6.01556	6.39708	7.09987	7.25505	6.80141	7.62315	7.51827	0.805046	0.0159212	EKC40004	Golgi SNAP receptor complex member 1 [Source:UniProtKB/TrEMBL;Acc:K1R8Q3]	O88630	Golgi SNAP receptor complex member 1 (28 kDa Golgi SNARE protein) (28 kDa cis-Golgi SNARE p28) (GOS-28)
P_cont_pecten_12558	3.61143	4.23059	3.95772	3.86926	4.52537	5.19243	4.66993	5.01769	0.805007	0.0159302	EKC26353	PDZ and LIM domain protein 1 [Source:UniProtKB/TrEMBL;Acc:K1PXC3]	O00151	PDZ and LIM domain protein 1 (C-terminal LIM domain protein 1) (Elfin) (LIM domain protein CLP-36)
P_cont_pecten_28753	11.5029	11.481	11.5769	11.0863	11.4887	11.7785	11.9415	12.258	0.80436	0.0160811	EKC26062	Actin-related protein 2/3 complex subunit 4 [Source:UniProtKB/TrEMBL;Acc:K1PPK1]	P59999	Actin-related protein 2/3 complex subunit 4 (Arp2/3 complex 20 kDa subunit) (p20-ARC)
P_cont_pecten_10125	9.83511	10.1985	10.2931	10.1136	10.2823	10.4096	10.6407	10.583	0.804289	0.0160977
N_cont_pecten_96352	6.87205	6.70554	6.79344	6.92466	6.91668	6.90933	6.86351	7.14245	0.804013	0.0161621	EKC33904	Sortilin [Source:UniProtKB/TrEMBL;Acc:K1QRU0]
N_cont_pecten_152616	7.04597	6.60853	7.17391	7.08486	7.27725	7.39072	7.42888	7.55981	0.803965	0.0161734
P_cont_pecten_2090	7.90949	8.16845	7.6446	9.15472	8.14921	9.75224	9.12798	9.45525	0.803881	0.0161932	EKC37135	Heterogeneous nuclear ribonucleoprotein Q [Source:UniProtKB/TrEMBL;Acc:K1R7I9]	Q7TMK9	Heterogeneous nuclear ribonucleoprotein Q (hnRNP Q) (Glycine- and tyrosine-rich RNA-binding protein) (GRY-RBP) (NS1-associated protein 1) (Synaptotagmin-binding, cytoplasmic RNA-interacting protein) (pp68)
N_cont_pecten_40662	7.4117	7.23292	7.75931	7.89777	7.56756	7.71383	7.88268	8.20372	0.803532	0.016275	EKC40372	Methyl-CpG-binding domain protein 5 [Source:UniProtKB/TrEMBL;Acc:K1QU49]	Q9P267	Methyl-CpG-binding domain protein 5 (Methyl-CpG-binding protein MBD5)
P_cont_pecten_154785	4.41186	3.779	3.67495	4.47004	3.89199	4.52037	4.83285	4.93242	0.803411	0.0163036	EKC20386	Protein sprint [Source:UniProtKB/TrEMBL;Acc:K1QFR6]	Q8MQW8	Protein sprint (SH2 poly-proline-containing Ras-interactor protein)
P_cont_pecten_125996	13.1299	12.7302	13.017	13.3577	13.063	13.4201	13.4564	13.494	0.803411	0.0163037	EKC25123	Eukaryotic translation initiation factor 3 subunit A [Source:UniProtKB/TrEMBL;Acc:K1PU01]	Q6PCR7	Eukaryotic translation initiation factor 3 subunit A (eIF3a) (Eukaryotic translation initiation factor 3 subunit 10) (eIF-3-theta)
P_cont_pecten_41975	5.56295	6.108	6.08597	5.75818	6.27751	6.56521	6.43701	6.69312	0.80308	0.0163817	EKC24859	Suppressor of cytokine signaling 7 [Source:UniProtKB/TrEMBL;Acc:K1Q0H5]	O14512	Suppressor of cytokine signaling 7 (SOCS-7) (Nck, Ash and phospholipase C gamma-binding protein) (Nck-associated protein 4) (NAP-4)
N_cont_pecten_120040	8.79977	8.7793	8.62893	8.65989	8.49261	9.0556	9.10467	9.21894	0.802917	0.0164203
P_cont_pecten_5162	2.81619	2.56157	1.68413	4.07887	3.61691	3.11163	3.82199	4.98426	0.802746	0.0164609
P_cont_pecten_39900	5.31509	5.72297	5.18255	5.2991	5.66117	5.85833	5.99868	6.03172	0.80247	0.0165263
P_cont_pecten_148321	10.4667	11.1289	11.4195	10.5132	10.9245	11.2713	11.973	12.4704	0.802384	0.0165469	EKC21309	Sterol regulatory element-binding protein 1 [Source:UniProtKB/TrEMBL;Acc:K1PR40]
N_cont_pecten_52418	6.49903	6.95965	6.64286	7.43424	7.22394	7.87306	7.74401	7.61078	0.802107	0.0166128	EKC26700	na	A8DYE2	Transient receptor potential cation channel trpm (Transient receptor potential cation channel, subfamily M ortholog)
N_cont_pecten_70379	5.18928	5.99973	5.96549	6.59708	6.16017	7.20123	7.22807	6.93536	0.80203	0.016631
P_cont_pecten_20449	10.7882	10.6684	10.8245	11.1214	11.0668	11.5288	11.5341	11.2936	0.802005	0.0166371			Q5R7C4	Small EDRK-rich factor 2
P_cont_pecten_3441	4.05207	4.22351	4.84858	4.73467	5.10377	4.86961	5.54415	5.42334	0.801966	0.0166464	EKC39939	Unhealthy ribosome biogenesis protein 2-like protein [Source:UniProtKB/TrEMBL;Acc:K1R8G8]	Q14146	Unhealthy ribosome biogenesis protein 2 homolog
N_cont_pecten_50065	7.49548	7.92463	8.24538	8.44073	8.08783	8.39701	8.43624	8.75631	0.80177	0.0166933	EKC34746	Protein Mdm4 [Source:UniProtKB/TrEMBL;Acc:K1RKC8]	O35618	Protein Mdm4 (Double minute 4 protein) (Mdm2-like p53-binding protein) (Protein Mdmx) (p53-binding protein Mdm4)
P_cont_pecten_156076	4.92006	4.88946	4.79653	5.35963	5.74097	5.49988	5.26984	5.98759	0.801722	0.0167047	EKC23377	Zinc finger MYM-type protein 4 [Source:UniProtKB/TrEMBL;Acc:K1PHD1]	Q9JLM4	Zinc finger MYM-type protein 3 (DXHXS6673E protein) (Zinc finger protein 261)
N_cont_pecten_217489	6.69415	6.71023	6.72908	6.76125	7.05796	7.02582	6.9936	7.05341	0.801624	0.0167283	EKC37733	Ras-like GTP-binding protein Rho1 [Source:UniProtKB/TrEMBL;Acc:K1QVS0]	Q6DHM9	Rho-related GTP-binding protein RhoA-B
P_cont_pecten_44168	4.047	4.62486	4.13336	5.05268	5.09863	4.89414	4.79924	5.65469	0.801527	0.0167515	EKC29731	Synaptojanin-1 [Source:UniProtKB/TrEMBL;Acc:K1R6W9]	O43426	Synaptojanin-1 (EC 3.1.3.36) (Synaptic inositol 1,4,5-trisphosphate 5-phosphatase 1)
P_cont_pecten_9182	11.7794	11.4987	11.4515	11.7395	11.6936	11.7052	12.2613	12.1269	0.801321	0.0168009
P_cont_pecten_107414	2.96945	3.11979	3.42463	4.09105	3.68986	4.34911	4.1511	4.1828	0.80114	0.0168443	EKC27200	Smaug-like protein 1 [Source:UniProtKB/TrEMBL;Acc:K1QEH5]	Q5PRF9	Protein Smaug homolog 2 (Smaug 2) (hSmaug2) (Sterile alpha motif domain-containing protein 4B) (SAM domain-containing protein 4B)
N_cont_pecten_208654	6.09856	6.48019	6.51602	6.49071	6.43414	6.86618	6.7073	6.84251	0.801098	0.0168545	EKC36489	Transcription initiation factor TFIID subunit 6 [Source:UniProtKB/TrEMBL;Acc:K1QZ93]	Q9Y6J9	TAF6-like RNA polymerase II p300/CBP-associated factor-associated factor 65 kDa subunit 6L (PCAF-associated factor 65-alpha) (PAF65-alpha)
P_cont_pecten_99788	10.77	10.6876	10.7456	10.5998	10.7837	10.8931	10.8261	11.0271	0.801036	0.0168694
N_cont_pecten_140203	12.1364	12.0606	12.0903	12.1716	12.224	12.3703	12.3684	12.2867	0.80016	0.0170811
N_cont_pecten_37683	1.54475	1.98691	1.69665	3.10322	5.1789	5.79864	4.74923	5.23756	0.799638	0.0172081
P_cont_pecten_148567	3.60799	3.83054	3.22136	3.94044	4.04589	4.05456	3.807	4.66257	0.799631	0.0172097
P_cont_pecten_143083	9.81069	9.77638	9.85136	10.0428	10.344	10.1528	9.9332	10.8257	0.799549	0.0172297	EKC22548	Putative ribosomal RNA methyltransferase NOP2 [Source:UniProtKB/TrEMBL;Acc:K1PLG1]	P46087	Probable 28S rRNA (cytosine(4447)-C(5))-methyltransferase (EC 2.1.1.-) (Nucleolar protein 1) (Nucleolar protein 2 homolog) (Proliferating-cell nucleolar antigen p120) (Proliferation-associated nucleolar protein p120)
P_cont_pecten_39207	11.5002	11.4606	11.5669	11.5617	11.3993	11.4869	11.6682	12.0087	0.799277	0.0172963
P_cont_pecten_13787	9.23197	10.5524	9.35483	9.47379	9.17468	11.0235	10.6151	11.7206	0.798833	0.017405	EKC24403	Period circadian protein [Source:UniProtKB/TrEMBL;Acc:K1PRV3]
P_cont_pecten_67704	7.35553	6.24207	6.99528	6.87388	7.39237	7.66342	7.62393	8.10157	0.798538	0.0174776	EKC29094	Transmembrane protein 49 [Source:UniProtKB/TrEMBL;Acc:K1QDI0]	Q6NYY9	Vacuole membrane protein 1 (Transmembrane protein 49)
P_cont_pecten_191759	6.57267	6.6459	6.0727	6.84987	6.85625	6.62738	7.27715	7.33487	0.798239	0.0175513	EKC30586	na	Q5RG45	Centrosomal protein of 135 kDa (Cep135)
P_cont_pecten_35465	9.57517	9.8319	9.86331	10.9037	11.0181	10.287	11.0916	11.4147	0.798221	0.0175558
N_cont_pecten_33313	13.0999	13.0979	13.3819	13.5159	13.4969	13.5015	13.4525	13.7036	0.797853	0.0176468
P_cont_pecten_42646	4.96021	4.22312	4.4994	4.73487	3.83901	4.87558	5.60011	6.21543	0.79764	0.0176995	EKC28679	ELAV-like protein 2 [Source:UniProtKB/TrEMBL;Acc:K1QC02]	Q15717	ELAV-like protein 1 (Hu-antigen R) (HuR)
N_cont_pecten_167022	4.20139	5.06167	5.03621	5.90856	5.58701	5.73446	5.97175	6.1598	0.797455	0.0177456	EKC20292	Fanconi anemia group D2 protein [Source:UniProtKB/TrEMBL;Acc:K1P951]	Q9BXW9	Fanconi anemia group D2 protein (Protein FACD2)
N_cont_pecten_68336	4.81515	4.59649	5.23391	4.95015	4.54436	5.04173	5.71089	5.91352	0.797423	0.0177535	EKC35796	Kinesin-like protein KIF14 [Source:UniProtKB/TrEMBL;Acc:K1RN18]	L0N7N1	Kinesin-like protein KIF14
P_cont_pecten_60480	1.13691	2.63983	3.10507	1.78542	3.24679	3.47795	4.02071	4.57705	0.796875	0.0178901	EKC42770	Leucine-rich repeat-containing protein 51 [Source:UniProtKB/TrEMBL;Acc:K1RG66]	Q4V8C9	Leucine-rich repeat-containing protein 56
P_cont_pecten_33205	8.96645	8.02011	8.32264	9.15334	9.30273	9.539	8.88849	10.217	0.796189	0.0180619
P_cont_pecten_16467	4.68061	5.23966	4.40884	5.18908	5.34556	5.97667	5.30077	5.98864	0.79601	0.018107	EKC35973	General transcription factor 3C polypeptide 1 [Source:UniProtKB/TrEMBL;Acc:K1QQ60]	Q12789	General transcription factor 3C polypeptide 1 (TF3C-alpha) (TFIIIC box B-binding subunit) (Transcription factor IIIC 220 kDa subunit) (TFIIIC 220 kDa subunit) (TFIIIC220) (Transcription factor IIIC subunit alpha)
P_cont_pecten_30196	2.42232	3.61624	4.90953	3.89602	5.50725	4.99251	5.11166	6.87556	0.795842	0.0181492
P_cont_pecten_7132	4.04107	3.96571	4.64483	4.99522	4.34842	5.08937	4.88021	5.25761	0.79577	0.0181674	EKC42534	Putative helicase with zinc finger domain [Source:UniProtKB/TrEMBL;Acc:K1RFQ6]	Q6NYU2	Probable helicase with zinc finger domain (EC 3.6.4.-)
P_cont_pecten_43830	6.04056	5.85992	5.78365	6.11749	5.91002	6.58791	6.40082	6.39224	0.795604	0.0182093
P_cont_pecten_11265	6.63556	6.48824	6.48196	6.66927	6.69007	6.968	6.57528	7.12028	0.795409	0.0182586	EKC24584	Kinesin-like protein KIF6 [Source:UniProtKB/TrEMBL;Acc:K1PZU9]	Q6ZMV9	Kinesin-like protein KIF6
N_cont_pecten_785	3.65948	3.93893	3.80094	3.65077	4.29018	4.44637	3.79433	6.12284	0.795119	0.0183319	EKC36798	TBC1 domain family member 19 [Source:UniProtKB/TrEMBL;Acc:K1QT08]	Q8N5T2	TBC1 domain family member 19
P_cont_pecten_43131	7.46806	7.82616	8.11183	7.55075	8.09477	8.12458	7.98027	9.35281	0.795069	0.0183445	EKC29654	E3 ubiquitin-protein ligase MIB1 [Source:UniProtKB/TrEMBL;Acc:K1QEY5]	Q86YT6	E3 ubiquitin-protein ligase MIB1 (EC 6.3.2.-) (DAPK-interacting protein 1) (DIP-1) (Mind bomb homolog 1) (Zinc finger ZZ type with ankyrin repeat domain protein 2)
P_cont_pecten_52325	2.96568	2.80588	2.74362	3.68752	3.45766	3.86275	3.74321	3.73912	0.794127	0.0185847
N_cont_pecten_91410	1.94778	2.21884	3.56882	3.0036	2.83378	3.91709	3.45216	4.31547	0.794115	0.0185876
N_cont_pecten_31507	7.53017	5.19505	8.72579	9.02703	10.2994	10.9848	9.75398	11.8775	0.793881	0.0186476
P_cont_pecten_7804	6.84844	6.19511	6.11303	6.68702	6.37012	6.64386	6.90113	7.38706	0.793878	0.0186484	EKC25683	Peroxiredoxin-5, mitochondrial [Source:UniProtKB/TrEMBL;Acc:K1PVC4]	Q9GLW7	Peroxiredoxin-5, mitochondrial (EC 1.11.1.15) (Peroxiredoxin V) (Prx-V) (Thioredoxin reductase)
N_cont_pecten_160869	7.77648	7.51696	8.33924	8.57582	8.33194	9.40165	8.76175	9.09246	0.793794	0.0186698	EKC33355	Blastula protease 10 [Source:UniProtKB/TrEMBL;Acc:K1QWK6]	P42674	Blastula protease 10 (EC 3.4.24.-)
P_cont_pecten_136839	1.21053	1.99216	1.48172	2.06608	2.14545	4.9261	4.80225	3.71957	0.79336	0.0187814
P_cont_pecten_12714	2.59104	2.89533	2.45504	2.76963	4.2541	4.17955	5.01117	4.32266	0.79309	0.018851	EKC29054	Inter-alpha-trypsin inhibitor heavy chain H3 [Source:UniProtKB/TrEMBL;Acc:K1QDF0]	Q63416	Inter-alpha-trypsin inhibitor heavy chain H3 (ITI heavy chain H3) (ITI-HC3) (Inter-alpha-inhibitor heavy chain 3)
P_cont_pecten_164120	10.1561	11.0433	10.7151	10.9013	10.6981	10.7797	11.4822	11.6668	0.793032	0.0188661			Q8I335	Translation factor GUF1 homolog, mitochondrial (EC 3.6.5.-) (Elongation factor 4 homolog) (EF-4) (GTPase GUF1 homolog) (Ribosomal back-translocase)
P_cont_pecten_177563	4.76681	4.92263	5.02617	5.09551	5.04738	5.0973	4.96336	5.45289	0.793008	0.0188723	EKC26215	na	Q58EK5	Tudor domain-containing protein 1
P_cont_pecten_170761	8.70893	8.90549	8.34603	9.16066	8.82887	9.49634	9.5518	9.37842	0.792915	0.0188962	EKC32701	Oxysterol-binding protein [Source:UniProtKB/TrEMBL;Acc:K1RF29]	Q96SU4	Oxysterol-binding protein-related protein 9 (ORP-9) (OSBP-related protein 9)
N_cont_pecten_10534	5.16363	4.74623	5.45065	5.3787	6.03324	5.78751	6.51536	6.20517	0.792768	0.0189342	EKC33055	Alkyldihydroxyacetonephosphate synthase, peroxisomal [Source:UniProtKB/TrEMBL;Acc:K1QVW3]	P97275	Alkyldihydroxyacetonephosphate synthase, peroxisomal (Alkyl-DHAP synthase) (EC 2.5.1.26) (Alkylglycerone-phosphate synthase)
N_cont_pecten_91862	2.96569	3.69215	4.31767	3.57542	3.85678	4.05905	4.33161	5.15023	0.7926	0.0189777
P_cont_pecten_11991	4.72825	4.37398	4.14306	3.39875	5.41155	5.69958	6.47133	6.4319	0.792551	0.0189906			Q28678	Methylosome subunit pICln (Chloride channel, nucleotide sensitive 1A) (Chloride conductance regulatory protein ICln) (I(Cln))
P_cont_pecten_90967	7.09618	6.9824	7.25343	7.1877	7.33043	7.03454	7.39038	8.04713	0.792422	0.019024
P_cont_pecten_116527	4.55465	4.0911	4.15041	3.14403	5.63151	6.67382	6.61114	6.7382	0.792086	0.0191113
P_cont_pecten_32260	11.999	12.123	12.3421	12.2415	12.1419	12.228	12.3917	12.5417	0.791772	0.0191931
P_cont_pecten_11141	4.92278	5.10579	4.80034	6.31578	5.43042	5.37924	6.5366	6.51397	0.79177	0.0191936			Q6GPJ8	Centrosomal protein of 97 kDa (Cep97) (Leucine-rich repeat and IQ domain-containing protein 2)
P_cont_pecten_28777	2.13273	3.37897	2.40602	1.68783	3.32531	3.2943	3.89353	4.9011	0.791658	0.0192229
N_cont_pecten_19981	7.3975	7.55571	7.527	7.50939	7.78875	7.87333	8.16567	7.89459	0.791362	0.0193003
N_cont_pecten_78361	5.67197	5.75886	5.93698	5.98027	6.24165	6.39667	6.18488	6.30983	0.791118	0.0193643	EKC35576	Receptor-type tyrosine-protein phosphatase beta [Source:UniProtKB/TrEMBL;Acc:K1RMI1]	E9Q612	Receptor-type tyrosine-protein phosphatase O (R-PTP-O) (EC 3.1.3.48) (Glomerular epithelial protein 1) (Protein tyrosine phosphatase U2) (PTP-U2) (PTPase U2)
P_cont_pecten_41172	8.50932	8.30282	8.42247	8.49053	8.35459	8.62736	8.65756	8.65657	0.791038	0.0193852	EKC37872	Actin-related protein 3 [Source:UniProtKB/TrEMBL;Acc:K1QLZ1]	Q5R8R1	Actin-related protein 3 (Actin-like protein 3)
N_cont_pecten_40592	5.85333	5.14892	5.86865	5.72704	5.54116	6.05367	6.19183	6.44848	0.790986	0.0193989	EKC33799	Conserved oligomeric Golgi complex subunit 5 [Source:UniProtKB/TrEMBL;Acc:K1QRJ1]	Q9UP83	Conserved oligomeric Golgi complex subunit 5 (COG complex subunit 5) (13S Golgi transport complex 90 kDa subunit) (GTC-90) (Component of oligomeric Golgi complex 5) (Golgi transport complex 1)
P_cont_pecten_158607	9.51426	9.40083	9.42364	9.50606	9.29029	9.42451	9.61812	10.2073	0.790786	0.0194516	EKC34043	Putative phospholipase B-like 2 [Source:UniProtKB/TrEMBL;Acc:K1QJU8]	P49025	Citron Rho-interacting kinase (CRIK) (EC 2.7.11.1) (Rho-interacting, serine/threonine-protein kinase 21)
P_cont_pecten_31026	8.7207	9.10965	9.12139	9.12956	9.06865	8.95407	9.23967	9.99966	0.79068	0.0194794
N_cont_pecten_225560	5.16697	4.93472	5.02258	5.84495	5.08252	5.75879	6.65025	6.06782	0.790573	0.0195076	EKC31722	Splicing factor, arginine/serine-rich 7 [Source:UniProtKB/TrEMBL;Acc:K1Q545]	Q16629	Serine/arginine-rich splicing factor 7 (Splicing factor 9G8) (Splicing factor, arginine/serine-rich 7)
N_cont_pecten_81921	7.80155	7.72643	8.08161	7.79713	8.36031	8.10067	8.73264	8.60217	0.790073	0.0196397
P_cont_pecten_65310	5.55088	5.77747	6.27184	5.65662	6.10192	6.12776	6.22005	6.86501	0.789749	0.0197258	EKC18120	WD repeat-containing protein 60 [Source:UniProtKB/TrEMBL;Acc:K1PNR0]	Q8WVS4	WD repeat-containing protein 60
N_cont_pecten_220786	8.01843	7.1571	7.60401	8.17921	8.36006	9.20434	8.59299	8.87207	0.789563	0.0197751	EKC33011	na	A2AG06	Meiosis-specific coiled-coil domain-containing protein MEIOC (Meiosis-specific with coiled-coil domain protein)
N_cont_pecten_72586	6.93182	6.86105	6.76224	7.19991	6.83175	6.93371	7.23893	7.35441	0.789556	0.0197769	EKC18575	Mitogen-activated protein kinase kinase kinase 7-interacting protein 1 [Source:UniProtKB/TrEMBL;Acc:K1PQD5]	Q15750	TGF-beta-activated kinase 1 and MAP3K7-binding protein 1 (Mitogen-activated protein kinase kinase kinase 7-interacting protein 1) (TGF-beta-activated kinase 1-binding protein 1) (TAK1-binding protein 1)
N_cont_pecten_44791	5.08902	5.36647	5.57545	5.34813	5.35295	5.70848	5.88095	5.79579	0.789415	0.0198144
P_cont_pecten_97843	3.29331	3.12081	3.27173	4.68856	4.32371	3.72536	4.34178	5.17556	0.789363	0.0198284	EKC29407	WD repeat-containing protein 67 [Source:UniProtKB/TrEMBL;Acc:K1PYW2]	Q6DEY8	TBC1 domain family member 31 (WD repeat-containing protein 67)
P_cont_pecten_139966	6.0643	5.05068	5.55775	5.7245	5.43485	6.17434	6.10368	6.67472	0.789279	0.0198508
N_cont_pecten_102627	6.17679	5.88157	5.74678	6.19146	5.95654	6.59419	6.2094	6.60009	0.789185	0.0198757	EKC40230	A kinase anchor protein 10, mitochondrial [Source:UniProtKB/TrEMBL;Acc:K1RFR7]
N_cont_pecten_1886	9.02224	9.24231	9.46573	9.80432	9.72095	9.78986	10.2609	9.9476	0.789034	0.0199162	EKC27198	na	Q5VT06	Centrosome-associated protein 350 (Cep350) (Centrosome-associated protein of 350 kDa)
P_cont_pecten_25116	7.93282	7.93612	7.98969	8.33826	7.99601	8.36077	8.68371	8.40069	0.789015	0.0199212
P_cont_pecten_2566	9.17053	9.60418	9.18923	9.36598	9.49233	9.66377	9.6707	9.76794	0.788781	0.0199838	EKC41561	Translational activator GCN1 [Source:UniProtKB/TrEMBL;Acc:K1S2N7]	E9PVA8	eIF-2-alpha kinase activator GCN1 (GCN1 eIF-2-alpha kinase activator homolog) (GCN1-like protein 1) (General control of amino-acid synthesis 1-like protein 1) (Translational activator GCN1)
N_cont_pecten_7402	6.61889	7.22365	7.35075	6.69366	7.51557	7.34944	7.53666	8.41572	0.788723	0.0199993
P_cont_pecten_35314	5.67079	4.96494	5.86891	6.39086	6.23479	6.02469	6.25631	6.99315	0.788654	0.0200178	EKC40287	Murinoglobulin-2 [Source:UniProtKB/TrEMBL;Acc:K1QTW3]	P28666	Murinoglobulin-2 (MuG2)
N_cont_pecten_2985	15.7499	15.8583	15.8908	16.0584	15.9543	16.356	16.6362	16.2599	0.788613	0.0200287	EKC27690	Spectrin beta chain [Source:UniProtKB/TrEMBL;Acc:K1QFR9]	Q00963	Spectrin beta chain
N_cont_pecten_174418	5.01316	4.77695	5.1689	5.27655	5.15548	5.587	5.18001	5.63085	0.788587	0.0200357
P_cont_pecten_54092	5.43597	6.05287	5.32371	5.44832	6.47259	5.94825	7.08953	6.99956	0.788038	0.0201833	EKC26844	Aldo-keto reductase family 1 member B10 [Source:UniProtKB/TrEMBL;Acc:K1Q6D1]	P51635	Alcohol dehydrogenase [NADP(+)] (EC 1.1.1.2) (3-DG-reducing enzyme) (Aldehyde reductase) (Aldo-keto reductase family 1 member A1)
P_cont_pecten_177101	6.44126	6.76761	7.06234	7.19953	6.73609	7.42491	7.65001	7.45946	0.787921	0.0202147	EKC39110	Bromodomain and WD repeat-containing protein 1 [Source:UniProtKB/TrEMBL;Acc:K1RCW7]	Q9NSI6	Bromodomain and WD repeat-containing protein 1 (WD repeat-containing protein 9)
P_cont_pecten_11269	2.91635	1.87085	1.89738	3.3454	1.65039	4.39937	2.90263	5.16218	0.787764	0.020257
P_cont_pecten_32194	8.77261	8.46131	8.95963	8.9171	8.51367	9.51234	9.68406	9.46928	0.787683	0.0202789
P_cont_pecten_146166	4.21875	4.26455	4.42036	5.05383	4.53903	4.31521	5.45667	5.49786	0.787513	0.020325	EKC43199	Chymotrypsin-like elastase family member 2A [Source:UniProtKB/TrEMBL;Acc:K1RHE9]	P35003	Chymotrypsin-like serine proteinase (EC 3.4.21.-)
P_cont_pecten_140773	7.63493	6.40899	5.90477	8.01579	7.69413	7.98574	9.21098	8.75624	0.787167	0.0204186	EKC38036	Lysine-specific demethylase 5A [Source:UniProtKB/TrEMBL;Acc:K1RTW7]	Q3UXZ9	Lysine-specific demethylase 5A (EC 1.14.11.-) (Histone demethylase JARID1A) (Jumonji/ARID domain-containing protein 1A) (Retinoblastoma-binding protein 2) (RBBP-2)
N_cont_pecten_146180	8.34614	7.64229	8.25134	8.06724	7.84652	9.1346	8.54363	9.25189	0.786875	0.0204979
N_cont_pecten_14060	8.62817	8.38256	8.76361	8.89202	8.80636	9.36271	9.45363	9.14912	0.786623	0.0205666	EKC42999	Kinesin-like protein KIF20A [Source:UniProtKB/TrEMBL;Acc:K1RGT8]
N_cont_pecten_11129	3.73621	3.51357	3.86862	4.07363	4.03985	4.68137	4.23341	4.39718	0.786617	0.0205681
N_cont_pecten_79641	9.67837	9.23433	9.57014	9.73401	9.56707	9.96596	10.2533	10.0109	0.786213	0.0206784
P_cont_pecten_9136	6.13019	6.87913	6.88442	6.88417	7.10496	7.43646	7.54674	7.43359	0.785721	0.0208132	EKC24987	RAB3A-interacting protein [Source:UniProtKB/TrEMBL;Acc:K1PLV3]	Q96QF0	Rab-3A-interacting protein (Rab3A-interacting protein) (Rabin-3) (SSX2-interacting protein)
P_cont_pecten_74643	4.58472	4.49597	4.3645	4.32243	4.6054	4.80599	5.06807	4.89953	0.785545	0.0208617
P_cont_pecten_151043	7.93624	8.05815	8.1413	8.56906	8.19266	8.35858	8.40693	8.5877	0.785476	0.0208806	EKC20328	Plexin-A2 [Source:UniProtKB/TrEMBL;Acc:K1PFD9]	Q9QY40	Plexin-B3 (Plexin-6)
P_cont_pecten_20261	9.91978	10.0055	9.99087	10.3197	9.97033	10.4449	10.5012	10.36	0.785405	0.0209
P_cont_pecten_142477	10.9081	11.1826	11.2084	11.1784	11.1015	11.8464	11.7419	11.6087	0.785187	0.0209603	EKC35027	26S proteasome non-ATPase regulatory subunit 2 [Source:UniProtKB/TrEMBL;Acc:K1QDM2]	Q13200	26S proteasome non-ATPase regulatory subunit 2 (26S proteasome regulatory subunit RPN1) (26S proteasome regulatory subunit S2) (26S proteasome subunit p97) (Protein 55.11) (Tumor necrosis factor type 1 receptor-associated protein 2)
P_cont_pecten_30952	6.35274	6.49378	6.37456	6.42281	6.33138	6.51838	6.52457	6.59416	0.785164	0.0209665
P_cont_pecten_27169	5.80993	6.50438	6.71156	6.51944	6.99256	6.49512	6.88893	7.85931	0.785113	0.0209806	EKC31379	AP-3 complex subunit beta-2 [Source:UniProtKB/TrEMBL;Acc:K1QJN8]	Q13367	AP-3 complex subunit beta-2 (Adaptor protein complex AP-3 subunit beta-2) (Adaptor-related protein complex 3 subunit beta-2) (Beta-3B-adaptin) (Clathrin assembly protein complex 3 beta-2 large chain) (Neuron-specific vesicle coat protein beta-NAP)
P_cont_pecten_52839	6.29452	7.08288	6.62497	6.98063	6.66322	6.6624	7.30345	7.84395	0.785024	0.0210051
N_cont_pecten_68253	5.91583	5.74124	6.01716	5.98388	5.9944	6.1785	5.98156	6.26972	0.784919	0.021034	EKC42220	Pumilio-like protein 2 [Source:UniProtKB/TrEMBL;Acc:K1RKR8]	Q2VB19	Pumilio homolog 1
N_cont_pecten_45441	8.66513	8.38361	8.02053	8.57902	8.97103	8.90408	8.77556	9.26696	0.784609	0.02112
P_cont_pecten_31897	6.33507	6.36509	6.21949	6.89529	6.63841	6.35517	7.01885	7.1644	0.784388	0.0211812
P_cont_pecten_38755	11.25	11.3572	11.2475	11.7521	11.047	11.7116	11.7668	11.9278	0.784295	0.0212071
N_cont_pecten_37384	4.45607	4.75774	5.14999	5.28686	4.84826	5.88323	6.0378	5.65323	0.783638	0.0213901
P_cont_pecten_43642	3.86066	4.17518	5.49777	4.26914	5.01183	5.41602	5.14484	6.57049	0.783622	0.0213945	EKC39293	Cytochrome P450 4A25 [Source:UniProtKB/TrEMBL;Acc:K1R030]	P51871	Cytochrome P450 4F6 (EC 1.14.14.1) (CYPIVF6)
P_cont_pecten_137438	9.67669	9.79976	10.5811	9.82809	10.3023	10.5086	10.8121	10.9721	0.783407	0.0214546
P_cont_pecten_35993	9.55119	9.97019	9.62908	10.269	9.97712	9.85311	10.0229	10.8189	0.783007	0.0215666
P_cont_pecten_27514	3.37899	3.11955	3.76219	3.61934	4.08163	4.42561	4.64553	4.26783	0.782932	0.0215877
P_cont_pecten_50796	4.40933	4.55557	4.84434	4.57427	4.81067	5.1041	4.8716	5.11222	0.782717	0.021648	EKC20644	1-phosphatidylinositol-4,5-bisphosphate phosphodiesterase beta-4 [Source:UniProtKB/TrEMBL;Acc:K1PP84]	Q00722	1-phosphatidylinositol 4,5-bisphosphate phosphodiesterase beta-2 (EC 3.1.4.11) (Phosphoinositide phospholipase C-beta-2) (Phospholipase C-beta-2) (PLC-beta-2)
P_cont_pecten_2470	6.88833	6.95178	6.8289	7.24376	6.86874	7.21369	7.29283	7.25774	0.782682	0.0216581	EKC28243	Peregrin [Source:UniProtKB/TrEMBL;Acc:K1Q2S8]	P55201	Peregrin (Bromodomain and PHD finger-containing protein 1) (Protein Br140)
P_cont_pecten_167384	3.00019	2.07236	2.83564	2.9968	4.38695	3.70967	3.99151	4.52653	0.782594	0.0216829	EKC25275	A disintegrin and metalloproteinase with thrombospondin motifs 16 [Source:UniProtKB/TrEMBL;Acc:K1Q8T2]	Q8N6G6	ADAMTS-like protein 1 (ADAMTSL-1) (Punctin-1)
N_cont_pecten_41713	14.484	14.6296	14.6039	14.9103	14.6773	14.7999	14.9255	14.8973	0.782466	0.0217188
N_cont_pecten_150072	3.17504	2.16505	2.87376	2.73098	3.69445	3.82914	3.59911	4.10316	0.782365	0.0217473
P_cont_pecten_23831	6.22703	6.20458	6.03436	6.04241	6.55344	7.05622	6.58963	6.87808	0.782095	0.0218237
N_cont_pecten_77539	4.50011	5.21893	3.77351	4.43329	6.93375	7.09817	6.90378	7.17885	0.78175	0.0219212
P_cont_pecten_20467	7.4018	7.35959	7.56864	7.57195	7.60619	7.69747	7.43464	8.14216	0.781608	0.0219616
N_cont_pecten_77584	2.00982	2.51248	2.69297	1.35015	1.88873	3.27235	3.1349	4.44272	0.781572	0.0219719	EKC21449	UHRF1-binding protein 1-like protein [Source:UniProtKB/TrEMBL;Acc:K1PRJ4]	Q6NRZ1	UHRF1-binding protein 1-like
P_cont_pecten_213654	5.75026	5.68034	5.78625	5.70539	5.75972	6.17558	5.7744	6.25137	0.781378	0.0220268	EKC30249	DnaJ-like protein subfamily C member 8 [Source:UniProtKB/TrEMBL;Acc:K1QGK5]	O75937	DnaJ homolog subfamily C member 8 (Splicing protein spf31)
N_cont_pecten_11197	5.25192	5.22754	5.01473	5.30542	4.89174	5.11475	5.50075	6.21005	0.781374	0.0220281	EKC36172	Spectrin beta chain, brain 4 [Source:UniProtKB/TrEMBL;Acc:K1QHA2]	P16086	Spectrin alpha chain, non-erythrocytic 1 (Alpha-II spectrin) (Fodrin alpha chain)
N_cont_pecten_15105	4.21154	3.0341	4.16905	4.81856	4.9277	6.55065	4.81503	6.21172	0.781226	0.02207
P_cont_pecten_143440	8.49275	8.38293	9.12105	9.37903	8.97324	8.99179	9.19925	9.83706	0.780918	0.022158
N_cont_pecten_19155	8.58583	8.97091	8.34794	9.54368	9.35317	9.90315	10.3978	9.74112	0.780763	0.0222022
P_cont_pecten_150763	9.77449	10.6856	9.47146	10.2178	10.3416	10.284	10.701	11.3512	0.78075	0.022206			O74423	Epsin-1
N_cont_pecten_157144	4.92093	5.07908	4.48696	4.11266	4.61905	5.18726	6.06281	6.20336	0.780706	0.0222185	EKC36996	na
N_cont_pecten_93760	4.33284	4.047	4.5405	4.06153	3.92198	4.92254	5.42752	5.23247	0.780649	0.0222349	EKC20328	Plexin-A2 [Source:UniProtKB/TrEMBL;Acc:K1PFD9]
N_cont_pecten_97179	3.79894	3.27159	3.41708	4.15536	3.19833	4.17338	3.65496	5.41212	0.780428	0.0222982
P_cont_pecten_24369	11.5592	11.5165	12.0346	11.9869	11.656	11.8451	11.9213	12.6772	0.779946	0.0224366	EKC32918	THO complex subunit 2 [Source:UniProtKB/TrEMBL;Acc:K1QG84]	C1FXW9	THO complex subunit 2 (Tho2)
P_cont_pecten_31269	7.66018	7.47654	7.45006	8.20761	8.1391	8.28692	8.23485	8.26589	0.779708	0.0225051
P_cont_pecten_42167	4.12979	4.78389	6.1605	4.09267	6.4187	6.45301	7.84953	7.70936	0.779445	0.022581
P_cont_pecten_4792	8.31455	8.21913	7.73946	8.0925	8.43027	8.05974	8.42837	9.88923	0.77938	0.0225996
P_cont_pecten_6269	5.73276	5.57473	5.78004	6.26986	6.10397	6.32826	6.16826	6.30727	0.779268	0.022632
N_cont_pecten_185608	6.84677	7.17211	7.06066	7.11741	7.07909	7.011	7.27076	7.49801	0.779157	0.0226642	EKC32833	Phosphatidylinositol-binding clathrin assembly protein LAP [Source:UniProtKB/TrEMBL;Acc:K1QG08]	Q9VI75	Phosphatidylinositol-binding clathrin assembly protein LAP (Like-AP180)
N_cont_pecten_70466	4.71772	5.13253	4.3133	4.8346	5.40935	5.37201	5.57418	5.62133	0.778577	0.0228326	EKC38765	Protein LCHN [Source:UniProtKB/TrEMBL;Acc:K1RBZ2]	Q3UHG7	Protein LCHN
N_cont_pecten_20014	4.99936	5.31644	4.94451	5.2955	5.95464	5.99528	7.97628	6.68081	0.778457	0.0228673
P_cont_pecten_21815	9.8359	10.1759	9.50685	10.0402	9.992	10.7495	10.5373	10.5414	0.777952	0.0230145
P_cont_pecten_20896	4.88793	3.8214	4.71678	5.05216	5.79261	5.62236	4.94263	6.73679	0.777808	0.0230567
N_cont_pecten_129157	8.72991	6.96385	7.44263	7.63353	8.50974	9.33615	9.00252	9.59896	0.777479	0.0231531
N_cont_pecten_44171	7.19126	7.13266	6.79291	7.22764	7.39796	7.6509	7.40768	7.58923	0.777349	0.0231912	EKC30838	Putative helicase MOV-10 [Source:UniProtKB/TrEMBL;Acc:K1QA54]	Q1LXK4	Putative helicase mov-10-B.1 (EC 3.6.4.13)
N_cont_pecten_17524	2.13587	2.22671	2.10588	3.43176	4.33795	3.09447	4.31744	4.35658	0.777324	0.0231987	EKC25825	Mothers against decapentaplegic-like protein 6 [Source:UniProtKB/TrEMBL;Acc:K1QAE2]	Q9W734	Mothers against decapentaplegic homolog 6 (MAD homolog 6) (Mothers against DPP homolog 6) (SMAD family member 6) (SMAD 6) (Smad6)
P_cont_pecten_156906	4.8665	5.18943	5.54844	5.5375	4.9076	5.44049	5.62053	6.21528	0.777313	0.0232019	EKC41419	Serine/threonine-protein kinase LATS1 [Source:UniProtKB/TrEMBL;Acc:K1RCM4]	Q7TSJ6	Serine/threonine-protein kinase LATS2 (EC 2.7.11.1) (Kinase phosphorylated during mitosis protein) (Large tumor suppressor homolog 2) (Serine/threonine-protein kinase kpm)
P_cont_pecten_205931	4.38013	4.47641	5.38576	5.33582	5.59741	4.82581	6.02908	6.45664	0.777285	0.02321	EKC33566	na	Q0VEE6	Zinc finger protein 800
P_cont_pecten_45506	4.62549	4.65865	4.73075	4.78891	4.43574	4.93063	4.83242	5.10611	0.777127	0.0232567
P_cont_pecten_151870	3.16033	3.13388	3.32079	3.17372	4.14146	3.98982	4.09919	4.09852	0.777125	0.023257
P_cont_pecten_17305	4.46572	4.61129	4.97236	4.64472	5.00006	4.9401	5.53182	5.31264	0.776874	0.023331	EKC35634	Tyrosine-protein phosphatase Lar [Source:UniProtKB/TrEMBL;Acc:K1QWW3]	P16621	Tyrosine-protein phosphatase Lar (EC 3.1.3.48) (Protein-tyrosine-phosphate phosphohydrolase) (dLAR)
P_cont_pecten_5250	4.54183	4.12341	4.39641	4.67652	4.56315	4.4212	4.71827	5.02383	0.776579	0.0234181	EKC23674	Dynein heavy chain 5, axonemal [Source:UniProtKB/TrEMBL;Acc:K1PX83]	Q8VHE6	Dynein heavy chain 5, axonemal (Axonemal beta dynein heavy chain 5) (mDNAH5) (Ciliary dynein heavy chain 5)
N_cont_pecten_1323	4.23707	5.18573	5.04631	5.22084	5.87906	5.62044	6.0713	6.01651	0.776541	0.0234293	EKC39396	Alpha-(1,6)-fucosyltransferase [Source:UniProtKB/TrEMBL;Acc:K1RWV4]	Q659X0	Alpha-(1,6)-fucosyltransferase (Alpha1-6FucT) (EC 2.4.1.68) (Fucosyltransferase 8) (GDP-L-Fuc:N-acetyl-beta-D-glucosaminide alpha1,6-fucosyltransferase) (GDP-fucose--glycoprotein fucosyltransferase) (Glycoprotein 6-alpha-L-fucosyltransferase)
N_cont_pecten_95396	4.41025	3.23457	4.36766	3.98326	3.89299	4.32778	4.54484	5.76363	0.776485	0.0234458
N_cont_pecten_92417	7.45983	6.95887	7.02011	7.53692	7.29158	7.61426	7.85512	7.72199	0.77632	0.0234945	EKC24099	ATP-binding cassette sub-family B member 8, mitochondrial [Source:UniProtKB/TrEMBL;Acc:K1PYF9]	Q56A55	ATP-binding cassette sub-family B member 8, mitochondrial
P_cont_pecten_13693	10.1007	10.7726	10.7885	10.4493	10.605	10.8623	11.021	11.2796	0.775803	0.023648	EKC22447	26S proteasome non-ATPase regulatory subunit 2 [Source:UniProtKB/TrEMBL;Acc:K1PEY4]	P56701	26S proteasome non-ATPase regulatory subunit 2 (26S proteasome regulatory subunit RPN1) (26S proteasome regulatory subunit S2) (26S proteasome subunit p97) (Tumor necrosis factor type 1 receptor-associated protein 2)
N_cont_pecten_2155	9.7734	9.22635	9.30061	9.58034	9.86757	9.54857	9.9792	10.2584	0.775748	0.0236644	EKC33818	KTI12-like protein [Source:UniProtKB/TrEMBL;Acc:K1QJ58]	Q0P457	Protein KTI12 homolog
P_cont_pecten_175688	8.14293	8.16462	8.20367	8.28337	8.33528	8.02034	8.79547	8.89155	0.775471	0.0237469
N_cont_pecten_41337	7.27506	7.47392	7.45507	7.29603	7.76868	7.46561	7.56629	8.32656	0.775344	0.0237848	EKC29655	CDK5 and ABL1 enzyme substrate 1 [Source:UniProtKB/TrEMBL;Acc:K1QLK5]	Q8TDN4	CDK5 and ABL1 enzyme substrate 1 (Interactor with CDK3 1) (Ik3-1)
P_cont_pecten_115404	4.70949	4.13222	4.62752	4.40629	4.55979	4.78226	4.68191	5.29513	0.775231	0.0238183
P_cont_pecten_61370	7.65533	7.39716	8.07862	8.93263	7.90974	8.45001	8.82781	8.96903	0.774857	0.0239301	EKC42534	Putative helicase with zinc finger domain [Source:UniProtKB/TrEMBL;Acc:K1RFQ6]	Q9BYK8	Helicase with zinc finger domain 2 (ATP-dependent helicase PRIC285) (Helicase with zinc finger 2, transcriptional coactivator) (PPAR-alpha-interacting complex protein 285) (PPAR-gamma DNA-binding domain-interacting protein 1) (PDIP1) (PPAR-gamma DBD-interacting protein 1) (Peroxisomal proliferator-activated receptor A-interacting complex 285 kDa protein) (EC 3.6.4.-)
N_cont_pecten_41464	3.44996	3.75556	4.09288	4.18952	4.1191	5.07323	4.3747	4.71719	0.774567	0.024017	EKC32829	Leucine-rich repeat serine/threonine-protein kinase 1 [Source:UniProtKB/TrEMBL;Acc:K1QP00]	Q38SD2	Leucine-rich repeat serine/threonine-protein kinase 1 (EC 2.7.11.1)
P_cont_pecten_71603	6.39691	6.62938	6.97905	6.41841	7.3482	7.43951	6.84641	8.17185	0.774542	0.0240247
P_cont_pecten_88053	11.9877	12.2972	12.2468	12.3462	13.3049	13.1433	13.0116	13.2345	0.774423	0.0240602	EKC22924	Carbohydrate sulfotransferase 11 [Source:UniProtKB/TrEMBL;Acc:K1PVC1]	Q8NET6	Carbohydrate sulfotransferase 13 (EC 2.8.2.5) (Chondroitin 4-O-sulfotransferase 3) (Chondroitin 4-sulfotransferase 3) (C4ST-3) (C4ST3)
P_cont_pecten_34073	10.8096	11.3005	11.1906	11.4372	11.2417	11.4327	11.4394	11.6206	0.774396	0.0240684
N_cont_pecten_5380	5.03591	5.31769	4.98648	5.0236	5.38288	5.18421	5.24351	6.14277	0.774069	0.0241669
N_cont_pecten_180990	3.30253	3.357	3.30451	3.2051	3.50126	4.25211	3.61887	4.04919	0.774038	0.0241762
N_cont_pecten_5358	3.63454	4.3415	4.0659	3.61967	3.95633	5.89398	4.60176	5.73633	0.773986	0.0241917
N_cont_pecten_73104	6.68665	6.18278	6.57712	7.05633	7.49815	6.90499	7.20217	7.72365	0.773913	0.0242138
P_cont_pecten_28043	10.3472	10.5572	10.7222	11.2396	11.5582	11.5599	11.3116	11.5833	0.773807	0.0242457
P_cont_pecten_22396	11.1142	11.3061	11.3016	10.8969	11.8797	11.9412	11.7181	12.1641	0.773631	0.024299	EKC42666	Hexokinase type 2 [Source:UniProtKB/TrEMBL;Acc:K1S5N3]	Q9NFT7	Hexokinase type 2 (EC 2.7.1.1)
N_cont_pecten_111882	7.44979	6.21972	6.58645	7.3327	7.0979	7.08567	7.39534	8.40326	0.773526	0.0243306
N_cont_pecten_116207	6.11318	5.67444	5.72518	5.36807	6.18209	6.47228	6.80792	6.72045	0.773302	0.0243987
P_cont_pecten_3962	7.57209	7.43879	7.772	8.65657	9.22983	8.89695	9.83683	9.14118	0.772866	0.0245309	EKC37683	P2X purinoceptor 7 [Source:UniProtKB/TrEMBL;Acc:K1QVN2]
N_cont_pecten_31020	10.4767	10.4464	10.3653	10.6627	10.7161	10.5198	10.4982	11.4543	0.772737	0.0245702
P_cont_pecten_6268	5.57301	4.70692	5.03509	6.1282	5.2531	5.69453	5.67661	6.64644	0.772648	0.0245973
N_cont_pecten_94412	8.79353	8.96303	8.46144	8.84145	8.86617	8.72575	9.06709	9.51243	0.772603	0.024611
P_cont_pecten_217192	2.90671	2.50427	3.09125	3.03936	3.55225	3.35741	3.70074	3.61363	0.772593	0.0246139	EKC20484	Bullous pemphigoid antigen 1, isoforms 1/2/3/4 [Source:UniProtKB/TrEMBL;Acc:K1PNP9]	Q03001	Dystonin (230 kDa bullous pemphigoid antigen) (230/240 kDa bullous pemphigoid antigen) (Bullous pemphigoid antigen 1) (BPA) (Bullous pemphigoid antigen) (Dystonia musculorum protein) (Hemidesmosomal plaque protein)
P_cont_pecten_99331	6.13796	6.77541	6.42993	6.85348	6.67289	6.72143	6.62546	7.5086	0.772569	0.0246213	EKC24155	SUMO-activating enzyme subunit 2 [Source:UniProtKB/TrEMBL;Acc:K1Q5G9]	Q7SXG4	SUMO-activating enzyme subunit 2 (EC 6.3.2.-) (Ubiquitin-like 1-activating enzyme E1B) (Ubiquitin-like modifier-activating enzyme 2)
P_cont_pecten_14830	6.54092	7.04723	7.1629	7.24894	6.93299	7.306	7.19194	7.64519	0.772368	0.0246827	EKC37722	Acetyl-coenzyme A synthetase 2-like, mitochondrial [Source:UniProtKB/TrEMBL;Acc:K1QLL1]	Q99NB1	Acetyl-coenzyme A synthetase 2-like, mitochondrial (EC 6.2.1.1) (Acetate--CoA ligase 2) (Acetyl-CoA synthetase 2) (AceCS2) (Acyl-CoA synthetase short-chain family member 1)
P_cont_pecten_181150	8.15521	8.21263	8.3024	8.51562	8.2747	8.38124	8.54267	8.51669	0.771963	0.0248065
P_cont_pecten_20324	2.59708	3.26479	4.10463	3.7965	4.40771	4.63999	5.48671	4.82335	0.771924	0.0248184	EKC27273	Beta-galactosidase [Source:UniProtKB/TrEMBL;Acc:K1Q019]	P16278	Beta-galactosidase (EC 3.2.1.23) (Acid beta-galactosidase) (Lactase) (Elastin receptor 1)
N_cont_pecten_10115	6.52361	6.55144	6.21258	7.22699	7.30331	7.42346	7.9482	7.39978	0.771761	0.0248682
P_cont_pecten_41938	3.87817	3.89894	3.25312	3.1475	3.86604	4.69699	4.68641	4.74739	0.771592	0.0249202
P_cont_pecten_13874	10.4379	10.5565	10.6057	11.0158	10.8862	10.5709	11.0151	11.2628	0.770957	0.0251156	EKC30422	Chromodomain-helicase-DNA-binding protein 9 [Source:UniProtKB/TrEMBL;Acc:K1Q1Z0]	Q9P2D1	Chromodomain-helicase-DNA-binding protein 7 (CHD-7) (EC 3.6.4.12) (ATP-dependent helicase CHD7)
P_cont_pecten_23447	6.53493	6.61915	6.66342	7.22286	6.32616	6.84801	7.06612	7.54915	0.770736	0.0251839
N_cont_pecten_152176	8.25369	8.18099	8.43178	8.2216	8.33891	8.52737	8.41225	8.58407	0.770662	0.0252066
P_cont_pecten_2629	10.4338	11.0866	11.4014	10.4112	10.8187	11.1805	11.8713	12.3322	0.770633	0.0252155	EKC21309	Sterol regulatory element-binding protein 1 [Source:UniProtKB/TrEMBL;Acc:K1PR40]	O97676	Sterol regulatory element-binding protein 1 (SREBP-1) (Adipocyte determination and differentiation-dependent factor 1) (Sterol regulatory element-binding transcription factor 1) [Cleaved into: Processed sterol regulatory element-binding protein 1]
P_cont_pecten_40891	2.85086	2.66942	2.73443	3.69811	3.18561	3.14687	3.39673	3.75397	0.770222	0.0253429	EKC35530	Usherin [Source:UniProtKB/TrEMBL;Acc:K1R309]	P23049	Tyrosine-protein kinase transforming protein SEA (EC 2.7.10.2)
N_cont_pecten_117638	14.416	14.3263	14.249	14.1369	14.5567	14.5229	14.5138	14.7876	0.770129	0.0253717	EKC27726	Cytochrome c oxidase subunit 5B, mitochondrial [Source:UniProtKB/TrEMBL;Acc:K1R1V5]	Q5REG2	Cytochrome c oxidase subunit 5B, mitochondrial (Cytochrome c oxidase polypeptide Vb)
N_cont_pecten_20819	10.5133	10.7604	10.9095	10.9641	11.2662	11.2442	11.7328	11.3327	0.770036	0.0254006
P_cont_pecten_15017	7.98424	7.69946	8.1992	7.42407	7.61829	8.30396	8.15164	9.63284	0.769888	0.0254466	EKC24084	Putative ATP-dependent RNA helicase DDX10 [Source:UniProtKB/TrEMBL;Acc:K1PYE8]	Q80Y44	Probable ATP-dependent RNA helicase DDX10 (EC 3.6.4.13) (DEAD box protein 10)
N_cont_pecten_10273	6.09351	5.91111	5.60318	6.55733	6.34179	6.12023	7.04046	6.83061	0.769785	0.0254788	EKC30586	na	Q5RG45	Centrosomal protein of 135 kDa (Cep135)
N_cont_pecten_21522	10.5799	11.1889	10.8866	10.7754	11.6514	11.2334	11.8044	11.8485	0.769514	0.025563
P_cont_pecten_36197	3.73576	3.352	5.37928	4.12753	4.8029	5.32896	5.38047	6.06924	0.769279	0.0256366
P_cont_pecten_38503	5.96601	7.62883	5.93769	6.72103	11.4528	11.3866	10.3529	11.4202	0.769137	0.025681	EKC39817	Selenoprotein S [Source:UniProtKB/TrEMBL;Acc:K1QSC8]	Q8VHV8	Selenoprotein S (SelS) (Sg2) (VCP-interacting membrane protein)
P_cont_pecten_20085	9.85185	9.90033	9.77304	9.87218	9.7963	10.0656	10.081	10.0195	0.768845	0.0257722			O35943	Frataxin, mitochondrial (Fxn) (EC 1.16.3.1) [Cleaved into: Frataxin intermediate form; Frataxin mature form]
P_cont_pecten_197586	12.2427	12.2513	13.3085	12.8546	12.1805	13.852	12.9822	14.3757	0.768377	0.0259192	EKC38003	Uracil-DNA glycosylase [Source:UniProtKB/TrEMBL;Acc:K1QWH6]	P13051	Uracil-DNA glycosylase (UDG) (EC 3.2.2.27)
N_cont_pecten_19882	5.43833	4.53834	5.62398	5.82952	5.34948	5.69168	6.89778	6.49309	0.768117	0.0260011	EKC25640	Cytoplasmic phosphatidylinositol transfer protein 1 [Source:UniProtKB/TrEMBL;Acc:K1Q9Y4]	Q28CA0	Cytoplasmic phosphatidylinositol transfer protein 1 (Retinal degeneration B homolog beta) (RdgBbeta)
N_cont_pecten_68839	3.14158	5.44725	5.4839	5.50874	6.38873	8.32938	7.66117	7.39712	0.768025	0.0260301	EKC23525	Glutamine-dependent NAD(+) synthetase [Source:UniProtKB/TrEMBL;Acc:K1Q3V6]
P_cont_pecten_37522	3.26198	2.43564	1.54129	3.67193	4.18925	4.06832	4.12963	4.61995	0.768009	0.0260352	EKC29677	na	Q08BC4	Sperm-tail PG-rich repeat-containing protein 2
N_cont_pecten_11448	4.86124	4.629	5.42422	5.17933	4.97688	5.49259	5.94322	5.69767	0.767971	0.0260471	EKC39639	Cyclin-H [Source:UniProtKB/TrEMBL;Acc:K1R7R2]	P51947	Cyclin-H (MO15-associated protein) (p36)
P_cont_pecten_30598	10.3761	10.6456	10.2614	11.2362	10.5687	11.1117	10.8631	11.3329	0.767569	0.0261742
N_cont_pecten_39494	4.09135	5.0661	5.08066	4.82064	4.39681	5.88711	4.77739	7.04062	0.766651	0.0264657
P_cont_pecten_192427	4.45608	4.72815	4.93911	5.01917	4.66425	4.9256	4.94178	5.31696	0.76616	0.0266226	EKC42771	Protein WWC2 [Source:UniProtKB/TrEMBL;Acc:K1S5V6]	Q8IX03	Protein KIBRA (HBeAg-binding protein 3) (Kidney and brain protein) (KIBRA) (WW domain-containing protein 1)
P_cont_pecten_1744	5.67836	5.81614	5.74186	6.00193	6.03371	6.10209	5.74491	6.48776	0.765717	0.0267644	EKC30462	UPF0698 transmembrane protein C14orf83 [Source:UniProtKB/TrEMBL;Acc:K1Q242]	Q8NBD8	Transmembrane protein 229B
N_cont_pecten_222763	2.75338	3.36462	4.04076	4.09384	3.68211	4.93766	4.29802	4.71076	0.765684	0.0267751	EKC20815	Integrator complex subunit 3 [Source:UniProtKB/TrEMBL;Acc:K1PWS0]	Q7TPD0	Integrator complex subunit 3 (Int3) (SOSS complex subunit A) (Sensor of single-strand DNA complex subunit A) (SOSS-A) (Sensor of ssDNA subunit A)
P_cont_pecten_9541	6.16832	5.79916	6.11986	6.02953	6.01788	5.95524	6.44052	6.68358	0.765669	0.0267797	EKC28928	Myosin-VIIa [Source:UniProtKB/TrEMBL;Acc:K1Q4V0]	Q17LW0	Myosin-VIIa (Protein crinkled)
P_cont_pecten_157391	6.78503	7.21144	7.16453	7.02208	7.20455	7.32453	7.55362	7.45588	0.765538	0.0268218
N_cont_pecten_34151	7.8813	8.23769	8.79529	7.88816	8.61604	8.68207	9.4267	9.3711	0.765345	0.026884
P_cont_pecten_22370	6.53436	6.10535	5.9595	6.51292	6.65231	6.58373	6.62984	6.89237	0.765265	0.0269096	EKC30838	Putative helicase MOV-10 [Source:UniProtKB/TrEMBL;Acc:K1QA54]	Q1LXK5	Putative helicase mov-10-B.2 (EC 3.6.4.13)
N_cont_pecten_110435	4.52917	5.64199	4.39821	5.10589	4.72754	5.46291	5.62544	6.10487	0.765228	0.0269215	EKC23172	Thyroid adenoma-associated protein [Source:UniProtKB/TrEMBL;Acc:K1PGZ0]
N_cont_pecten_152361	8.1405	8.62621	8.75279	8.75265	8.8377	8.43406	9.06547	9.53078	0.764949	0.0270117
P_cont_pecten_27253	4.10547	2.97082	3.36746	4.30374	5.77528	5.57887	5.52673	5.63633	0.764922	0.0270203	EKC17592	Sigma 1-type opioid receptor [Source:UniProtKB/TrEMBL;Acc:K1P1A9]	Q66IM1	Sigma non-opioid intracellular receptor 1 (Sigma 1-type opioid receptor) (Sigma1-receptor) (Sigma1R)
P_cont_pecten_109384	3.16115	2.21008	3.00567	2.65498	2.97211	3.30505	2.97478	4.32185	0.764343	0.0272074
N_cont_pecten_5978	6.4538	6.15056	6.46879	6.42304	6.16463	6.62001	6.7642	6.77678	0.764303	0.0272205	EKC19969	Putative methyltransferase METT10D [Source:UniProtKB/TrEMBL;Acc:K1PM64]	Q6DC64	Methyltransferase-like protein 16 (EC 2.1.1.-) (Methyltransferase 10 domain-containing protein)
N_cont_pecten_101399	4.85278	4.60784	5.28533	5.7857	5.38227	5.98345	6.01831	5.82546	0.764277	0.0272291
P_cont_pecten_4084	8.69063	9.42751	9.49416	9.25056	9.68066	9.22344	9.77918	10.455	0.764141	0.027273	EKC39939	Unhealthy ribosome biogenesis protein 2-like protein [Source:UniProtKB/TrEMBL;Acc:K1R8G8]	Q14146	Unhealthy ribosome biogenesis protein 2 homolog
N_cont_pecten_89903	10.3211	10.3381	10.4192	10.4514	10.2685	10.373	10.4801	10.6121	0.764064	0.0272979
P_cont_pecten_24565	5.42794	5.86951	6.19872	6.22317	6.68589	5.81623	7.25641	7.30499	0.764046	0.0273038	EKC35799	Tryptophan 2,3-dioxygenase [Source:UniProtKB/TrEMBL;Acc:K1QX99]	Q24630	Tryptophan 2,3-dioxygenase (TDO) (EC 1.13.11.11) (Protein vermilion) (Tryptamin 2,3-dioxygenase) (Tryptophan oxygenase) (TO) (TRPO) (Tryptophan pyrrolase) (Tryptophanase)
P_cont_pecten_6210	9.22061	9.37032	9.42829	9.54215	9.20557	9.21276	10.0965	10.1507	0.763842	0.0273704	EKC30896	Abnormal spindle-like microcephaly-associated-like protein [Source:UniProtKB/TrEMBL;Acc:K1RA28]	P62285	Abnormal spindle-like microcephaly-associated protein homolog (Fragment)
P_cont_pecten_40699	5.32963	5.04551	5.09942	5.87729	5.07648	5.64534	5.75237	5.92986	0.763622	0.0274419	EKC37117	Solute carrier family 25 member 42 [Source:UniProtKB/TrEMBL;Acc:K1QK87]	Q5PQ27	Mitochondrial coenzyme A transporter SLC25A42 (Solute carrier family 25 member 42)
P_cont_pecten_9833	3.48568	4.75584	3.8066	4.78679	5.13522	5.20246	5.80841	5.38612	0.763231	0.0275694
N_cont_pecten_30383	7.08474	6.8222	7.19322	7.29974	7.03521	7.47383	7.24916	7.51006	0.763024	0.0276373
N_cont_pecten_76921	5.96507	4.67634	5.9527	7.88132	7.69169	8.25154	8.15055	8.1326	0.762869	0.027688
P_cont_pecten_8318	9.44584	8.58248	7.61103	9.18774	9.54554	9.41021	10.4883	10.3394	0.762581	0.0277822	EKC21625	Tetratricopeptide repeat protein 25 [Source:UniProtKB/TrEMBL;Acc:K1PYM8]	Q7ZU45	Tetratricopeptide repeat protein 25 (TPR repeat protein 25)
P_cont_pecten_154967	8.15021	8.14244	8.18016	8.23752	8.16678	8.50507	8.13352	8.63291	0.762579	0.027783
P_cont_pecten_120856	10.7319	11.1907	10.8619	11.5998	10.7836	11.6407	11.438	11.7733	0.762539	0.0277962	EKC37135	Heterogeneous nuclear ribonucleoprotein Q [Source:UniProtKB/TrEMBL;Acc:K1R7I9]	O43390	Heterogeneous nuclear ribonucleoprotein R (hnRNP R)
P_cont_pecten_10621	6.63193	6.0538	5.32568	6.06676	6.93815	6.91119	7.75778	7.38227	0.761784	0.028045	EKC19794	Protein MICAL-3 [Source:UniProtKB/TrEMBL;Acc:K1PLT3]	Q8CJ19	Protein-methionine sulfoxide oxidase MICAL3 (EC 1.14.13.-) (Molecule interacting with CasL protein 3) (MICAL-3)
N_cont_pecten_200248	4.31676	4.05772	4.08123	4.76674	4.47265	4.99134	4.57224	4.87012	0.761765	0.0280511			Q5FVM7	DnaJ homolog subfamily C member 16
P_cont_pecten_182302	5.19412	5.98996	5.18614	6.0148	5.65257	6.73348	5.76116	6.83726	0.761347	0.0281894	EKC27536	na
P_cont_pecten_188683	4.94919	4.86536	4.86775	5.99674	5.5979	5.32131	5.9026	6.0305	0.761345	0.0281899	EKC24166	UPF0486 protein C1orf59-like protein [Source:UniProtKB/TrEMBL;Acc:K1QRK6]	Q32PY6	Small RNA 2'-O-methyltransferase (EC 2.1.1.n8) (HEN1 methyltransferase homolog 1)
P_cont_pecten_8621	4.68692	5.39732	5.33134	5.65128	5.26809	5.29567	5.73921	6.05675	0.76127	0.0282148	EKC39110	Bromodomain and WD repeat-containing protein 1 [Source:UniProtKB/TrEMBL;Acc:K1RCW7]	Q9NSI6	Bromodomain and WD repeat-containing protein 1 (WD repeat-containing protein 9)
N_cont_pecten_136996	7.99519	8.03914	8.22276	8.44966	8.20101	8.81955	8.55663	8.5559	0.760867	0.0283488
P_cont_pecten_34059	6.58613	6.6133	6.40313	6.49817	6.47729	7.22197	7.03505	6.98836	0.760804	0.0283695
N_cont_pecten_134588	8.66889	8.7429	8.57268	8.93292	9.03178	9.26581	8.85189	9.21034	0.760693	0.0284066	EKC37927	na	Q96000	Cytochrome c oxidase subunit 1 (EC 1.9.3.1) (Cytochrome c oxidase polypeptide I) (Fragment)
N_cont_pecten_32155	12.4131	12.4513	12.5442	12.5935	12.5136	12.5257	12.4641	13.5214	0.760438	0.0284914	EKC19642	Nucleolar GTP-binding protein 1 [Source:UniProtKB/TrEMBL;Acc:K1P7L9]	Q99ME9	Nucleolar GTP-binding protein 1 (Chronic renal failure gene protein) (GTP-binding protein NGB)
P_cont_pecten_18239	4.64892	4.6419	4.93554	4.61499	4.53143	5.91658	5.41663	5.57862	0.760372	0.0285135	EKC35058	Transcriptional-regulating factor 1 [Source:UniProtKB/TrEMBL;Acc:K1QMK0]	Q9H0D2	Zinc finger protein 541
P_cont_pecten_9923	1.55431	1.65731	1.51019	1.68437	1.72022	1.7184	1.63447	1.82613	0.760311	0.0285339
N_cont_pecten_4022	5.21875	5.29976	5.66978	5.55314	5.08661	5.74045	5.8166	5.99459	0.760074	0.028613
P_cont_pecten_4550	7.13868	7.22446	6.82662	6.97941	7.43515	7.17779	7.58818	7.6689	0.760045	0.0286226	EKC26419	na	Q6DGF5	Probable palmitoyltransferase ZDHHC12 (EC 2.3.1.225) (Zinc finger DHHC domain-containing protein 12) (DHHC-12)
P_cont_pecten_31937	11.1621	10.6084	11.3705	11.4216	11.0373	11.0853	11.4951	12.2139	0.760025	0.0286296
P_cont_pecten_74731	4.40178	3.41986	3.99827	3.61112	4.37453	4.65051	4.18553	5.51365	0.759812	0.0287009
P_cont_pecten_39563	4.03243	3.55931	4.30715	3.94921	4.38064	4.69803	4.65247	4.67561	0.759811	0.028701
P_cont_pecten_8895	9.41008	9.67816	9.53993	9.56652	9.72357	9.62028	9.71452	9.85191	0.759305	0.028871
P_cont_pecten_133214	7.20342	6.00589	6.58383	7.17633	6.98458	7.33609	7.3273	7.73997	0.759294	0.0288746
P_cont_pecten_41473	6.30053	6.18731	5.97238	6.31072	6.66587	6.48606	6.42194	6.76425	0.758752	0.0290573	EKC40131	LAG1 longevity assurance-like protein 6 [Source:UniProtKB/TrEMBL;Acc:K1RYM7]	Q6DED0	Translocating chain-associated membrane protein 1-like 1
P_cont_pecten_150948	10.6703	10.9871	10.8171	10.89	10.84	10.855	11.3704	11.2479	0.758349	0.0291933
P_cont_pecten_145557	12.0255	11.3504	11.7189	11.7019	12.2164	11.3829	12.7745	13.4257	0.758302	0.0292094
N_cont_pecten_47978	2.06251	2.9374	3.84511	2.49672	2.88974	3.58507	3.8826	4.66561	0.757504	0.0294803	EKC32829	Leucine-rich repeat serine/threonine-protein kinase 1 [Source:UniProtKB/TrEMBL;Acc:K1QP00]	O75179	Ankyrin repeat domain-containing protein 17 (Gene trap ankyrin repeat protein) (Serologically defined breast cancer antigen NY-BR-16)
P_cont_pecten_148929	18.4733	18.6293	18.387	18.6293	18.4974	18.5986	18.6507	18.7476	0.75729	0.0295532
P_cont_pecten_42697	3.68965	3.36544	3.58747	3.27062	3.57734	3.6683	4.29133	4.163	0.75716	0.0295976
N_cont_pecten_140989	12.9525	12.54	12.7449	13.1398	12.7837	13.0586	13.1698	13.2266	0.757097	0.0296191
N_cont_pecten_195583	5.07904	6.163	5.62974	6.23833	5.8721	7.37473	7.50004	6.80333	0.757033	0.0296411
P_cont_pecten_32858	5.83709	5.7144	6.11527	6.12915	6.26798	6.0171	6.31544	6.43028	0.756768	0.0297317	EKC29401	na	Q68DE3	Basic helix-loop-helix domain-containing protein USF3 (Upstream transcription factor 3)
P_cont_pecten_61914	6.40632	6.2459	5.53879	6.25313	6.6147	6.74336	6.81826	6.91064	0.756583	0.029795	EKC34693	na
P_cont_pecten_134998	7.5613	7.41521	7.41017	7.79085	7.55653	7.84997	7.91632	7.77908	0.756434	0.029846
N_cont_pecten_28512	5.33935	5.48388	5.37879	5.24632	5.56671	5.42005	5.55109	5.84414	0.756171	0.0299365
P_cont_pecten_163425	7.74248	9.08479	8.15441	7.93531	7.81937	9.56401	9.02568	9.98675	0.756103	0.0299597
N_cont_pecten_164121	9.86622	10.7418	10.6974	10.5531	10.464	10.4448	11.2492	11.5001	0.756058	0.0299755			Q8I335	Translation factor GUF1 homolog, mitochondrial (EC 3.6.5.-) (Elongation factor 4 homolog) (EF-4) (GTPase GUF1 homolog) (Ribosomal back-translocase)
N_cont_pecten_22807	5.98335	5.45604	5.65209	5.75003	5.7808	6.45865	6.11004	6.29202	0.756051	0.0299777
P_cont_pecten_49520	8.79868	8.22924	8.75391	8.94452	8.28002	9.08599	9.53554	9.38076	0.756034	0.0299835	EKC20484	Bullous pemphigoid antigen 1, isoforms 1/2/3/4 [Source:UniProtKB/TrEMBL;Acc:K1PNP9]
P_cont_pecten_94363	1.64057	1.3611	3.67803	2.04377	1.57026	2.94473	3.71348	4.78061	0.756002	0.0299948	EKC27465	na	A0A0R4IBK5	E3 ubiquitin-protein ligase rnf213-alpha (EC 3.6.4.-) (EC 6.3.2.-) (Mysterin-A) (Mysterin-alpha) (RING finger protein 213-A) (RING finger protein 213-alpha)
N_cont_pecten_32034	3.20411	2.27687	2.79863	2.36922	2.9003	3.01779	4.6992	4.22482	0.755832	0.0300533
P_cont_pecten_39482	12.8627	12.4616	12.917	13.1985	12.5413	13.4344	13.4679	13.4206	0.755825	0.0300557	EKC40377	NAD(P) transhydrogenase, mitochondrial [Source:UniProtKB/TrEMBL;Acc:K1QU53]	Q13423	NAD(P) transhydrogenase, mitochondrial (EC 1.6.1.2) (Nicotinamide nucleotide transhydrogenase) (Pyridine nucleotide transhydrogenase)
P_cont_pecten_14148	12.5563	12.7388	13.1405	12.8278	13.1737	13.2343	13.2929	13.3431	0.755424	0.0301939	EKC27690	Spectrin beta chain [Source:UniProtKB/TrEMBL;Acc:K1QFR9]	Q00963	Spectrin beta chain
N_cont_pecten_10649	6.33941	6.61063	6.89349	6.92449	6.94521	6.67312	7.15322	7.31084	0.755186	0.0302762	EKC20644	1-phosphatidylinositol-4,5-bisphosphate phosphodiesterase beta-4 [Source:UniProtKB/TrEMBL;Acc:K1PP84]	P25455	1-phosphatidylinositol 4,5-bisphosphate phosphodiesterase classes I and II (EC 3.1.4.11) (Phosphoinositide phospholipase C)
N_cont_pecten_16658	6.86299	7.46432	7.51282	7.46957	7.53073	7.41598	7.58904	8.09105	0.755024	0.0303323	EKC39505	na	Q9H7Z3	Protein NRDE2 homolog
P_cont_pecten_5066	8.40966	8.83972	9.43455	9.21126	9.07609	8.9315	9.65212	10.026	0.755015	0.0303356
P_cont_pecten_43138	6.02399	5.84179	6.06877	6.24675	5.96223	6.09208	6.44444	6.35183	0.754994	0.0303426
P_cont_pecten_38696	5.03095	4.81941	5.15962	5.07918	4.85738	5.1089	5.22859	5.40749	0.754899	0.0303756
P_cont_pecten_44289	8.54383	8.12064	8.67407	8.03218	8.59605	9.10494	9.38169	9.20383	0.754645	0.0304638
P_cont_pecten_51109	6.1278	7.09632	7.02896	7.96966	7.06743	7.6674	8.4687	8.03621	0.754522	0.0305067	EKC23916	DEP domain-containing protein 5 [Source:UniProtKB/TrEMBL;Acc:K1QQX7]	P61460	DEP domain-containing protein 5
P_cont_pecten_26009	7.5015	7.12674	7.67897	7.60467	7.6831	8.43777	8.29887	8.06778	0.754379	0.0305566
P_cont_pecten_10508	4.02749	3.91129	4.00454	5.03723	4.91817	4.59515	4.61269	5.27081	0.754285	0.0305891	EKC25732	Acyl-CoA synthetase family member 4 [Source:UniProtKB/TrEMBL;Acc:K1PNS7]	Q80WC9	Acyl-CoA synthetase family member 4 (EC 6.2.1.-) (2-aminoadipic 6-semialdehyde dehydrogenase) (Protein LYS2 homolog) (Putative aminoadipate-semialdehyde dehydrogenase) (EC 1.2.1.31)
P_cont_pecten_26669	3.05084	2.6023	3.85525	3.13799	3.26602	4.97278	5.20825	4.50339	0.754276	0.0305922
P_cont_pecten_20960	4.1078	3.20633	3.68745	4.14632	4.17922	4.52619	3.81934	5.15204	0.754252	0.0306005
P_cont_pecten_21715	7.71903	7.73032	7.53795	7.87826	7.61392	7.60966	7.9672	8.17727	0.754146	0.0306378
N_cont_pecten_2354	10.6462	10.6484	10.4022	10.6849	10.6959	10.8795	10.6446	10.9521	0.754067	0.0306653	EKC41354	Chromodomain Y-like protein 2 [Source:UniProtKB/TrEMBL;Acc:K1RCG3]	Q9WTK2	Chromodomain Y-like protein (CDY-like) (EC 2.3.1.48)
P_cont_pecten_25384	6.92959	7.33431	7.60592	7.57144	7.57326	7.52758	7.61637	7.98588	0.754013	0.0306839	EKC30029	Histone-lysine N-methyltransferase MLL5 [Source:UniProtKB/TrEMBL;Acc:K1QG35]	Q5XJV7	SET domain-containing protein 5
P_cont_pecten_130247	9.41773	9.21599	9.57989	9.6927	9.87766	9.80855	10.2168	9.91596	0.75386	0.0307375	EKC38538	AT-rich interactive domain-containing protein 4B [Source:UniProtKB/TrEMBL;Acc:K1QY05]	Q9JKB5	AT-rich interactive domain-containing protein 4B (ARID domain-containing protein 4B) (180 kDa Sin3-associated polypeptide) (Sin3-associated polypeptide p180) (Histone deacetylase complex subunit SAP180) (Retinoblastoma-binding protein 1-like 1)
P_cont_pecten_24404	8.17486	8.22126	8.32103	8.49689	7.9314	8.36808	9.20418	8.9646	0.753848	0.0307418
N_cont_pecten_13631	5.52631	5.72293	5.28959	5.16852	6.39112	6.57598	5.93575	6.8417	0.753768	0.0307696	EKC20870	Protogenin B [Source:UniProtKB/TrEMBL;Acc:K1PWW2]	P16621	Tyrosine-protein phosphatase Lar (EC 3.1.3.48) (Protein-tyrosine-phosphate phosphohydrolase) (dLAR)
P_cont_pecten_39160	1.81647	2.58582	3.09043	1.95019	3.02458	4.01033	3.82578	3.87763	0.753666	0.0308054	EKC39222	3-oxoacyl-[acyl-carrier-protein] reductase [Source:UniProtKB/TrEMBL;Acc:K1QQH7]	Q9X248	3-oxoacyl-[acyl-carrier-protein] reductase FabG (EC 1.1.1.100) (3-ketoacyl-acyl carrier protein reductase) (Beta-Ketoacyl-acyl carrier protein reductase) (Beta-ketoacyl-ACP reductase)
P_cont_pecten_121129	4.12341	3.48272	4.41064	3.83753	4.4151	3.99964	4.3274	6.11551	0.753605	0.0308267
N_cont_pecten_830	6.43646	6.69912	6.34309	7.01894	6.55761	6.983	7.44276	7.07096	0.752996	0.0310404	EKC39840	na	Q6A070	Crescerin-1 (Protein FAM179B)
N_cont_pecten_20769	1.89198	1.73647	1.87825	1.30142	1.89891	1.27708	2.55086	5.06878	0.752875	0.0310829
P_cont_pecten_21919	10.3048	10.1732	10.2842	10.606	11.0762	10.4393	10.7906	11.1973	0.752637	0.0311667
N_cont_pecten_65665	5.25085	5.23338	5.43122	5.52861	5.02742	5.20897	6.01593	6.13105	0.752608	0.031177	EKC42855	Heparan-sulfate 6-O-sulfotransferase 3 [Source:UniProtKB/TrEMBL;Acc:K1RML4]	A0MGZ7	Heparan-sulfate 6-O-sulfotransferase 3 (HS 6-OST-3) (EC 2.8.2.-)
N_cont_pecten_33281	8.44332	8.44666	8.86166	8.71955	8.65312	8.60948	8.8201	9.16591	0.752592	0.0311824	EKC30347	na	Q60988	SCL-interrupting locus protein homolog
N_cont_pecten_187578	7.25578	6.63585	7.2375	7.06282	7.20004	7.64264	7.57232	7.63206	0.752419	0.0312436	EKC30146	High affinity cAMP-specific 3',5'-cyclic phosphodiesterase 7A [Source:UniProtKB/TrEMBL;Acc:K1R860]	Q13946	High affinity cAMP-specific 3',5'-cyclic phosphodiesterase 7A (EC 3.1.4.53) (HCP1) (TM22)
N_cont_pecten_34081	2.78782	3.78665	1.27692	4.11964	3.76364	4.83906	4.97929	4.89557	0.752391	0.0312534
N_cont_pecten_42706	8.00649	6.75292	5.67455	7.33321	7.65342	7.37685	8.19718	9.22251	0.75231	0.0312819			P09815	Ice nucleation protein
P_cont_pecten_21663	15.7078	15.973	15.8426	15.9563	16.0718	15.8766	16.0022	16.2811	0.752294	0.0312877
P_cont_pecten_18870	6.92026	7.22422	7.66716	7.33182	7.57522	7.23967	8.29136	8.24436	0.752127	0.0313465
P_cont_pecten_116224	1.45273	3.23209	2.65051	4.35013	3.68252	3.63235	4.76216	4.60194	0.752111	0.0313524
P_cont_pecten_189919	3.88035	4.32978	4.19124	4.24542	3.93785	4.19475	4.84656	4.76138	0.75207	0.0313669	EKC33467	Protein stoned-B [Source:UniProtKB/TrEMBL;Acc:K1Q9Q4]	P90761	Putative stoned B-like protein (Adaptin-related protein 10) (Uncoordinated protein 41)
P_cont_pecten_22492	12.2141	12.739	12.7281	13.2018	12.9256	12.9028	13.1278	13.3209	0.751844	0.0314467	EKC39783	SH3 domain-containing guanine exchange factor [Source:UniProtKB/TrEMBL;Acc:K1R1R5]	Q3U5C8	Rho guanine nucleotide exchange factor 16 (Ephexin-4)
P_cont_pecten_52613	6.27613	5.59986	6.09303	5.65277	5.9188	7.56395	6.20161	7.7179	0.751562	0.0315468	EKC42428	na
N_cont_pecten_88697	5.20344	5.0668	5.79269	5.53148	5.12229	5.66033	5.85082	6.10429	0.751262	0.0316534	EKC40136	Dedicator of cytokinesis protein 6 [Source:UniProtKB/TrEMBL;Acc:K1RYN0]	Q8R1A4	Dedicator of cytokinesis protein 7 (Protein moonlight)
N_cont_pecten_193258	3.84239	3.97336	4.1297	4.40971	3.34149	4.45176	3.92592	6.8505	0.751145	0.0316952
P_cont_pecten_3807	7.32905	7.29198	7.3459	7.31283	7.31296	7.45945	7.74254	7.53587	0.751029	0.0317367			O60308	Centrosomal protein of 104 kDa (Cep104)
P_cont_pecten_143124	5.48706	5.47657	6.4071	6.56429	6.03544	5.8877	7.23728	7.18769	0.750954	0.0317632
P_cont_pecten_69141	2.24323	3.38637	2.61697	3.58858	3.03884	3.82742	3.97179	3.80718	0.750867	0.0317942	EKC32791	WD repeat-containing protein C2orf86 [Source:UniProtKB/TrEMBL;Acc:K1RF96]	O95876	WD repeat-containing and planar cell polarity effector protein fritz homolog (hFRTZ) (Bardet-Biedl syndrome 15 protein) (WD repeat-containing and planar cell polarity effector protein)
N_cont_pecten_11363	6.3918	6.22496	6.3747	6.29755	6.39614	6.31074	6.4675	6.61516	0.750836	0.0318053
N_cont_pecten_12257	6.49739	6.43043	6.61027	7.17215	7.09914	7.27599	7.60723	7.1673	0.750438	0.0319474	EKC34332	Tudor domain-containing protein 1 [Source:UniProtKB/TrEMBL;Acc:K1QBW6]	Q9BXT4	Tudor domain-containing protein 1 (Cancer/testis antigen 41.1) (CT41.1)
P_cont_pecten_33232	9.48938	9.80376	9.91221	9.87634	9.67475	10.0287	10.9596	10.425	0.750408	0.0319584
N_cont_pecten_31288	4.45231	4.66532	5.37807	5.17841	4.47457	5.75953	6.45663	5.88933	0.75034	0.0319828	EKC43162	SH2 domain-containing adapter protein F [Source:UniProtKB/TrEMBL;Acc:K1R1L8]	Q8CG80	SH2 domain-containing adapter protein F
N_cont_pecten_97864	5.77369	5.57573	5.49323	5.7898	6.67173	5.69809	7.38148	7.05297	0.750257	0.0320124	EKC27663	Heparanase [Source:UniProtKB/TrEMBL;Acc:K1Q170]	Q9MYY0	Heparanase (EC 3.2.1.166) [Cleaved into: Heparanase 8 kDa subunit; Heparanase 50 kDa subunit]
N_cont_pecten_62842	5.09022	4.49581	5.33545	5.50974	5.27776	5.63496	5.58523	5.77414	0.750046	0.0320879	EKC20815	Integrator complex subunit 3 [Source:UniProtKB/TrEMBL;Acc:K1PWS0]	Q1LXC9	Integrator complex subunit 3 (Int3) (SOSS complex subunit A) (Sensor of single-strand DNA complex subunit A) (SOSS-A) (Sensor of ssDNA subunit A)
P_cont_pecten_1214	7.70917	7.81153	8.27371	8.83751	8.05036	8.47979	8.97138	8.81962	0.749826	0.032167	EKC42534	Putative helicase with zinc finger domain [Source:UniProtKB/TrEMBL;Acc:K1RFQ6]	Q9BYK8	Helicase with zinc finger domain 2 (ATP-dependent helicase PRIC285) (Helicase with zinc finger 2, transcriptional coactivator) (PPAR-alpha-interacting complex protein 285) (PPAR-gamma DNA-binding domain-interacting protein 1) (PDIP1) (PPAR-gamma DBD-interacting protein 1) (Peroxisomal proliferator-activated receptor A-interacting complex 285 kDa protein) (EC 3.6.4.-)
N_cont_pecten_22135	5.69915	5.91779	5.97572	5.81871	6.35039	5.88783	6.66677	6.58805	0.749742	0.0321973	EKC18218	Transcription initiation factor TFIID subunit 5 [Source:UniProtKB/TrEMBL;Acc:K1P9W4]	Q15542	Transcription initiation factor TFIID subunit 5 (Transcription initiation factor TFIID 100 kDa subunit) (TAF(II)100) (TAFII-100) (TAFII100)
N_cont_pecten_183719	5.5602	6.04254	6.20197	6.24767	5.76222	6.34847	6.1038	6.83521	0.749738	0.0321986	EKC28928	Myosin-VIIa [Source:UniProtKB/TrEMBL;Acc:K1Q4V0]	Q17LW0	Myosin-VIIa (Protein crinkled)
P_cont_pecten_39136	4.59453	4.55041	4.27301	4.60029	4.66099	5.07484	5.02695	4.85906	0.749722	0.0322045
P_cont_pecten_81091	5.46907	5.77704	5.18023	6.04114	6.14367	5.96609	6.00711	6.33057	0.749696	0.0322136	EKC23377	Zinc finger MYM-type protein 4 [Source:UniProtKB/TrEMBL;Acc:K1PHD1]	Q3UA37	Glutamine-rich protein 1
P_cont_pecten_3068	3.94714	3.65712	3.39256	4.30898	4.23604	4.92095	4.59622	4.50595	0.749629	0.0322379	EKC18251	Multiple epidermal growth factor-like domains 6 [Source:UniProtKB/TrEMBL;Acc:K1Q9X2]	O88281	Multiple epidermal growth factor-like domains protein 6 (Multiple EGF-like domains protein 6) (Epidermal growth factor-like protein 3) (EGF-like protein 3)
P_cont_pecten_40755	8.71768	8.30676	8.45665	8.80825	8.89602	8.72963	9.18766	9.03091	0.749533	0.0322723	EKC38598	Retinol dehydrogenase 13 [Source:UniProtKB/TrEMBL;Acc:K1QY63]	Q8NBN7	Retinol dehydrogenase 13 (EC 1.1.1.-) (Short chain dehydrogenase/reductase family 7C member 3)
P_cont_pecten_165738	6.95986	7.07281	7.0341	7.53343	7.29594	7.39831	7.54398	7.44904	0.748815	0.0325314
P_cont_pecten_149239	6.18506	6.36648	6.76675	6.41281	6.52451	6.8001	7.48677	7.05553	0.748783	0.032543	EKC25309	Myosin-VI [Source:UniProtKB/TrEMBL;Acc:K1Q1S3]	Q29122	Unconventional myosin-VI (Unconventional myosin-6)
P_cont_pecten_73508	6.22451	5.79678	6.56103	7.01768	6.23186	6.82652	6.87246	7.14878	0.748388	0.0326863	EKC29228	na	Q9BYK8	Helicase with zinc finger domain 2 (ATP-dependent helicase PRIC285) (Helicase with zinc finger 2, transcriptional coactivator) (PPAR-alpha-interacting complex protein 285) (PPAR-gamma DNA-binding domain-interacting protein 1) (PDIP1) (PPAR-gamma DBD-interacting protein 1) (Peroxisomal proliferator-activated receptor A-interacting complex 285 kDa protein) (EC 3.6.4.-)
P_cont_pecten_76008	5.05828	5.60882	5.90914	6.00852	5.83791	5.69113	5.94378	6.59649	0.748143	0.0327754
N_cont_pecten_132431	10.615	10.4279	11.301	11.0945	11.1501	11.2197	11.4025	11.546	0.748013	0.0328225	EKC20097	Omega-amidase NIT2-B [Source:UniProtKB/TrEMBL;Acc:K1P8S3]	Q4VBV9	Omega-amidase NIT2 (EC 3.5.1.3) (Nitrilase homolog 2)
P_cont_pecten_76236	4.99227	4.93692	5.36606	5.15467	5.29189	5.08824	5.59781	5.6557	0.747868	0.0328752	EKC35427	Neurobeachin [Source:UniProtKB/TrEMBL;Acc:K1QET6]	Q9W4E2	Neurobeachin (A-kinase anchor protein 550) (AKAP 550) (Protein rugose) (dAKAP550)
N_cont_pecten_92931	7.60471	7.87664	8.12819	8.22493	8.0221	8.49674	8.40172	8.35427	0.747804	0.0328985	EKC21108	Centromere protein C 1 [Source:UniProtKB/TrEMBL;Acc:K1PHT3]	Q03188	Centromere protein C (CENP-C) (Centromere autoantigen C) (Centromere protein C 1) (CENP-C 1) (Interphase centromere complex protein 7)
P_cont_pecten_209066	4.80125	5.28558	5.09621	4.96309	5.47724	5.53944	5.36795	5.65911	0.747543	0.0329937	EKC38959	DCC-interacting protein 13-alpha [Source:UniProtKB/TrEMBL;Acc:K1R604]	Q9UKG1	DCC-interacting protein 13-alpha (Dip13-alpha) (Adapter protein containing PH domain, PTB domain and leucine zipper motif 1)
P_cont_pecten_174719	1.4337	2.98598	2.97708	3.56478	4.60373	3.55913	4.20149	4.84929	0.747493	0.0330118
P_cont_pecten_35126	9.75432	10.0174	10.287	9.93846	10.1637	10.1505	10.2938	10.5306	0.747316	0.0330767
P_cont_pecten_72232	5.63725	5.10111	5.63905	5.55775	5.13378	5.59094	6.17382	6.24396	0.747247	0.0331018	EKC20484	Bullous pemphigoid antigen 1, isoforms 1/2/3/4 [Source:UniProtKB/TrEMBL;Acc:K1PNP9]	Q9QXZ0	Microtubule-actin cross-linking factor 1 (Actin cross-linking family 7)
P_cont_pecten_12416	4.22351	1.71838	2.79184	3.08524	3.10949	3.98546	3.73672	5.46454	0.747116	0.0331498	EKC33081	F-box/LRR-repeat protein 20 [Source:UniProtKB/TrEMBL;Acc:K1RGA2]
N_cont_pecten_44676	7.44729	8.57823	8.90785	7.82538	8.68673	9.54223	9.51369	9.67003	0.747022	0.0331844	EKC38629	Pre-mRNA-processing-splicing factor 8 [Source:UniProtKB/TrEMBL;Acc:K1R545]	Q6P2Q9	Pre-mRNA-processing-splicing factor 8 (220 kDa U5 snRNP-specific protein) (PRP8 homolog) (Splicing factor Prp8) (p220)
P_cont_pecten_24402	7.70512	7.89	7.60523	8.877	9.41078	8.14047	8.42291	10.3876	0.746871	0.0332395	EKC38699	Glyoxylate reductase/hydroxypyruvate reductase [Source:UniProtKB/TrEMBL;Acc:K1R593]	Q91Z53	Glyoxylate reductase/hydroxypyruvate reductase (EC 1.1.1.79) (EC 1.1.1.81)
P_cont_pecten_46524	6.38101	7.37772	7.27088	7.52726	7.7715	7.78426	7.28891	8.51587	0.746854	0.0332458	EKC19265	Protein HIRA [Source:UniProtKB/TrEMBL;Acc:K1PS44]	O42611	Protein HIRA (TUP1-like enhancer of split protein 1)
P_cont_pecten_102107	3.88685	4.31441	4.70576	4.2539	4.38241	4.53988	4.7704	4.97841	0.746761	0.0332798
P_cont_pecten_111770	5.835	6.0799	5.89696	6.46017	6.99995	6.75239	6.63651	6.87748	0.746427	0.0334024	EKC23377	Zinc finger MYM-type protein 4 [Source:UniProtKB/TrEMBL;Acc:K1PHD1]	Q5VZL5	Zinc finger MYM-type protein 4 (Zinc finger protein 262)
N_cont_pecten_31009	7.69079	5.84905	7.11239	7.60843	8.31772	8.20632	7.08086	10.5206	0.746337	0.0334356
P_cont_pecten_16873	6.36677	6.64008	6.85423	6.84686	6.51033	7.10812	6.5712	7.72135	0.74631	0.0334455	EKC37977	DNA excision repair protein ERCC-6-like protein [Source:UniProtKB/TrEMBL;Acc:K1QMC1]	Q2NKX8	DNA excision repair protein ERCC-6-like (EC 3.6.4.12) (ATP-dependent helicase ERCC6-like) (PLK1-interacting checkpoint helicase) (Tumor antigen BJ-HCC-15)
N_cont_pecten_99954	9.34306	9.39287	9.76054	10.0273	9.74009	9.7928	10.1077	10.0582	0.746241	0.0334711	EKC19373	Bromodomain adjacent to zinc finger domain protein 2B [Source:UniProtKB/TrEMBL;Acc:K1PCW8]	Q9DE13	Bromodomain adjacent to zinc finger domain protein 2B (Extracellular matrix protein F22)
P_cont_pecten_91017	3.69938	4.32172	4.01604	4.24868	4.28792	4.39698	4.05133	5.00794	0.746133	0.0335107
N_cont_pecten_188486	7.28976	7.22307	7.87915	7.95599	8.01664	8.45706	8.3023	8.20729	0.746092	0.033526	EKC33206	THAP domain-containing protein 9 [Source:UniProtKB/TrEMBL;Acc:K1RGG4]	Q9D305	THAP domain-containing protein 2
N_cont_pecten_45643	7.62466	7.46562	7.805	7.69881	8.00861	7.64102	8.14824	8.20558	0.74604	0.0335452
P_cont_pecten_30255	4.38208	4.70289	5.0239	5.65681	4.65894	5.60228	5.35115	5.74313	0.745915	0.0335912
P_cont_pecten_149589	7.28404	7.40836	7.64688	7.23858	7.64032	7.69552	7.64129	7.93106	0.745816	0.0336276	EKC29727	Inactive phospholipase C-like protein 2 [Source:UniProtKB/TrEMBL;Acc:K1PZR1]	Q9UPR0	Inactive phospholipase C-like protein 2 (PLC-L(2)) (PLC-L2) (Phospholipase C-L2) (Phospholipase C-epsilon-2) (PLC-epsilon-2)
N_cont_pecten_43672	2.45595	1.33226	3.82695	3.36001	2.31425	4.40975	3.26068	5.29994	0.745811	0.0336296
P_cont_pecten_97224	8.83445	8.81069	9.1696	9.55462	9.33661	9.6106	9.71792	9.51786	0.745778	0.0336416	EKC19071	RING finger protein 17 [Source:UniProtKB/TrEMBL;Acc:K1QC93]	B5MCY1	Tudor domain-containing protein 15
N_cont_pecten_155101	5.06445	5.23996	4.90021	5.45297	5.185	5.20836	5.44792	5.53254	0.745639	0.0336929	EKC24482	Collagen alpha-6(VI) chain [Source:UniProtKB/TrEMBL;Acc:K1PKC1]
P_cont_pecten_12769	6.64033	7.02245	6.856	7.73507	7.30517	7.60417	8.0849	7.6279	0.745599	0.0337077
P_cont_pecten_41569	4.04145	3.69538	4.51123	4.35793	4.33858	4.394	4.57509	4.78598	0.74531	0.033815	EKC36112	Zinc finger protein PLAG1 [Source:UniProtKB/TrEMBL;Acc:K1QH61]	Q6DJT9	Zinc finger protein PLAG1 (Pleiomorphic adenoma gene 1 protein)
N_cont_pecten_17137	7.80563	8.30024	8.34897	8.32969	8.46536	8.63559	8.26202	8.91664	0.745188	0.03386	EKC31511	Ankyrin repeat domain-containing protein 12 [Source:UniProtKB/TrEMBL;Acc:K1RBQ6]	E9Q4F7	Ankyrin repeat domain-containing protein 11
N_cont_pecten_49054	7.30064	6.92947	7.84575	8.29203	7.43203	7.49197	8.69133	8.73865	0.745058	0.0339081	EKC41405	na	Q8SX83	Protein split ends
N_cont_pecten_119570	13.2427	13.4878	13.7677	13.5404	13.4886	13.5765	13.8042	13.9778	0.74504	0.0339151	EKC27690	Spectrin beta chain [Source:UniProtKB/TrEMBL;Acc:K1QFR9]	Q01082	Spectrin beta chain, non-erythrocytic 1 (Beta-II spectrin) (Fodrin beta chain) (Spectrin, non-erythroid beta chain 1)
P_cont_pecten_22004	1.17679	2.20295	2.14246	1.63965	3.7394	2.10594	2.80508	4.92328	0.745021	0.0339221
N_cont_pecten_49486	2.85065	2.47521	2.40328	2.38262	2.58686	3.27197	3.0849	3.14655	0.745009	0.0339264
P_cont_pecten_137700	9.79878	9.45496	10.029	10.0247	10.4108	10.2579	10.1016	10.5737	0.744603	0.0340774	EKC42666	Hexokinase type 2 [Source:UniProtKB/TrEMBL;Acc:K1S5N3]	Q9NFT7	Hexokinase type 2 (EC 2.7.1.1)
P_cont_pecten_151473	3.01068	1.7371	3.80491	3.64763	4.7919	5.3916	4.15764	5.41124	0.744584	0.0340845	EKC29826	Low-density lipoprotein receptor-related protein 4 [Source:UniProtKB/TrEMBL;Acc:K1R744]	Q8VI56	Low-density lipoprotein receptor-related protein 4 (LRP-4) (LDLR dan)
P_cont_pecten_7249	5.44975	5.37481	4.74412	5.77014	5.91895	6.26709	6.01054	6.09715	0.744549	0.0340974	EKC32738	Carboxypeptidase N subunit 2 [Source:UniProtKB/TrEMBL;Acc:K1QFS5]	Q9DBB9	Carboxypeptidase N subunit 2 (Carboxypeptidase N 83 kDa chain) (Carboxypeptidase N large subunit) (Carboxypeptidase N polypeptide 2) (Carboxypeptidase N regulatory subunit)
P_cont_pecten_6327	4.06171	4.52316	4.2092	4.08335	4.64099	4.36603	4.70671	4.93431	0.744465	0.0341288	EKC43037	Tetratricopeptide repeat protein 13 [Source:UniProtKB/TrEMBL;Acc:K1R166]	Q8NBP0	Tetratricopeptide repeat protein 13 (TPR repeat protein 13)
P_cont_pecten_5156	4.46713	3.84077	4.58488	4.86389	4.54891	5.46991	5.41086	5.11087	0.744442	0.0341373	EKC19623	Multidrug resistance-associated protein 1 [Source:UniProtKB/TrEMBL;Acc:K1PDM7]	Q5F364	Multidrug resistance-associated protein 1 (ATP-binding cassette sub-family C member 1) (Leukotriene C(4) transporter) (LTC4 transporter)
P_cont_pecten_116544	13.0998	13.0512	12.7661	13.0339	13.4261	13.2294	13.4088	13.4518	0.744442	0.0341373
P_cont_pecten_10026	3.97124	4.20851	4.30823	3.98273	4.39948	4.90005	5.35657	4.77942	0.744414	0.0341477	EKC25309	Myosin-VI [Source:UniProtKB/TrEMBL;Acc:K1Q1S3]	Q29122	Unconventional myosin-VI (Unconventional myosin-6)
N_cont_pecten_10944	7.10834	7.55034	6.9015	7.21669	7.85095	7.97648	7.77479	7.96213	0.74415	0.0342461	EKC41107	Putative cation-transporting ATPase 13A3 [Source:UniProtKB/TrEMBL;Acc:K1QW82]	Q5XF89	Probable cation-transporting ATPase 13A3 (EC 3.6.3.-)
P_cont_pecten_204518	4.17193	4.45045	5.08173	4.70647	4.299	5.39113	5.27623	5.39879	0.743912	0.0343351	EKC35796	Kinesin-like protein KIF14 [Source:UniProtKB/TrEMBL;Acc:K1RN18]	Q15058	Kinesin-like protein KIF14
N_cont_pecten_109918	7.77643	7.93797	7.65721	8.14178	8.06949	7.96193	8.25872	8.2057	0.743832	0.0343653	EKC33388	na
P_cont_pecten_43632	2.70632	1.68011	2.70266	5.86516	1.71106	3.95901	5.63137	6.05886	0.743553	0.0344695	EKC40236	na
P_cont_pecten_167929	5.09953	4.40478	4.66867	5.61368	5.09496	5.77371	6.10604	5.62679	0.743521	0.0344814	EKC18400	Protein Mis18-alpha [Source:UniProtKB/TrEMBL;Acc:K1PPM2]	Q9CZJ6	Protein Mis18-alpha
P_cont_pecten_5470	9.86829	9.96742	10.5488	10.4591	10.6543	10.8324	10.524	10.9049	0.743255	0.0345812	EKC25759	DNA polymerase epsilon catalytic subunit A [Source:UniProtKB/TrEMBL;Acc:K1Q2Z7]	Q9WVF7	DNA polymerase epsilon catalytic subunit A (EC 2.7.7.7) (DNA polymerase II subunit A)
P_cont_pecten_65467	3.16312	3.45665	3.23265	3.49476	3.99724	4.67508	5.0644	4.16293	0.7431	0.0346396	EKC41028	Neurotrypsin [Source:UniProtKB/TrEMBL;Acc:K1R5P5]
P_cont_pecten_30868	4.36392	4.09816	4.41196	5.35755	4.89319	4.99395	4.9041	5.3495	0.743029	0.0346665	EKC26023	Peroxisome assembly factor 2 [Source:UniProtKB/TrEMBL;Acc:K1PWD4]	Q54CS8	Peroxisomal biogenesis factor 6 (Peroxin-6)
P_cont_pecten_1112	7.31383	7.17805	6.78379	7.08072	7.48675	7.73898	7.44694	7.72204	0.742974	0.0346872	EKC30838	Putative helicase MOV-10 [Source:UniProtKB/TrEMBL;Acc:K1QA54]	Q5ZKD7	Putative helicase MOV-10 (EC 3.6.4.13)
N_cont_pecten_22539	6.26733	6.28968	6.55294	6.41997	6.75838	7.2124	6.98708	6.87348	0.742932	0.034703
P_cont_pecten_167608	1.46939	2.91863	2.28087	2.94916	2.46068	2.85569	3.74439	3.44965	0.742813	0.0347478
P_cont_pecten_35001	6.33788	5.88806	6.16127	6.26393	5.82186	6.88608	6.83855	6.7544	0.742543	0.0348494	EKC28953	na
N_cont_pecten_6248	2.7499	3.32504	3.08501	3.37745	2.98468	3.46307	3.54032	3.5641	0.742374	0.0349132	EKC40479	Zinc finger FYVE domain-containing protein 9 [Source:UniProtKB/TrEMBL;Acc:K1RA09]	O95405	Zinc finger FYVE domain-containing protein 9 (Mothers against decapentaplegic homolog-interacting protein) (Madh-interacting protein) (Novel serine protease) (NSP) (Receptor activation anchor) (hSARA) (Smad anchor for receptor activation)
N_cont_pecten_53246	3.09011	3.41677	3.75209	3.4331	3.79336	3.51876	3.77185	4.19733	0.742362	0.0349179	EKC20576	Protein yippee-like 5 [Source:UniProtKB/TrEMBL;Acc:K1QGC0]	O60688	Protein yippee-like 1
P_cont_pecten_113896	8.22915	8.20116	8.51365	8.39175	8.53649	8.31178	8.79925	8.77337	0.742321	0.0349335	EKC42231	na	Q9VX32	Rho GTPase-activating protein 190 (Rho GTPase-activating protein of 190 kDa)
N_cont_pecten_35810	9.96612	9.76301	9.53098	9.45703	9.88948	9.90776	10.4557	10.3698	0.742223	0.0349703
N_cont_pecten_63273	6.67869	6.93192	7.48976	7.23759	7.94086	7.48151	7.69664	8.08349	0.742177	0.0349877
P_cont_pecten_14534	11.0795	10.6859	11.0625	11.2763	11.2718	11.3039	11.4311	11.3918	0.741994	0.035057	EKC28564	Ubiquitin-conjugating enzyme E2 G2 [Source:UniProtKB/TrEMBL;Acc:K1QBR6]	Q28CQ4	SUMO-conjugating enzyme UBC9 (EC 6.3.2.-) (SUMO-protein ligase) (Ubiquitin carrier protein 9) (Ubiquitin carrier protein I) (Ubiquitin-conjugating enzyme E2 I) (Ubiquitin-protein ligase I)
N_cont_pecten_41511	9.76658	10.5186	9.40125	10.1863	10.2986	9.99712	10.4843	11.2193	0.741801	0.0351301	EKC23654	Tyrosine-protein phosphatase non-receptor type 6 [Source:UniProtKB/TrEMBL;Acc:K1PX68]	Q9QZR0	E3 ubiquitin-protein ligase RNF25 (EC 6.3.2.-) (RING finger protein 25) (RING finger protein AO7)
N_cont_pecten_180984	8.25558	7.68371	8.04888	8.18645	8.06181	8.24704	8.20521	8.57875	0.74171	0.0351648
N_cont_pecten_42237	5.46145	6.14906	5.55127	6.37602	6.3932	6.15173	5.82106	7.58625	0.741636	0.0351926
P_cont_pecten_98588	3.98031	4.06888	4.67477	4.24596	4.41855	4.62452	5.08966	4.83861	0.741507	0.0352419	EKC38456	Connector enhancer of kinase suppressor of ras 2 [Source:UniProtKB/TrEMBL;Acc:K1RUS0]	Q80YA9	Connector enhancer of kinase suppressor of ras 2 (Connector enhancer of KSR 2) (CNK homolog protein 2) (CNK2)
P_cont_pecten_211057	3.93735	4.70371	4.982	4.62269	4.79827	5.1396	5.22714	5.3269	0.741327	0.0353102	EKC26718	Angiomotin [Source:UniProtKB/TrEMBL;Acc:K1PYI5]	Q9D4H4	Angiomotin-like protein 1 (junction-enriched and -associated protein) (JEAP)
N_cont_pecten_39582	6.44088	6.5772	6.95328	6.80895	6.55312	6.56177	6.93021	7.60274	0.741245	0.0353416	EKC36361	Ras-related protein Rab-30 [Source:UniProtKB/TrEMBL;Acc:K1RPM0]	Q923S9	Ras-related protein Rab-30
P_cont_pecten_86559	5.00725	5.31625	4.45581	5.05937	4.89234	4.83651	5.82458	6.02987	0.741229	0.0353476	EKC26700	na	A8DYE2	Transient receptor potential cation channel trpm (Transient receptor potential cation channel, subfamily M ortholog)
P_cont_pecten_102756	4.88184	4.00969	4.7833	6.5834	4.95293	6.17695	5.43151	6.80279	0.741069	0.0354085
N_cont_pecten_98435	2.94681	1.59845	3.27617	3.03638	3.28057	4.09435	3.60513	4.13497	0.741034	0.0354218	EKC21066	Dynein heavy chain, cytoplasmic [Source:UniProtKB/TrEMBL;Acc:K1QHK9]	P38650	Cytoplasmic dynein 1 heavy chain 1 (Cytoplasmic dynein heavy chain 1) (Dynein heavy chain, cytosolic) (MAP 1C)
P_cont_pecten_17230	5.53992	6.01251	6.36514	6.04476	6.37667	6.28809	6.33556	6.76488	0.740926	0.0354631	EKC23405	na	Q80V63	PR domain zinc finger protein 4 (EC 2.1.1.-) (PR domain-containing protein 4)
P_cont_pecten_15795	5.67309	4.11389	2.40814	4.19629	5.23687	4.61394	6.38076	7.35036	0.740899	0.0354732
N_cont_pecten_156712	3.16988	2.67709	3.22407	1.41568	4.09065	4.72098	3.43523	6.39141	0.740898	0.0354737	EKC17561	na
N_cont_pecten_43068	5.84573	6.80081	6.65413	6.60477	6.54578	7.01003	6.99217	7.19613	0.740861	0.0354877	EKC42112	Dynamin-binding protein [Source:UniProtKB/TrEMBL;Acc:K1QYQ5]
N_cont_pecten_15673	5.22828	4.6485	4.45561	4.57037	5.12014	4.46956	5.30133	7.03194	0.740849	0.0354925
P_cont_pecten_116422	3.08572	2.20494	2.57585	2.57907	2.90285	3.30971	3.33848	3.35031	0.740837	0.035497
P_cont_pecten_3175	3.43157	4.14265	3.84661	4.22078	5.63098	4.09856	5.18345	5.86349	0.740694	0.0355516
N_cont_pecten_42402	6.34467	5.86495	5.45576	6.55362	6.77344	6.09321	6.36409	7.73527	0.740683	0.0355559	EKC37559	Condensin complex subunit 1 [Source:UniProtKB/TrEMBL;Acc:K1R247]	A2A891	Calmodulin-binding transcription activator 1
P_cont_pecten_197010	4.55143	3.07814	3.57586	3.74037	4.30198	4.05428	5.5873	5.29063	0.740578	0.035596	EKC33589	Calcium-binding mitochondrial carrier protein SCaMC-2 [Source:UniProtKB/TrEMBL;Acc:K1QR48]	Q6KCM7	Calcium-binding mitochondrial carrier protein SCaMC-2 (Mitochondrial ATP-Mg/Pi carrier protein 3) (Mitochondrial Ca(2+)-dependent solute carrier protein 3) (Small calcium-binding mitochondrial carrier protein 2) (Solute carrier family 25 member 25)
P_cont_pecten_89319	6.53199	7.27066	6.59682	7.24915	7.02689	6.86861	7.59497	7.71288	0.740529	0.0356147	EKC23925	na	Q92616	eIF-2-alpha kinase activator GCN1 (GCN1 eIF-2-alpha kinase activator homolog) (GCN1-like protein 1) (General control of amino-acid synthesis 1-like protein 1) (Translational activator GCN1) (HsGCN1)
N_cont_pecten_9162	4.82224	5.71209	5.24873	5.02794	4.76941	6.02583	5.63507	6.4115	0.740283	0.0357086	EKC37571	Death-associated protein kinase 1 [Source:UniProtKB/TrEMBL;Acc:K1RSS7]	Q9ULJ7	Ankyrin repeat domain-containing protein 50
P_cont_pecten_42689	10.0687	8.49804	7.51897	9.70211	9.80978	9.40052	10.3882	11.3031	0.740094	0.0357813
P_cont_pecten_27559	7.36836	7.08874	7.93522	8.13585	7.62216	8.27692	7.89911	8.43208	0.739869	0.0358675	EKC21203	Abhydrolase domain-containing protein 2 [Source:UniProtKB/TrEMBL;Acc:K1PI09]	Q6FIF0	AN1-type zinc finger protein 6 (Associated with PRK1 protein) (Zinc finger A20 domain-containing protein 3)
P_cont_pecten_23183	6.26816	5.57336	5.55306	6.0847	5.88801	6.23153	5.82867	7.20845	0.739833	0.0358816
N_cont_pecten_212184	6.02585	6.37819	6.7975	6.98097	6.80592	6.45363	7.04294	7.46278	0.739736	0.0359186	EKC34801	SH3 and multiple ankyrin repeat domains protein 3 [Source:UniProtKB/TrEMBL;Acc:K1RKG5]	Q9JLU4	SH3 and multiple ankyrin repeat domains protein 3 (Shank3) (Proline-rich synapse-associated protein 2) (ProSAP2) (SPANK-2)
P_cont_pecten_145274	1.52134	1.5924	1.55059	1.66212	1.44489	1.65032	1.58948	1.83681	0.739559	0.0359866	EKC37204	Galectin-4 [Source:UniProtKB/TrEMBL;Acc:K1R164]
P_cont_pecten_15852	2.81673	3.31983	2.77395	3.3582	2.59388	4.55697	4.45766	4.01176	0.739433	0.0360354	EKC29812	EF-hand calcium-binding domain-containing protein 7 [Source:UniProtKB/TrEMBL;Acc:K1Q017]	Q8VDY4	EF-hand calcium-binding domain-containing protein 7
P_cont_pecten_168227	7.22567	6.70536	7.67971	7.18466	7.85339	7.96882	8.10838	8.07655	0.739366	0.0360611
N_cont_pecten_12732	8.89719	7.66166	8.00971	7.93829	8.73045	9.20862	8.83324	9.49833	0.739307	0.0360837	EKC29094	Transmembrane protein 49 [Source:UniProtKB/TrEMBL;Acc:K1QDI0]	Q68EQ9	Vacuole membrane protein 1 (Transmembrane protein 49)
P_cont_pecten_44013	6.23193	5.37881	5.09008	5.83823	5.17436	6.54873	5.70234	7.48255	0.739284	0.0360926
N_cont_pecten_72873	5.67513	5.4836	5.77473	5.31892	5.71142	5.5869	5.95059	6.37932	0.739281	0.0360938
P_cont_pecten_120554	3.19267	1.61438	1.48993	3.66318	4.46145	2.22828	4.09061	6.08311	0.739194	0.0361275			Q7TQN8	Glucose-dependent insulinotropic receptor (G-protein coupled receptor 119)
N_cont_pecten_199247	7.49456	7.36881	7.41483	7.58912	7.52078	7.98135	7.56533	7.82658	0.739164	0.0361389	EKC25437	na
N_cont_pecten_73831	2.74963	2.9645	3.53304	3.78987	3.11191	3.94216	3.60754	4.00034	0.739024	0.0361929
P_cont_pecten_14863	8.40141	8.31377	8.31564	7.97109	7.69391	8.64723	8.94381	9.24459	0.738825	0.0362699
P_cont_pecten_35927	5.30361	5.95925	5.73481	5.99923	6.34125	5.69178	6.14185	6.87906	0.738754	0.0362975
P_cont_pecten_189635	3.44728	4.06698	4.5829	5.1407	4.40174	4.75988	5.26133	5.21595	0.738683	0.0363249	EKC26023	Peroxisome assembly factor 2 [Source:UniProtKB/TrEMBL;Acc:K1PWD4]	Q13608	Peroxisome assembly factor 2 (PAF-2) (Peroxin-6) (Peroxisomal biogenesis factor 6) (Peroxisomal-type ATPase 1)
P_cont_pecten_50798	3.26193	3.51033	3.03704	3.81366	2.91578	4.24274	3.87824	4.14694	0.738392	0.0364377	EKC36525	Patatin-like phospholipase domain-containing protein 7 [Source:UniProtKB/TrEMBL;Acc:K1R5Q2]	Q8IY17	Neuropathy target esterase (EC 3.1.1.5) (Patatin-like phospholipase domain-containing protein 6)
P_cont_pecten_147467	3.53292	3.07605	3.5569	3.39253	3.58593	3.50367	3.46803	4.31289	0.73822	0.0365042	EKC19087	na
N_cont_pecten_50149	5.07517	4.6817	4.81639	4.8075	4.90824	4.95482	4.90079	5.56254	0.738175	0.0365217	EKC33673	na
N_cont_pecten_202608	7.66534	7.87615	7.77447	8.33252	8.10887	8.36952	8.32012	8.2547	0.738144	0.0365339
P_cont_pecten_41779	8.78569	7.85284	8.52771	8.04778	8.10339	8.59934	9.28193	9.46559	0.737452	0.0368033	EKC18235	Lipoma-preferred partner-like protein [Source:UniProtKB/TrEMBL;Acc:K1PP29]	Q5F464	Lipoma-preferred partner homolog
N_cont_pecten_19036	5.19689	5.53707	5.99219	5.72019	5.36583	5.94264	5.87544	6.34806	0.736927	0.0370084	EKC20483	Zinc finger ZZ-type and EF-hand domain-containing protein 1 [Source:UniProtKB/TrEMBL;Acc:K1PFX0]	Q5SSH7	Zinc finger ZZ-type and EF-hand domain-containing protein 1
N_cont_pecten_3964	8.55856	8.41535	8.8477	9.38692	9.4148	9.46359	9.70229	9.4073	0.736714	0.0370917	EKC40969	Transketolase-like protein 2 [Source:UniProtKB/TrEMBL;Acc:K1RBC9]	Q9D4D4	Transketolase-like protein 2 (EC 2.2.1.1)
N_cont_pecten_90477	2.26164	2.26942	2.73476	1.54404	3.07224	3.56113	3.31779	3.73553	0.736559	0.0371528
P_cont_pecten_66229	6.3278	6.90433	6.50065	6.71779	6.27962	7.37219	6.85881	7.38844	0.736229	0.0372821	EKC31804	Kinesin-like protein KIF2A [Source:UniProtKB/TrEMBL;Acc:K1QKZ8]	Q2NL05	Kinesin-like protein KIF2A
P_cont_pecten_148486	9.58438	10.4853	10.0676	10.9579	10.8744	10.5983	10.5733	11.4449	0.736151	0.0373128	EKC19265	Protein HIRA [Source:UniProtKB/TrEMBL;Acc:K1PS44]	P79987	Protein HIRA (cHIRA) (TUP1-like enhancer of split protein 1)
P_cont_pecten_43478	3.71603	3.78789	3.80858	4.00577	4.03806	4.4186	4.15332	4.13092	0.736092	0.0373361	EKC20349	Regulator of G-protein signaling 12 [Source:UniProtKB/TrEMBL;Acc:K1PN87]	Q9VCX1	Regulator of G-protein signaling loco (RGS) (Locomotion defects protein) (Loco)
N_cont_pecten_2718	6.3307	6.66516	7.83976	7.01757	7.05357	7.40769	6.96948	9.60982	0.736075	0.0373427	EKC39851	PAT1-like protein 1 [Source:UniProtKB/TrEMBL;Acc:K1RXV8]	Q86TB9	Protein PAT1 homolog 1 (PAT1-like protein 1) (Protein PAT1 homolog b) (Pat1b) (hPat1b)
P_cont_pecten_8594	5.76713	5.83386	5.33637	5.74437	5.87499	5.57008	5.94024	6.55669	0.736074	0.0373432	EKC30888	na	A8MWY0	UPF0577 protein KIAA1324-like (Estrogen-induced gene 121-like protein) (hEIG121L)
N_cont_pecten_93859	7.72433	7.76643	6.99923	7.88952	8.09357	8.57396	8.40528	8.31539	0.73579	0.0374553	EKC21874	Usher syndrome type-1G-like protein [Source:UniProtKB/TrEMBL;Acc:K1PSL6]	Q0VC93	Ankyrin repeat domain-containing protein 37
P_cont_pecten_22546	6.95212	7.29968	7.33613	7.35888	7.44126	7.28765	7.53354	7.61615	0.735699	0.0374911	EKC31981	Eukaryotic translation initiation factor 4 gamma 3 [Source:UniProtKB/TrEMBL;Acc:K1RCW5]	O43432	Eukaryotic translation initiation factor 4 gamma 3 (eIF-4-gamma 3) (eIF-4G 3) (eIF4G 3) (eIF-4-gamma II) (eIF4GII)
P_cont_pecten_87164	11.5068	11.3225	10.9852	12.0034	11.6001	11.3352	11.875	12.3374	0.735464	0.037584	EKC40381	Lymphoid-specific helicase [Source:UniProtKB/TrEMBL;Acc:K1RZF1]	Q9NRZ9	Lymphoid-specific helicase (EC 3.6.4.-) (Proliferation-associated SNF2-like protein) (SWI/SNF2-related matrix-associated actin-dependent regulator of chromatin subfamily A member 6)
N_cont_pecten_41885	8.40997	8.24741	8.32882	8.66991	8.45702	9.8803	8.5138	9.60093	0.735411	0.0376047
P_cont_pecten_39219	8.96072	8.94828	9.79149	9.70345	9.42762	9.77412	9.7488	10.052	0.735247	0.0376697
N_cont_pecten_112614	7.10952	6.52715	7.28728	7.69143	7.32104	7.84992	8.0693	7.7565	0.735142	0.0377113	EKC42534	Putative helicase with zinc finger domain [Source:UniProtKB/TrEMBL;Acc:K1RFQ6]	Q8IWX7	Protein unc-45 homolog B (Unc-45B) (SMUNC45)
N_cont_pecten_5760	3.97324	4.93524	4.06775	4.45201	5.28185	5.41305	5.59278	5.34948	0.734986	0.0377731	EKC24124	Thrombospondin type-1 domain-containing protein 7B [Source:UniProtKB/TrEMBL;Acc:K1PYH3]
N_cont_pecten_28680	3.22967	3.30024	3.46844	4.02326	3.72542	4.40898	3.4969	4.41497	0.734748	0.0378673	EKC26335	Pleckstrin-like protein domain-containing family H member 2 [Source:UniProtKB/TrEMBL;Acc:K1QBZ1]	Q8C115	Pleckstrin homology domain-containing family H member 2
N_cont_pecten_16249	7.49311	7.60307	7.78923	7.94856	7.92067	7.76722	7.90914	8.06751	0.734708	0.0378831	EKC25961	Protein sidekick-2 [Source:UniProtKB/TrEMBL;Acc:K1QWM8]	O97394	Protein sidekick
P_cont_pecten_23649	9.55118	9.53643	9.94484	9.80318	9.55022	9.96016	10.7816	10.2993	0.734668	0.0378992
N_cont_pecten_35592	12.33	12.3677	13.0255	12.7605	12.8406	13.0153	13.058	13.1593	0.734533	0.0379529	EKC23527	Smad nuclear-interacting protein 1 [Source:UniProtKB/TrEMBL;Acc:K1PHQ4]	Q5M9G6	Smad nuclear interacting protein 1
P_cont_pecten_4098	7.34344	7.51297	7.97276	8.27431	8.39549	7.88103	8.29161	8.65723	0.734402	0.038005	EKC27534	Ubiquitin-conjugating enzyme E2 R2 [Source:UniProtKB/TrEMBL;Acc:K1Q852]	Q8BIR2	Protein asteroid homolog 1
P_cont_pecten_61208	5.31642	5.27408	5.46539	5.74089	5.32975	5.18694	6.08821	6.18075	0.734362	0.0380209	EKC27212	Epsin-2 [Source:UniProtKB/TrEMBL;Acc:K1PSI0]	Q8CHU3	Epsin-2 (EPS-15-interacting protein 2) (Intersectin-EH-binding protein 2) (Ibp2)
N_cont_pecten_45044	3.22774	3.70685	3.13692	3.6884	3.49868	3.85008	3.79747	3.86255	0.734282	0.0380529
N_cont_pecten_215180	4.39069	4.84162	4.34565	5.00734	4.7598	4.46589	4.93354	5.5696	0.734015	0.0381592	EKC20730	Kinesin-like protein KIF13A [Source:UniProtKB/TrEMBL;Acc:K1PWK7]	Q9H1H9	Kinesin-like protein KIF13A (Kinesin-like protein RBKIN)
P_cont_pecten_43904	7.33817	7.10247	6.7982	7.21626	7.36739	7.54209	7.57848	7.52549	0.733727	0.038274	EKC24240	na	O60140	Uncharacterized protein C18H10.09
P_cont_pecten_29148	11.0065	11.3608	11.6126	11.6315	11.8964	11.6624	11.5872	12.1672	0.733709	0.0382813
N_cont_pecten_8625	5.28049	5.17608	5.8434	6.62761	5.89244	6.30886	6.62968	6.47024	0.733664	0.0382994	EKC42534	Putative helicase with zinc finger domain [Source:UniProtKB/TrEMBL;Acc:K1RFQ6]	Q8IWR0	Zinc finger CCCH domain-containing protein 7A
P_cont_pecten_173532	4.3163	3.89534	4.01502	5.84427	3.86415	4.4301	5.82184	6.06969	0.733322	0.0384362	EKC37567	Golgin subfamily A member 2 [Source:UniProtKB/TrEMBL;Acc:K1QLA8]	Q921M4	Golgin subfamily A member 2 (130 kDa cis-Golgi matrix protein) (GM130)
P_cont_pecten_545	6.07903	6.59087	7.02266	7.04135	6.48459	6.64999	7.47575	7.57394	0.733314	0.0384392	EKC39110	Bromodomain and WD repeat-containing protein 1 [Source:UniProtKB/TrEMBL;Acc:K1RCW7]	Q6RI45	Bromodomain and WD repeat-containing protein 3
N_cont_pecten_208206	2.0386	3.01131	2.3293	3.61593	3.56396	3.10751	3.3884	3.98551	0.733184	0.0384913
P_cont_pecten_3436	8.73578	8.3621	8.8471	9.18998	9.10447	9.00254	9.37055	9.27045	0.733151	0.0385046
N_cont_pecten_161340	3.26429	3.71099	3.78123	3.74557	4.15482	3.87351	5.18864	4.49354	0.732782	0.0386528	EKC26350	GTP-binding protein 1 [Source:UniProtKB/TrEMBL;Acc:K1QC10]	Q3UJK4	GTP-binding protein 2 (GTP-binding-like protein 2)
N_cont_pecten_44461	3.83246	4.17569	3.83164	3.82442	4.20323	4.70307	3.95161	4.88351	0.732561	0.0387416	EKC24227	Putative pre-mRNA-splicing factor ATP-dependent RNA helicase DHX15 [Source:UniProtKB/TrEMBL;Acc:K1PJP2]	Q5RAZ4	Pre-mRNA-splicing factor ATP-dependent RNA helicase DHX15 (EC 3.6.4.13) (DEAH box protein 15)
N_cont_pecten_3359	2.42652	2.97554	3.4116	2.95811	3.12433	4.42638	4.49174	3.87667	0.732444	0.0387889	EKC35827	Zinc finger B-box domain containing protein 1 [Source:UniProtKB/TrEMBL;Acc:K1QG02]
P_cont_pecten_143227	14.6497	14.3774	14.7353	15.1253	15.0111	15.3432	15.3464	15.1249	0.73234	0.0388307	EKC35856	Nuclear autoantigenic sperm protein [Source:UniProtKB/TrEMBL;Acc:K1RN77]	P06180	Histone-binding protein N1/N2
N_cont_pecten_7157	6.86352	6.74338	7.09843	7.56867	7.02595	7.10731	7.3949	7.607	0.732245	0.0388691	EKC39571	Ubiquitin carboxyl-terminal hydrolase 34 [Source:UniProtKB/TrEMBL;Acc:K1RXB2]	Q70CQ2	Ubiquitin carboxyl-terminal hydrolase 34 (EC 3.4.19.12) (Deubiquitinating enzyme 34) (Ubiquitin thioesterase 34) (Ubiquitin-specific-processing protease 34)
P_cont_pecten_5081	9.05609	9.28996	9.23819	9.61808	9.19787	9.31404	9.61981	9.64829	0.732051	0.0389476	EKC39650	Transport protein Sec24B [Source:UniProtKB/TrEMBL;Acc:K1RE81]	O95487	Protein transport protein Sec24B (SEC24-related protein B)
P_cont_pecten_92936	4.08679	3.97836	3.88833	5.007	4.42492	4.54282	4.75474	4.8528	0.732028	0.0389566
N_cont_pecten_100599	1.92391	2.97393	4.61285	3.42123	3.98221	3.59199	3.93022	6.31393	0.732015	0.0389619	EKC30174	Gamma-1-syntrophin [Source:UniProtKB/TrEMBL;Acc:K1QGF2]	Q9NY99	Gamma-2-syntrophin (G2SYN) (Syntrophin-5) (SYN5)
N_cont_pecten_14819	3.83073	4.69659	3.55219	4.76354	4.35556	4.73269	5.00573	5.03329	0.731772	0.0390603	EKC39426	Metabotropic glutamate receptor 3 [Source:UniProtKB/TrEMBL;Acc:K1RWX7]	P41594	Metabotropic glutamate receptor 5 (mGluR5)
P_cont_pecten_149710	7.64976	7.64317	8.22654	8.51855	8.11371	7.9954	9.01173	8.75984	0.731752	0.0390684
P_cont_pecten_19	4.59554	4.58271	4.27941	5.09183	4.32641	4.63605	5.18345	5.25523	0.731581	0.0391374	EKC40777	1-acyl-sn-glycerol-3-phosphate acyltransferase epsilon [Source:UniProtKB/TrEMBL;Acc:K1QV91]	Q9NUQ2	1-acyl-sn-glycerol-3-phosphate acyltransferase epsilon (EC 2.3.1.51) (1-acylglycerol-3-phosphate O-acyltransferase 5) (1-AGP acyltransferase 5) (1-AGPAT 5) (Lysophosphatidic acid acyltransferase epsilon) (LPAAT-epsilon)
P_cont_pecten_1893	8.20364	9.14777	8.69939	9.83002	9.55118	9.56503	9.39322	10.0486	0.73135	0.0392311	EKC38535	Ribosomal protein S6 kinase delta-1 [Source:UniProtKB/TrEMBL;Acc:K1RBC5]	Q96S38	Ribosomal protein S6 kinase delta-1 (S6K-delta-1) (EC 2.7.11.1) (52 kDa ribosomal protein S6 kinase) (Ribosomal S6 kinase-like protein with two PSK domains 118 kDa protein) (SPHK1-binding protein)
P_cont_pecten_93310	6.3892	7.15001	6.43527	6.45328	6.65746	6.87609	7.47632	7.41401	0.731189	0.0392963
P_cont_pecten_105562	10.4605	10.5307	10.4691	10.9031	10.5787	10.9427	10.8311	10.8366	0.730976	0.039383
P_cont_pecten_13737	10.9706	11.32	11.18	11.4352	11.5258	11.7581	11.7673	11.5556	0.73086	0.0394304
P_cont_pecten_4963	6.93426	7.83856	7.43215	7.93572	7.4864	7.50272	8.09379	8.37716	0.73085	0.0394343	EKC18447	Deleted in lung and esophageal cancer protein 1 [Source:UniProtKB/TrEMBL;Acc:K1P3Y7]	Q9Y238	Deleted in lung and esophageal cancer protein 1 (Deleted in lung cancer protein 1) (DLC-1)
N_cont_pecten_22178	3.54802	3.83424	3.48681	4.26737	4.55328	4.50145	4.14511	4.57387	0.730849	0.0394347
N_cont_pecten_4176	8.89308	9.1638	8.83734	9.29836	9.0482	9.00122	9.79312	9.55494	0.73051	0.0395727	EKC29797	Kinesin-like protein KIFC3 [Source:UniProtKB/TrEMBL;Acc:K1PZZ6]	O35231	Kinesin-like protein KIFC3
P_cont_pecten_9460	3.19916	3.91466	3.12967	3.71861	4.35117	3.85694	4.28946	4.43009	0.730482	0.039584	EKC25732	Acyl-CoA synthetase family member 4 [Source:UniProtKB/TrEMBL;Acc:K1PNS7]	O70566	Protein diaphanous homolog 2 (Diaphanous-related formin-2) (DRF2) (mDia3)
N_cont_pecten_183308	3.61781	3.95679	3.61245	4.45119	3.82821	3.62219	4.70327	4.83107	0.730401	0.0396174	EKC27001	Myosin-XVI [Source:UniProtKB/TrEMBL;Acc:K1QZX8]	Q5DU14	Unconventional myosin-XVI (Neuronal tyrosine-phosphorylated phosphoinositide-3-kinase adapter 3) (Unconventional myosin-16)
N_cont_pecten_9308	7.53655	7.37831	8.07401	7.82059	7.95839	7.9032	8.17741	8.25175	0.730079	0.0397487
P_cont_pecten_163102	6.96812	7.57237	7.26161	7.7739	7.63893	8.27003	8.40816	7.90978	0.730074	0.0397508			Q9UKF5	Disintegrin and metalloproteinase domain-containing protein 29 (ADAM 29) (Cancer/testis antigen 73) (CT73)
P_cont_pecten_93272	7.13888	7.68165	7.25908	7.49566	8.17244	8.22544	8.30928	8.08091	0.729892	0.0398254	EKC21695	Flightless-1-like protein [Source:UniProtKB/TrEMBL;Acc:K1PYT5]	Q24020	Protein flightless-1 (Flightless-I)
N_cont_pecten_169606	3.80245	3.47314	2.71363	3.06429	3.3437	3.7094	3.43712	5.06268	0.729739	0.039888	EKC23957	Endo-1,4-beta-xylanase A [Source:UniProtKB/TrEMBL;Acc:K1PIZ5]
N_cont_pecten_119095	8.37774	8.11312	8.57032	8.69305	9.055	8.86034	8.69389	9.12477	0.729566	0.0399588	EKC42666	Hexokinase type 2 [Source:UniProtKB/TrEMBL;Acc:K1S5N3]	P19367	Hexokinase-1 (EC 2.7.1.1) (Brain form hexokinase) (Hexokinase type I) (HK I)
P_cont_pecten_5233	8.00778	8.21673	7.95373	8.10631	8.3826	8.43687	8.63802	8.3894	0.729543	0.0399683	EKC40929	Neutral alpha-glucosidase AB [Source:UniProtKB/TrEMBL;Acc:K1RB91]	Q14697	Neutral alpha-glucosidase AB (EC 3.2.1.84) (Alpha-glucosidase 2) (Glucosidase II subunit alpha)
P_cont_pecten_30395	6.36921	7.00326	6.60351	7.12366	8.143	7.29594	7.74511	7.99957	0.729299	0.0400687
P_cont_pecten_402	4.48752	4.55743	4.64479	4.43514	4.50608	4.79685	4.98641	4.81063	0.729198	0.04011	EKC39310	Neuralized-like protein 4 [Source:UniProtKB/TrEMBL;Acc:K1RDC5]	Q5NCX5	Neuralized-like protein 4
N_cont_pecten_19316	5.49312	5.20192	5.63137	6.08767	5.26526	6.0394	6.41769	6.13433	0.729082	0.0401577
P_cont_pecten_25833	11.2512	11.3947	11.2936	11.5737	11.2868	11.8206	11.6796	11.6231	0.729046	0.0401726
P_cont_pecten_30391	5.92811	6.1263	6.03799	6.60665	6.94107	6.56371	6.63693	6.85776	0.728938	0.0402168	EKC23377	Zinc finger MYM-type protein 4 [Source:UniProtKB/TrEMBL;Acc:K1PHD1]	Q14202	Zinc finger MYM-type protein 3 (Zinc finger protein 261)
N_cont_pecten_75434	4.38616	4.12833	4.5053	4.68128	4.73674	4.6476	5.49184	4.95203	0.728236	0.0405067	EKC40929	Neutral alpha-glucosidase AB [Source:UniProtKB/TrEMBL;Acc:K1RB91]	Q14697	Neutral alpha-glucosidase AB (EC 3.2.1.84) (Alpha-glucosidase 2) (Glucosidase II subunit alpha)
P_cont_pecten_182056	3.98902	4.82394	4.27919	4.50252	5.48686	5.01813	5.03999	5.54926	0.728185	0.0405279	EKC37549	L-2-hydroxyglutarate dehydrogenase, mitochondrial [Source:UniProtKB/TrEMBL;Acc:K1R224]	A7SMW7	L-2-hydroxyglutarate dehydrogenase, mitochondrial (EC 1.1.99.2)
P_cont_pecten_24690	7.78712	7.71632	7.52723	7.74016	7.91717	8.09307	7.69982	8.21186	0.728079	0.0405716
P_cont_pecten_81289	6.13007	6.54216	6.05005	6.47262	6.34707	6.30015	6.73357	6.75712	0.72802	0.040596			Q9VI75	Phosphatidylinositol-binding clathrin assembly protein LAP (Like-AP180)
P_cont_pecten_93713	5.64316	5.79117	5.98382	5.90902	5.40446	5.6668	5.95521	7.40466	0.727904	0.0406442
P_cont_pecten_191132	3.67724	3.43207	4.18262	4.3376	3.74371	4.48329	4.56668	4.46313	0.72778	0.0406957	EKC41951	Protein slit [Source:UniProtKB/TrEMBL;Acc:K1S3F7]	P90920	Leucine-rich repeat-containing protein egg-6
P_cont_pecten_21818	9.3687	9.50307	9.08756	9.23413	10.1312	9.8157	10.4248	10.1012	0.727669	0.0407418
N_cont_pecten_3385	7.49769	7.47494	8.24109	8.08604	8.37129	8.15032	8.39229	8.55641	0.727658	0.0407463			A3KQ55	7SK snRNA methylphosphate capping enzyme (MePCE) (EC 2.1.1.-) (Bicoid-interacting protein 3 homolog) (Bin3 homolog) (zBCDIN3)
P_cont_pecten_23355	8.87348	7.65571	8.24535	9.06872	8.79904	8.46707	8.95054	9.87082	0.727557	0.0407882
P_cont_pecten_46248	4.16809	4.23419	4.95322	5.0847	4.69872	5.11714	5.50834	5.19156	0.727485	0.0408179
P_cont_pecten_3721	5.30344	5.91798	5.65865	5.6197	5.82925	5.60817	5.99073	6.31438	0.727058	0.0409959	EKC24718	Transmembrane BAX inhibitor motif-containing protein 4 [Source:UniProtKB/TrEMBL;Acc:K1PSU8]	Q49P94	Golgi anti-apoptotic protein (GAAP)
P_cont_pecten_3498	4.41293	4.56775	4.7851	4.36398	4.43597	4.74619	4.72356	5.09604	0.727024	0.0410099	EKC28310	Transducin-like enhancer protein 4 [Source:UniProtKB/TrEMBL;Acc:K1QHJ0]
N_cont_pecten_16294	3.02519	4.92967	3.95787	6.02953	5.88474	4.99783	5.07561	7.22971	0.727019	0.0410122	EKC20476	T-box transcription factor TBX2 [Source:UniProtKB/TrEMBL;Acc:K1QG03]
P_cont_pecten_26497	2.19342	2.41942	2.21497	7.51968	9.51984	7.75094	6.35933	9.27717	0.727018	0.0410125	EKC21114	Rab-like protein 3 [Source:UniProtKB/TrEMBL;Acc:K1PQJ6]	Q32LJ6	Rab-like protein 3
P_cont_pecten_195246	1.62153	3.08408	3.51916	3.7226	3.46428	3.50209	4.12421	4.3865	0.72694	0.0410448	EKC31905	Xenotropic and polytropic retrovirus receptor 1 [Source:UniProtKB/TrEMBL;Acc:K1QSI1]	Q9UBH6	Xenotropic and polytropic retrovirus receptor 1 (Protein SYG1 homolog) (Xenotropic and polytropic murine leukemia virus receptor X3) (X-receptor)
P_cont_pecten_11342	3.43016	3.0656	4.09079	4.21786	3.85687	4.0666	4.20951	4.47705	0.726905	0.0410593	EKC18584	Inactive ubiquitin carboxyl-terminal hydrolase 54 [Source:UniProtKB/TrEMBL;Acc:K1PIB9]
N_cont_pecten_43774	7.05287	7.74378	7.11867	6.95752	7.49734	8.29009	7.46075	8.4722	0.726892	0.041065	EKC37122	na	Q9BY12	S phase cyclin A-associated protein in the endoplasmic reticulum (S phase cyclin A-associated protein in the ER) (Zinc finger protein 291)
N_cont_pecten_19837	6.5782	6.91981	6.16516	7.19483	7.69213	7.22528	7.2901	7.7441	0.726779	0.0411122	EKC24060	Tumor suppressor candidate 4 [Source:UniProtKB/TrEMBL;Acc:K1Q5A7]	Q9WUE4	Nitrogen permease regulator 2-like protein (NPR2-like protein) (Gene 21 protein) (G21 protein) (Tumor suppressor candidate 4)
N_cont_pecten_61994	4.28384	4.39974	4.33043	4.33838	5.33356	4.53879	6.06964	5.51102	0.726736	0.0411301	EKC29952	DmX-like protein 2 [Source:UniProtKB/TrEMBL;Acc:K1Q0I7]	Q8BPN8	DmX-like protein 2 (Rabconnectin-3)
P_cont_pecten_129086	12.4849	12.6703	12.517	12.5478	12.8167	13.2693	12.9197	12.9727	0.726706	0.0411427	EKC29780	26S protease regulatory subunit 4 [Source:UniProtKB/TrEMBL;Acc:K1QLT5]	P48601	26S protease regulatory subunit 4 (P26s4)
N_cont_pecten_21161	3.15725	3.34054	2.86474	3.11242	3.9407	4.05498	3.74466	3.93102	0.726702	0.0411444	EKC43052	Collagen alpha-1(IV) chain [Source:UniProtKB/TrEMBL;Acc:K1R1A5]	P17139	Collagen alpha-1(IV) chain
P_cont_pecten_60435	6.75293	6.98531	6.82753	7.08444	7.18073	6.97546	7.07565	7.25844	0.726697	0.0411464	EKC26749	na	Q8C4G9	Adhesion G protein-coupled receptor A1 (G-protein coupled receptor 123)
P_cont_pecten_107526	3.38825	2.57701	3.37725	2.92529	3.74899	3.09531	4.02664	4.40704	0.726596	0.0411883
P_cont_pecten_40002	12.1913	12.501	12.4688	12.5347	12.4455	12.9384	12.6171	12.7636	0.726501	0.041228	EKC24787	2-oxoglutarate dehydrogenase E1 component, mitochondrial [Source:UniProtKB/TrEMBL;Acc:K1PL35]	Q9ULD0	2-oxoglutarate dehydrogenase-like, mitochondrial (EC 1.2.4.-) (2-oxoglutarate dehydrogenase complex component E1-like) (OGDC-E1-like) (Alpha-ketoglutarate dehydrogenase-like)
P_cont_pecten_8510	5.1551	5.70825	4.9293	6.34292	5.96953	5.67484	6.90595	6.48874	0.726237	0.0413388
P_cont_pecten_47036	5.5082	5.62014	5.61837	5.86255	5.67906	6.37806	6.36087	5.98994	0.726167	0.0413679	EKC43214	NAD-dependent deacetylase sirtuin-1 [Source:UniProtKB/TrEMBL;Acc:K1RHF7]	Q96EB6	NAD-dependent protein deacetylase sirtuin-1 (hSIRT1) (EC 3.5.1.-) (Regulatory protein SIR2 homolog 1) (SIR2-like protein 1) (hSIR2) [Cleaved into: SirtT1 75 kDa fragment (75SirT1)]
P_cont_pecten_89988	6.12774	6.17317	7.11599	6.28802	7.07262	6.99899	7.14216	7.48758	0.726138	0.0413801	EKC31379	AP-3 complex subunit beta-2 [Source:UniProtKB/TrEMBL;Acc:K1QJN8]	Q9Z1T1	AP-3 complex subunit beta-1 (Adaptor protein complex AP-3 subunit beta-1) (Adaptor-related protein complex 3 subunit beta-1) (Beta-3A-adaptin) (Clathrin assembly protein complex 3 beta-1 large chain)
P_cont_pecten_30647	6.15591	6.83099	5.83108	6.77349	6.52904	6.96644	7.26633	7.04845	0.725658	0.0415814
P_cont_pecten_42004	8.41015	8.62826	8.67527	8.68255	9.24553	9.0024	9.73724	9.21068	0.725655	0.0415828
P_cont_pecten_15971	2.97134	2.05875	1.75029	3.52142	1.73892	2.95468	3.91136	3.98468	0.725643	0.0415878	EKC42598	Protein C-ets-2 [Source:UniProtKB/TrEMBL;Acc:K1RA68]
N_cont_pecten_82715	2.42241	3.675	3.77442	3.92021	3.46592	5.23301	4.71942	4.56581	0.725596	0.0416075	EKC32805	Conserved oligomeric Golgi complex subunit 1 [Source:UniProtKB/TrEMBL;Acc:K1QV15]	Q9Z160	Conserved oligomeric Golgi complex subunit 1 (COG complex subunit 1) (Component of oligomeric Golgi complex 1) (Low density lipoprotein receptor defect B-complementing protein)
N_cont_pecten_817	3.14573	3.62088	4.13079	3.89195	3.57605	4.43106	3.87711	4.61692	0.725575	0.0416165
P_cont_pecten_35285	4.54792	4.23887	4.61169	4.86925	4.41926	4.73065	4.47843	5.44161	0.725521	0.0416391
N_cont_pecten_10752	4.84705	3.8214	5.64528	4.92214	4.0295	5.11086	5.81257	6.71882	0.725515	0.0416418	EKC39239	na	Q4UMH6	Putative ankyrin repeat protein RF_0381
P_cont_pecten_10925	4.53482	3.81829	3.29458	4.37065	4.18777	4.36202	4.40286	5.08237	0.725296	0.041734	EKC32490	Multiple epidermal growth factor-like domains 8 [Source:UniProtKB/TrEMBL;Acc:K1QU64]	Q3KRE6	Kelch domain-containing protein 2
P_cont_pecten_138583	1.56688	5.24043	2.80694	7.49829	7.01791	6.64938	6.11086	8.48006	0.725257	0.0417502
P_cont_pecten_84426	4.81133	4.83583	5.15223	5.35493	5.12182	5.14792	5.27968	5.38806	0.725161	0.0417906	EKC23526	Ubiquitin carboxyl-terminal hydrolase [Source:UniProtKB/TrEMBL;Acc:K1QQ06]	Q70EL2	Ubiquitin carboxyl-terminal hydrolase 45 (EC 3.4.19.12) (Deubiquitinating enzyme 45) (Ubiquitin thioesterase 45) (Ubiquitin-specific-processing protease 45)
P_cont_pecten_99143	1.45196	1.40908	1.3815	1.44798	1.33149	1.41549	1.43607	1.68516	0.725087	0.0418217	EKC37204	Galectin-4 [Source:UniProtKB/TrEMBL;Acc:K1R164]	O54891	Galectin-6 (Gal-6)
P_cont_pecten_156724	6.17781	6.47486	6.21501	6.35823	6.04667	6.23633	6.55924	6.87643	0.725042	0.0418407	EKC18575	Mitogen-activated protein kinase kinase kinase 7-interacting protein 1 [Source:UniProtKB/TrEMBL;Acc:K1PQD5]	Q8CF89	TGF-beta-activated kinase 1 and MAP3K7-binding protein 1 (Mitogen-activated protein kinase kinase kinase 7-interacting protein 1) (TGF-beta-activated kinase 1-binding protein 1) (TAK1-binding protein 1)
N_cont_pecten_42552	3.85099	3.68342	4.0656	4.15329	3.8196	4.05457	4.07669	4.30063	0.724945	0.0418817	EKC39810	Lon protease homolog [Source:UniProtKB/TrEMBL;Acc:K1REJ2]	P36776	Lon protease homolog, mitochondrial (EC 3.4.21.-) (LONHs) (Lon protease-like protein) (LONP) (Mitochondrial ATP-dependent protease Lon) (Serine protease 15)
P_cont_pecten_84709	3.87219	4.70963	4.16625	4.91686	4.99824	5.09656	5.0017	5.13398	0.724927	0.0418894	EKC21637	Folylpolyglutamate synthase [Source:UniProtKB/TrEMBL;Acc:K1PCW2]	Q09509	Putative folylpolyglutamate synthase (EC 6.3.2.17) (Folylpoly-gamma-glutamate synthetase) (FPGS) (Tetrahydrofolylpolyglutamate synthase) (Tetrahydrofolate synthase)
P_cont_pecten_46384	2.09599	3.36982	2.63828	2.60697	2.77407	4.53614	3.42824	4.07792	0.72449	0.0420743
P_cont_pecten_37394	7.163	4.12149	7.1831	5.20203	6.78085	7.09597	7.72371	9.65541	0.72439	0.0421165	EKC30168	na
P_cont_pecten_31978	8.40382	8.34842	8.48753	8.56642	9.04549	8.92144	8.43072	9.39926	0.724246	0.0421773	EKC19937	Poly [ADP-ribose] polymerase 14 [Source:UniProtKB/TrEMBL;Acc:K1P8A1]	L7IIY8	Actin cytoskeleton-regulatory complex protein END3 (Endocytosis protein 3)
P_cont_pecten_120472	6.30763	5.86285	6.30053	6.28665	6.23338	6.9054	6.52974	6.67176	0.724027	0.0422706
P_cont_pecten_32890	5.35926	5.39796	5.07916	5.05238	4.9583	5.9405	5.55774	5.94843	0.723875	0.042335
P_cont_pecten_131923	6.69081	3.93251	4.20911	5.43078	8.66702	7.9635	5.9014	10.4008	0.723745	0.0423901	EKC38427	E3 ubiquitin-protein ligase TRIM33 [Source:UniProtKB/TrEMBL;Acc:K1QNG4]
P_cont_pecten_2294	9.60983	9.25254	9.75192	9.86614	9.29898	9.50302	10.0758	10.3548	0.723721	0.0424002	EKC27986	Pre-mRNA-splicing regulator female-lethal(2)D [Source:UniProtKB/TrEMBL;Acc:K1R2I1]	Q7SXL7	Pre-mRNA-splicing regulator WTAP (Female-lethal(2)D homolog) (WT1-associated protein) (Wilms tumor 1-associating protein)
P_cont_pecten_108200	7.489	7.2742	8.04265	8.41809	7.34957	7.84834	8.61559	8.71212	0.723707	0.0424063	EKC41405	na	Q8SX83	Protein split ends
P_cont_pecten_122047	7.18924	7.05803	7.23085	7.37607	7.87378	7.25039	8.15489	7.93878	0.723578	0.0424611
P_cont_pecten_92627	9.09357	8.41428	9.62382	9.39402	10.3694	10.0181	10.549	10.3133	0.723572	0.0424639
N_cont_pecten_46304	1.45884	2.95427	3.31506	2.84038	2.83468	3.93425	3.57668	3.98899	0.723483	0.0425019
N_cont_pecten_8926	11.2171	11.4888	11.4856	11.3429	11.3814	11.6053	11.8343	11.6582	0.723447	0.042517	EKC40450	Calmodulin-regulated spectrin-associated protein 1 [Source:UniProtKB/TrEMBL;Acc:K1RG89]	Q08AD1	Calmodulin-regulated spectrin-associated protein 2 (Calmodulin-regulated spectrin-associated protein 1-like protein 1)
N_cont_pecten_34182	10.4156	9.91154	10.236	9.97112	10.7786	10.4543	10.4076	11.231	0.72333	0.0425666	EKC23997	na	Q5RFR6	Dyslexia-associated protein KIAA0319-like protein (Adeno-associated virus receptor) (AAVR)
P_cont_pecten_207794	5.9219	5.76404	5.8457	6.46279	6.12522	6.46926	6.49606	6.32832	0.722927	0.0427388	EKC18366	DNA polymerase theta [Source:UniProtKB/TrEMBL;Acc:K1QA60]	O75417	DNA polymerase theta (EC 2.7.7.7) (DNA polymerase eta)
P_cont_pecten_18562	1.47684	4.51498	3.44957	4.56656	4.52552	5.20901	5.27204	5.52838	0.722843	0.0427745	EKC18365	Histone-lysine N-methyltransferase PRDM9 [Source:UniProtKB/TrEMBL;Acc:K1PPH7]	Q8N4W9	Zinc finger protein 808
N_cont_pecten_7376	9.51963	9.99852	10.3386	10.3031	10.1721	10.0771	10.8906	10.716	0.722764	0.0428084
N_cont_pecten_28691	3.75248	3.85866	3.40552	4.26792	3.88823	3.89097	4.29445	4.30927	0.722657	0.0428541	EKC23328	Glutaminase kidney isoform, mitochondrial [Source:UniProtKB/TrEMBL;Acc:K1PNS8]	Q9UI32	Glutaminase liver isoform, mitochondrial (GLS) (EC 3.5.1.2) (L-glutaminase) (L-glutamine amidohydrolase)
P_cont_pecten_38569	8.8935	8.85547	8.71406	9.01856	8.74117	8.77375	9.02779	9.2674	0.72262	0.0428703	EKC29796	Casein kinase I isoform alpha [Source:UniProtKB/TrEMBL;Acc:K1R720]	P67963	Casein kinase I isoform alpha (CKI-alpha) (EC 2.7.11.1) (CK1)
N_cont_pecten_38679	3.95313	5.65703	5.7087	7.32235	7.23788	6.43219	5.86879	9.01974	0.722575	0.0428895
P_cont_pecten_116671	4.78296	4.89262	5.01925	5.08531	4.93264	5.5626	5.11576	5.32791	0.722524	0.0429113
P_cont_pecten_184	7.62363	7.76353	7.42518	7.58194	6.71689	10.1315	10.4528	9.27372	0.722411	0.0429598
P_cont_pecten_46857	8.16007	7.86519	7.46065	7.95924	7.67727	8.26973	8.38959	8.39549	0.722133	0.0430789
P_cont_pecten_140436	7.07715	6.64711	7.53997	8.01034	7.6079	7.18455	8.71559	8.42836	0.721995	0.043138
N_cont_pecten_128021	9.56665	10.3378	9.84436	10.1274	10.4655	9.96021	10.1158	11.3905	0.721944	0.0431599	EKC32398	DNA replication licensing factor mcm4-B [Source:UniProtKB/TrEMBL;Acc:K1QEQ7]	Q6GL41	DNA replication licensing factor mcm4 (EC 3.6.4.12) (Minichromosome maintenance protein 4)
N_cont_pecten_27061	5.70545	3.36212	3.1034	3.71219	4.21142	4.14788	5.83201	7.05938	0.721689	0.0432697			P08012	Repetitive proline-rich cell wall protein 1
N_cont_pecten_160153	5.45957	4.96424	4.92017	5.49157	5.16833	5.5634	5.36972	5.74184	0.721611	0.0433034	EKC40230	A kinase anchor protein 10, mitochondrial [Source:UniProtKB/TrEMBL;Acc:K1RFR7]	O88845	A-kinase anchor protein 10, mitochondrial (AKAP-10) (Dual specificity A kinase-anchoring protein 2) (D-AKAP-2) (Protein kinase A-anchoring protein 10) (PRKA10)
N_cont_pecten_14395	7.10492	6.55332	7.50312	7.42736	7.42178	7.68162	7.21724	8.17115	0.721429	0.0433816	EKC40494	na
P_cont_pecten_125705	8.31126	7.79791	7.91937	8.1001	8.18294	8.38993	8.43712	8.40392	0.721154	0.0435004
P_cont_pecten_5618	1.47754	1.73614	1.39464	1.76005	2.69549	1.71419	1.73947	3.68252	0.721118	0.0435162	EKC30345	Vitellogenin-6 [Source:UniProtKB/TrEMBL;Acc:K1QNA2]	P18947	Vitellogenin-4
P_cont_pecten_125431	8.52545	8.3084	8.44893	8.90562	8.76361	9.13689	8.65512	9.03493	0.721094	0.0435265	EKC25541	V-type proton ATPase 21 kDa proteolipid subunit [Source:UniProtKB/TrEMBL;Acc:K1QVE9]	Q2TA24	V-type proton ATPase 21 kDa proteolipid subunit (V-ATPase 21 kDa proteolipid subunit) (Vacuolar proton pump 21 kDa proteolipid subunit)
P_cont_pecten_3912	6.50721	6.62183	6.71049	6.65711	6.83954	6.62689	6.69795	7.05096	0.720773	0.043665	EKC36458	Golgi reassembly-stacking protein 2 [Source:UniProtKB/TrEMBL;Acc:K1QRY6]	Q9R064	Golgi reassembly-stacking protein 2 (GRS2) (Golgi reassembly-stacking protein of 55 kDa) (GRASP55)
N_cont_pecten_71682	5.71355	6.2561	6.43589	6.4223	6.41633	6.63552	6.66661	6.67439	0.720647	0.0437196	EKC35860	Ribonucleases P/MRP protein subunit POP1 [Source:UniProtKB/TrEMBL;Acc:K1R3T7]	Q99575	Ribonucleases P/MRP protein subunit POP1 (hPOP1) (EC 3.1.26.5)
P_cont_pecten_110544	2.52091	3.38162	4.02591	4.11385	3.7582	4.11073	4.18837	4.53026	0.720612	0.043735	EKC40903	na	Q5T0B9	Zinc finger protein 362
N_cont_pecten_146687	9.66433	9.73592	9.64212	9.99671	9.71908	10.22	10.0554	9.99595	0.720356	0.0438461
N_cont_pecten_59604	6.5727	6.35728	6.919	6.74369	6.48479	6.85203	6.79373	7.17577	0.720096	0.0439588	EKC30412	Mitogen-activated protein kinase kinase kinase 9 [Source:UniProtKB/TrEMBL;Acc:K1Q1X5]	Q3U1V8	Mitogen-activated protein kinase kinase kinase 9 (EC 2.7.11.25)
P_cont_pecten_24914	7.12708	7.34108	7.46352	7.68904	7.8489	7.08073	7.82503	8.56116	0.719559	0.0441927	EKC31016	Histone acetyltransferase MYST4 [Source:UniProtKB/TrEMBL;Acc:K1RAE7]	Q8WML3	Histone acetyltransferase KAT6B (EC 2.3.1.48) (MOZ, YBF2/SAS3, SAS2 and TIP60 protein 4) (MYST-4)
P_cont_pecten_190726	9.75787	9.65865	9.11789	9.45944	10.1941	10.2363	9.93741	10.3662	0.71946	0.0442357
P_cont_pecten_45731	10.0747	8.69394	7.5366	9.74959	9.85744	9.32234	10.2761	11.3166	0.719379	0.0442712
N_cont_pecten_71516	6.64003	6.66477	7.34908	7.1391	7.35524	7.56691	7.65776	7.49372	0.719364	0.0442779	EKC39110	Bromodomain and WD repeat-containing protein 1 [Source:UniProtKB/TrEMBL;Acc:K1RCW7]	Q921C3	Bromodomain and WD repeat-containing protein 1 (WD repeat-containing protein 9)
P_cont_pecten_28302	11.6424	11.3273	11.8304	11.6148	12.0651	11.7461	12.1899	12.1796	0.719208	0.0443459	EKC25031	Protein polybromo-1 [Source:UniProtKB/TrEMBL;Acc:K1QU16]	Q86U86	Protein polybromo-1 (hPB1) (BRG1-associated factor 180) (BAF180) (Polybromo-1D)
P_cont_pecten_60516	1.47688	2.48701	3.511	2.99408	2.63766	3.66901	3.47982	3.95616	0.719175	0.0443603
P_cont_pecten_2170	6.00861	5.91316	6.63859	7.1446	6.96598	6.76083	7.83291	7.24372	0.71914	0.0443758	EKC36108	N-acetyltransferase ESCO1 [Source:UniProtKB/TrEMBL;Acc:K1QQT6]	Q5FWF5	N-acetyltransferase ESCO1 (EC 2.3.1.-) (CTF7 homolog 1) (Establishment factor-like protein 1) (EFO1p) (hEFO1) (Establishment of cohesion 1 homolog 1) (ECO1 homolog 1) (ESO1 homolog 1)
P_cont_pecten_207600	5.64987	5.73272	5.70859	5.6479	5.60188	5.42182	6.1258	6.47153	0.71901	0.0444322	EKC34966	na	Q7KW14	Coiled-coil domain-containing protein CG32809
N_cont_pecten_17059	9.05542	8.79625	8.73473	8.92923	8.67367	9.09045	9.06001	9.23342	0.718878	0.0444902	EKC21529	Protocadherin Fat 4 [Source:UniProtKB/TrEMBL;Acc:K1PRR7]	P33450	Cadherin-related tumor suppressor (Protein fat) [Cleaved into: Ft-mito]
P_cont_pecten_15853	5.47925	5.6008	5.06707	5.20774	5.20818	5.71086	5.46164	6.13932	0.718875	0.0444914	EKC35237	72 kDa inositol polyphosphate 5-phosphatase [Source:UniProtKB/TrEMBL;Acc:K1QEA5]	Q9WVR1	72 kDa inositol polyphosphate 5-phosphatase (EC 3.1.3.36) (5-phosphatase that induces arborization) (Pharbin) (Phosphatidylinositol 4,5-bisphosphate 5-phosphatase) (Phosphatidylinositol polyphosphate 5-phosphatase type IV)
P_cont_pecten_4020	5.08643	5.64628	4.89773	5.81957	6.50678	6.3528	6.36439	6.30275	0.718584	0.044619	EKC23377	Zinc finger MYM-type protein 4 [Source:UniProtKB/TrEMBL;Acc:K1PHD1]	Q5VZL5	Zinc finger MYM-type protein 4 (Zinc finger protein 262)
N_cont_pecten_42227	4.54225	4.5864	4.82966	4.93462	5.12841	5.00381	5.42668	5.09361	0.718563	0.0446284	EKC18851	Krueppel-like factor 5 [Source:UniProtKB/TrEMBL;Acc:K1QBD0]	O08584	Krueppel-like factor 6 (Core promoter element-binding protein)
P_cont_pecten_38820	12.0852	11.9246	11.7184	12.0871	12.0954	12.4245	12.2488	12.2569	0.718375	0.0447109	EKC21661	SWI/SNF-related matrix-associated actin-dependent regulator chromatin subfamily E member 1 [Source:UniProtKB/TrEMBL;Acc:K1QJ62]	Q56A18	SWI/SNF-related matrix-associated actin-dependent regulator of chromatin subfamily E member 1 (BRG1-associated factor 57) (BAF57)
P_cont_pecten_22931	7.37903	6.99441	7.0054	8.01533	7.25405	7.59398	7.68056	7.97611	0.71835	0.0447217	EKC32268	na	Q9BTC0	Death-inducer obliterator 1 (DIO-1) (hDido1) (Death-associated transcription factor 1) (DATF-1)
N_cont_pecten_42625	9.4027	10.1579	10.0075	10.4548	10.1611	10.5686	10.1244	10.7696	0.718292	0.0447471	EKC35959	FH1/FH2 domain-containing protein 3 [Source:UniProtKB/TrEMBL;Acc:K1QXS9]	Q2V2M9	FH1/FH2 domain-containing protein 3 (Formactin-2) (Formin homolog overexpressed in spleen 2) (hFHOS2)
N_cont_pecten_8131	5.18001	5.95555	5.91349	6.04791	5.79982	6.22305	6.6498	6.30877	0.718142	0.0448129	EKC25281	One cut domain family member 2 [Source:UniProtKB/TrEMBL;Acc:K1QUN5]	O08755	Hepatocyte nuclear factor 6 (HNF-6) (One cut domain family member 1) (One cut homeobox 1)
P_cont_pecten_33798	2.03854	3.41866	4.26349	4.43231	4.28041	4.55737	4.59685	5.0929	0.718112	0.0448262	EKC37252	Putative malate dehydrogenase 1B [Source:UniProtKB/TrEMBL;Acc:K1QKI3]	Q8T773	Putative malate dehydrogenase 1B (EC 1.1.1.-)
P_cont_pecten_55638	4.4408	4.72761	4.58437	5.38059	4.74573	4.73738	5.27266	5.37741	0.718045	0.0448559			Q6ZPQ6	Membrane-associated phosphatidylinositol transfer protein 2 (Drosophila retinal degeneration B homolog 2) (RdgB2) (Phosphatidylinositol transfer protein, membrane-associated 2) (PITPnm 2) (Pyk2 N-terminal domain-interacting receptor 3) (NIR-3)
N_cont_pecten_67305	5.11401	5.35224	5.09292	4.95872	5.54261	5.69717	5.25824	5.90931	0.71799	0.0448799	EKC34236	Tubulin-specific chaperone cofactor E-like protein [Source:UniProtKB/TrEMBL;Acc:K1RJ09]	Q5QJ74	Tubulin-specific chaperone cofactor E-like protein (EL) (Leucine-rich repeat-containing protein 35)
N_cont_pecten_5214	6.83981	6.90081	6.22001	6.42397	7.37263	7.89155	7.66894	7.56342	0.717976	0.0448863	EKC36973	na
P_cont_pecten_153983	10.0892	9.63232	9.84529	10.0824	9.74612	10.2086	9.95987	10.4456	0.717853	0.0449401			Q5ZLC9	Golgin subfamily A member 7
P_cont_pecten_63283	2.90036	3.47497	3.01515	3.4718	2.69264	4.03085	3.40652	4.1218	0.717838	0.0449467	EKC33746	Poly [ADP-ribose] polymerase 4 [Source:UniProtKB/TrEMBL;Acc:K1RHR4]	Q9UKK3	Poly [ADP-ribose] polymerase 4 (PARP-4) (EC 2.4.2.30) (193 kDa vault protein) (ADP-ribosyltransferase diphtheria toxin-like 4) (ARTD4) (PARP-related/IalphaI-related H5/proline-rich) (PH5P) (Vault poly(ADP-ribose) polymerase) (VPARP)
P_cont_pecten_121722	10.8998	11.3523	10.8055	11.6973	11.1107	11.1054	11.7988	11.8739	0.717816	0.0449565	EKC20059	Trithorax group protein osa [Source:UniProtKB/TrEMBL;Acc:K1PML0]	O14497	AT-rich interactive domain-containing protein 1A (ARID domain-containing protein 1A) (B120) (BRG1-associated factor 250) (BAF250) (BRG1-associated factor 250a) (BAF250A) (Osa homolog 1) (hOSA1) (SWI-like protein) (SWI/SNF complex protein p270) (SWI/SNF-related, matrix-associated, actin-dependent regulator of chromatin subfamily F member 1) (hELD)
P_cont_pecten_28269	3.9203	2.75082	3.91174	3.31456	3.39342	3.05515	4.32407	5.97681	0.7178	0.0449635
P_cont_pecten_6202	5.41239	4.68586	4.95493	4.59154	5.81209	6.19985	5.41518	6.35952	0.717762	0.0449805
N_cont_pecten_46528	1.18575	3.49245	1.42369	3.39107	3.87371	4.47835	3.83373	4.36909	0.717669	0.0450214
N_cont_pecten_19020	3.80708	4.25742	4.37818	4.76887	3.85304	5.32097	5.05047	4.97984	0.717663	0.0450239	EKC25677	Ankyrin repeat domain-containing protein 5 [Source:UniProtKB/TrEMBL;Acc:K1PNQ1]	Q9D2J7	Ankyrin repeat and EF-hand domain-containing protein 1 (Ankyrin repeat domain-containing protein 5)
N_cont_pecten_185470	4.9974	4.81942	5.72718	5.85276	6.043	6.23239	5.88322	6.21118	0.717534	0.0450808	EKC32738	Carboxypeptidase N subunit 2 [Source:UniProtKB/TrEMBL;Acc:K1QFS5]	P22792	Carboxypeptidase N subunit 2 (Carboxypeptidase N 83 kDa chain) (Carboxypeptidase N large subunit) (Carboxypeptidase N polypeptide 2) (Carboxypeptidase N regulatory subunit)
P_cont_pecten_136891	4.10003	8.10283	6.62666	10.7447	5.8152	9.67599	10.6025	10.8401	0.717512	0.0450906	EKC41180	Apoptosis 2 inhibitor [Source:UniProtKB/TrEMBL;Acc:K1RI17]	Q13489	Baculoviral IAP repeat-containing protein 3 (EC 2.3.2.27) (Apoptosis inhibitor 2) (API2) (Cellular inhibitor of apoptosis 2) (C-IAP2) (IAP homolog C) (Inhibitor of apoptosis protein 1) (hIAP-1) (hIAP1) (RING finger protein 49) (RING-type E3 ubiquitin transferase BIRC3) (TNFR2-TRAF-signaling complex protein 1)
P_cont_pecten_3179	4.70041	4.07842	4.46563	5.20848	4.72236	4.18038	5.08281	6.09089	0.717496	0.0450975	EKC27403	Titin [Source:UniProtKB/TrEMBL;Acc:K1Q0F6]	Q8WZ42	Titin (EC 2.7.11.1) (Connectin) (Rhabdomyosarcoma antigen MU-RMS-40.14)
N_cont_pecten_94808	6.63587	5.645	5.53594	5.77055	6.66036	5.98356	6.3336	8.06132	0.717469	0.0451096
P_cont_pecten_20945	4.15204	4.14678	4.41151	4.51565	4.18538	4.47842	4.34247	4.66536	0.717463	0.0451125
N_cont_pecten_66273	3.16603	4.76372	4.53136	4.86978	4.59909	4.49444	5.40173	5.60435	0.717283	0.045192	EKC29952	DmX-like protein 2 [Source:UniProtKB/TrEMBL;Acc:K1Q0I7]	Q9Y485	DmX-like protein 1 (X-like 1 protein)
N_cont_pecten_38388	6.26606	6.42566	6.45848	6.67366	6.32682	6.35356	6.53811	6.96109	0.716912	0.0453561	EKC26370	Nuclear factor 1 A-type [Source:UniProtKB/TrEMBL;Acc:K1QC33]
P_cont_pecten_53643	8.25539	8.39898	7.95385	8.58768	8.11026	8.51664	8.43572	8.76808	0.716758	0.0454241
P_cont_pecten_23631	4.85449	4.96972	4.63905	6.07809	5.38957	5.81653	5.37156	6.02844	0.716709	0.0454457			B5LVL2	Ubiquitin-fold modifier 1
N_cont_pecten_7011	3.96299	4.31586	4.3087	4.02727	4.07274	3.83095	4.89051	5.30144	0.716677	0.0454599
P_cont_pecten_96961	3.10127	3.30726	3.36158	3.94038	4.63347	4.98502	4.1495	4.51653	0.716674	0.0454616
P_cont_pecten_29023	8.22999	8.5671	8.68581	8.81969	8.72996	9.11988	8.71783	9.02763	0.71653	0.0455252	EKC27456	Phosphatidylinositol transfer protein alpha isoform [Source:UniProtKB/TrEMBL;Acc:K1R136]	P53810	Phosphatidylinositol transfer protein alpha isoform (PI-TP-alpha) (PtdIns transfer protein alpha) (PtdInsTP alpha)
N_cont_pecten_5270	7.91608	7.43363	6.81737	7.86832	7.26847	8.42248	7.88263	8.48465	0.716525	0.0455274	EKC37608	Isocitrate dehydrogenase [NAD] subunit beta, mitochondrial [Source:UniProtKB/TrEMBL;Acc:K1QVI0]	Q5R6L8	GPI-anchor transamidase (GPI transamidase) (EC 3.-.-.-) (Phosphatidylinositol-glycan biosynthesis class K protein) (PIG-K)
P_cont_pecten_29740	5.65525	6.19057	6.41027	6.39231	6.40528	6.685	6.47357	6.70789	0.716158	0.0456906
P_cont_pecten_152764	9.92556	10.4246	10.8922	10.8115	10.7565	10.8938	11.189	11.107	0.715921	0.0457959
P_cont_pecten_44265	4.55482	5.18818	4.80925	5.27881	4.92458	5.20567	5.05304	5.55132	0.715782	0.0458579	EKC42112	Dynamin-binding protein [Source:UniProtKB/TrEMBL;Acc:K1QYQ5]	Q6TXD4	Dynamin-binding protein (Scaffold protein Tuba)
P_cont_pecten_2688	7.79391	6.03584	7.14558	7.36529	7.11783	9.00216	9.08745	8.39879	0.71512	0.0461541	EKC40830	6-phosphogluconate dehydrogenase, decarboxylating [Source:UniProtKB/TrEMBL;Acc:K1RH70]	P52209	6-phosphogluconate dehydrogenase, decarboxylating (EC 1.1.1.44)
P_cont_pecten_33111	3.11181	3.58441	2.80577	2.6506	4.53294	4.26945	3.4394	5.33869	0.715067	0.0461774
N_cont_pecten_57776	6.48805	6.60282	6.1259	6.62328	6.58959	6.74055	6.81739	6.77713	0.714894	0.0462551	EKC27450	Solute carrier family 12 member 2 [Source:UniProtKB/TrEMBL;Acc:K1QF19]	P55013	Solute carrier family 12 member 2 (Bumetanide-sensitive sodium-(potassium)-chloride cotransporter 1) (NKCC) (Na-K-CL symporter)
P_cont_pecten_96393	3.95643	5.03341	4.09467	4.98853	4.91926	4.43219	5.02692	5.79668	0.714844	0.0462773	EKC25732	Acyl-CoA synthetase family member 4 [Source:UniProtKB/TrEMBL;Acc:K1PNS7]	O60879	Protein diaphanous homolog 2 (Diaphanous-related formin-2) (DRF2)
P_cont_pecten_150788	10.7728	10.5292	10.3101	10.7286	10.6332	10.4758	10.7936	11.2182	0.714515	0.0464254	EKC40381	Lymphoid-specific helicase [Source:UniProtKB/TrEMBL;Acc:K1RZF1]	Q9NRZ9	Lymphoid-specific helicase (EC 3.6.4.-) (Proliferation-associated SNF2-like protein) (SWI/SNF2-related matrix-associated actin-dependent regulator of chromatin subfamily A member 6)
P_cont_pecten_88354	5.21237	5.75904	5.30412	5.87785	6.28851	6.4292	5.80772	6.40904	0.71438	0.0464856	EKC35741	Protein kinase C iota type [Source:UniProtKB/TrEMBL;Acc:K1RMW3]	A1Z9X0	Atypical protein kinase C (EC 2.7.11.13)
N_cont_pecten_8066	6.63731	7.14171	6.11186	7.11874	7.02922	6.95724	7.49212	7.50112	0.714245	0.0465465	EKC18134	na	Q66GS9	Centrosomal protein of 135 kDa (Cep135) (Centrosomal protein 4)
P_cont_pecten_69421	7.56112	7.64496	8.02044	7.82143	7.78182	7.91592	8.26069	8.09804	0.714227	0.0465548			P49790	Nuclear pore complex protein Nup153 (153 kDa nucleoporin) (Nucleoporin Nup153)
N_cont_pecten_17734	9.70796	10.3079	9.9995	10.0274	10.0634	10.0584	10.9477	10.6372	0.714183	0.0465746	EKC25255	Kelch-like protein 24 [Source:UniProtKB/TrEMBL;Acc:K1Q8Q6]	E0CZ16	Kelch-like protein 3
N_cont_pecten_42889	3.49828	2.94269	3.84763	4.11338	3.57666	4.11793	3.73526	4.47831	0.714118	0.0466037
P_cont_pecten_26681	11.1085	10.9132	11.5876	11.7975	11.4747	11.8228	11.7962	11.8349	0.714056	0.0466318	EKC18601	Angiogenic factor with G patch and FHA domains 1 [Source:UniProtKB/TrEMBL;Acc:K1QAU1]	Q7TN31	Angiogenic factor with G patch and FHA domains 1 (Angiogenic factor VG5Q) (mVG5Q)
N_cont_pecten_26359	3.12952	2.55193	1.74708	1.56711	2.68372	3.28991	4.54501	4.00367	0.714055	0.0466319
N_cont_pecten_35060	13.0252	12.5303	13.1753	13.2646	13.0147	13.1778	13.3776	13.4656	0.713882	0.0467101
N_cont_pecten_65844	10.997	11.4196	11.2976	11.5097	11.32	11.3566	11.4417	11.6848	0.713869	0.046716	EKC36221	Histone-lysine N-methyltransferase, H3 lysine-79 specific [Source:UniProtKB/TrEMBL;Acc:K1RP96]	Q8TEK3	Histone-lysine N-methyltransferase, H3 lysine-79 specific (EC 2.1.1.43) (DOT1-like protein) (Histone H3-K79 methyltransferase) (H3-K79-HMTase) (Lysine N-methyltransferase 4)
P_cont_pecten_131067	11.8841	11.7887	11.9202	11.9371	12.1676	12.1869	12.4082	12.1299	0.713859	0.0467206
N_cont_pecten_42755	6.42567	5.769	5.75267	5.94998	6.11531	6.04947	6.40153	6.72513	0.713788	0.0467523
N_cont_pecten_2398	12.1514	12.0133	12.6556	12.3733	12.4041	12.6065	12.7745	12.7208	0.713647	0.0468161
N_cont_pecten_26971	3.89529	5.38734	5.40704	5.35649	5.50295	5.69861	6.17428	6.08459	0.713246	0.0469973
N_cont_pecten_36529	8.15908	8.48076	8.70499	8.68604	8.25578	8.61503	8.73779	9.00455	0.713196	0.0470201
P_cont_pecten_131133	7.73763	7.24003	7.70894	7.66193	7.27899	7.56338	8.281	8.26903	0.713083	0.047071	EKC20484	Bullous pemphigoid antigen 1, isoforms 1/2/3/4 [Source:UniProtKB/TrEMBL;Acc:K1PNP9]	Q9QXZ0	Microtubule-actin cross-linking factor 1 (Actin cross-linking family 7)
N_cont_pecten_2736	7.79264	7.56635	8.32985	9.06633	9.06582	8.70985	8.74564	9.26811	0.713034	0.0470931	EKC31490	Ankyrin-1 [Source:UniProtKB/TrEMBL;Acc:K1QRJ3]	B2RXR6	Serine/threonine-protein phosphatase 6 regulatory ankyrin repeat subunit B (PP6-ARS-B) (Serine/threonine-protein phosphatase 6 regulatory subunit ARS-B) (Ankyrin repeat domain-containing protein 44)
P_cont_pecten_4702	8.41631	8.59301	8.10404	8.23205	9.2062	9.14218	8.99344	9.18028	0.713034	0.0470933
P_cont_pecten_183530	6.8099	6.74822	6.74653	7.09829	7.04023	7.64606	7.48128	7.1896	0.71302	0.0470996	EKC23705	ELMO domain-containing protein 3 [Source:UniProtKB/TrEMBL;Acc:K1Q4D3]	Q91YP6	ELMO domain-containing protein 3 (RNA-binding motif and ELMO domain-containing protein 1)
P_cont_pecten_202012	4.50149	4.53966	4.58636	4.93021	4.91682	4.50405	5.17343	5.14003	0.713002	0.0471077	EKC25786	Leucine-zipper-like transcriptional regulator 1 [Source:UniProtKB/TrEMBL;Acc:K1QW41]	O35719	DNA repair protein RAD51 homolog 2 (R51H2) (RAD51 homolog B) (RAD51-like protein 1)
P_cont_pecten_13901	10.0095	9.92292	9.9568	10.4879	10.8912	10.358	10.3176	10.9876	0.712765	0.0472152	EKC22548	Putative ribosomal RNA methyltransferase NOP2 [Source:UniProtKB/TrEMBL;Acc:K1PLG1]	Q922K7	Probable 28S rRNA (cytosine-C(5))-methyltransferase (EC 2.1.1.-) (Nucleolar protein 1) (Nucleolar protein 2 homolog) (Proliferating-cell nucleolar antigen p120) (Proliferation-associated nucleolar protein p120)
P_cont_pecten_36547	6.52104	6.11094	6.75958	6.66403	6.39073	7.66765	6.66286	7.48639	0.712587	0.047296
P_cont_pecten_17688	5.58042	5.9844	6.41345	5.61996	6.37042	6.54341	6.20624	7.00885	0.712581	0.0472991	EKC35223	Discoidin domain-containing receptor 2 [Source:UniProtKB/TrEMBL;Acc:K1QMW4]	Q18163	Discoidin domain-containing receptor A
P_cont_pecten_41259	8.25613	8.39942	8.19117	8.74731	8.43241	8.80975	8.60559	8.69705	0.712545	0.0473152	EKC28471	Ubiquitin-conjugating enzyme E2-22 kDa [Source:UniProtKB/TrEMBL;Acc:K1R3M6]	P52486	Ubiquitin-conjugating enzyme E2-22 kDa (EC 2.3.2.23) (E2 ubiquitin-conjugating enzyme 4) (Ubiquitin carrier protein) (Ubiquitin-protein ligase)
N_cont_pecten_69578	5.56091	5.20696	5.36686	5.41376	5.46488	5.38891	5.38756	6.17527	0.712535	0.0473198
P_cont_pecten_4809	9.21511	9.00523	9.36257	9.39681	8.94305	9.37824	9.66612	9.6271	0.712509	0.0473314
P_cont_pecten_217644	5.75924	6.39496	6.71744	7.0158	6.3914	6.55997	7.22601	7.22628	0.712504	0.0473338	EKC36611	Enhancer of mRNA-decapping protein 4 [Source:UniProtKB/TrEMBL;Acc:K1RQJ6]	Q1LUT1	Enhancer of mRNA-decapping protein 4
N_cont_pecten_3358	6.00534	6.87383	6.69081	6.90341	7.02852	6.63285	7.29352	7.42345	0.712349	0.0474044	EKC26517	Rap guanine nucleotide exchange factor 4 [Source:UniProtKB/TrEMBL;Acc:K1PQG0]	Q8WZA2	Rap guanine nucleotide exchange factor 4 (Exchange factor directly activated by cAMP 2) (Exchange protein directly activated by cAMP 2) (EPAC 2) (cAMP-regulated guanine nucleotide exchange factor II) (cAMP-GEFII)
P_cont_pecten_87143	4.80317	5.36747	4.94146	4.8213	4.95768	5.31237	5.74471	5.54586	0.712189	0.0474774	EKC23150	StAR-related lipid transfer protein 13 [Source:UniProtKB/TrEMBL;Acc:K1Q2R9]	Q923Q2	StAR-related lipid transfer protein 13 (START domain-containing protein 13) (StARD13)
P_cont_pecten_9863	6.01219	5.80842	5.71816	6.2271	5.76948	6.29277	6.37109	6.23757	0.71217	0.0474856	EKC23896	Heat shock protein STI [Source:UniProtKB/TrEMBL;Acc:K1QQV9]	O88196	E3 ubiquitin-protein ligase TTC3 (EC 6.3.2.-) (TPR repeat protein D) (Mtprd)
N_cont_pecten_40324	5.54958	5.1895	5.61226	5.90385	6.23948	6.12789	5.87232	6.23773	0.712159	0.047491
P_cont_pecten_147450	6.04747	6.14075	5.56226	6.89413	7.09202	5.99863	6.38599	8.2555	0.712126	0.0475056
P_cont_pecten_8442	2.85471	3.25743	3.29925	3.87308	3.83799	4.24305	4.07511	3.86594	0.712017	0.0475557	EKC40178	Selenocysteine lyase [Source:UniProtKB/TrEMBL;Acc:K1R363]	Q68FT9	Selenocysteine lyase (EC 4.4.1.16)
P_cont_pecten_135252	10.8563	11.0594	10.9556	10.8474	11.1033	10.8442	11.062	11.6568	0.712012	0.0475576
P_cont_pecten_31085	4.99929	4.21387	4.95381	5.73734	5.05332	5.7989	5.29291	5.85284	0.711356	0.0478571
N_cont_pecten_41623	3.77699	3.26347	4.50381	4.15377	3.69694	4.3073	4.22208	4.99754	0.711207	0.0479256	EKC38456	Connector enhancer of kinase suppressor of ras 2 [Source:UniProtKB/TrEMBL;Acc:K1RUS0]	Q8WXI2	Connector enhancer of kinase suppressor of ras 2 (Connector enhancer of KSR 2) (CNK homolog protein 2) (CNK2)
P_cont_pecten_8310	7.9842	6.83777	7.17289	7.68788	7.63587	7.88243	7.77069	8.36502	0.711198	0.0479297	EKC29848	Dual specificity tyrosine-phosphorylation-regulated kinase 3 [Source:UniProtKB/TrEMBL;Acc:K1Q7E8]	Q9V3D5	Dual specificity tyrosine-phosphorylation-regulated kinase 2 (EC 2.7.12.1) (Protein smell impaired at 35A) (dDyrk2)
P_cont_pecten_4375	9.44548	9.78415	9.566	9.72834	9.76632	9.3994	9.97119	10.3216	0.711185	0.0479357	EKC28472	LIM domain only protein 7 [Source:UniProtKB/TrEMBL;Acc:K1PVV1]	Q8WWI1	LIM domain only protein 7 (LMO-7) (F-box only protein 20) (LOMP)
N_cont_pecten_59314	3.41617	3.20818	4.01506	4.34269	4.23485	4.41865	4.26743	4.44425	0.71115	0.0479516
P_cont_pecten_139639	9.21457	8.74942	9.43658	8.78521	9.42469	9.69254	9.56817	9.8378	0.710863	0.0480832	EKC29388	Structural maintenance of chromosomes protein [Source:UniProtKB/TrEMBL;Acc:K1Q630]	Q9CU62	Structural maintenance of chromosomes protein 1A (SMC protein 1A) (SMC-1-alpha) (SMC-1A) (Chromosome segregation protein SmcB) (Sb1.8)
N_cont_pecten_45373	9.45181	10.3984	10.5046	9.97474	10.5232	10.601	10.654	11.0341	0.710782	0.0481205	EKC24921	A-kinase anchor protein 13 [Source:UniProtKB/TrEMBL;Acc:K1QTJ8]	Q12802	A-kinase anchor protein 13 (AKAP-13) (AKAP-Lbc) (Breast cancer nuclear receptor-binding auxiliary protein) (Guanine nucleotide exchange factor Lbc) (Human thyroid-anchoring protein 31) (Lymphoid blast crisis oncogene) (LBC oncogene) (Non-oncogenic Rho GTPase-specific GTP exchange factor) (Protein kinase A-anchoring protein 13) (PRKA13) (p47)
N_cont_pecten_71588	5.05141	5.23866	5.07535	6.07832	5.30752	5.23285	5.35332	6.67855	0.710626	0.048192
P_cont_pecten_14364	10.7314	10.723	10.8771	10.9225	10.6786	10.6784	10.9512	11.2583	0.710354	0.0483169	EKC30819	Teneurin-3 [Source:UniProtKB/TrEMBL;Acc:K1QI18]
N_cont_pecten_13161	5.31048	5.07465	5.14384	5.0117	5.45963	5.94726	5.64939	5.64662	0.710294	0.0483449	EKC37698	Inositol monophosphatase 3 [Source:UniProtKB/TrEMBL;Acc:K1QVP5]	Q80V26	Inositol monophosphatase 3 (IMP 3) (IMPase 3) (EC 3.1.3.25) (EC 3.1.3.7) (Golgi 3-prime phosphoadenosine 5-prime phosphate 3-prime phosphatase) (Golgi-resident PAP phosphatase) (gPAPP) (Inositol monophosphatase domain-containing protein 1) (Inositol-1(or 4)-monophosphatase 3) (Myo-inositol monophosphatase A3)
N_cont_pecten_13640	5.03364	5.81024	6.05874	6.3964	6.00267	6.0737	6.51879	6.56498	0.710099	0.0484343	EKC39110	Bromodomain and WD repeat-containing protein 1 [Source:UniProtKB/TrEMBL;Acc:K1RCW7]	Q6RI45	Bromodomain and WD repeat-containing protein 3
P_cont_pecten_16889	9.67511	10.392	10.1551	10.3925	10.1759	10.4786	10.7483	10.5786	0.71009	0.0484384	EKC20482	Zinc finger ZZ-type and EF-hand domain-containing protein 1 [Source:UniProtKB/TrEMBL;Acc:K1P9P5]	O43149	Zinc finger ZZ-type and EF-hand domain-containing protein 1
P_cont_pecten_57307	6.45111	6.37551	6.83561	7.04619	6.5018	6.93239	6.39739	8.18396	0.709968	0.0484949
P_cont_pecten_22712	4.02646	4.67252	3.71533	3.84758	4.80028	4.75426	5.40751	5.06129	0.709891	0.0485306	EKC39691	Embryonic polarity protein dorsal [Source:UniProtKB/TrEMBL;Acc:K1RXI2]	P15330	Embryonic polarity protein dorsal
P_cont_pecten_42179	4.6345	5.11566	5.61862	5.40616	5.27953	5.76848	5.87092	5.75882	0.709841	0.0485534	EKC28654	DNA polymerase zeta catalytic subunit [Source:UniProtKB/TrEMBL;Acc:K1QBY0]	O60673	DNA polymerase zeta catalytic subunit (EC 2.7.7.7) (Protein reversionless 3-like) (REV3-like) (hREV3)
P_cont_pecten_164309	5.86213	5.3233	5.36668	5.61691	5.76611	5.86883	6.0225	5.95355	0.709624	0.0486536	EKC18279	ADP-dependent glucokinase [Source:UniProtKB/TrEMBL;Acc:K1PHB0]	Q9BRR6	ADP-dependent glucokinase (ADP-GK) (ADPGK) (EC 2.7.1.147) (RbBP-35)
N_cont_pecten_37795	9.90048	10.0259	10.0453	9.83351	10.3753	9.93263	10.4787	10.5769	0.709591	0.0486691
P_cont_pecten_33647	2.50271	2.95698	2.36948	4.13699	1.58368	3.22139	3.06901	5.53554	0.709226	0.0488378	EKC34660	Flap endonuclease GEN-like protein 1 [Source:UniProtKB/TrEMBL;Acc:K1R0N8]	Q8BMI4	Flap endonuclease GEN homolog 1 (EC 3.1.-.-)
N_cont_pecten_75889	3.4594	3.36125	1.92357	3.69379	2.97562	3.6557	3.98462	4.30712	0.709171	0.0488631	EKC26649	Multidrug resistance-associated protein 4 [Source:UniProtKB/TrEMBL;Acc:K1Q5W9]	O15439	Multidrug resistance-associated protein 4 (ATP-binding cassette sub-family C member 4) (MRP/cMOAT-related ABC transporter) (Multi-specific organic anion transporter B) (MOAT-B)
N_cont_pecten_64594	3.58787	3.73462	3.58485	4.16303	3.50662	4.14507	3.65292	4.52935	0.709038	0.0489251	EKC22171	Poly [ADP-ribose] polymerase 4 [Source:UniProtKB/TrEMBL;Acc:K1QKB6]	Q9UKK3	Poly [ADP-ribose] polymerase 4 (PARP-4) (EC 2.4.2.30) (193 kDa vault protein) (ADP-ribosyltransferase diphtheria toxin-like 4) (ARTD4) (PARP-related/IalphaI-related H5/proline-rich) (PH5P) (Vault poly(ADP-ribose) polymerase) (VPARP)
P_cont_pecten_142665	6.36549	6.26655	6.16835	6.74789	7.25077	7.30229	6.85174	7.12071	0.708922	0.0489788
N_cont_pecten_10438	4.79188	4.87111	5.05931	5.19262	5.38338	5.75841	5.13564	5.54765	0.708903	0.0489876	EKC34638	Alpha-mannosidase 2 [Source:UniProtKB/TrEMBL;Acc:K1QL96]	Q8BRK9	Alpha-mannosidase 2x (EC 3.2.1.114) (Alpha-mannosidase IIx) (Man IIx) (Mannosidase alpha class 2A member 2) (Mannosyl-oligosaccharide 1,3-1,6-alpha-mannosidase)
N_cont_pecten_154973	8.30479	8.24439	7.96537	8.59928	8.51702	8.70291	8.95675	8.60174	0.70888	0.0489982
P_cont_pecten_203	4.5549	4.46494	4.69508	4.41708	4.91907	4.68639	4.64297	5.24326	0.708839	0.0490172	EKC37185	Mediator of RNA polymerase II transcription subunit 12-like protein [Source:UniProtKB/TrEMBL;Acc:K1R7M5]	Q86YW9	Mediator of RNA polymerase II transcription subunit 12-like protein (Mediator complex subunit 12-like protein) (Thyroid hormone receptor-associated-like protein) (Trinucleotide repeat-containing gene 11 protein-like)
P_cont_pecten_142282	2.20997	1.55981	1.89867	2.23913	3.74246	2.98872	3.91469	3.32225	0.708832	0.0490207	EKC32240	Apolipoprotein D [Source:UniProtKB/TrEMBL;Acc:K1QTE5]	P05090	Apolipoprotein D (Apo-D) (ApoD)
N_cont_pecten_97776	1.7241	3.6183	3.31848	3.42345	3.92118	3.97779	3.94514	4.47158	0.708669	0.0490963	EKC32089	Neurogenic locus notch-like protein 2 [Source:UniProtKB/TrEMBL;Acc:K1QM25]
P_cont_pecten_2924	13.9248	14.1322	13.2782	13.8729	13.9548	14.0333	14.3996	14.4355	0.70839	0.049226	EKC28194	Double-strand-break repair protein rad21-like protein [Source:UniProtKB/TrEMBL;Acc:K1QA72]	O60216	Double-strand-break repair protein rad21 homolog (hHR21) (Nuclear matrix protein 1) (NXP-1) (SCC1 homolog)
P_cont_pecten_41879	7.69427	7.81617	8.00002	8.39345	8.15414	8.45174	8.35854	8.30011	0.708367	0.0492367
N_cont_pecten_11155	8.10218	8.01991	8.42402	8.49168	8.12582	9.13085	8.98143	8.6987	0.708312	0.0492623	EKC35058	Transcriptional-regulating factor 1 [Source:UniProtKB/TrEMBL;Acc:K1QMK0]	Q8BXJ2	Transcriptional-regulating factor 1 (Transcriptional-regulating protein 132) (Zinc finger transcription factor TReP-132)
P_cont_pecten_21809	10.0122	9.7329	9.67072	9.89503	9.64241	10.1773	9.96573	10.2161	0.708312	0.0492624
P_cont_pecten_27913	5.25549	4.84506	5.0727	5.27514	5.49568	5.62874	5.58438	5.47962	0.708296	0.0492696
N_cont_pecten_78071	5.79599	6.04706	6.38301	6.17925	6.57464	6.49173	6.48366	6.61094	0.708296	0.0492697	EKC19309	Cullin-associated NEDD8-dissociated protein 1 [Source:UniProtKB/TrEMBL;Acc:K1PK85]	Q86VP6	Cullin-associated NEDD8-dissociated protein 1 (Cullin-associated and neddylation-dissociated protein 1) (TBP-interacting protein of 120 kDa A) (TBP-interacting protein 120A) (p120 CAND1)
P_cont_pecten_58909	5.90275	5.87256	6.23722	5.74411	6.27623	6.04733	6.7629	6.60516	0.708063	0.0493784
N_cont_pecten_31028	5.66768	5.8267	4.83452	7.00922	6.80657	5.40585	6.76136	8.04516	0.707998	0.0494087
N_cont_pecten_124469	4.6433	4.68965	5.28002	5.45197	4.33343	5.3956	5.45667	5.84533	0.707679	0.0495573	EKC32701	Oxysterol-binding protein [Source:UniProtKB/TrEMBL;Acc:K1RF29]	Q8CI95	Oxysterol-binding protein-related protein 11 (ORP-11) (OSBP-related protein 11)
N_cont_pecten_120790	10.645	10.3814	9.90767	11.468	10.7074	11.4986	10.557	11.8759	0.707583	0.0496025	EKC36170	Spectrin beta chain, brain 1 [Source:UniProtKB/TrEMBL;Acc:K1R4Q3]	P16546	Spectrin alpha chain, non-erythrocytic 1 (Alpha-II spectrin) (Fodrin alpha chain)
P_cont_pecten_3726	5.69599	3.77205	4.97677	6.10134	5.6995	5.43595	7.02551	6.66835	0.707572	0.0496075
N_cont_pecten_79080	2.82302	2.94212	2.93675	5.65626	4.86135	4.74108	5.99736	5.08604	0.707529	0.0496278			Q626H5	Plexin-2
N_cont_pecten_15471	4.35904	4.31595	3.50485	3.8923	3.98761	4.73772	5.08194	4.79295	0.707265	0.0497513	EKC27399	na	Q9FX53	Trihelix transcription factor GT-1 (Trihelix DNA-binding protein GT-1)
P_cont_pecten_93929	5.75068	4.6289	5.55741	5.88105	5.91996	5.82851	6.80602	6.33667	0.707233	0.0497659			Q6ZQT0	Putative uncharacterized protein FLJ45035
P_cont_pecten_28588	8.75167	8.93239	8.84643	9.56025	9.29484	9.01953	9.3044	9.6092	0.707198	0.0497824	EKC28759	DNA polymerase alpha subunit B [Source:UniProtKB/TrEMBL;Acc:K1QC65]	Q14181	DNA polymerase alpha subunit B (DNA polymerase alpha 70 kDa subunit)
P_cont_pecten_196036	4.12323	3.88026	3.40036	4.12044	3.74484	3.71571	3.87905	5.67552	0.706968	0.0498905	EKC26121	Rho GTPase-activating protein 18 [Source:UniProtKB/TrEMBL;Acc:K1QX72]	Q9P2N2	Rho GTPase-activating protein 28 (Rho-type GTPase-activating protein 28)
P_cont_pecten_11734	4.82187	3.97774	3.80434	4.83219	4.84321	4.47123	5.32844	5.29995	0.70689	0.0499268			P91682	Protein smoothened (SMOH) (Smooth) (dSMO)
N_cont_pecten_105923	6.90184	6.77305	6.79826	6.63984	6.71678	6.56255	6.57107	6.34379	-0.962861	0.00012452
P_cont_pecten_70207	5.43831	5.33828	5.25261	5.22018	5.37382	4.65009	4.57776	3.7357	-0.961585	0.000137668
N_cont_pecten_9271	5.11849	4.76118	4.87991	4.6291	4.44099	4.20483	4.27713	3.16047	-0.954208	0.000231879
P_cont_pecten_14242	9.82136	9.62015	9.36328	9.226	9.14819	9.06119	8.9083	8.19855	-0.95225	0.00026252
N_cont_pecten_23723	6.13753	6.25122	6.13607	5.94944	6.21995	5.67283	5.59198	5.33933	-0.950915	0.000284885	EKC36312	na
N_cont_pecten_27414	6.12787	6.14147	6.15627	6.04217	5.94651	5.92084	5.90621	5.48351	-0.950746	0.000287796
P_cont_pecten_89317	9.13233	9.156	9.25122	9.07841	9.1183	8.92267	8.95377	8.54902	-0.949399	0.000311736
P_cont_pecten_25375	17.5944	17.5933	17.6536	17.5438	17.4566	17.3759	17.3905	17.3002	-0.945463	0.000389107	EKC41913	Ribonucleoside-diphosphate reductase small chain [Source:UniProtKB/TrEMBL;Acc:K1R811]	P07201	Ribonucleoside-diphosphate reductase small chain (EC 1.17.4.1) (Ribonucleotide reductase small subunit) (p41)
N_cont_pecten_98611	8.41964	8.17628	8.17628	7.82619	7.64145	7.7962	7.48354	6.90173	-0.942985	0.000443755
P_cont_pecten_124244	3.72614	3.73107	3.27327	3.29866	3.19405	2.71038	1.63239	1.54475	-0.941712	0.000473695	EKC40084	1-phosphatidylinositol-4,5-bisphosphate phosphodiesterase delta-1 [Source:UniProtKB/TrEMBL;Acc:K1R906]
P_cont_pecten_40461	5.34264	5.42309	5.44275	5.20651	5.23376	5.23735	5.11215	4.77762	-0.941103	0.000488467	EKC39835	Coiled-coil domain-containing protein 61 [Source:UniProtKB/TrEMBL;Acc:K1REM5]	Q08CF3	Coiled-coil domain-containing protein 61
N_cont_pecten_15946	7.48307	7.9359	6.69406	6.85103	6.99705	5.96785	5.73399	3.25426	-0.941	0.000490984
P_cont_pecten_126361	16.3507	16.3451	16.3493	16.3319	16.38	16.255	16.2204	16.1389	-0.939637	0.00052526	EKC28616	Splicing factor, arginine/serine-rich 4 [Source:UniProtKB/TrEMBL;Acc:K1R435]	Q8VE97	Serine/arginine-rich splicing factor 4 (Splicing factor, arginine/serine-rich 4)
P_cont_pecten_39817	11.533	11.7869	11.2984	10.9118	11.1929	10.7121	10.8457	9.85952	-0.939587	0.000526551
P_cont_pecten_70501	5.71411	6.06208	5.14867	5.77693	4.77629	4.48625	4.01314	2.49791	-0.936883	0.000599226
P_cont_pecten_32508	8.73155	8.35866	8.14556	7.92195	7.63233	7.07459	7.38497	6.66838	-0.936596	0.000607306
P_cont_pecten_625	10.9155	10.8685	10.9065	10.9215	10.9764	10.166	10.2645	9.73648	-0.936571	0.00060802	EKC30101	CWF19-like protein 1 [Source:UniProtKB/TrEMBL;Acc:K1R831]	Q8AVL0	CWF19-like protein 1
P_cont_pecten_46344	8.14912	8.12865	8.20341	7.89399	7.83622	7.97127	7.59772	7.32125	-0.934815	0.00065903	EKC32774	Tropomyosin [Source:UniProtKB/TrEMBL;Acc:K1QNV6]	P43689	Tropomyosin-2 (Tropomyosin II) (BgTMII) (TMII)
N_cont_pecten_42571	4.52821	4.06646	4.02232	3.64868	3.5513	1.85174	2.86643	1.4362	-0.931479	0.000763529
P_cont_pecten_24145	10.4956	10.5023	10.4864	10.0925	10.5952	9.89873	9.88221	9.47812	-0.931311	0.000769051
P_cont_pecten_154754	6.14638	6.53851	6.05215	5.06026	5.58157	5.28759	5.04474	3.79581	-0.931056	0.000777513	EKC36128	Histone H1.2 [Source:UniProtKB/TrEMBL;Acc:K1QQV0]	P15796	Histone H1.2 (Histone H1-like protein 2)
N_cont_pecten_39980	9.80605	9.86271	9.42362	9.12414	9.57904	9.16519	8.94774	8.35873	-0.927736	0.000893017
N_cont_pecten_7004	4.29854	3.44669	3.64674	3.41826	2.6782	2.46517	1.37964	1.32234	-0.927392	0.000905588	EKC34046	na
N_cont_pecten_662	4.71957	5.06399	4.43251	3.5805	3.93	4.12841	2.75928	1.32615	-0.926053	0.000955641	EKC41628	Retinol dehydrogenase 13 [Source:UniProtKB/TrEMBL;Acc:K1R790]	Q96NR8	Retinol dehydrogenase 12 (EC 1.1.1.-) (All-trans and 9-cis retinol dehydrogenase) (Short chain dehydrogenase/reductase family 7C member 2)
P_cont_pecten_27854	5.23707	5.02769	4.90876	4.75443	4.66801	4.78472	4.49798	4.03116	-0.925913	0.000960976	EKC30627	60S ribosomal protein L12 [Source:UniProtKB/TrEMBL;Acc:K1Q2L2]	P35979	60S ribosomal protein L12
P_cont_pecten_28612	11.3202	11.4766	11.2478	11.1571	10.9589	11.0672	10.9258	10.4951	-0.924415	0.00101929	EKC32004	UPF0582 protein C13orf37-like protein [Source:UniProtKB/TrEMBL;Acc:K1QLQ0]	Q0VFD6	Mitotic-spindle organizing protein 1 (Mitotic-spindle organizing protein associated with a ring of gamma-tubulin 1)
P_cont_pecten_41285	9.45278	9.8917	10.0881	9.35271	9.46914	9.1917	8.73716	8.45172	-0.92436	0.00102148	EKC21732	Di-N-acetylchitobiase [Source:UniProtKB/TrEMBL;Acc:K1PD20]	Q01460	Di-N-acetylchitobiase (EC 3.2.1.-)
P_cont_pecten_20986	9.55591	9.37056	9.14112	9.39122	9.34379	8.80238	8.81384	7.82776	-0.923418	0.00105935
N_cont_pecten_28069	5.17093	5.32409	5.20391	5.1619	5.28648	4.64946	4.83696	4.38508	-0.923136	0.00107086	EKC39239	na	Q9BXX2	Ankyrin repeat domain-containing protein 30B (Serologically defined breast cancer antigen NY-BR-1.1)
P_cont_pecten_26335	9.68462	9.91778	9.92331	9.53809	9.52568	9.0722	9.40457	8.83146	-0.92256	0.00109461	EKC23858	Large proline-rich protein BAT3 [Source:UniProtKB/TrEMBL;Acc:K1PQB0]	A3KPW9	Large proline-rich protein BAG6 (BCL2-associated athanogene 6) (HLA-B-associated transcript 3)
N_cont_pecten_138804	9.43701	9.83064	9.52221	9.43242	9.48696	9.11237	9.20419	8.61008	-0.922338	0.00110388
N_cont_pecten_18989	12.2165	12.0447	12.0975	12.1362	12.066	11.9157	11.6371	11.577	-0.921218	0.00115131
P_cont_pecten_141448	4.84511	3.67786	4.0098	3.3695	3.28238	1.78064	1.62173	1.49101	-0.919525	0.00122556	EKC32760	Fer3-like protein [Source:UniProtKB/TrEMBL;Acc:K1QUY1]	Q9VGJ5	Protein Fer3 (Basic helix-loop-helix protein N-twist) (Nephew of atonal 3) (Neuronal twist)
N_cont_pecten_23180	4.74277	4.65541	4.83896	4.29181	4.03161	4.34715	3.78879	3.41814	-0.918133	0.00128889	EKC42179	Target of EGR1 protein 1 [Source:UniProtKB/TrEMBL;Acc:K1REK0]	Q9D2E2	Target of EGR1 protein 1
P_cont_pecten_4225	4.08303	3.97108	4.21223	4.05863	3.89442	3.72805	3.81335	3.5202	-0.916509	0.0013654
N_cont_pecten_135161	9.9337	9.29218	9.46068	8.96642	9.11051	8.897	8.75178	8.24929	-0.916374	0.0013719
N_cont_pecten_3979	7.88267	7.94233	8.11238	8.00124	7.68191	7.29983	6.24523	6.29277	-0.915331	0.00142272	EKC37788	Neuron navigator 2 [Source:UniProtKB/TrEMBL;Acc:K1QVV9]	Q92990	Glomulin (FK506-binding protein-associated protein) (FAP) (FKBP-associated protein)
P_cont_pecten_24109	3.92293	4.37101	4.05444	4.02367	4.04828	3.82008	3.45045	3.13271	-0.912118	0.00158697
P_cont_pecten_15026	7.75229	7.70988	7.85363	7.8781	7.58881	7.07719	7.37447	6.73274	-0.912096	0.00158814
P_cont_pecten_39321	11.4044	11.0638	11.5029	10.5303	10.9544	7.52685	1.61174	2.46165	-0.910678	0.00166442	EKC39320	SCF E3 ubiquitin ligase complex F-box protein grrA [Source:UniProtKB/TrEMBL;Acc:K1RDD5]	Q91W61	F-box/LRR-repeat protein 15 (F-box only protein 37)
P_cont_pecten_4434	8.60454	8.56624	8.66049	8.13084	7.93175	7.93593	8.10525	7.34586	-0.910109	0.00169565
P_cont_pecten_44217	5.762	6.44401	5.72081	6.05821	5.72623	4.86131	5.1608	3.89303	-0.910085	0.00169698	EKC22028	Putative E3 ubiquitin-protein ligase TRIP12 [Source:UniProtKB/TrEMBL;Acc:K1PK87]	Q14669	E3 ubiquitin-protein ligase TRIP12 (EC 2.3.2.26) (E3 ubiquitin-protein ligase for Arf) (ULF) (HECT-type E3 ubiquitin transferase TRIP12) (Thyroid receptor-interacting protein 12) (TR-interacting protein 12) (TRIP-12)
P_cont_pecten_184956	4.78745	4.32325	5.22637	3.11816	4.11719	3.32391	2.27132	2.00536	-0.910027	0.00170022			P21329	RNA-directed DNA polymerase from mobile element jockey (EC 2.7.7.49) (Reverse transcriptase)
N_cont_pecten_19329	8.05032	7.68719	7.76522	7.61687	7.39702	7.2958	6.59835	6.74172	-0.907019	0.0018721	EKC39321	Peptidyl-tRNA hydrolase 2, mitochondrial [Source:UniProtKB/TrEMBL;Acc:K1RWP3]	Q8R2Y8	Peptidyl-tRNA hydrolase 2, mitochondrial (PTH 2) (EC 3.1.1.29)
N_cont_pecten_108299	4.81506	4.59285	4.56951	4.637	4.63279	4.47291	4.18344	4.09264	-0.906486	0.00190372
P_cont_pecten_60695	6.49821	6.51455	6.63485	6.65433	6.62419	6.23485	6.14316	5.88493	-0.906089	0.00192744	EKC33490	Protein cramped-like protein [Source:UniProtKB/TrEMBL;Acc:K1QWZ4]
N_cont_pecten_5997	6.50885	6.52172	6.07704	6.15556	5.58157	5.05124	4.98761	4.91177	-0.905494	0.00196344	EKC20291	Putative tRNA pseudouridine synthase 2 [Source:UniProtKB/TrEMBL;Acc:K1QFF2]	Q5XGG2	Probable tRNA pseudouridine synthase 2 (EC 5.4.99.-)
P_cont_pecten_24421	12.2337	12.2528	12.4296	12.0513	11.929	11.9236	12.014	11.2377	-0.903156	0.00210895
N_cont_pecten_70849	3.8028	4.37149	3.30574	3.62806	3.96654	2.77889	2.80913	1.57047	-0.902696	0.00213838
P_cont_pecten_28164	12.2791	12.6234	12.1778	11.4054	12.055	11.2187	10.4577	10.6506	-0.902113	0.00217606	EKC34644	Slowmo-like protein 2 [Source:UniProtKB/TrEMBL;Acc:K1QTU2]	Q9V3U9	Protein slowmo
N_cont_pecten_11984	4.66664	4.81377	4.35458	4.24999	4.59942	4.28532	4.0536	3.55571	-0.902004	0.00218319
N_cont_pecten_6112	3.41888	3.28324	3.20448	3.30669	2.88592	3.11969	2.64993	1.80566	-0.901847	0.0021934	EKC31900	High affinity copper uptake protein 1 [Source:UniProtKB/TrEMBL;Acc:K1QSH6]	Q8WNR0	High affinity copper uptake protein 1 (Copper transporter 1) (CTR1) (Solute carrier family 31 member 1)
P_cont_pecten_22096	9.95648	9.94096	9.8561	9.88824	9.72521	9.40521	9.48672	9.42942	-0.898192	0.00244071	EKC31162	STI1-like protein [Source:UniProtKB/TrEMBL;Acc:K1Q3T0]	Q49AM3	Tetratricopeptide repeat protein 31 (TPR repeat protein 31)
P_cont_pecten_33371	12.5264	12.545	12.55	12.5458	12.4548	12.2803	12.2524	12.2694	-0.89818	0.00244158
P_cont_pecten_32014	9.80493	9.23926	8.71525	9.17992	9.77372	8.18767	7.78927	6.58604	-0.895683	0.00262059
N_cont_pecten_52116	6.21084	5.99897	5.24148	5.56042	5.32691	4.8581	4.77709	4.35961	-0.894892	0.00267899	EKC21473	Adenosine deaminase CECR1 [Source:UniProtKB/TrEMBL;Acc:K1PIS0]	P15287	Adenosine deaminase AGSA (EC 3.5.4.4) (Atrial gland-specific antigen) (AGSA) (Mollusk-derived growth factor) (MDGF)
P_cont_pecten_163558	6.30844	6.69166	6.92744	6.58767	6.74348	6.23262	5.68951	5.23592	-0.893368	0.00279386
P_cont_pecten_148204	6.61289	6.34299	6.59034	6.30899	6.35089	6.25216	6.11259	6.04524	-0.893197	0.00280699	EKC27413	Developmentally-regulated GTP-binding protein 2 [Source:UniProtKB/TrEMBL;Acc:K1Q0G7]	P55039	Developmentally-regulated GTP-binding protein 2 (DRG-2)
P_cont_pecten_42746	7.39163	7.54093	6.8975	6.78311	7.27814	6.66961	6.69176	5.22023	-0.891204	0.00296246	EKC33177	Putative L-aspartate dehydrogenase [Source:UniProtKB/TrEMBL;Acc:K1Q8Z3]	Q5FW48	Putative L-aspartate dehydrogenase (EC 1.4.1.21) (Aspartate dehydrogenase domain-containing protein)
N_cont_pecten_36345	11.2954	11.4084	11.2969	11.3022	11.3313	10.9925	11.1825	10.8576	-0.890494	0.00301916	EKC30715	Zinc finger CCCH-type with G patch domain-containing protein [Source:UniProtKB/TrEMBL;Acc:K1QPE7]	A7SBN6	Zinc finger CCCH-type with G patch domain-containing protein
N_cont_pecten_22620	6.33188	6.76933	6.71316	5.35956	5.61043	5.1268	4.88673	4.77244	-0.889455	0.00310337	EKC36318	na
P_cont_pecten_15739	8.93546	9.53578	8.66772	7.89378	8.56986	8.09174	8.02324	6.90417	-0.888155	0.00321088	EKC32459	Thyrotroph embryonic factor [Source:UniProtKB/TrEMBL;Acc:K1QN20]	Q9JLC6	Thyrotroph embryonic factor
P_cont_pecten_29542	4.58694	5.10422	4.45792	4.94258	5.03084	3.48556	3.7374	2.59661	-0.886811	0.00332456	EKC32761	Fer3-like protein [Source:UniProtKB/TrEMBL;Acc:K1RF73]	Q9VGJ5	Protein Fer3 (Basic helix-loop-helix protein N-twist) (Nephew of atonal 3) (Neuronal twist)
N_cont_pecten_123213	11.7613	11.7415	11.9018	11.3979	11.2203	11.212	11.2358	10.9891	-0.88652	0.00334955
N_cont_pecten_3282	8.82487	8.77769	9.05371	8.96318	8.51746	8.41333	8.54754	7.91026	-0.886447	0.00335581	EKC17970	Repressor of RNA polymerase III transcription MAF1-like protein [Source:UniProtKB/TrEMBL;Acc:K1PNA2]	Q6PGU2	Repressor of RNA polymerase III transcription MAF1 homolog
P_cont_pecten_32026	10.1626	10.1181	9.86802	9.63052	9.86572	9.81047	9.53994	9.30412	-0.886324	0.00336641
P_cont_pecten_10827	5.57395	5.41892	5.83408	5.46993	5.22724	5.16359	5.28587	4.63073	-0.88596	0.00339786	EKC31376	Chondroitin sulfate proteoglycan 4 [Source:UniProtKB/TrEMBL;Acc:K1RBA8]	Q6UVK1	Chondroitin sulfate proteoglycan 4 (Chondroitin sulfate proteoglycan NG2) (Melanoma chondroitin sulfate proteoglycan) (Melanoma-associated chondroitin sulfate proteoglycan)
N_cont_pecten_15115	6.57842	5.59698	6.22335	5.98025	6.01009	5.26919	5.20113	4.7499	-0.885392	0.00344739
P_cont_pecten_115925	10.511	9.13703	9.49645	9.4838	9.17001	8.52756	8.45439	7.79052	-0.885025	0.00347962
P_cont_pecten_26379	5.4061	6.04721	5.8368	5.17239	6.03093	4.75398	4.62381	4.15075	-0.884666	0.0035113
P_cont_pecten_92762	9.29619	9.77341	9.53941	9.37357	9.31254	9.06105	9.2266	8.58614	-0.884478	0.00352798
N_cont_pecten_14107	14.1726	13.9608	14.0742	13.2349	13.6724	12.1281	13.261	11.9629	-0.88386	0.00358318	EKC30626	na
N_cont_pecten_90645	6.35482	8.24134	8.10334	6.4829	6.8279	5.65382	5.29316	4.48871	-0.883259	0.00363742
P_cont_pecten_126257	10.9134	10.1703	10.4106	10.1119	10.6812	10.1347	9.64163	8.47675	-0.882761	0.00368272
N_cont_pecten_21293	11.7062	11.4662	11.5209	11.1655	11.3364	11.0984	11.1314	10.9826	-0.882568	0.00370038
N_cont_pecten_3164	4.59382	4.95679	4.60002	4.81895	3.39939	3.80183	3.3714	2.59981	-0.881375	0.00381069	EKC37289	WD40 repeat-containing protein SMU1 [Source:UniProtKB/TrEMBL;Acc:K1R1B5]	Q6NRT3	WD40 repeat-containing protein SMU1 (Smu-1 suppressor of mec-8 and unc-52 protein homolog)
P_cont_pecten_20428	11.4983	11.2252	11.2869	11.2535	10.941	10.7627	10.9161	10.6722	-0.880958	0.0038498
P_cont_pecten_69745	6.61318	8.21255	8.35212	6.62269	6.77909	5.88036	5.21297	4.859	-0.880825	0.00386233
P_cont_pecten_138173	7.96036	8.29587	7.90732	7.84862	7.78843	7.62031	7.63782	7.42445	-0.880659	0.00387799
P_cont_pecten_119436	6.45512	6.94196	6.60388	6.13871	6.06959	6.19462	6.13442	5.14805	-0.880577	0.00388574
P_cont_pecten_19059	10.6451	10.6368	11.0593	10.245	10.4336	10.3574	10.3197	9.47607	-0.880363	0.00390603
P_cont_pecten_17758	6.8944	6.57252	6.98828	6.66179	6.74632	6.11892	5.91483	6.00852	-0.880108	0.00393026	EKC25730	Methionine adenosyltransferase 2 subunit beta [Source:UniProtKB/TrEMBL;Acc:K1QA53]	Q99LB6	Methionine adenosyltransferase 2 subunit beta (Methionine adenosyltransferase II beta) (MAT II beta)
N_cont_pecten_177956	9.32319	9.45083	9.18872	9.25586	9.13054	8.81798	8.74688	8.80216	-0.879768	0.0039627	EKC35358	Membrane-bound O-acyltransferase domain-containing protein 2 [Source:UniProtKB/TrEMBL;Acc:K1QN74]	Q5ZKL6	Membrane-bound O-acyltransferase domain-containing protein 2 (O-acyltransferase domain-containing protein 2) (EC 2.3.-.-)
P_cont_pecten_40315	7.97387	7.72595	7.8184	7.96883	8.00801	7.3714	7.41622	7.03358	-0.878184	0.0041163	EKC28213	DCN1-like protein 3 [Source:UniProtKB/TrEMBL;Acc:K1Q2P2]	Q8K0V2	DCN1-like protein 3 (DCUN1 domain-containing protein 3) (Defective in cullin neddylation protein 1-like protein 3)
N_cont_pecten_1292	4.49857	4.72994	5.34084	4.00931	4.07791	3.04268	3.8046	2.83209	-0.878173	0.00411741
N_cont_pecten_163632	12.6486	12.9293	12.4854	12.4707	12.6657	11.8752	12.2127	11.7554	-0.87763	0.00417091
N_cont_pecten_8518	8.57297	8.22939	7.87221	7.89573	7.91903	8.0356	7.23074	6.8541	-0.876946	0.00423898	EKC37069	Tripartite motif-containing protein 2 [Source:UniProtKB/TrEMBL;Acc:K1R0Y7]	A4IF63	Tripartite motif-containing protein 2 (EC 6.3.2.-) (E3 ubiquitin-protein ligase TRIM2)
N_cont_pecten_168673	6.86575	7.17153	6.84725	6.31439	6.24953	6.2006	6.45242	5.54741	-0.876868	0.00424681
N_cont_pecten_33831	3.55976	3.61055	3.74987	3.38953	3.51067	3.32696	3.34942	2.06705	-0.876618	0.00427185
N_cont_pecten_142304	9.04084	8.22818	8.28179	8.42351	7.86216	7.57921	6.05365	6.45468	-0.876375	0.00429635			Q8TGM7	Putative uncharacterized protein ART2 (Antisense to ribosomal RNA transcript protein 2)
P_cont_pecten_43148	10.5752	10.4629	10.3513	10.2698	10.5412	10.0556	10.2084	9.88817	-0.875982	0.00433609	EKC37718	NF-kappa-B inhibitor cactus [Source:UniProtKB/TrEMBL;Acc:K1QVQ8]	Q03017	NF-kappa-B inhibitor cactus
N_cont_pecten_166353	11.4941	11.1611	11.0741	10.882	10.6556	10.6877	10.2622	10.3418	-0.875716	0.00436311
N_cont_pecten_32102	4.51985	5.32844	4.69891	4.15246	4.94552	3.44648	1.96878	2.45003	-0.875518	0.00438336	EKC27782	AP-1 complex subunit sigma-2 [Source:UniProtKB/TrEMBL;Acc:K1PU11]	Q9Y587	AP-4 complex subunit sigma-1 (AP-4 adaptor complex subunit sigma-1) (Adaptor-related protein complex 4 subunit sigma-1) (Sigma-1 subunit of AP-4) (Sigma-4-adaptin) (Sigma4-adaptin)
P_cont_pecten_21915	6.97313	4.91248	6.04329	4.05018	3.44373	3.15289	1.50404	1.9159	-0.875341	0.00440146	EKC38135	SH3 domain-binding protein 5-like protein [Source:UniProtKB/TrEMBL;Acc:K1RAA9]	Q91Y80	SH3 domain-binding protein 5 (SH3BP-5) (Vascular endothelial cell-specific protein 18)
N_cont_pecten_14317	6.77683	7.22392	6.74085	6.45437	6.36374	6.30795	6.51501	5.14611	-0.874839	0.00445307
P_cont_pecten_122333	9.20695	9.27301	9.42944	8.85933	9.07329	8.85195	8.97996	8.58462	-0.87469	0.00446853
N_cont_pecten_4034	4.69255	4.97323	5.06433	4.80977	4.7634	4.02593	4.40716	4.00079	-0.87407	0.00453299
P_cont_pecten_71498	6.98636	7.50901	7.46613	6.93567	7.08682	6.98998	6.84406	6.12079	-0.873822	0.00455894
P_cont_pecten_41839	10.8908	10.8521	10.7967	10.3412	10.2755	10.4035	10.0557	10.0369	-0.873733	0.00456821
P_cont_pecten_13796	11.6154	11.5954	11.6464	11.3296	11.7367	11.3424	11.3385	11.0043	-0.872709	0.0046765	EKC38176	LIM/homeobox protein Awh [Source:UniProtKB/TrEMBL;Acc:K1RU62]	Q8IRC7	LIM/homeobox protein Awh (Protein arrowhead)
P_cont_pecten_142419	9.00754	8.00857	8.72769	7.91103	7.76844	6.58232	7.13322	6.68573	-0.872539	0.00469468
P_cont_pecten_35094	7.97204	7.696	7.68479	7.27556	7.52116	7.3015	6.38277	6.67996	-0.872536	0.00469495
P_cont_pecten_12829	5.97532	5.99182	6.14887	5.87358	5.99056	5.6699	5.75712	5.66235	-0.872416	0.00470778	EKC29044	Thioredoxin domain-containing protein 11 [Source:UniProtKB/TrEMBL;Acc:K1QDC1]	A4FUW8	Thioredoxin domain-containing protein 11
P_cont_pecten_140984	6.07425	6.58327	5.23752	4.86316	3.96373	5.05986	1.91551	1.83376	-0.871785	0.00477567
P_cont_pecten_136388	8.69342	8.59603	8.70822	8.24715	8.27093	8.12848	8.35762	7.91398	-0.871749	0.00477956	EKC42151	Katanin p80 WD40-containing subunit B1 [Source:UniProtKB/TrEMBL;Acc:K1S422]	O43660	Pleiotropic regulator 1
N_cont_pecten_42563	5.1844	5.24032	6.85521	5.3834	4.45743	1.91187	1.91292	2.02188	-0.870944	0.00486703
N_cont_pecten_41329	4.64335	4.68871	3.9873	4.20841	3.585	3.83895	3.6557	2.8952	-0.869285	0.00505059	EKC29377	Splicing factor, arginine/serine-rich 16 [Source:UniProtKB/TrEMBL;Acc:K1PYS1]	A0JNI5	CLK4-associating serine/arginine rich protein (Splicing factor, arginine/serine-rich 16)
P_cont_pecten_2778	12.4601	12.5	12.1001	12.009	12.295	11.9855	12.0726	11.0987	-0.869083	0.00507318			Q962X9	Protein BUD31 homolog (Protein G10 homolog)
N_cont_pecten_14226	11.1632	11.6278	10.4729	11.3929	10.9374	10.6443	9.83308	8.70874	-0.868455	0.00514402	EKC42324	Guanine nucleotide-binding protein subunit beta-5 [Source:UniProtKB/TrEMBL;Acc:K1RF07]	Q5ZJL7	DNA damage-binding protein 2 (Damage-specific DNA-binding protein 2)
N_cont_pecten_19956	10.1521	9.93179	9.90908	9.90343	9.93729	9.9859	9.60423	9.18421	-0.867547	0.00524754	EKC30200	Serine/threonine-protein kinase RIO1 [Source:UniProtKB/TrEMBL;Acc:K1QMX2]	Q9JJK3	Peroxisomal biogenesis factor 3 (Peroxin-3) (Peroxisomal assembly protein PEX3)
N_cont_pecten_121076	8.40657	8.5104	8.80044	8.74902	8.48043	8.20212	8.00104	6.12994	-0.867542	0.00524808
N_cont_pecten_808	8.31854	8.28801	7.69949	7.07295	7.92304	7.23218	7.21862	6.51319	-0.867096	0.00529937
P_cont_pecten_143090	6.44024	6.1907	5.9539	4.70863	6.51604	5.13684	4.89855	3.47826	-0.866913	0.00532063
N_cont_pecten_45696	7.29108	6.4645	6.40022	6.38453	6.78365	5.97216	5.84115	5.39508	-0.866359	0.00538496	EKC31717	Casein kinase I isoform epsilon [Source:UniProtKB/TrEMBL;Acc:K1Q542]
N_cont_pecten_70244	6.59325	6.64637	8.51012	7.4526	7.6152	5.21449	5.80575	1.62464	-0.865576	0.00547679
N_cont_pecten_6194	3.8672	4.05666	3.61765	3.19106	3.51386	3.61752	3.17679	2.49529	-0.86515	0.00552718
P_cont_pecten_174358	5.0047	5.20171	5.16369	4.17596	4.86179	4.14431	4.71397	2.85075	-0.865032	0.00554122
N_cont_pecten_5809	11.4665	11.8691	11.4645	11.3168	11.8595	11.2142	10.9842	10.5234	-0.86485	0.00556279	EKC32164	na	Q3T0D8	Ragulator complex protein LAMTOR1 (Late endosomal/lysosomal adaptor and MAPK and MTOR activator 1)
P_cont_pecten_20293	9.32321	9.33777	8.92843	7.79067	8.58833	8.67546	8.13768	5.80664	-0.864787	0.0055703	EKC39499	Cholecystokinin receptor [Source:UniProtKB/TrEMBL;Acc:K1R7E8]
P_cont_pecten_70420	4.35846	4.74691	4.53901	4.72544	3.62726	3.36981	4.03134	1.94953	-0.864503	0.00560423
N_cont_pecten_218259	5.13243	5.65417	4.83209	4.86388	4.83653	4.27421	4.75665	3.68882	-0.864261	0.0056332	EKC21562	Caspase-8 [Source:UniProtKB/TrEMBL;Acc:K1PCS0]	Q98943	Caspase-2 (CASP-2) (EC 3.4.22.55) (ICH-1L/1S) (Protease ICH-1) [Cleaved into: Caspase-2 subunit p18; Caspase-2 subunit p13; Caspase-2 subunit p12]
P_cont_pecten_317	5.72858	6.07867	5.85309	5.67525	5.83955	5.42924	5.59152	5.29129	-0.864155	0.00564598	EKC23507	RNA-binding protein MEX3C [Source:UniProtKB/TrEMBL;Acc:K1PHP0]
N_cont_pecten_43188	6.64672	6.27716	6.13754	5.35124	6.09638	5.38837	5.21537	5.06716	-0.86397	0.00566829	EKC37999	Zinc finger protein Pegasus [Source:UniProtKB/TrEMBL;Acc:K1R3F5]	Q9H2S9	Zinc finger protein Eos (Ikaros family zinc finger protein 4)
P_cont_pecten_6673	9.13915	9.05824	8.86797	8.64958	8.47306	8.72266	8.45717	8.20754	-0.863767	0.00569276
P_cont_pecten_4275	10.4395	10.0868	10.2407	10.2844	9.75838	9.48555	9.98134	8.86636	-0.863254	0.00575498	EKC31132	Protoheme IX farnesyltransferase, mitochondrial [Source:UniProtKB/TrEMBL;Acc:K1Q3R3]	Q8CFY5	Protoheme IX farnesyltransferase, mitochondrial (EC 2.5.1.-) (Heme O synthase)
P_cont_pecten_140983	11.2299	11.3564	10.7579	10.8158	10.9214	10.3368	10.3506	10.2768	-0.862136	0.00589211	EKC34644	Slowmo-like protein 2 [Source:UniProtKB/TrEMBL;Acc:K1QTU2]	Q9V3U9	Protein slowmo
N_cont_pecten_15571	6.84972	6.70329	6.82027	6.60592	6.53713	6.30647	6.67307	5.99121	-0.861877	0.00592412	EKC30762	ATP-binding cassette sub-family A member 3 [Source:UniProtKB/TrEMBL;Acc:K1Q2W5]	Q99758	ATP-binding cassette sub-family A member 3 (ABC-C transporter) (ATP-binding cassette transporter 3) (ATP-binding cassette 3)
P_cont_pecten_141255	10.6798	10.958	10.3974	10.3272	10.1106	10.1116	10.2942	9.4241	-0.861679	0.00594882	EKC23003	Phosducin-like protein 3 [Source:UniProtKB/TrEMBL;Acc:K1PMZ5]	Q8MR62	Viral IAP-associated factor homolog
P_cont_pecten_30115	7.68364	7.08582	7.38379	6.77737	7.20168	7.19189	6.47488	6.03266	-0.861544	0.00596554
P_cont_pecten_49562	4.04589	4.2851	4.64422	3.63663	3.99115	4.23802	2.85221	2.26417	-0.860703	0.00607086
N_cont_pecten_29905	7.54597	7.89822	7.64071	7.28591	7.48391	7.09493	7.19969	7.03279	-0.860651	0.0060774
N_cont_pecten_42537	6.43219	6.25026	5.94524	6.56859	5.7161	5.4918	5.69741	4.64789	-0.860628	0.00608031	EKC36260	Chondroitin sulfate synthase 1 [Source:UniProtKB/TrEMBL;Acc:K1R4W5]	Q8TDX6	Chondroitin sulfate N-acetylgalactosaminyltransferase 1 (CsGalNAcT-1) (EC 2.4.1.174) (Chondroitin beta-1,4-N-acetylgalactosaminyltransferase 1) (Beta4GalNAcT-1)
N_cont_pecten_19485	9.76643	9.90514	9.75843	9.71756	9.59752	9.52371	9.70944	9.23217	-0.860228	0.00613094
P_cont_pecten_137769	16.3173	16.453	16.356	16.4122	16.3875	16.3361	16.1787	16.0336	-0.859885	0.00617449
P_cont_pecten_96013	6.86404	6.74611	7.31178	6.73638	6.19331	5.9101	6.52184	5.29424	-0.858777	0.00631666
N_cont_pecten_72095	7.24413	7.15228	7.36198	6.91541	7.36653	6.74063	6.87104	6.57572	-0.858637	0.00633475
N_cont_pecten_137269	11.4759	11.3022	11.0651	10.8855	10.6877	10.7258	10.2958	10.4377	-0.857335	0.00650466
P_cont_pecten_56317	10.2644	9.04055	9.49353	8.80651	8.75475	9.51297	5.82363	5.27933	-0.857329	0.00650546			Q2NL08	ATP-dependent RNA helicase DDX55 (EC 3.6.4.13) (DEAD box protein 55)
P_cont_pecten_51090	7.69598	7.61153	7.55176	7.5976	6.94322	6.98806	7.05172	6.74992	-0.857232	0.00651825	EKC18365	Histone-lysine N-methyltransferase PRDM9 [Source:UniProtKB/TrEMBL;Acc:K1PPH7]	Q14590	Zinc finger protein 235 (Zinc finger protein 270) (Zinc finger protein 93 homolog) (Zfp-93) (Zinc finger protein HZF6)
N_cont_pecten_17589	11.8597	11.7913	12.1498	11.9636	11.8418	11.6477	11.4142	11.3922	-0.856725	0.00658531			P51861	Cerebellar degeneration-related antigen 1 (CDR34)
N_cont_pecten_10948	5.26013	5.75914	4.84028	5.09923	4.189	4.24823	4.70569	2.14073	-0.856556	0.00660771	EKC22357	Guanine nucleotide-binding protein-like 1 [Source:UniProtKB/TrEMBL;Acc:K1PEL4]	Q7YR35	Guanine nucleotide-binding protein-like 1
P_cont_pecten_137336	5.06875	5.39258	5.43765	5.26378	5.43276	4.94649	5.0244	4.01325	-0.856507	0.00661428
N_cont_pecten_6572	9.54378	7.37663	8.18459	9.26881	8.73692	7.13202	6.42055	3.87438	-0.856494	0.00661598
N_cont_pecten_6910	8.48195	7.81718	8.66963	6.71732	7.39821	5.82724	7.48922	4.77501	-0.856175	0.00665849	EKC38803	Putative chitinase 3 [Source:UniProtKB/TrEMBL;Acc:K1QYL9]	Q9D7Q1	Chitotriosidase-1 (EC 3.2.1.14) (Chitinase-1)
N_cont_pecten_26741	8.45348	7.57503	7.99968	7.66391	6.79309	6.55769	7.13345	6.06205	-0.855828	0.00670503
N_cont_pecten_140057	7.8206	8.32212	7.84232	7.88854	7.84551	7.39877	7.76951	6.60543	-0.854908	0.0068293
N_cont_pecten_132242	5.21094	5.72348	5.68958	5.47591	5.74043	5.20136	5.03972	4.43191	-0.854527	0.00688116
P_cont_pecten_131086	16.583	16.5503	16.525	16.4339	16.3461	16.2028	16.3	16.2581	-0.854499	0.00688489	EKC39821	Histone H2A [Source:UniProtKB/TrEMBL;Acc:K1RXS6]	P08991	Histone H2A.V (H2A.F/Z) (Fragment)
N_cont_pecten_7664	8.32328	8.21388	8.53757	7.82578	8.27835	7.83483	7.62274	7.6252	-0.854421	0.0068956	EKC33109	Ubiquitin carboxyl-terminal hydrolase [Source:UniProtKB/TrEMBL;Acc:K1QPS9]	Q80U87	Ubiquitin carboxyl-terminal hydrolase 8 (EC 3.4.19.12) (Deubiquitinating enzyme 8) (Ubiquitin isopeptidase Y) (mUBPy) (Ubiquitin thioesterase 8) (Ubiquitin-specific-processing protease 8)
N_cont_pecten_6736	7.92962	8.04611	7.79394	8.03382	7.75535	7.56303	7.71254	6.37747	-0.854173	0.00692959
N_cont_pecten_89645	7.07571	6.58301	7.12674	6.62181	7.03246	5.59656	4.31649	5.02651	-0.853681	0.00699722
P_cont_pecten_92530	8.79961	9.76134	7.88652	8.00894	9.50226	7.70828	7.11961	5.28786	-0.853678	0.00699755
P_cont_pecten_71335	6.34085	5.89639	6.10959	5.92304	5.59043	5.77916	5.52851	5.33951	-0.853587	0.00701009
N_cont_pecten_92729	5.64391	5.97698	5.56506	5.62558	5.11108	5.22815	5.35946	3.39139	-0.853207	0.00706272
P_cont_pecten_14535	8.91673	8.90255	8.91264	8.60742	8.91751	8.78651	8.52717	8.44493	-0.853009	0.00709022			Q9CQE2	Transmembrane protein 223
N_cont_pecten_41708	4.73648	3.87294	3.86099	3.78952	3.9404	3.47541	3.7028	2.57683	-0.852654	0.00713971	EKC34676	Inositol hexakisphosphate kinase 1 [Source:UniProtKB/TrEMBL;Acc:K1RK91]	Q9R0U1	Inositol hexakisphosphate kinase 2 (InsP6 kinase 2) (EC 2.7.4.21) (P(i)-uptake stimulator) (PiUS)
P_cont_pecten_158179	8.59561	8.08007	8.02577	8.3247	8.19388	8.04501	7.23328	7.07441	-0.852555	0.00715364	EKC28695	na	Q0IJ20	RING finger protein 145
P_cont_pecten_191322	3.50641	3.68039	3.83173	3.8371	3.29397	3.30921	3.3159	1.74779	-0.852065	0.0072223	EKC38751	ATP-binding cassette sub-family A member 1 [Source:UniProtKB/TrEMBL;Acc:K1RVE9]	P41233	ATP-binding cassette sub-family A member 1 (ATP-binding cassette transporter 1) (ABC-1) (ATP-binding cassette 1)
P_cont_pecten_2877	4.78407	5.22433	4.59543	4.84031	4.38731	4.45686	4.0295	3.90262	-0.851383	0.00731876	EKC39111	Dehydrodolichyl diphosphate synthase [Source:UniProtKB/TrEMBL;Acc:K1RW99]	Q86SQ9	Dehydrodolichyl diphosphate synthase complex subunit DHDDS (EC 2.5.1.87) (Cis-isoprenyltransferase) (CIT) (Cis-IPTase) (Epididymis tissue protein Li 189m)
P_cont_pecten_17814	8.5324	8.42282	8.43364	8.41603	8.46171	8.47011	8.2736	7.95377	-0.85134	0.00732491
P_cont_pecten_34101	5.40456	5.2514	5.11982	5.01607	4.95734	5.14359	4.95312	3.98133	-0.850902	0.0073872			Q9IB61	Bladder cancer-associated protein (ZfBc10)
N_cont_pecten_205869	6.61952	8.30494	8.3038	6.70335	6.80712	5.96253	5.3862	5.24882	-0.850592	0.00743158
P_cont_pecten_32965	8.81804	8.96717	8.38014	7.98213	8.77806	8.04988	7.90468	7.53644	-0.850506	0.00744387	EKC39141	Cisplatin resistance-associated overexpressed protein [Source:UniProtKB/TrEMBL;Acc:K1RWB4]	Q5R8W6	Luc7-like protein 3 (Cisplatin resistance-associated-overexpressed protein)
P_cont_pecten_192916	6.26206	6.25915	6.2976	5.96047	5.80383	5.94381	5.62253	5.69595	-0.849968	0.00752144	EKC37159	na	A6QPT6	Neurotrophin receptor-interacting factor homolog (Zinc finger protein 274)
P_cont_pecten_49060	5.07292	4.54311	4.24977	4.24733	3.86819	4.56115	2.12466	1.87084	-0.849381	0.00760642
N_cont_pecten_55913	5.86257	6.02614	6.60358	5.73867	4.7571	5.58987	4.7844	3.99986	-0.849302	0.007618
N_cont_pecten_42821	6.2906	5.59959	6.44439	5.65192	5.62673	5.61471	5.26554	4.9213	-0.849234	0.00762789
N_cont_pecten_63237	6.27102	5.72721	5.29088	4.78743	6.09192	5.60412	4.21195	1.25486	-0.848552	0.00772768
N_cont_pecten_43454	4.76263	3.48639	3.95039	4.15648	3.47105	3.89816	2.49585	1.5257	-0.848124	0.00779071	EKC34676	Inositol hexakisphosphate kinase 1 [Source:UniProtKB/TrEMBL;Acc:K1RK91]	Q6PD10	Inositol hexakisphosphate kinase 1 (InsP6 kinase 1) (EC 2.7.4.21) (Inositol hexaphosphate kinase 1)
P_cont_pecten_13532	10.3977	10.5578	11.0135	9.9204	10.9452	10.3228	9.6744	8.69954	-0.8479	0.00782388	EKC23953	CDP-diacylglycerol--inositol 3-phosphatidyltransferase [Source:UniProtKB/TrEMBL;Acc:K1PQK8]	P70500	CDP-diacylglycerol--inositol 3-phosphatidyltransferase (EC 2.7.8.11) (Phosphatidylinositol synthase) (PI synthase) (PtdIns synthase)
P_cont_pecten_200847	12.3183	12.5135	12.3616	11.8705	11.9811	11.7199	11.9146	11.6644	-0.847707	0.00785244	EKC27283	Serine/threonine-protein kinase 6 [Source:UniProtKB/TrEMBL;Acc:K1Q028]	Q91820	Aurora kinase A-A (EC 2.7.11.1) (Aurora/IPL1-related kinase 1) (ARK-1) (Aurora-related kinase 1) (Serine/threonine-protein kinase 6-A) (Serine/threonine-protein kinase Eg2-A) (pEg2) (Serine/threonine-protein kinase aurora-A) (p46Eg265)
N_cont_pecten_97605	4.05053	4.72608	4.81911	3.36211	1.48682	1.21548	1.19635	1.04114	-0.847514	0.00788119	EKC37801	Transmembrane protein 19 [Source:UniProtKB/TrEMBL;Acc:K1RT71]	Q0P4L9	Transmembrane protein 19
P_cont_pecten_9667	3.40601	4.03326	4.35477	4.44624	4.01873	2.08378	1.80852	1.71333	-0.847482	0.007886
P_cont_pecten_8078	9.11418	9.09667	8.99166	8.85337	8.80254	8.50488	8.50276	8.62103	-0.847346	0.00790623	EKC35358	Membrane-bound O-acyltransferase domain-containing protein 2 [Source:UniProtKB/TrEMBL;Acc:K1QN74]	Q8BH98	Lysophospholipid acyltransferase 1 (LPLAT 1) (EC 2.3.1.-) (1-acylglycerophosphoethanolamine O-acyltransferase) (EC 2.3.1.n7) (1-acylglycerophosphoserine O-acyltransferase) (EC 2.3.1.n6) (Lysophosphatidylethanolamine acyltransferase) (LPEAT) (Lyso-PE acyltransferase) (Lysophosphatidylserine acyltransferase) (LPSAT) (Lyso-PS acyltransferase) (Membrane-bound O-acyltransferase domain-containing prote…
N_cont_pecten_33588	7.14541	7.3684	7.72847	7.1171	6.73363	6.93269	6.77734	6.34176	-0.847015	0.00795571
P_cont_pecten_26103	6.29957	6.97381	6.84901	6.36051	6.97356	6.27971	6.16019	4.75564	-0.846952	0.00796512
N_cont_pecten_163264	6.45721	6.55763	6.85074	6.47808	6.22491	6.52403	5.976	5.69788	-0.846867	0.00797781
N_cont_pecten_5910	7.72555	7.50966	7.74565	7.34673	7.66195	7.35895	7.4236	7.10056	-0.846716	0.00800055			Q5U2W4	Centromere protein N (CENP-N)
N_cont_pecten_94738	6.44958	8.35896	8.39137	6.56323	6.85193	5.8621	5.34248	4.97748	-0.846565	0.00802319
P_cont_pecten_34344	9.3485	9.3698	9.38483	9.46429	9.46664	9.17649	9.25953	8.77209	-0.846267	0.00806822
N_cont_pecten_14449	5.84959	5.70872	5.95863	5.42699	5.93794	5.38534	5.47205	5.12317	-0.846101	0.00809318	EKC32702	na
P_cont_pecten_183158	8.78159	8.57658	8.38577	8.26762	8.40184	7.88153	8.11631	7.94592	-0.845441	0.0081936	EKC37896	Zinc transporter 1 [Source:UniProtKB/TrEMBL;Acc:K1RTH2]	Q3UVU3	Zinc transporter 10 (ZnT-10) (Solute carrier family 30 member 10)
N_cont_pecten_196028	6.80855	6.2654	6.51426	6.97515	6.45253	5.83269	6.00378	5.24831	-0.844016	0.00841282
P_cont_pecten_8202	3.79821	4.48272	3.78935	2.58776	4.0068	2.49154	3.1541	1.53982	-0.842675	0.00862238	EKC20596	Monocarboxylate transporter 4 [Source:UniProtKB/TrEMBL;Acc:K1QGD1]	B1AT66	Monocarboxylate transporter 7 (MCT 7) (Monocarboxylate transporter 6) (MCT 6) (Solute carrier family 16 member 6)
N_cont_pecten_42457	5.32846	5.20778	5.73487	4.94004	5.07673	5.19435	4.87614	4.34988	-0.842595	0.00863502
N_cont_pecten_129262	4.76028	4.71986	5.4915	4.76762	5.00429	4.05327	4.56405	3.46174	-0.842223	0.0086939
P_cont_pecten_21542	12.1908	11.9513	12.2058	12.3155	12.1467	12.0769	11.3572	11.0986	-0.841002	0.00888864
P_cont_pecten_41591	4.84108	4.44632	4.49998	4.43213	4.12093	3.84188	4.05074	3.87206	-0.840786	0.00892329	EKC20589	PR domain zinc finger protein 16 [Source:UniProtKB/TrEMBL;Acc:K1PP45]	A2A935	PR domain zinc finger protein 16 (PR domain-containing protein 16) (Transcription factor MEL1) (MDS1/EVI1-like gene 1)
N_cont_pecten_33582	9.3125	9.49638	9.5234	9.58913	9.57036	8.76725	9.0829	8.62856	-0.840643	0.00894645	EKC18020	Spindle and kinetochore-associated protein 2 [Source:UniProtKB/TrEMBL;Acc:K1PNF5]	Q0P426	Spindle and kinetochore-associated protein 2 (Protein FAM33A)
N_cont_pecten_16782	8.17787	8.08132	7.11922	7.28166	7.51762	7.65889	6.70882	5.63118	-0.840561	0.00895969
P_cont_pecten_138744	7.08136	7.28356	6.71797	5.16541	5.06123	5.49514	5.61306	3.94308	-0.840548	0.00896177
N_cont_pecten_10785	4.24193	4.53801	4.33553	4.41361	4.32755	3.84166	3.7659	3.83487	-0.840265	0.0090075
N_cont_pecten_51170	7.70848	7.72665	7.48943	7.58242	7.47341	7.04482	7.32104	7.12653	-0.838992	0.00921532	EKC36191	Vacuolar protein-sorting-associated protein 36 [Source:UniProtKB/TrEMBL;Acc:K1RP71]	A5PK00	Vacuolar protein-sorting-associated protein 36 (ESCRT-II complex subunit VPS36)
P_cont_pecten_27414	13.6685	13.3717	13.4961	13.6135	13.5125	13.5388	13.0247	12.5776	-0.838956	0.00922114
N_cont_pecten_35094	8.49446	8.08886	8.40863	8.43426	7.98188	7.98235	7.66039	7.64049	-0.838941	0.00922365
P_cont_pecten_90985	6.52574	5.86367	5.90832	5.69577	5.64276	5.20967	5.37563	5.17104	-0.838178	0.00934974
P_cont_pecten_114199	4.68637	4.46068	3.91712	3.78317	4.01811	3.4589	3.70996	3.29372	-0.838132	0.00935737	EKC19823	na	A5WUT8	Ectopic P granules protein 5 homolog
N_cont_pecten_80192	8.88636	6.33587	7.647	7.14403	7.50796	3.51578	5.51184	3.47878	-0.837596	0.00944657	EKC36142	Chitotriosidase-1 [Source:UniProtKB/TrEMBL;Acc:K1QH81]	Q9D7Q1	Chitotriosidase-1 (EC 3.2.1.14) (Chitinase-1)
N_cont_pecten_70424	5.87558	5.60805	5.67836	5.49895	5.61369	5.09414	5.65157	4.50075	-0.836658	0.0096041
P_cont_pecten_82387	7.7808	8.05078	7.75311	7.78372	7.81803	7.3649	7.64701	7.29787	-0.836596	0.00961455
P_cont_pecten_8258	5.11341	4.67157	4.70442	4.67681	3.83316	2.44976	3.57263	2.87262	-0.836591	0.0096154	EKC39835	Coiled-coil domain-containing protein 61 [Source:UniProtKB/TrEMBL;Acc:K1REM5]	Q3UJV1	Coiled-coil domain-containing protein 61
N_cont_pecten_44584	6.10049	5.91891	6.25262	5.46516	6.00464	5.29993	5.3126	5.28521	-0.836447	0.00963971
P_cont_pecten_33460	10.2928	9.85354	6.71177	6.77303	3.70702	3.64845	2.33019	2.48626	-0.836387	0.00964981	EKC22340	Multidrug resistance protein 3 [Source:UniProtKB/TrEMBL;Acc:K1Q0J2]	P21447	Multidrug resistance protein 1A (EC 3.6.3.44) (ATP-binding cassette sub-family B member 1A) (MDR1A) (Multidrug resistance protein 3) (P-glycoprotein 3)
P_cont_pecten_43465	5.43586	5.19434	4.64648	4.19632	4.46382	3.60322	4.48757	3.32801	-0.835048	0.00987815
N_cont_pecten_38220	9.66984	9.3751	9.77227	9.30827	9.51988	9.42783	9.35716	8.76127	-0.834434	0.00998396
P_cont_pecten_19547	7.64705	7.51762	8.14505	6.31937	6.09143	6.46968	4.85129	5.43237	-0.834364	0.0099962	EKC35778	Serine/threonine-protein phosphatase 2A 55 kDa regulatory subunit B alpha isoform [Source:UniProtKB/TrEMBL;Acc:K1QPJ9]	P36872	Protein phosphatase PP2A 55 kDa regulatory subunit (PR55) (Protein phosphatase PP2A regulatory subunit B) (Protein twins)
N_cont_pecten_45104	8.41799	8.10072	7.78034	8.28636	7.59074	7.62836	7.6875	6.80895	-0.834296	0.0100078
P_cont_pecten_126591	5.31419	6.22095	5.92238	5.80577	6.48123	4.60643	4.77796	3.8818	-0.834238	0.010018
P_cont_pecten_23539	10.7191	10.3134	10.6628	10.1695	10.1025	10.0215	9.92292	9.90036	-0.833408	0.0101624
P_cont_pecten_133589	7.1361	8.90465	7.46461	7.64424	7.15087	6.91213	6.66616	5.38647	-0.833216	0.0101961
P_cont_pecten_72806	7.31268	6.9323	6.83781	7.1265	7.31793	6.42634	6.30987	6.14588	-0.833136	0.0102101
P_cont_pecten_2043	11.7884	11.5872	11.1381	10.7378	10.8757	9.63038	10.5422	9.93751	-0.833069	0.0102219	EKC28682	Putative palmitoyltransferase ZDHHC13 [Source:UniProtKB/TrEMBL;Acc:K1PWG5]	Q8VHS5	Ankyrin repeat and SOCS box protein 16 (ASB-16)
P_cont_pecten_135663	12.4175	12.1228	12.0318	11.8691	12.1581	11.7273	11.8857	11.5929	-0.832953	0.0102423	EKC19317	Prefoldin subunit 1 [Source:UniProtKB/TrEMBL;Acc:K1P6Q5]	Q5D016	Prefoldin subunit 1
N_cont_pecten_18890	7.20576	7.29777	7.16366	7.07166	7.20145	7.12831	6.77471	6.85824	-0.83284	0.0102622	EKC29576	NADH-cytochrome b5 reductase 2 [Source:UniProtKB/TrEMBL;Acc:K1R6L5]	Q5BJ68	NADH-cytochrome b5 reductase 2 (b5R.2) (EC 1.6.2.2)
P_cont_pecten_149502	9.85593	9.8749	9.5235	9.25912	9.99061	9.29645	9.16109	8.82918	-0.832667	0.0102926	EKC18048	na	Q15652	Probable JmjC domain-containing histone demethylation protein 2C (EC 1.14.11.-) (Jumonji domain-containing protein 1C) (Thyroid receptor-interacting protein 8) (TR-interacting protein 8) (TRIP-8)
N_cont_pecten_14770	6.90334	7.26844	7.36077	6.66652	6.45139	6.48792	6.66898	6.07517	-0.832203	0.0103746
P_cont_pecten_36505	7.95389	8.02167	7.65102	7.68192	7.20234	7.16224	7.24287	7.07063	-0.832183	0.0103783
P_cont_pecten_143283	10.7019	10.6246	10.2839	10.3054	10.569	10.227	10.2227	9.96388	-0.831974	0.0104153	EKC43102	Peptidyl-prolyl cis-trans isomerase [Source:UniProtKB/TrEMBL;Acc:K1R1I0]	P48375	12 kDa FK506-binding protein (FKBP) (EC 5.2.1.8) (Macrolide-binding protein) (Peptidyl-prolyl cis-trans isomerase) (PPIase) (Rotamase)
N_cont_pecten_89920	8.33717	7.93075	8.43656	7.77943	8.27369	7.27854	7.30734	7.3353	-0.831807	0.0104449	EKC33109	Ubiquitin carboxyl-terminal hydrolase [Source:UniProtKB/TrEMBL;Acc:K1QPS9]	P40818	Ubiquitin carboxyl-terminal hydrolase 8 (EC 3.4.19.12) (Deubiquitinating enzyme 8) (Ubiquitin isopeptidase Y) (hUBPy) (Ubiquitin thioesterase 8) (Ubiquitin-specific-processing protease 8)
P_cont_pecten_148849	5.64227	5.96624	5.92102	5.72347	5.49316	5.60565	5.61513	4.21894	-0.831697	0.0104645
N_cont_pecten_59241	8.07052	7.95141	7.32837	7.70163	7.72764	7.45425	6.35238	6.52675	-0.831582	0.010485	EKC28879	SH3 domain-containing RING finger protein 3 [Source:UniProtKB/TrEMBL;Acc:K1QCJ9]	Q6XZF7	Dynamin-binding protein (Scaffold protein Tuba)
P_cont_pecten_183497	3.91355	6.46569	4.21981	4.31419	3.89017	3.3033	2.88503	1.66324	-0.831109	0.0105696	EKC37355	Potassium voltage-gated channel subfamily D member 1 [Source:UniProtKB/TrEMBL;Acc:K1R824]	B2RQA1	Potassium voltage-gated channel subfamily A member 10 (Voltage-gated potassium channel subunit Kv1.8)
P_cont_pecten_27346	9.2373	9.27149	9.41545	8.95479	8.72075	8.89078	8.7698	8.63823	-0.830714	0.0106407	EKC32266	WD repeat-containing protein 16 [Source:UniProtKB/TrEMBL;Acc:K1RDT2]	Q95JL5	Cilia- and flagella-associated protein 52 (WD repeat-containing protein 16)
N_cont_pecten_25188	9.28579	9.31737	9.50451	9.23608	9.49559	8.96389	9.21142	8.73392	-0.830678	0.0106471
N_cont_pecten_139360	8.15513	8.39825	8.09002	8.36676	8.16434	7.94492	7.76263	7.71728	-0.830637	0.0106546	EKC22589	na	Q5NC57	Protein FAM183B
P_cont_pecten_29012	11.0023	10.7008	10.5576	10.4008	10.4341	10.5989	10.1652	10.0168	-0.830501	0.0106791	EKC43147	Nucleoside diphosphate kinase-like protein 5 [Source:UniProtKB/TrEMBL;Acc:K1R1K7]	P56597	Nucleoside diphosphate kinase homolog 5 (NDK-H 5) (NDP kinase homolog 5) (Inhibitor of p53-induced apoptosis-beta) (IPIA-beta) (Testis-specific nm23 homolog) (nm23-H5)
P_cont_pecten_24809	3.44678	3.63878	4.02347	3.74311	2.95037	3.54997	2.462	2.12779	-0.829703	0.0108237
P_cont_pecten_133296	10.5768	10.5299	10.4382	10.6571	10.5143	10.4115	10.2559	10.1824	-0.829615	0.0108398
P_cont_pecten_224705	3.98067	3.98683	3.53283	3.34853	3.30892	2.94638	3.6259	2.3322	-0.828963	0.0109589	EKC17202	Ribonucleoside-diphosphate reductase [Source:UniProtKB/TrEMBL;Acc:K1P0H5]	Q9SJ20	Ribonucleoside-diphosphate reductase large subunit (EC 1.17.4.1) (Protein DEFECTIVE IN POLLEN DNA DEGRADATION 2) (Ribonucleoside-diphosphate reductase R1 subunit) (AtRNR1)
P_cont_pecten_70310	6.46568	6.52358	6.41818	6.16685	6.16188	6.17296	6.34977	5.7436	-0.82866	0.0110146	EKC20447	C-jun-amino-terminal kinase-interacting protein 4 [Source:UniProtKB/TrEMBL;Acc:K1P9J9]	Q29EP6	JNK-interacting protein 3 (Protein sunday driver)
N_cont_pecten_45585	11.316	11.1509	11.1147	10.9732	11.2905	10.969	11.0758	10.4189	-0.828492	0.0110455
P_cont_pecten_153211	8.34198	8.6499	8.55973	8.35312	8.32887	8.59186	7.97118	7.43681	-0.828389	0.0110646
N_cont_pecten_42230	7.48323	7.41173	4.9725	7.21817	6.30434	5.56168	4.93703	2.39608	-0.828034	0.0111302
P_cont_pecten_64117	8.66665	8.46016	8.43257	8.23478	8.59	6.92751	8.43431	5.22037	-0.827636	0.0112041
P_cont_pecten_42807	7.28518	7.35247	6.11647	7.06106	6.08698	6.8721	5.51044	3.68906	-0.82728	0.0112705	EKC41030	INO80 complex subunit C [Source:UniProtKB/TrEMBL;Acc:K1RHP4]	Q8BHA0	INO80 complex subunit C
P_cont_pecten_96565	8.34696	8.70643	8.79973	7.47997	8.28867	8.152	7.91848	6.73651	-0.827214	0.0112828
P_cont_pecten_30337	11.7054	12.6532	12.1535	12.1306	12.373	12.018	11.393	10.1634	-0.827124	0.0112996	EKC20273	Spliceosome RNA helicase BAT1 [Source:UniProtKB/TrEMBL;Acc:K1PF96]	Q63413	Spliceosome RNA helicase Ddx39b (EC 3.6.4.13) (56 kDa U2AF65-associated protein) (ATP-dependent RNA helicase p47) (DEAD box protein Uap56)
N_cont_pecten_8150	7.35913	7.23927	7.45015	7.18744	7.49314	7.11629	6.80861	6.86797	-0.826634	0.0113916	EKC24073	na	Q28FG4	Transmembrane protein 161A
P_cont_pecten_4034	10.142	10.2203	10.1574	9.49774	9.59386	9.72177	9.59647	9.30391	-0.826561	0.0114052
N_cont_pecten_146270	4.75179	5.15537	3.54394	3.98428	5.20694	3.11506	3.59346	1.32772	-0.826545	0.0114082
N_cont_pecten_6759	4.94899	5.24832	4.98228	5.03035	4.77838	5.02991	4.25769	4.20496	-0.826123	0.0114879	EKC20217	N(2),N(2)-dimethylguanosine tRNA methyltransferase [Source:UniProtKB/TrEMBL;Acc:K1P8Z8]	A2RSY6	TRMT1-like protein (EC 2.1.1.-)
N_cont_pecten_21008	10.8961	9.85221	10.7489	8.43169	7.67782	8.4602	7.45061	7.21197	-0.826084	0.0114953	EKC18394	na
P_cont_pecten_37206	6.79083	6.76926	7.0846	6.26917	6.55839	6.65436	6.47093	5.73616	-0.82602	0.0115073
P_cont_pecten_51641	6.35168	6.21361	6.41323	5.66166	6.2517	6.01178	5.87016	5.42194	-0.825907	0.0115288
P_cont_pecten_10432	9.15197	9.23607	8.96318	8.97294	9.3524	7.85802	8.9843	5.17785	-0.825859	0.0115379
N_cont_pecten_40747	8.68813	8.54767	7.99299	7.77549	8.18967	7.04553	7.49181	7.24893	-0.825719	0.0115644	EKC24180	Protein kinase DC2 [Source:UniProtKB/TrEMBL;Acc:K1Q5J1]	P16912	Protein kinase DC2 (EC 2.7.11.1)
N_cont_pecten_36641	5.52026	5.09524	5.51643	3.79664	4.63358	3.22144	3.65603	3.52672	-0.825691	0.0115698
P_cont_pecten_15138	9.02001	8.8877	8.39955	8.65503	7.88939	7.71523	7.75581	7.65687	-0.825214	0.0116606
P_cont_pecten_27280	8.02178	7.55199	7.95021	7.61295	7.75167	7.51824	7.34728	7.3069	-0.824092	0.0118758	EKC20542	na	O88466	Zinc finger protein 106 (Zfp-106) (H3a minor histocompatibility antigen) (Son of insulin receptor mutant) (Zinc finger protein 474)
N_cont_pecten_20606	11.1092	10.9701	11.3948	10.8315	11.0309	10.7136	10.9464	10.4223	-0.823468	0.0119968
P_cont_pecten_25647	9.02912	8.49368	8.03393	7.48842	8.37561	8.044	7.65175	6.70769	-0.822651	0.0121561	EKC31211	tRNA isopentenyltransferase, mitochondrial [Source:UniProtKB/TrEMBL;Acc:K1RAY2]	Q9H3H1	tRNA dimethylallyltransferase, mitochondrial (EC 2.5.1.75) (Isopentenyl-diphosphate:tRNA isopentenyltransferase) (IPP transferase) (IPPT) (hGRO1) (tRNA isopentenyltransferase) (IPTase)
N_cont_pecten_10724	12.6746	12.845	12.7292	12.5698	12.753	12.6068	12.6511	12.3282	-0.821894	0.0123051	EKC35080	na	A8IEF3	Protein arginine N-methyltransferase 1 (EC 2.1.1.-)
P_cont_pecten_21632	11.6308	11.5169	11.3574	11.3413	11.184	10.8849	11.0668	11.0132	-0.821785	0.0123266	EKC27707	Splicing factor 3B subunit 4 [Source:UniProtKB/TrEMBL;Acc:K1PTV1]	Q9CQT2	RNA-binding protein 7 (RNA-binding motif protein 7)
P_cont_pecten_170000	6.09158	5.5261	5.63886	5.0647	5.82969	5.55899	4.85972	4.45952	-0.821715	0.0123404
N_cont_pecten_152717	5.71695	5.75222	5.02488	4.44427	4.14516	4.39533	4.53511	3.59478	-0.821692	0.0123451
P_cont_pecten_35474	4.67311	4.18408	5.08651	4.28917	4.40652	4.06497	4.32587	3.19152	-0.821691	0.0123451	EKC39863	Growth arrest and DNA-damage-inducible protein GADD45 gamma [Source:UniProtKB/TrEMBL;Acc:K1R235]	Q60GI5	Growth arrest and DNA damage-inducible protein GADD45 alpha
N_cont_pecten_101733	7.43363	7.3047	8.12216	7.1658	7.42821	7.57323	6.44915	6.00598	-0.821351	0.0124125
P_cont_pecten_18987	12.3938	12.7784	12.197	12.3715	12.527	12.2722	12.1416	11.4932	-0.821273	0.0124279	EKC20172	Death effector domain-containing protein [Source:UniProtKB/TrEMBL;Acc:K1P8X1]	O75618	Death effector domain-containing protein (DEDPro1) (Death effector domain-containing testicular molecule) (FLDED-1)
P_cont_pecten_11422	6.43914	5.83572	5.46248	5.16554	5.36645	5.15624	5.12088	4.66808	-0.821038	0.0124748	EKC20486	Serine/threonine-protein kinase 19 [Source:UniProtKB/TrEMBL;Acc:K1QG13]	Q9JHN8	Serine/threonine-protein kinase 19 (EC 2.7.11.1) (Protein RP1)
P_cont_pecten_160309	4.06814	3.77207	4.09105	3.33815	3.38203	3.60817	2.79917	2.98851	-0.820981	0.0124861
N_cont_pecten_20901	8.02953	7.68892	7.96181	7.63393	7.93707	7.56924	7.39204	7.41417	-0.820974	0.0124875
P_cont_pecten_43628	8.18539	8.18867	8.27269	8.1703	8.16299	8.24122	8.06448	7.89159	-0.820877	0.0125068
P_cont_pecten_97359	4.92711	5.20925	4.20589	4.14745	3.83235	3.92798	4.19498	2.95587	-0.820507	0.0125808
P_cont_pecten_42238	9.11423	10.1797	9.75475	9.13127	8.52016	8.3787	8.62647	8.03419	-0.82043	0.0125962	EKC20231	Calmodulin [Source:UniProtKB/TrEMBL;Acc:K1QFB2]	Q6AXQ2	EF-hand calcium-binding domain-containing protein 11
N_cont_pecten_23635	7.68156	7.31606	7.69391	7.86612	7.13059	6.76343	6.8823	6.64443	-0.82001	0.0126805	EKC23292	na
P_cont_pecten_3020	12.4889	12.366	12.7641	11.9577	12.3205	11.5757	12.4647	10.2287	-0.819822	0.0127184	EKC37137	IST1-like protein [Source:UniProtKB/TrEMBL;Acc:K1QK98]	Q9CX00	IST1 homolog
P_cont_pecten_144025	6.45432	6.97671	7.31191	6.47874	6.28564	5.64873	5.76285	5.77013	-0.819229	0.0128383
P_cont_pecten_26831	9.46842	9.24175	9.03551	9.08863	9.20573	9.1635	8.51302	8.55065	-0.819136	0.0128571
N_cont_pecten_135251	15.2878	15.6646	15.5084	14.8296	15.2762	14.8109	14.816	14.7249	-0.819063	0.012872
P_cont_pecten_76175	7.89072	7.33971	7.75703	7.41798	7.19693	7.21468	7.42972	6.5794	-0.818832	0.012919
P_cont_pecten_163632	3.86586	4.21152	3.58001	3.99905	3.97247	3.73275	3.46781	1.426	-0.818648	0.0129564
N_cont_pecten_31991	10.797	10.8895	10.6716	10.4553	10.9123	10.4522	10.2837	10.272	-0.818554	0.0129756
P_cont_pecten_113466	4.2559	5.00167	3.90906	4.88741	3.49939	2.67802	3.7593	1.70051	-0.818512	0.0129843
N_cont_pecten_72094	4.133	3.89936	4.3353	3.71431	3.54727	4.01729	3.65494	1.54292	-0.817949	0.0130995
N_cont_pecten_13888	9.32105	9.38135	9.49289	9.60823	9.33883	9.31335	8.91599	8.83943	-0.817836	0.0131228	EKC34520	Membrane-bound transcription factor site-1 protease [Source:UniProtKB/TrEMBL;Acc:K1R0A6]	Q14703	Membrane-bound transcription factor site-1 protease (EC 3.4.21.112) (Endopeptidase S1P) (Subtilisin/kexin-isozyme 1) (SKI-1)
P_cont_pecten_180246	12.7899	12.3928	13.0231	12.9888	12.7262	11.575	11.8313	11.6297	-0.817299	0.0132335
P_cont_pecten_23923	8.52479	8.79483	8.33765	6.51149	7.61982	7.52165	6.26481	6.29329	-0.816804	0.013336
P_cont_pecten_2648	8.49963	8.84578	9.23755	9.01766	8.81304	8.18109	8.25945	7.9291	-0.816528	0.0133935	EKC27237	Neuralized-like protein 1A [Source:UniProtKB/TrEMBL;Acc:K1PSJ7]	A8MQ27	E3 ubiquitin-protein ligase NEURL1B (EC 6.3.2.-) (Neuralized-2) (NEUR2) (Neuralized-like protein 1B) (Neuralized-like protein 3)
P_cont_pecten_34810	5.86714	5.98323	6.48164	5.52834	5.57837	5.63433	5.42968	5.13815	-0.815851	0.0135349
N_cont_pecten_35901	4.57558	4.43036	4.32162	4.37894	4.27118	4.55282	4.02	3.43568	-0.81562	0.0135833
P_cont_pecten_72338	5.22053	6.61721	6.3518	5.90172	5.52668	4.57787	5.32373	4.04595	-0.814914	0.0137323
P_cont_pecten_11923	8.42789	8.49564	8.03138	7.83645	8.31312	8.30795	7.6385	7.12492	-0.814786	0.0137593
N_cont_pecten_29672	7.56186	8.10161	7.62828	7.22934	7.57261	6.42848	6.06673	6.63815	-0.814733	0.0137706
P_cont_pecten_21834	7.52165	7.06373	6.79885	5.02783	6.28873	5.34862	6.14441	4.32892	-0.814295	0.0138635	EKC25203	Putative palmitoyltransferase ZDHHC22 [Source:UniProtKB/TrEMBL;Acc:K1PU58]	Q8N966	Palmitoyltransferase ZDHHC22 (EC 2.3.1.225) (Zinc finger DHHC domain-containing protein 22) (DHHC-22) (zDHHC22)
N_cont_pecten_34421	3.33433	3.78735	3.82247	3.47987	3.35019	3.71335	3.06817	2.09739	-0.814084	0.0139086
P_cont_pecten_24615	10.6666	10.7556	10.5391	10.4575	10.4056	10.6603	10.3415	9.99777	-0.813864	0.0139554	EKC37438	Protein SFRS12IP1 [Source:UniProtKB/TrEMBL;Acc:K1QUX0]	Q5RJP9	Protein SREK1IP1 (SFRS12-interacting protein 1) (SREK1-interacting protein 1)
P_cont_pecten_145412	12.4848	12.743	12.3381	12.5208	12.5484	12.3223	12.3938	11.3723	-0.813754	0.0139791
P_cont_pecten_143218	9.55991	9.58825	9.37714	9.37439	9.40452	9.476	9.14497	9.12832	-0.813453	0.0140436	EKC40628	Iron-sulfur cluster assembly enzyme ISCU, mitochondrial [Source:UniProtKB/TrEMBL;Acc:K1R4F0]	Q9D7P6	Iron-sulfur cluster assembly enzyme ISCU, mitochondrial (NifU-like N-terminal domain-containing protein) (NifU-like protein)
N_cont_pecten_19005	4.45387	4.46366	4.44576	3.47496	3.84905	3.83657	3.10852	3.37201	-0.813086	0.0141224	EKC23161	UPF0513 transmembrane protein [Source:UniProtKB/TrEMBL;Acc:K1QNN7]	F7B645	Transmembrane protein 231
N_cont_pecten_15285	8.73772	8.33233	7.93852	7.76888	7.60034	6.66113	5.92584	6.87356	-0.812879	0.014167
N_cont_pecten_1936	5.63553	6.20079	5.57429	5.27781	5.61292	5.43049	5.47545	4.52835	-0.812104	0.0143348	EKC31058	na
N_cont_pecten_166421	7.67027	7.21017	7.68081	6.63353	7.33621	7.32181	6.29285	6.14317	-0.812082	0.0143396
P_cont_pecten_212014	9.98336	9.6911	10.2597	10.0387	9.41845	9.67175	9.12659	9.05746	-0.811474	0.0144723
N_cont_pecten_70457	6.72721	7.19121	6.32555	6.76403	7.57119	5.69987	6.12035	4.57628	-0.811379	0.014493
P_cont_pecten_38293	5.61533	6.01948	5.71542	5.8208	5.81206	5.2117	5.62214	4.95461	-0.811133	0.0145469	EKC20273	Spliceosome RNA helicase BAT1 [Source:UniProtKB/TrEMBL;Acc:K1PF96]	O00148	ATP-dependent RNA helicase DDX39A (EC 3.6.4.13) (DEAD box protein 39) (Nuclear RNA helicase URH49)
P_cont_pecten_7221	8.54466	8.32451	8.36604	7.83675	8.09173	8.3502	7.9875	7.20515	-0.810961	0.0145847			A4IGH2	Radical S-adenosyl methionine domain-containing protein 1, mitochondrial (EC 1.3.99.-) (Oxygen-independent coproporphyrinogen-III oxidase-like protein RSAD1)
P_cont_pecten_163169	9.27312	8.77991	8.99706	9.35738	8.29229	8.3872	8.76111	5.63498	-0.81079	0.0146222
N_cont_pecten_43391	8.28526	7.49405	8.0503	6.45166	8.09422	6.91381	6.43279	6.07409	-0.810737	0.0146339
P_cont_pecten_153504	8.93397	8.48816	8.85955	8.76658	8.56101	7.63494	7.45308	7.85808	-0.810585	0.0146674
P_cont_pecten_63314	5.06977	4.54615	4.72831	4.77031	4.42115	4.54992	4.33219	4.11663	-0.810452	0.0146968	EKC35245	Coiled-coil domain-containing protein 28B [Source:UniProtKB/TrEMBL;Acc:K1R288]	Q8CEG5	Coiled-coil domain-containing protein 28B
P_cont_pecten_94120	6.10861	5.89839	5.8387	6.00698	6.00092	5.96809	5.69587	5.2961	-0.810416	0.0147047	EKC19697	NAD-dependent deacetylase sirtuin-3, mitochondrial [Source:UniProtKB/TrEMBL;Acc:K1P7P4]	Q8R104	NAD-dependent protein deacetylase sirtuin-3 (EC 3.5.1.-) (Regulatory protein SIR2 homolog 3) (SIR2-like protein 3) (mSIR2L3)
P_cont_pecten_1724	4.87883	3.36366	6.68618	4.64615	4.59395	2.32307	1.81659	1.63993	-0.810397	0.014709	EKC43113	na
N_cont_pecten_15908	9.7515	9.03445	9.64178	9.32068	9.94414	9.1519	8.75202	8.17359	-0.809917	0.0148153	EKC34362	Gamma-glutamyltranspeptidase 1 [Source:UniProtKB/TrEMBL;Acc:K1QBZ0]	P07314	Gamma-glutamyltranspeptidase 1 (GGT 1) (EC 2.3.2.2) (Gamma-glutamyltransferase 1) (Glutathione hydrolase 1) (EC 3.4.19.13) (Leukotriene-C4 hydrolase) (EC 3.4.19.14) (CD antigen CD224) [Cleaved into: Gamma-glutamyltranspeptidase 1 heavy chain; Gamma-glutamyltranspeptidase 1 light chain]
P_cont_pecten_31344	5.98655	5.30322	5.30978	5.09833	5.53499	5.48163	4.93564	4.05354	-0.809883	0.0148228
N_cont_pecten_33263	3.28547	3.13338	3.38875	3.87813	3.67434	1.66241	2.10696	1.59533	-0.80977	0.014848
P_cont_pecten_26278	13.788	13.267	13.4421	13.0902	13.2277	12.8245	13.0247	12.8336	-0.809651	0.0148743	EKC19428	Ubiquitin [Source:UniProtKB/TrEMBL;Acc:K1PD36]	B2KIK3	Ubiquitin-like protein 4A
N_cont_pecten_145295	5.99143	5.88285	6.14269	5.5852	5.53793	5.83242	5.72688	4.89537	-0.809368	0.0149374
N_cont_pecten_20579	13.2183	13.2548	13.0936	13.3657	13.1154	12.876	12.8875	12.8227	-0.808714	0.0150838	EKC24958	na
P_cont_pecten_39912	8.65611	8.76553	8.44096	8.54927	8.81233	8.41185	8.2145	8.12902	-0.808415	0.015151	EKC34747	Exostosin-2 [Source:UniProtKB/TrEMBL;Acc:K1QCW7]	O77783	Exostosin-2 (EC 2.4.1.224) (EC 2.4.1.225) (Glucuronosyl-N-acetylglucosaminyl-proteoglycan/N-acetylglucosaminyl-proteoglycan 4-alpha-N-acetylglucosaminyltransferase) (HS-polymerase) (HS-POL) (Multiple exostoses protein 2 homolog)
N_cont_pecten_116101	7.89051	7.59477	8.31649	7.46994	7.14404	7.81448	6.96817	6.40762	-0.808337	0.0151685
P_cont_pecten_138190	9.46655	9.22363	8.99117	8.89719	9.40171	9.11334	8.63108	8.37596	-0.808334	0.0151692	EKC39141	Cisplatin resistance-associated overexpressed protein [Source:UniProtKB/TrEMBL;Acc:K1RWB4]	Q5R8W6	Luc7-like protein 3 (Cisplatin resistance-associated-overexpressed protein)
P_cont_pecten_96154	6.68009	6.69821	6.44866	5.80707	6.37438	5.91164	6.30824	5.4294	-0.808017	0.0152407
P_cont_pecten_168216	8.99372	9.84891	9.79826	9.55734	9.35771	8.6926	9.35847	7.44067	-0.807946	0.0152568
P_cont_pecten_10128	3.16867	4.79302	5.04657	3.38371	4.5289	3.40978	2.94952	1.61514	-0.807623	0.0153298
N_cont_pecten_58212	8.59962	9.27617	8.46314	8.52246	8.42084	8.37234	8.30061	7.7458	-0.807346	0.0153927
P_cont_pecten_145733	3.82182	4.69157	4.53855	3.82256	3.16753	3.85776	3.01812	2.68538	-0.807336	0.0153949
P_cont_pecten_39277	8.3824	8.622	8.4946	8.42645	8.53422	7.96252	8.0175	8.07512	-0.807048	0.0154605	EKC29047	Sodium-and chloride-dependent glycine transporter 1 [Source:UniProtKB/TrEMBL;Acc:K1PXV8]
N_cont_pecten_30946	6.36819	6.46734	7.32857	5.59804	5.19824	5.13562	5.49429	4.71676	-0.806957	0.0154813	EKC24435	na	B3EWZ5	MAM and LDL-receptor class A domain-containing protein 1 (Skeletal organic matrix MAM and LDL-receptor 1) (SOM MAM and LDL-receptor 1) (Fragment)
N_cont_pecten_15122	12.8796	12.8574	12.6499	12.6989	12.7807	12.2525	12.558	12.3393	-0.806496	0.0155868
P_cont_pecten_23153	4.44844	4.79186	5.53893	4.45998	4.75605	3.03384	4.39993	2.78267	-0.806389	0.0156114	EKC33592	na
P_cont_pecten_3562	5.57712	6.33262	5.84413	5.51499	4.92171	5.93419	2.01282	2.47033	-0.80628	0.0156362	EKC41628	Retinol dehydrogenase 13 [Source:UniProtKB/TrEMBL;Acc:K1R790]	Q8NBN7	Retinol dehydrogenase 13 (EC 1.1.1.-) (Short chain dehydrogenase/reductase family 7C member 3)
N_cont_pecten_25141	3.59164	4.10678	3.77089	3.39245	3.21064	3.67015	3.387	2.28416	-0.806216	0.0156509
P_cont_pecten_15009	6.489	6.75193	6.83429	6.34553	6.57764	5.79998	6.25201	5.96146	-0.806115	0.0156741	EKC22387	Multivesicular body subunit 12B [Source:UniProtKB/TrEMBL;Acc:K1PEQ3]	Q9H7P6	Multivesicular body subunit 12B (ESCRT-I complex subunit MVB12B) (Protein FAM125B)
P_cont_pecten_5023	7.95998	7.31923	7.73208	7.36244	7.4008	6.69602	7.1123	6.84024	-0.806007	0.0156991	EKC41006	Differentially expressed in FDCP 8-like protein A [Source:UniProtKB/TrEMBL;Acc:K1S180]	Q4V8I4	Differentially expressed in FDCP 8 homolog (DEF-8)
P_cont_pecten_156811	8.60227	8.64841	8.23866	8.54972	8.70279	8.29518	8.19755	7.81212	-0.805711	0.0157672	EKC37090	Tetraspanin-11 [Source:UniProtKB/TrEMBL;Acc:K1R7F9]
P_cont_pecten_7435	7.26306	6.75213	7.26669	6.88502	6.76063	6.79032	6.86246	6.17735	-0.805455	0.0158265	EKC35587	na
P_cont_pecten_189202	5.13465	4.41956	4.58815	4.08942	4.28567	3.40953	3.76575	3.68805	-0.804695	0.0160029
N_cont_pecten_3055	5.73369	5.67873	5.64063	5.76246	5.08565	5.22475	5.47406	4.68372	-0.804589	0.0160275
P_cont_pecten_169085	5.44008	5.3913	6.32458	4.51401	5.59311	4.2346	4.05238	4.14411	-0.804581	0.0160293	EKC20146	na	Q8C9A2	Endonuclease V (EC 3.1.26.-)
N_cont_pecten_134232	4.77553	5.18852	5.17608	4.50926	4.65369	5.00566	4.43394	3.8214	-0.804397	0.0160723
P_cont_pecten_74895	3.36961	3.93587	3.42216	3.81501	3.89821	3.1685	2.16654	2.31092	-0.804296	0.0160959
P_cont_pecten_86980	6.21697	5.22802	6.63033	4.89252	5.06998	4.42709	4.34329	4.30952	-0.803992	0.0161671	EKC30463	Angel-like protein 2 [Source:UniProtKB/TrEMBL;Acc:K1Q942]	Q5RGT6	Protein angel homolog 2
P_cont_pecten_14079	7.73831	7.84795	7.9593	7.2011	7.6727	7.97943	6.98529	6.29835	-0.803845	0.0162017
P_cont_pecten_26638	11.121	11.356	11.5382	10.8928	10.9514	10.2475	10.8931	10.3908	-0.803776	0.0162177
N_cont_pecten_176010	5.14553	4.78983	4.61424	3.2743	4.76884	3.98852	4.14791	2.48191	-0.803586	0.0162624	EKC28001	Cytochrome P450 3A4 [Source:UniProtKB/TrEMBL;Acc:K1R2J5]	Q9WVK8	Cholesterol 24-hydroxylase (CH24H) (EC 1.14.14.25) (Cytochrome P450 46A1)
P_cont_pecten_104635	7.66413	6.04086	5.80767	5.42124	5.65179	5.28783	5.16579	4.33483	-0.803454	0.0162934
P_cont_pecten_11148	8.70648	8.58348	8.95808	8.53497	8.98303	8.80263	8.03039	7.63222	-0.803344	0.0163194
N_cont_pecten_14925	4.49415	5.59852	6.1708	5.77266	5.42615	4.41042	3.69866	3.45307	-0.803099	0.0163773
N_cont_pecten_40177	3.91959	4.01891	2.61464	3.9804	3.08643	1.5489	1.72789	1.57493	-0.80309	0.0163793
P_cont_pecten_138367	13.1201	14.1693	13.7072	13.7279	13.818	13.5426	12.9225	11.8925	-0.803018	0.0163963	EKC20273	Spliceosome RNA helicase BAT1 [Source:UniProtKB/TrEMBL;Acc:K1PF96]	Q63413	Spliceosome RNA helicase Ddx39b (EC 3.6.4.13) (56 kDa U2AF65-associated protein) (ATP-dependent RNA helicase p47) (DEAD box protein Uap56)
P_cont_pecten_197518	7.00633	6.65096	6.65052	6.86496	6.35727	6.70384	5.52842	5.6575	-0.802719	0.0164673	EKC18194	SH3 and cysteine-rich domain-containing protein 3 [Source:UniProtKB/TrEMBL;Acc:K1PH34]	Q8IVI9	Nostrin (BM247 homolog) (Nitric oxide synthase traffic inducer) (Nitric oxide synthase trafficker) (eNOS-trafficking inducer)
P_cont_pecten_88907	6.74291	7.19708	6.66051	6.40819	6.42002	6.07882	6.58648	5.81336	-0.802706	0.0164702
N_cont_pecten_13855	14.202	13.9799	14.1839	14.1131	14.0523	14.0654	13.8614	13.8336	-0.802536	0.0165107
P_cont_pecten_150252	8.19435	7.47838	7.60371	7.14642	7.36591	7.01903	6.8643	6.90497	-0.802495	0.0165205
P_cont_pecten_143933	14.8657	14.63	14.8846	14.6649	14.7101	14.6728	14.669	14.4093	-0.802475	0.0165251	EKC32256	Splicing factor, arginine/serine-rich 2 [Source:UniProtKB/TrEMBL;Acc:K1RDS1]	P30352	Serine/arginine-rich splicing factor 2 (Protein PR264) (Splicing component, 35 kDa) (Splicing factor SC35) (SC-35) (Splicing factor, arginine/serine-rich 2)
P_cont_pecten_17597	10.1229	10.3589	10.691	9.55834	10.0704	9.50215	9.28438	9.44147	-0.80239	0.0165454
P_cont_pecten_39401	5.28638	4.80258	5.17841	4.32947	3.49882	5.01618	3.18385	2.55238	-0.802175	0.0165965	EKC26939	na
P_cont_pecten_3252	7.75377	7.77912	7.23638	8.50753	8.2056	6.84897	6.74293	5.47956	-0.802093	0.0166161			Q32NW2	Leukocyte receptor cluster member 8 homolog
P_cont_pecten_142318	8.9398	9.44994	9.28488	7.83686	9.94723	7.68427	7.79156	7.06065	-0.801887	0.0166653
P_cont_pecten_69961	3.81667	3.85543	3.39987	3.27588	3.53638	3.09114	3.2	3.08581	-0.801384	0.0167859
P_cont_pecten_162424	10.5782	10.6554	10.3212	10.4175	10.3511	10.4707	10.1748	10.0525	-0.801008	0.0168761	EKC40628	Iron-sulfur cluster assembly enzyme ISCU, mitochondrial [Source:UniProtKB/TrEMBL;Acc:K1R4F0]	Q9D7P6	Iron-sulfur cluster assembly enzyme ISCU, mitochondrial (NifU-like N-terminal domain-containing protein) (NifU-like protein)
P_cont_pecten_8415	13.2333	12.9013	12.9387	12.9594	12.7149	12.5573	12.769	12.5229	-0.801008	0.0168761
P_cont_pecten_99245	4.82856	4.61684	4.33151	5.31929	4.51316	4.23859	4.19754	2.5149	-0.8008	0.0169263	EKC17673	na
N_cont_pecten_35408	10.309	10.2249	10.6677	10.3088	9.88169	10.2512	9.70225	9.57283	-0.800794	0.0169277
P_cont_pecten_6491	5.88503	6.19113	5.98932	6.34234	5.97934	5.89233	5.6462	5.28859	-0.800712	0.0169476	EKC34345	Protein O-mannosyltransferase 1 [Source:UniProtKB/TrEMBL;Acc:K1QZQ1]	Q9VTK2	Protein O-mannosyltransferase 1 (EC 2.4.1.109) (Dolichyl-phosphate-mannose--protein mannosyltransferase 1) (dPOMT1) (Protein rotated abdomen)
N_cont_pecten_149436	10.976	11.8519	11.3458	11.2523	11.3867	11.0866	10.6403	10.4336	-0.80055	0.0169866	EKC20273	Spliceosome RNA helicase BAT1 [Source:UniProtKB/TrEMBL;Acc:K1PF96]	Q3T147	Spliceosome RNA helicase DDX39B (EC 3.6.4.13) (56 kDa U2AF65-associated protein) (DEAD box protein UAP56)
N_cont_pecten_70660	9.11715	9.24149	9.02343	9.50452	9.07189	9.13001	8.75111	7.88322	-0.800424	0.0170172
N_cont_pecten_90006	4.72638	4.97314	4.46445	4.72305	4.08917	4.10504	4.56321	3.24267	-0.80035	0.017035
P_cont_pecten_107825	9.9449	10.1152	9.95452	9.73976	10.2823	9.90578	9.7596	8.68676	-0.79998	0.0171248	EKC36433	Baculoviral IAP repeat-containing protein 7-B [Source:UniProtKB/TrEMBL;Acc:K1QRT8]	Q24307	Death-associated inhibitor of apoptosis 2 (EC 6.3.2.-) (Apoptosis 2 inhibitor) (IAP homolog A) (IAP-like protein) (ILP) (dILP) (Inhibitor of apoptosis 2)
P_cont_pecten_218154	5.98003	5.63577	5.08938	5.0032	5.46121	5.46308	4.81823	4.18552	-0.799911	0.0171417
P_cont_pecten_57271	6.40829	7.0397	6.08541	6.6398	6.519	6.16886	5.72496	5.432	-0.799637	0.0172083	EKC20291	Putative tRNA pseudouridine synthase 2 [Source:UniProtKB/TrEMBL;Acc:K1QFF2]	Q5XGG2	Probable tRNA pseudouridine synthase 2 (EC 5.4.99.-)
N_cont_pecten_209026	6.57046	5.36699	5.99818	4.41841	4.84233	5.13648	3.88518	3.93498	-0.799611	0.0172147	EKC36226	Neuropeptide FF receptor 2 [Source:UniProtKB/TrEMBL;Acc:K1RPA0]	P35348	Alpha-1A adrenergic receptor (Alpha-1A adrenoreceptor) (Alpha-1A adrenoceptor) (Alpha-1C adrenergic receptor) (Alpha-adrenergic receptor 1c)
P_cont_pecten_92729	5.26021	5.15093	4.73352	4.61688	5.01426	2.01248	4.51298	1.98422	-0.799515	0.0172382
P_cont_pecten_172941	7.30039	7.63509	7.38532	7.34571	6.95107	7.29857	7.09398	6.63405	-0.798132	0.0175777
P_cont_pecten_68378	7.30328	7.0532	6.34536	7.02117	6.55561	6.41834	6.27954	5.84792	-0.798099	0.0175858	EKC30645	Protection of telomeres protein 1 [Source:UniProtKB/TrEMBL;Acc:K1QP92]	P62597	Protection of telomeres protein 1 (cPot1) (POT1-like telomere end-binding protein)
P_cont_pecten_88416	5.17956	4.72549	4.90063	4.55753	4.79323	4.56166	4.15897	4.37064	-0.79791	0.0176326	EKC28824	Phosphoglycerate kinase [Source:UniProtKB/TrEMBL;Acc:K1QCC1]	P91427	Probable phosphoglycerate kinase (EC 2.7.2.3)
N_cont_pecten_41263	3.49497	4.22968	4.05068	3.76205	3.39315	3.8799	3.2342	2.50796	-0.797496	0.0177353
P_cont_pecten_98116	4.50038	4.68537	4.16049	4.10515	4.78313	4.13666	3.82062	3.55292	-0.797358	0.0177696
P_cont_pecten_80928	6.00359	6.02605	5.54639	5.90621	5.80659	5.48124	5.26808	5.32689	-0.797281	0.0177887	EKC32111	Transmembrane anterior posterior transformation protein 1-like protein [Source:UniProtKB/TrEMBL;Acc:K1RDF0]	Q6NXT6	Transmembrane anterior posterior transformation protein 1 homolog (Cytomegalovirus partial fusion receptor)
N_cont_pecten_6257	5.21546	6.70789	4.76678	5.85781	6.95019	4.40671	4.23025	1.78973	-0.79665	0.0179462	EKC42662	Cytochrome P450 4F22 [Source:UniProtKB/TrEMBL;Acc:K1R020]	P51871	Cytochrome P450 4F6 (EC 1.14.14.1) (CYPIVF6)
P_cont_pecten_37858	6.35246	6.15774	6.05642	5.90965	6.05938	6.43193	5.56746	4.53544	-0.796343	0.018023
P_cont_pecten_23021	8.68327	8.57654	8.58882	8.36774	8.23426	7.92314	7.90711	8.13976	-0.795866	0.0181431
P_cont_pecten_39197	12.8804	12.9158	12.2332	12.6371	12.5881	11.868	12.4702	11.5225	-0.795778	0.0181653	EKC32062	Hepatocyte growth factor-regulated tyrosine kinase substrate [Source:UniProtKB/TrEMBL;Acc:K1Q642]	Q0II70	MAPK regulated corepressor interacting protein 2 (Protein FAM195A)
P_cont_pecten_144748	6.28328	6.02242	6.08635	5.20503	5.00648	4.95177	4.67431	4.96083	-0.795625	0.0182038	EKC25640	Cytoplasmic phosphatidylinositol transfer protein 1 [Source:UniProtKB/TrEMBL;Acc:K1Q9Y4]
P_cont_pecten_92612	8.74171	8.02385	8.47735	8.82157	7.83568	7.04175	7.34697	7.15012	-0.79505	0.0183494
P_cont_pecten_141169	10.3361	10.6018	11.2278	10.4719	9.80697	9.43451	9.97899	9.34744	-0.794976	0.0183682
N_cont_pecten_31902	4.2737	4.40458	5.01862	4.11232	3.26796	3.29653	3.76908	2.95763	-0.794893	0.0183893
P_cont_pecten_87189	6.04566	4.97118	4.13756	4.61819	4.43477	4.37534	2.96225	3.12993	-0.794469	0.0184974	EKC28738	na
P_cont_pecten_19626	13.1529	13.5637	13.679	13.4057	13.0068	13.0127	13.1023	12.7104	-0.794435	0.018506
P_cont_pecten_116186	3.88862	3.66956	5.3682	5.32988	3.76503	3.50375	3.00271	1.3131	-0.794427	0.0185079
P_cont_pecten_41429	6.98995	7.58746	6.77138	7.58823	7.06604	6.73195	6.76596	5.36016	-0.793642	0.0187088
P_cont_pecten_22470	3.54781	4.66023	3.91594	3.4301	3.367	4.1077	2.91109	1.70757	-0.793305	0.0187956	EKC40022	Transposable element Tcb2 transposase [Source:UniProtKB/TrEMBL;Acc:K1QTA7]	P34257	Transposable element Tc3 transposase
N_cont_pecten_19773	5.49186	3.17038	5.75698	2.72087	3.47231	2.75386	1.68843	1.72939	-0.79303	0.0188667	EKC33355	Blastula protease 10 [Source:UniProtKB/TrEMBL;Acc:K1QWK6]	B3EWZ6	MAM and LDL-receptor class A domain-containing protein 2 (Skeletal organic matrix MAM and LDL-receptor 2) (SOM MAM and LDL-receptor 2) (Fragment)
N_cont_pecten_71649	7.11479	6.80756	6.59905	5.98493	6.48957	5.74769	5.51958	5.90124	-0.79294	0.0188898
N_cont_pecten_91375	12.7025	13.117	12.8885	10.5651	11.5856	11.6644	11.7516	9.84099	-0.792695	0.0189532
P_cont_pecten_169594	7.16116	5.59596	4.53768	4.10404	3.68756	2.94838	1.63033	2.763	-0.79265	0.0189649
P_cont_pecten_141130	4.41585	4.82201	5.46564	3.7794	3.46954	3.53639	4.05199	2.75265	-0.792354	0.0190416
P_cont_pecten_1491	6.77457	7.3308	6.70105	6.64816	6.546	6.72237	6.43159	6.06414	-0.792313	0.0190523
P_cont_pecten_132924	6.13728	6.34893	6.20599	5.54789	5.91903	5.70226	5.73178	5.53314	-0.791973	0.0191406
N_cont_pecten_60941	6.3057	6.42279	4.78399	4.97992	5.01515	4.38301	4.74691	3.91817	-0.791941	0.019149
P_cont_pecten_5863	8.01276	7.94093	7.90175	7.55978	7.35949	7.76419	7.13712	7.21803	-0.791766	0.0191947			Q8R016	Bleomycin hydrolase (BH) (BLM hydrolase) (BMH) (EC 3.4.22.40)
P_cont_pecten_4957	9.11829	8.56219	8.56616	8.34252	8.33304	8.07724	8.10243	8.07147	-0.791583	0.0192426
P_cont_pecten_130070	4.61939	4.76354	4.49294	4.86125	4.04701	4.86285	3.91359	1.68662	-0.791573	0.0192451
P_cont_pecten_34076	5.47171	5.38776	5.40774	5.25124	5.35563	5.33528	5.23464	5.23917	-0.791563	0.0192477	EKC28616	Splicing factor, arginine/serine-rich 4 [Source:UniProtKB/TrEMBL;Acc:K1R435]	Q8VE97	Serine/arginine-rich splicing factor 4 (Splicing factor, arginine/serine-rich 4)
N_cont_pecten_135211	4.19219	4.83019	4.43206	4.66677	4.44559	3.95936	4.15277	3.65836	-0.791211	0.0193398
P_cont_pecten_21821	8.13942	8.92781	8.32702	8.25087	8.26426	8.33844	8.03096	7.24927	-0.790599	0.0195008
P_cont_pecten_27850	7.59194	8.37305	7.92919	7.77056	7.84792	7.80111	7.50086	6.9865	-0.790482	0.0195316
P_cont_pecten_33607	8.12538	8.52687	8.81446	6.68882	7.92181	7.32689	7.45645	6.40609	-0.790449	0.0195404	EKC21317	BUD13-like protein [Source:UniProtKB/TrEMBL;Acc:K1PBX2]	Q8R149	BUD13 homolog
P_cont_pecten_25290	4.20024	3.07128	3.82851	3.35976	3.35313	3.19768	3.06458	2.5547	-0.790309	0.0195773	EKC26270	na
P_cont_pecten_33824	8.94756	9.00979	9.00479	8.83481	9.06382	8.78462	8.94898	8.56933	-0.789966	0.0196682	EKC33171	Ankyrin-3 [Source:UniProtKB/TrEMBL;Acc:K1RGE8]	P16157	Ankyrin-1 (ANK-1) (Ankyrin-R) (Erythrocyte ankyrin)
N_cont_pecten_38815	7.36285	7.13928	7.91391	6.90616	7.59587	6.28409	5.10979	6.03227	-0.789878	0.0196916
P_cont_pecten_38529	14.8483	14.6384	14.6581	14.4033	14.6022	14.0094	14.3552	14.2032	-0.789778	0.0197181	EKC39538	Ras-related protein Rap-1b [Source:UniProtKB/TrEMBL;Acc:K1R0Y3]	Q18246	Ras-related protein Rap-1
N_cont_pecten_90140	4.25403	3.70949	3.17213	3.45596	3.50419	2.54886	2.81988	2.67624	-0.789714	0.019735
N_cont_pecten_145308	7.34983	7.1304	7.67593	7.12112	7.42187	7.08595	7.26953	6.19647	-0.789003	0.0199243	EKC30386	Fructose-bisphosphate aldolase [Source:UniProtKB/TrEMBL;Acc:K1R8R6]	P53442	Fructose-bisphosphate aldolase (EC 4.1.2.13)
P_cont_pecten_4086	12.5339	12.6661	13.1198	12.3596	12.5882	12.0652	12.2785	12.0565	-0.788994	0.0199268
N_cont_pecten_47529	10.3154	10.3856	7.98992	8.60775	9.31001	9.0474	6.04224	6.2361	-0.788906	0.0199503
N_cont_pecten_109525	10.0744	10.5661	10.0467	10.0564	9.87321	9.2574	9.99752	9.15979	-0.788642	0.020021
N_cont_pecten_90441	3.80513	3.44853	4.08016	3.21325	3.82375	2.21131	3.00036	2.53709	-0.788586	0.020036
P_cont_pecten_133479	5.59855	4.74158	5.84642	3.66424	1.98863	3.7462	3.16459	1.51651	-0.788392	0.020088	EKC19628	Nose resistant to fluoxetine protein 6 [Source:UniProtKB/TrEMBL;Acc:K1PDN0]	Q09225	Nose resistant to fluoxetine protein 6 (Protein nrf-6)
P_cont_pecten_92768	6.12692	4.87049	4.1678	5.10572	5.10699	3.74101	3.85571	3.20083	-0.787893	0.0202223
P_cont_pecten_31163	11.3856	11.1881	11.4712	10.9785	10.8796	10.8321	10.8732	10.8185	-0.787869	0.0202289	EKC30397	na
N_cont_pecten_178145	3.57393	3.57893	4.29318	3.60387	3.32821	3.27661	3.44052	2.7652	-0.787774	0.0202545
P_cont_pecten_158369	6.40785	5.90579	6.28267	4.67797	5.18143	4.93181	5.13688	4.54754	-0.787757	0.0202589			Q8BQY8	Checkpoint protein HUS1 (mHUS1)
N_cont_pecten_43508	4.48212	3.39368	3.97295	3.42107	3.1656	3.43544	3.65492	1.56577	-0.787705	0.0202731
N_cont_pecten_2011	8.81639	8.91796	8.38284	8.47067	8.36087	8.64315	7.85256	7.86325	-0.787593	0.0203035	EKC31368	na
P_cont_pecten_121076	4.29948	4.87453	4.20868	3.60691	3.46536	4.33444	3.72345	2.07159	-0.787552	0.0203144
N_cont_pecten_110716	5.14151	4.71757	4.87318	4.67871	4.84931	4.75083	4.82225	3.84375	-0.787544	0.0203166
P_cont_pecten_9332	6.70085	6.5161	6.88117	6.76078	6.47496	6.03219	6.47407	6.03567	-0.787124	0.0204304
N_cont_pecten_14509	7.29108	7.91741	7.41411	7.11832	7.20247	6.77863	6.98654	6.78919	-0.786864	0.0205011	EKC32875	F-box/WD repeat-containing protein 5 [Source:UniProtKB/TrEMBL;Acc:K1QV82]	Q969U6	F-box/WD repeat-containing protein 5 (F-box and WD-40 domain-containing protein 5)
N_cont_pecten_37093	5.43995	5.32048	5.00772	5.3587	5.33753	4.29203	5.37465	2.62101	-0.786791	0.0205207	EKC26280	Kelch domain-containing protein 9 [Source:UniProtKB/TrEMBL;Acc:K1QBT5]	Q3USL1	Kelch domain-containing protein 9
P_cont_pecten_133355	7.71978	8.22568	8.92441	4.64348	3.80687	4.80589	3.27159	3.61811	-0.786735	0.0205361
P_cont_pecten_41078	4.62106	3.90251	5.52227	3.61295	3.39294	3.32301	2.89936	2.8347	-0.786448	0.0206142	EKC40640	WD repeat-containing protein C2orf44-like protein [Source:UniProtKB/TrEMBL;Acc:K1RGU4]	Q6DDJ5	WD repeat and coiled-coil-containing protein
P_cont_pecten_2203	11.7638	10.7711	10.9125	11.761	11.3923	9.52289	10.4308	9.24399	-0.786414	0.0206235	EKC17185	na	Q9P3W6	Uncharacterized protein C458.02c
N_cont_pecten_110172	6.86536	7.58395	6.80409	6.78216	7.07794	6.61188	6.75889	6.01251	-0.786289	0.0206576	EKC20722	Putative 1-aminocyclopropane-1-carboxylate deaminase [Source:UniProtKB/TrEMBL;Acc:K1PAB4]	F4HYF3	Bifunctional D-cysteine desulfhydrase/1-aminocyclopropane-1-carboxylate deaminase, mitochondrial (EC 3.5.99.7) (EC 4.4.1.15) (1-aminocyclopropane-1-carboxylic acid deaminase 1) (AtACD1) (AtD-CDes1) (D-CDes1) (D-CDES)
N_cont_pecten_43203	5.26666	6.24327	4.44755	4.58023	4.5878	3.98169	5.01212	2.17143	-0.786274	0.0206619	EKC27834	Caspase-8 [Source:UniProtKB/TrEMBL;Acc:K1Q911]	Q98943	Caspase-2 (CASP-2) (EC 3.4.22.55) (ICH-1L/1S) (Protease ICH-1) [Cleaved into: Caspase-2 subunit p18; Caspase-2 subunit p13; Caspase-2 subunit p12]
P_cont_pecten_31952	3.51615	3.92147	3.76638	3.8638	4.69311	3.53078	2.85668	1.7753	-0.786258	0.0206661
P_cont_pecten_2248	3.96035	3.72747	3.39462	3.30914	3.15549	2.11708	3.27683	2.31463	-0.78617	0.0206901	EKC35588	Pre-mRNA-splicing factor 18 [Source:UniProtKB/TrEMBL;Acc:K1QNX3]	Q6GMH0	Pre-mRNA-splicing factor 18 (PRP18 homolog)
N_cont_pecten_32026	10.1188	10.1905	7.7657	8.44997	9.01065	8.88816	5.46636	5.86567	-0.785927	0.0207567
N_cont_pecten_9965	5.60143	5.6705	5.17951	5.76259	4.92941	5.8309	4.56979	2.67192	-0.78579	0.0207943	EKC37476	Tetraspanin-9 [Source:UniProtKB/TrEMBL;Acc:K1RSI4]	Q1JQA4	Tetraspanin-15 (Tspan-15)
P_cont_pecten_10323	5.93259	6.41792	6.41426	5.49341	5.56197	4.94123	5.69174	5.00307	-0.785768	0.0208004	EKC29203	na	Q96LT7	Protein C9orf72
P_cont_pecten_38483	7.2562	7.50375	7.69526	7.38353	7.50006	7.30232	7.38729	6.58293	-0.785744	0.020807	EKC24241	Ubiquitin-associated protein 1 [Source:UniProtKB/TrEMBL;Acc:K1QRQ3]	Q5XIS7	Ubiquitin-associated protein 1 (UBAP-1)
N_cont_pecten_24813	8.58984	9.17858	7.16284	7.54578	7.30715	8.54709	6.3405	4.56609	-0.785581	0.0208516	EKC22220	Ankyrin-1 [Source:UniProtKB/TrEMBL;Acc:K1Q070]	Q6PFX9	Tankyrase-1 (TANK1) (EC 2.4.2.30) (ADP-ribosyltransferase diphtheria toxin-like 5) (ARTD5) (TRF1-interacting ankyrin-related ADP-ribose polymerase 1) (Tankyrase I)
N_cont_pecten_24563	4.6629	5.65225	4.84643	5.0821	4.79314	3.79177	4.40463	3.79172	-0.785438	0.0208911
P_cont_pecten_520	9.51099	8.83447	9.11777	9.19572	8.84681	8.9161	8.34057	8.41048	-0.785366	0.0209108
N_cont_pecten_130945	4.92586	5.04271	5.12579	5.74539	4.10957	3.91914	4.01039	3.51959	-0.785283	0.0209338
N_cont_pecten_14028	10.8408	8.99949	9.02149	10.1992	9.28725	9.7765	6.43056	6.00039	-0.78528	0.0209345	EKC42724	GTPase IMAP family member 7 [Source:UniProtKB/TrEMBL;Acc:K1RG37]	Q8WWP7	GTPase IMAP family member 1 (Immunity-associated protein 1) (hIMAP1)
N_cont_pecten_11231	9.78271	10.2756	9.4147	8.05273	7.86555	7.74903	6.75576	7.64274	-0.785278	0.0209351	EKC22622	Fumarylacetoacetate hydrolase domain-containing protein 2 [Source:UniProtKB/TrEMBL;Acc:K1PFJ8]	Q2KIB0	Fumarylacetoacetate hydrolase domain-containing protein 2 (EC 3.-.-.-)
N_cont_pecten_144536	7.91901	8.19715	7.77215	7.34124	7.7668	6.61602	6.81372	7.06467	-0.785228	0.0209489
P_cont_pecten_22720	10.5627	10.119	10.1377	10.0871	9.98453	9.73392	10.0405	9.65678	-0.785217	0.020952
P_cont_pecten_21719	14.1509	13.8854	13.8175	13.8417	13.9468	13.1564	13.6098	13.342	-0.784767	0.0210762	EKC24066	Suppressor of cytokine signaling 6 [Source:UniProtKB/TrEMBL;Acc:K1QRF1]	Q5RCM6	Suppressor of cytokine signaling 6 (SOCS-6)
P_cont_pecten_69337	8.66881	7.8409	8.43175	7.88003	7.82392	7.38756	7.96704	7.15368	-0.784513	0.0211466	EKC41006	Differentially expressed in FDCP 8-like protein A [Source:UniProtKB/TrEMBL;Acc:K1S180]	Q6DDJ3	Differentially expressed in FDCP 8 homolog A (DEF-8-A)
N_cont_pecten_203616	8.70075	8.96321	8.72638	8.6522	8.46273	8.37423	8.02822	8.33744	-0.783985	0.0212933	EKC37896	Zinc transporter 1 [Source:UniProtKB/TrEMBL;Acc:K1RTH2]	P20107	Zinc/cadmium resistance protein
P_cont_pecten_218194	4.32948	4.79921	5.26511	4.17615	2.37108	1.52039	1.54458	2.2707	-0.783713	0.0213692	EKC26894	N-acetylglucosamine-1-phosphodiester alpha-N-acetylglucosaminidase [Source:UniProtKB/TrEMBL;Acc:K1Q6H9]	A6BM72	Multiple epidermal growth factor-like domains protein 11 (Multiple EGF-like domains protein 11)
N_cont_pecten_29823	3.5893	3.91702	3.53697	3.36724	3.20162	3.60829	3.28887	2.73855	-0.783702	0.0213722
N_cont_pecten_118030	7.16487	6.3285	6.62611	6.34492	6.55125	6.7397	6.10404	5.34245	-0.783295	0.021486
P_cont_pecten_26044	5.32635	5.31396	4.86397	5.27767	5.15181	5.14917	4.95752	3.921	-0.783284	0.021489
N_cont_pecten_132728	6.05949	6.59654	6.5169	6.61284	6.25958	6.13839	6.15498	5.4427	-0.783065	0.0215504
P_cont_pecten_47084	4.36941	3.61023	4.69836	3.84897	3.61862	3.78696	3.72571	2.7475	-0.783005	0.0215671
N_cont_pecten_94560	8.87579	9.64727	9.32461	9.36953	8.64706	8.78331	8.73379	8.21295	-0.782948	0.0215831
P_cont_pecten_4979	6.18766	7.23148	6.67552	6.06525	5.46952	5.74227	5.83253	5.09618	-0.782835	0.0216151	EKC20731	Kelch domain-containing protein 9 [Source:UniProtKB/TrEMBL;Acc:K1QGL1]	Q8NEP7	Kelch domain-containing protein 9 (Kelch/ankyrin repeat-containing cyclin A1-interacting protein)
N_cont_pecten_177595	5.57046	5.14239	5.04524	5.32621	5.26017	5.32959	4.83498	4.26043	-0.782671	0.0216612
P_cont_pecten_2444	9.66182	10.3507	9.1699	11.227	9.20172	9.50762	8.87425	2.31543	-0.782444	0.0217249	EKC24204	Kinesin-like protein KIF23 [Source:UniProtKB/TrEMBL;Acc:K1PYP1]	Q02241	Kinesin-like protein KIF23 (Kinesin-like protein 5) (Mitotic kinesin-like protein 1)
P_cont_pecten_2845	8.63609	9.02455	8.84487	8.48937	8.67937	8.05861	8.30546	8.26733	-0.782362	0.0217483	EKC33828	UPF0407 protein C2orf39-like protein [Source:UniProtKB/TrEMBL;Acc:K1QJ69]	Q7T0Y4	Dynein regulatory complex protein 1 (Coiled-coil domain-containing protein 164)
N_cont_pecten_39333	6.89397	7.17	6.41811	6.84364	6.50073	6.46388	6.28664	6.08544	-0.782271	0.0217738
N_cont_pecten_163778	4.24149	4.19716	4.18755	3.58376	4.217	3.8234	2.89275	3.34826	-0.782067	0.0218316
N_cont_pecten_29697	9.30979	8.07053	8.2437	7.13426	8.2617	7.3551	7.45339	6.77005	-0.781398	0.0220212
P_cont_pecten_93469	7.22412	7.1418	7.26222	6.8618	7.55444	6.73463	6.91463	6.44475	-0.781239	0.0220666
P_cont_pecten_22128	6.65742	6.78233	6.87908	5.81106	5.7804	6.2505	5.61156	5.56924	-0.780691	0.0222227
P_cont_pecten_32645	4.48184	5.03039	4.35088	4.5024	3.93605	4.51101	4.14514	3.09139	-0.780478	0.0222838
P_cont_pecten_38230	5.71976	6.94078	6.44759	5.73397	6.34563	6.06526	5.44178	4.82942	-0.780404	0.0223051
P_cont_pecten_4739	8.76591	8.55307	8.89761	8.75909	8.62637	8.13876	7.84218	8.21115	-0.780111	0.022389	EKC24642	na	Q19981	Putative protein tag-53
N_cont_pecten_72791	9.91922	9.58776	10.3501	9.3401	8.42243	9.44067	9.12152	7.78605	-0.779436	0.0225834
N_cont_pecten_24196	10.7287	11.1561	10.934	10.7112	10.6772	10.6463	10.6356	10.467	-0.779417	0.0225889	EKC24144	Sjoegren syndrome nuclear autoantigen 1 [Source:UniProtKB/TrEMBL;Acc:K1PYI4]	Q9JJ94	Sjoegren syndrome nuclear autoantigen 1 homolog
P_cont_pecten_14806	7.38151	7.18102	7.1625	5.70426	7.34177	4.89763	5.10485	5.47189	-0.779354	0.022607
P_cont_pecten_3295	12.8947	12.7391	12.6894	12.5029	12.7946	12.5098	12.5029	12.4553	-0.779315	0.0226185	EKC20463	Ubiquitin-conjugating enzyme E2 C [Source:UniProtKB/TrEMBL;Acc:K1PFU5]	P56616	Ubiquitin-conjugating enzyme E2 C (EC 2.3.2.23) ((E3-independent) E2 ubiquitin-conjugating enzyme C) (EC 2.3.2.24) (E2 ubiquitin-conjugating enzyme C) (UBC-X) (Ubiquitin carrier protein C) (Ubiquitin-protein ligase C)
P_cont_pecten_191763	3.61208	3.62595	3.79258	3.80741	3.33421	3.26476	3.71557	1.75015	-0.779029	0.0227014
P_cont_pecten_31576	4.1672	3.71163	3.51558	4.29611	3.74709	3.63049	3.456	2.3714	-0.778838	0.0227566
P_cont_pecten_33565	5.24567	5.48519	5.265	4.9924	5.5615	4.81966	5.2871	4.11304	-0.778826	0.02276	EKC25681	Synaptojanin-2-binding protein [Source:UniProtKB/TrEMBL;Acc:K1QVU0]	Q09506	Uncharacterized protein C45G9.7
P_cont_pecten_21678	7.15203	9.41366	8.40953	8.0208	7.20995	8.59143	6.92763	2.30134	-0.778062	0.0229826	EKC40561	Charged multivesicular body protein 5; Snf7 [Source:UniProtKB/TrEMBL;Acc:C3S7J2]	Q4QQV8	Charged multivesicular body protein 5 (Chromatin-modifying protein 5)
P_cont_pecten_13919	8.14425	7.81979	7.77682	7.76996	7.57788	7.78633	7.61235	7.37482	-0.778017	0.0229956	EKC42852	na	Q5W111	SPRY domain-containing protein 7 (Chronic lymphocytic leukemia deletion region gene 6 protein) (CLL deletion region gene 6 protein)
N_cont_pecten_43112	5.13684	5.49348	5.18331	5.31057	5.25319	4.85752	5.07903	4.80215	-0.777919	0.0230243	EKC38448	UDP-xylose and UDP-N-acetylglucosamine transporter [Source:UniProtKB/TrEMBL;Acc:K1QXP1]	Q7ZW46	UDP-xylose and UDP-N-acetylglucosamine transporter (Solute carrier family 35 member B4)
P_cont_pecten_146774	15.8526	15.9227	15.8769	15.7663	15.7661	15.6156	15.6945	15.7078	-0.777774	0.0230667	EKC34779	na	Q25C79	Akirin-2 (Fourteen-three-three beta interactant 1) (Fourteen-three-three beta interacting-protein 1)
P_cont_pecten_41241	6.86214	6.36591	7.04982	6.1863	5.78294	6.40963	6.43225	4.40874	-0.777668	0.0230977
P_cont_pecten_27401	7.80348	8.21097	7.92047	7.22058	8.53034	6.3524	6.45248	6.58359	-0.777536	0.0231365
N_cont_pecten_16002	7.68541	7.94196	7.5269	7.52402	8.00086	7.31447	7.10495	7.11846	-0.777358	0.0231887
P_cont_pecten_4570	7.45988	7.26673	6.99279	7.16116	7.09045	7.19366	7.10587	6.18145	-0.777332	0.0231961	EKC21192	Phosphatidylserine decarboxylase proenzyme [Source:UniProtKB/TrEMBL;Acc:K1PBL0]	Q8BSF4	Phosphatidylserine decarboxylase proenzyme, mitochondrial (EC 4.1.1.65) [Cleaved into: Phosphatidylserine decarboxylase beta chain; Phosphatidylserine decarboxylase alpha chain]
P_cont_pecten_65132	6.65307	6.46188	6.69175	6.07004	6.36367	6.0418	6.01494	6.09392	-0.777126	0.0232569
P_cont_pecten_42375	12.9882	12.9342	12.9656	13.0083	13.0673	12.6429	12.9013	12.5862	-0.777006	0.0232923	EKC37718	NF-kappa-B inhibitor cactus [Source:UniProtKB/TrEMBL;Acc:K1QVQ8]	Q03017	NF-kappa-B inhibitor cactus
P_cont_pecten_120628	6.43542	5.88745	6.3836	5.80582	6.41289	5.97673	5.56004	5.43636	-0.77678	0.0233587
P_cont_pecten_131180	2.98534	3.51941	3.38288	2.79663	2.67829	2.92262	2.46665	2.4781	-0.776406	0.0234693	EKC18994	Cyclin-L1 [Source:UniProtKB/TrEMBL;Acc:K1PJA2]	Q5RD50	Cyclin-L1
N_cont_pecten_149966	9.66149	9.00983	9.12677	9.08114	9.03258	9.39243	8.88999	7.27359	-0.776172	0.0235386
P_cont_pecten_3366	9.35237	8.71594	8.78947	8.51801	9.10775	8.66861	8.59593	7.96151	-0.775713	0.0236748			Q3KRG3	Pre-rRNA-processing protein TSR2 homolog
N_cont_pecten_5062	9.04013	9.10271	8.63828	8.9449	8.4138	7.39549	9.00943	6.50495	-0.775682	0.0236839	EKC28629	WD repeat-containing protein mio [Source:UniProtKB/TrEMBL;Acc:K1QBW2]	Q802U2	WD repeat-containing protein mio
P_cont_pecten_20378	8.10143	7.36234	8.27066	7.8494	7.1882	7.58961	7.48637	6.31346	-0.775616	0.0237036	EKC23081	Small ubiquitin-related modifier 3 [Source:UniProtKB/TrEMBL;Acc:K1QNG3]	Q9MZD5	Small ubiquitin-related modifier 1 (SUMO-1) (Sentrin)
P_cont_pecten_4498	7.76838	8.04991	7.95998	7.60806	7.69461	7.57478	7.61403	7.53226	-0.774857	0.0239302
N_cont_pecten_33917	4.5201	5.24131	4.99052	4.95374	4.94268	4.83433	4.24045	4.02841	-0.774614	0.0240031	EKC17978	na	Q3SZZ5	Transmembrane protein 208
P_cont_pecten_34948	4.55876	5.30911	4.49876	5.38339	4.76661	4.53993	3.90321	3.42594	-0.774493	0.0240392	EKC28638	JNK-interacting protein 1 [Source:UniProtKB/TrEMBL;Acc:K1Q453]
P_cont_pecten_26919	9.73984	9.66256	9.45946	10.1039	9.47575	8.63523	9.57245	7.97283	-0.774025	0.0241802
P_cont_pecten_25543	7.7329	7.89769	7.5009	5.49892	5.55755	5.89786	6.34952	4.86006	-0.773842	0.0242354
N_cont_pecten_172257	4.74649	5.04381	4.61501	4.41189	4.84844	4.43609	4.76244	3.49415	-0.773582	0.0243139
P_cont_pecten_182717	6.69621	6.05237	6.44639	5.62844	5.18517	6.24921	5.13217	4.6559	-0.773206	0.0244276
P_cont_pecten_172570	5.766	4.78924	4.89708	4.85957	4.85552	4.88212	4.32653	4.14365	-0.773069	0.0244693	EKC41553	Ribosome biogenesis protein WDR12-like protein [Source:UniProtKB/TrEMBL;Acc:K1R732]	Q17BB0	Ribosome biogenesis protein WDR12 homolog
P_cont_pecten_104067	3.91452	4.4118	4.76129	3.69198	4.00807	4.08583	4.01924	2.60935	-0.772601	0.0246115
P_cont_pecten_64418	4.62974	4.31644	4.4768	4.18051	4.58258	3.16942	4.39653	2.95123	-0.772497	0.0246433	EKC22634	Cytoplasmic aconitate hydratase [Source:UniProtKB/TrEMBL;Acc:K1PUM5]	Q01059	Cytoplasmic aconitate hydratase (Aconitase) (EC 4.2.1.3) (Citrate hydro-lyase) (Ferritin repressor protein) (Iron regulatory protein 1) (IRP1) (Iron-responsive element-binding protein 1) (IRE-BP 1)
P_cont_pecten_142670	9.58788	9.92356	9.54107	9.07594	9.026	9.4095	8.14094	8.592	-0.772479	0.0246486			Q9D110	5-formyltetrahydrofolate cyclo-ligase (EC 6.3.3.2) (5,10-methenyl-tetrahydrofolate synthetase) (MTHFS) (Methenyl-THF synthetase)
P_cont_pecten_74207	4.55586	5.13091	4.68321	3.94614	4.33874	4.59276	4.33411	3.17383	-0.772404	0.0246715
P_cont_pecten_64003	5.06462	5.93935	5.08457	4.91971	5.14211	5.0032	4.8478	4.25069	-0.772382	0.0246784	EKC22159	Contactin [Source:UniProtKB/TrEMBL;Acc:K1PTF6]	Q61330	Contactin-2 (Axonal glycoprotein TAG-1) (Axonin-1) (Transient axonal glycoprotein 1) (TAX-1)
P_cont_pecten_14473	5.42305	6.04458	5.30058	4.25901	3.92391	4.53229	3.53734	3.79152	-0.772273	0.0247115	EKC38637	Fumarylacetoacetate hydrolase domain-containing protein 2 [Source:UniProtKB/TrEMBL;Acc:K1QP24]	Q6GLT8	Fumarylacetoacetate hydrolase domain-containing protein 2 (EC 3.-.-.-)
N_cont_pecten_70103	4.7842	3.06701	4.45559	2.33054	2.28095	1.4523	2.07076	1.65539	-0.77197	0.0248043
N_cont_pecten_2334	10.1617	10.1237	10.0994	10.253	9.93486	9.89281	10.1271	9.48116	-0.77171	0.0248838	EKC40823	Putative helicase Mov10l1 [Source:UniProtKB/TrEMBL;Acc:K1R4Y5]	Q9BXT6	RNA helicase Mov10l1 (EC 3.6.4.13) (Moloney leukemia virus 10-like protein 1) (MOV10-like protein 1)
P_cont_pecten_53155	5.46833	4.93136	6.35077	5.6277	4.75531	4.91391	4.141	4.10011	-0.771655	0.0249008	EKC39497	15-hydroxyprostaglandin dehydrogenase [NAD+] [Source:UniProtKB/TrEMBL;Acc:K1QRD2]	Q8VCC1	15-hydroxyprostaglandin dehydrogenase [NAD(+)] (15-PGDH) (EC 1.1.1.141) (Prostaglandin dehydrogenase 1)
P_cont_pecten_212282	3.73609	3.01152	3.8024	3.97767	2.72722	2.38157	1.92592	2.22936	-0.77147	0.0249575
N_cont_pecten_39812	4.59494	5.41891	5.07999	4.56797	4.74188	4.28416	4.23878	4.24276	-0.771282	0.0250155
P_cont_pecten_16216	5.94339	6.18643	5.56701	5.07988	4.58638	5.36817	4.9614	4.32169	-0.770889	0.0251366	EKC38215	na	Q8CDI7	Coiled-coil domain-containing protein 150
N_cont_pecten_35236	10.8762	12.1394	11.0669	11.1813	10.8507	11.293	9.48677	9.51587	-0.770766	0.0251746	EKC42011	Trimethylguanosine synthase [Source:UniProtKB/TrEMBL;Acc:K1S3L6]	P85107	Trimethylguanosine synthase (EC 2.1.1.-) (Nuclear receptor coactivator 6-interacting protein) (PRIP-interacting protein with methyltransferase motif) (PIMT) (PIPMT)
P_cont_pecten_130282	6.61265	5.24186	5.95678	5.39247	5.25394	4.89556	4.64838	4.74746	-0.770432	0.0252778
N_cont_pecten_116851	3.48436	3.5035	3.5399	3.3188	3.20114	3.678	3.21218	1.88512	-0.770407	0.0252857
N_cont_pecten_39935	6.73945	7.29462	6.04025	5.39033	6.26659	5.71581	5.26015	5.19328	-0.770373	0.0252961
N_cont_pecten_146423	5.01686	4.411	4.63923	4.81401	3.66999	4.79476	4.01822	2.09617	-0.770313	0.0253147	EKC35067	Protein argonaute-2 [Source:UniProtKB/TrEMBL;Acc:K1QDV6]	Q6DJB9	Protein argonaute-2 (Argonaute2) (EC 3.1.26.n2) (Argonaute RISC catalytic component 2) (Eukaryotic translation initiation factor 2C 2) (eIF-2C 2) (eIF2C 2) (Protein slicer)
P_cont_pecten_73048	4.91993	5.77161	4.05423	5.04028	4.32197	4.54365	3.83295	3.03617	-0.769824	0.0254666			O43402	ER membrane protein complex subunit 8 (Neighbor of COX4) (Protein FAM158B)
P_cont_pecten_38735	12.3906	12.4482	12.0968	12.1431	12.1303	12.0143	12.0167	11.9732	-0.769074	0.0257005			Q0P3X8	Ragulator complex protein LAMTOR4 (Late endosomal/lysosomal adaptor and MAPK and MTOR activator 4)
N_cont_pecten_41241	8.28694	7.55957	7.82827	7.82549	7.70278	7.57902	7.78595	6.78086	-0.769023	0.0257165
P_cont_pecten_40442	5.73605	6.10942	5.82932	5.53366	5.12172	5.12303	5.63139	4.81739	-0.768793	0.0257887	EKC29845	Dual specificity protein phosphatase 12 [Source:UniProtKB/TrEMBL;Acc:K1QLY7]	Q9D0T2	Dual specificity protein phosphatase 12 (EC 3.1.3.16) (EC 3.1.3.48) (Dual specificity phosphatase T-DSP4) (Dual specificity phosphatase VH1)
P_cont_pecten_138386	6.27672	6.15502	3.28021	5.81727	6.13784	3.65135	3.79385	1.32456	-0.768768	0.0257963
N_cont_pecten_33674	4.28721	4.70222	3.98691	3.73091	3.85811	4.00248	2.42035	3.06187	-0.768698	0.0258184
N_cont_pecten_47016	6.99801	6.45549	6.48469	7.127	6.2243	6.28362	6.05986	5.64316	-0.768539	0.0258683
P_cont_pecten_174	8.61983	8.9434	8.57218	8.42669	8.55211	8.56365	8.13053	8.22623	-0.768254	0.0259581			Q4QRH7	Peroxisomal membrane protein PEX16 (Peroxin-16) (Peroxisomal biogenesis factor 16)
N_cont_pecten_2335	4.88168	4.91705	5.12136	4.18934	4.21838	3.12276	4.32842	3.56352	-0.768199	0.0259754			Q90X38	G patch domain and KOW motifs-containing protein (Protein T54-like)
N_cont_pecten_31865	12.3974	12.2666	12.3421	12.3172	12.2814	11.9867	12.1689	12.1036	-0.768112	0.0260027
N_cont_pecten_130376	10.5356	11.554	11.0931	11.0519	11.1103	10.8727	10.3273	9.95729	-0.768032	0.0260278	EKC20273	Spliceosome RNA helicase BAT1 [Source:UniProtKB/TrEMBL;Acc:K1PF96]	O00148	ATP-dependent RNA helicase DDX39A (EC 3.6.4.13) (DEAD box protein 39) (Nuclear RNA helicase URH49)
N_cont_pecten_93821	5.68619	5.75964	5.50947	5.72705	5.1613	5.15688	5.44683	4.95792	-0.767883	0.0260751	EKC32211	Kelch-like protein 18 [Source:UniProtKB/TrEMBL;Acc:K1RDN4]	O94889	Kelch-like protein 18
P_cont_pecten_24896	3.04949	3.82237	4.59576	3.16202	3.31906	2.84081	3.38063	1.77118	-0.767741	0.0261199	EKC23914	Coiled-coil domain-containing protein 63 [Source:UniProtKB/TrEMBL;Acc:K1PXT6]	Q2T9W3	Coiled-coil domain-containing protein 63
P_cont_pecten_30852	5.83265	5.52026	5.74455	4.99476	5.49825	5.06216	4.99559	5.05657	-0.767531	0.0261861	EKC32023	Myosin-11 [Source:UniProtKB/TrEMBL;Acc:K1QDH9]	P35580	Myosin-10 (Cellular myosin heavy chain, type B) (Myosin heavy chain 10) (Myosin heavy chain, non-muscle IIb) (Non-muscle myosin heavy chain B) (NMMHC-B) (Non-muscle myosin heavy chain IIb) (NMMHC II-b) (NMMHC-IIB)
P_cont_pecten_2486	13.9132	14.0962	13.788	13.6893	13.9433	13.5068	13.5823	13.5685	-0.767442	0.0262144	EKC23003	Phosducin-like protein 3 [Source:UniProtKB/TrEMBL;Acc:K1PMZ5]	Q5RB77	Phosducin-like protein 3
N_cont_pecten_29352	5.55436	5.67725	5.49793	5.57974	5.29347	5.17189	5.52362	5.01268	-0.767318	0.0262537
N_cont_pecten_3908	9.36372	9.9106	9.78835	9.84371	9.66601	9.50956	9.07051	9.04642	-0.767112	0.0263192
P_cont_pecten_2823	10.5929	10.2223	10.421	9.9797	9.97963	9.87613	10.2065	9.67654	-0.767029	0.0263456
P_cont_pecten_10643	8.14408	8.25277	7.36831	7.59915	7.68562	7.61962	7.18757	7.04635	-0.76702	0.0263483	EKC36491	Aminoglycoside phosphotransferase domain-containing protein 1 [Source:UniProtKB/TrEMBL;Acc:K1RQ64]	Q5U5V2	Hydroxylysine kinase (5-hydroxy-L-lysine kinase) (EC 2.7.1.81) (Aminoglycoside phosphotransferase domain-containing protein 1)
P_cont_pecten_86333	5.91073	5.59228	5.68551	5.79253	5.47292	5.50893	5.64189	5.14781	-0.767019	0.0263485	EKC27732	COBW domain-containing protein 1 [Source:UniProtKB/TrEMBL;Acc:K1PTX0]	Q99MB4	COBW domain-containing protein 1 (Cobalamin synthase W domain-containing protein 1)
P_cont_pecten_147235	7.16688	7.37532	7.58664	6.4761	6.92016	7.39571	5.7976	5.86697	-0.766229	0.0266005	EKC34882	Ferritin [Source:UniProtKB/TrEMBL;Acc:Q70MM3]	P42577	Soma ferritin (EC 1.16.3.1)
P_cont_pecten_170357	6.95207	7.52864	7.50735	7.16368	7.26663	7.73451	6.5952	4.84215	-0.766018	0.0266679	EKC27201	Mitochondrial 2-oxodicarboxylate carrier [Source:UniProtKB/TrEMBL;Acc:K1R0H3]	A0JN87	Mitochondrial 2-oxodicarboxylate carrier (Solute carrier family 25 member 21)
N_cont_pecten_161343	5.03401	5.27939	4.96352	4.16802	4.61077	4.16093	4.57027	4.09056	-0.76557	0.0268115	EKC35682	Sushi repeat-containing protein SRPX2 [Source:UniProtKB/TrEMBL;Acc:K1QFN5]	Q501P1	Fibulin-7 (FIBL-7) (Protein TM14)
P_cont_pecten_16825	5.25579	4.61032	4.99731	4.21487	4.05726	4.19409	4.62878	3.47216	-0.765467	0.0268445	EKC29119	Dpy-19-like protein 1 [Source:UniProtKB/TrEMBL;Acc:K1QDJ4]	Q2PZI1	Probable C-mannosyltransferase DPY19L1 (EC 2.4.1.-) (Dpy-19-like protein 1) (Protein dpy-19 homolog 1)
N_cont_pecten_151244	4.09266	4.56525	4.04134	3.64865	4.33081	3.89343	3.88245	3.24615	-0.765426	0.026858
N_cont_pecten_92790	3.66249	3.95901	3.52456	3.78941	3.57158	3.86871	3.40015	2.36339	-0.765347	0.0268831
P_cont_pecten_149903	11.4723	12.4903	12.0661	11.9655	12.0195	11.8229	11.2813	10.9309	-0.765324	0.0268906	EKC20273	Spliceosome RNA helicase BAT1 [Source:UniProtKB/TrEMBL;Acc:K1PF96]	Q27268	ATP-dependent RNA helicase WM6 (DEAD box protein UAP56) (Dmrnahel) (EC 3.6.4.13) (HEL/UAP56)
N_cont_pecten_11348	5.48969	4.98078	4.83587	4.56142	5.56623	4.49276	4.4295	4.05465	-0.765226	0.0269224	EKC24242	Ataxin-3 [Source:UniProtKB/TrEMBL;Acc:K1PJQ9]	O35815	Ataxin-3 (EC 3.4.19.12) (Machado-Joseph disease protein 1 homolog)
N_cont_pecten_22648	7.90446	7.99041	7.34529	7.3078	7.86772	7.29199	7.24699	6.98561	-0.765152	0.0269461
N_cont_pecten_5773	4.55113	4.8697	3.20821	3.71809	3.11495	4.09012	3.25196	1.35298	-0.764806	0.0270576	EKC37814	Brix domain-containing protein 1 [Source:UniProtKB/TrEMBL;Acc:K1R2N7]	Q9JJ80	Ribosome production factor 2 homolog (Brix domain-containing protein 1) (Ribosome biogenesis protein RPF2 homolog)
P_cont_pecten_4353	10.5944	10.2851	10.2069	9.96199	9.27158	9.26169	9.59964	9.32301	-0.764567	0.0271349	EKC22073	Solute carrier family 25 member 45 [Source:UniProtKB/TrEMBL;Acc:K1PKE2]	Q8N413	Solute carrier family 25 member 45
P_cont_pecten_17381	7.83139	7.29457	7.63183	7.33957	7.00836	7.76788	6.7536	6.24254	-0.763726	0.0274081	EKC39962	Alanyl-tRNA synthetase, cytoplasmic [Source:UniProtKB/TrEMBL;Acc:K1QT13]	Q0VNK2	Alanine--tRNA ligase (EC 6.1.1.7) (Alanyl-tRNA synthetase) (AlaRS)
P_cont_pecten_43870	4.73426	5.2965	4.51908	4.60755	4.65847	4.58533	4.44659	4.04893	-0.763724	0.0274087	EKC37497	cGMP-dependent protein kinase, isozyme 1 [Source:UniProtKB/TrEMBL;Acc:K1QL31]	Q03042	cGMP-dependent protein kinase, isozyme 1 (cGK) (EC 2.7.11.12)
N_cont_pecten_222230	4.25704	4.66874	3.73705	4.14527	3.36015	3.41392	3.58622	3.07991	-0.763695	0.027418	EKC36072	Protocadherin-11 X-linked [Source:UniProtKB/TrEMBL;Acc:K1QH30]	P33450	Cadherin-related tumor suppressor (Protein fat) [Cleaved into: Ft-mito]
P_cont_pecten_128069	12.0359	12.8638	11.885	12.5123	11.5941	11.9306	12.0489	9.50599	-0.763679	0.0274233
N_cont_pecten_16585	9.9043	9.45568	9.41237	8.52088	8.52796	7.44238	8.34557	8.13051	-0.763519	0.0274754
N_cont_pecten_33992	15.627	15.6851	15.6988	15.6055	15.6059	15.6851	15.6136	15.3919	-0.763396	0.0275156	EKC40539	na	Q14596	Next to BRCA1 gene 1 protein (Cell migration-inducing gene 19 protein) (Membrane component chromosome 17 surface marker 2) (Neighbor of BRCA1 gene 1 protein) (Protein 1A1-3B)
P_cont_pecten_118623	8.16523	8.00281	7.56978	7.32259	7.73878	8.02664	7.10766	6.65513	-0.763342	0.0275331
P_cont_pecten_20822	5.55769	6.04933	5.25274	6.69718	6.71656	5.06087	4.84189	2.88878	-0.763265	0.0275585
P_cont_pecten_110883	5.14721	5.73834	5.16392	5.4704	5.06914	4.95357	4.49631	4.66993	-0.762899	0.0276779	EKC23512	Activin receptor type-2B [Source:UniProtKB/TrEMBL;Acc:K1PHP4]	P27040	Activin receptor type-2B (EC 2.7.11.30) (Activin receptor type IIB) (ACTR-IIB)
N_cont_pecten_102269	5.06349	4.85482	4.64344	5.5723	4.14898	4.7705	4.01711	3.12884	-0.762557	0.0277901
P_cont_pecten_43595	8.30986	8.30128	7.82405	8.55872	8.47706	7.86032	7.74143	7.20206	-0.76204	0.0279604
N_cont_pecten_13417	3.16682	3.54665	3.60409	3.59915	3.23553	2.8663	3.36433	2.50871	-0.761334	0.0281938
P_cont_pecten_34688	6.39504	6.28004	6.37178	5.83019	6.07494	5.78821	6.09741	5.76548	-0.76129	0.0282081
N_cont_pecten_137876	15.9504	15.9605	15.9739	16.0417	15.9462	15.9126	15.9697	15.3146	-0.761259	0.0282186	EKC41723	Chromobox-like protein 5 [Source:UniProtKB/TrEMBL;Acc:K1R7G0]	P83917	Chromobox protein homolog 1 (Heterochromatin protein 1 homolog beta) (HP1 beta) (Heterochromatin protein p25) (M31) (Modifier 1 protein)
P_cont_pecten_103933	9.4618	9.23801	9.52463	8.70808	8.30442	9.29651	8.08671	7.95789	-0.761143	0.028257	EKC26936	Cell division protein kinase 9 [Source:UniProtKB/TrEMBL;Acc:K1QZM7]	Q6GLD8	Cyclin-dependent kinase 9 (EC 2.7.11.22) (EC 2.7.11.23) (Cell division protein kinase 9)
N_cont_pecten_5183	5.27026	3.82301	3.8655	3.34154	4.13055	2.61756	3.08966	2.73879	-0.761072	0.0282805
N_cont_pecten_122282	17.6147	17.4669	17.4293	17.3671	17.4711	17.479	17.4669	16.8333	-0.761032	0.0282937
N_cont_pecten_122333	13.342	13.6509	13.6746	13.3139	13.5196	13.3333	13.3442	13.1367	-0.761025	0.0282963
N_cont_pecten_26662	10.9749	11.4172	11.0568	10.8086	10.7883	10.3814	10.8583	10.4423	-0.760818	0.0283651
P_cont_pecten_134711	9.82026	10.5631	10.2519	9.83716	10.5143	9.54137	9.69953	9.27614	-0.760745	0.0283893	EKC35172	Target of rapamycin complex subunit lst8 [Source:UniProtKB/TrEMBL;Acc:K1QE38]	Q5I0B4	Target of rapamycin complex subunit lst8 (TORC subunit lst8) (G protein beta subunit-like) (Gable) (Protein GbetaL) (MTOR associated protein, LST8 homolog)
P_cont_pecten_25704	9.06964	8.45826	8.43079	8.89281	8.57023	7.53715	7.48699	7.79693	-0.760476	0.0284787
N_cont_pecten_39135	4.77214	4.99996	4.45478	4.88426	5.04095	2.22877	1.96431	3.02556	-0.760351	0.0285205	EKC32686	Rho-related protein racA [Source:UniProtKB/TrEMBL;Acc:K1RF16]	P34147	Rho-related protein racA
P_cont_pecten_41142	13.4749	13.3004	13.4097	13.1777	13.1862	13.022	13.3486	12.9129	-0.759767	0.0287158
N_cont_pecten_12659	5.1707	5.13495	5.06818	5.07247	5.30765	5.06633	4.49747	4.65818	-0.759438	0.0288261	EKC28033	Histone H2A [Source:UniProtKB/TrEMBL;Acc:K1PUM2]	Q6WV88	Histone H2A
P_cont_pecten_71991	4.44472	3.22717	4.28491	3.03491	3.59328	2.90833	3.83816	1.55171	-0.759351	0.0288555	EKC23693	Nodal-like protein [Source:UniProtKB/TrEMBL;Acc:K1PPZ9]	Q28GB8	Nodal homolog (Nodal-related protein 1)
N_cont_pecten_23340	8.86568	9.01642	8.63996	8.0542	8.32371	7.46609	7.55776	7.97065	-0.758994	0.0289757
N_cont_pecten_39879	6.48698	4.76361	4.7335	4.73544	5.30359	4.56855	3.40194	3.62468	-0.75864	0.029095
N_cont_pecten_149576	12.5208	13.3981	13.04	13.066	13.0761	12.8987	12.3642	11.9544	-0.758257	0.0292246	EKC20273	Spliceosome RNA helicase BAT1 [Source:UniProtKB/TrEMBL;Acc:K1PF96]	Q27268	ATP-dependent RNA helicase WM6 (DEAD box protein UAP56) (Dmrnahel) (EC 3.6.4.13) (HEL/UAP56)
P_cont_pecten_4185	10.4162	10.2569	9.82162	10.1098	10.2802	10.1124	9.68108	9.49886	-0.757825	0.0293713	EKC18085	Tektin-2 [Source:UniProtKB/TrEMBL;Acc:K1PNN3]	Q9UIF3	Tektin-2 (Tektin-t) (Testicular tektin) (Testicular tektin B1-like protein) (TEKTB1) (Tektin-B1)
P_cont_pecten_35884	9.20667	9.73318	8.85566	9.19838	9.13562	8.9068	8.64872	8.54207	-0.757691	0.0294167	EKC41979	Protein Dr1 [Source:UniProtKB/TrEMBL;Acc:K1RE33]	Q5XI68	Protein Dr1 (Down-regulator of transcription 1) (Negative cofactor 2-beta) (NC2-beta) (TATA-binding protein-associated phosphoprotein)
P_cont_pecten_5954	9.58971	10.1216	9.60426	9.90395	9.24738	9.54072	9.51328	8.63211	-0.757415	0.0295106
P_cont_pecten_122345	17.5274	17.483	17.4028	17.3203	17.4187	17.4208	17.4585	16.918	-0.75728	0.0295567
P_cont_pecten_15388	15.4095	14.6544	15.0433	15.0848	14.9982	14.8445	14.7821	14.2171	-0.757087	0.0296224
P_cont_pecten_70021	5.59861	6.48511	5.81862	4.70778	5.33237	4.30561	5.61858	3.83304	-0.757076	0.0296262
P_cont_pecten_13992	5.13707	5.10723	5.04246	5.0113	4.32536	4.65365	3.87985	4.3255	-0.756702	0.0297544
P_cont_pecten_40966	11.034	11.4712	11.1624	10.8934	11.0521	10.3666	10.9228	10.5228	-0.756499	0.0298238	EKC17352	Putative maleylacetoacetate isomerase [Source:UniProtKB/TrEMBL;Acc:K1P0S1]	P57113	Maleylacetoacetate isomerase (MAAI) (EC 5.2.1.2) (GSTZ1-1) (Glutathione S-transferase zeta 1) (EC 2.5.1.18)
P_cont_pecten_34951	8.07114	8.47728	9.04023	10.1878	9.35575	8.98578	6.6751	4.16077	-0.756298	0.0298928	EKC20692	na	Q66IS8	Transmembrane protein 177
N_cont_pecten_145216	8.47853	8.77688	8.9342	8.32392	8.25902	8.36502	8.06771	8.1433	-0.756102	0.0299601
P_cont_pecten_3134	11.07	10.9745	10.7576	11.001	10.5817	10.4877	10.9392	10.01	-0.756091	0.0299638
P_cont_pecten_51103	4.76498	4.5719	5.12909	5.01265	4.34287	4.62646	3.8981	3.98908	-0.755658	0.0301132	EKC35171	Cytosolic Fe-S cluster assembly factor NARFL [Source:UniProtKB/TrEMBL;Acc:K1RLH2]	A7SDA8	Probable cytosolic Fe-S cluster assembly factor v1g210509
P_cont_pecten_43777	10.6536	10.2117	10.4893	10.7813	9.9843	10.2831	9.53	9.58934	-0.755655	0.0301142
N_cont_pecten_353	5.96326	6.24511	5.37086	4.95797	5.12838	5.40713	4.46605	4.66689	-0.755153	0.0302877	EKC26510	Signal recognition particle 9 kDa protein [Source:UniProtKB/TrEMBL;Acc:K1QCN0]	P49962	Signal recognition particle 9 kDa protein (SRP9)
N_cont_pecten_16780	9.01686	8.88781	9.51379	9.10304	9.35549	8.84363	9.00631	8.10297	-0.755063	0.0303188	EKC21287	UDP-glucose 6-dehydrogenase [Source:UniProtKB/TrEMBL;Acc:K1PBV0]	O02373	UDP-glucose 6-dehydrogenase (UDP-Glc dehydrogenase) (UDP-GlcDH) (UDPGDH) (EC 1.1.1.22) (Protein sugarless) (Protein suppenkasper)
P_cont_pecten_14415	11.667	11.9855	11.8785	10.5675	11.1865	11.0831	11.8055	8.83892	-0.754829	0.0304002	EKC36217	Exonuclease domain-containing protein 1 [Source:UniProtKB/TrEMBL;Acc:K1QHD2]	Q5HZL1	ERI1 exoribonuclease 2 (EC 3.1.-.-) (Exonuclease domain-containing protein 1)
P_cont_pecten_60477	4.97089	5.12444	4.71669	5.26329	5.25001	5.45219	4.23214	2.05641	-0.754775	0.0304187	EKC29155	Peroxisomal sarcosine oxidase [Source:UniProtKB/TrEMBL;Acc:K1QJV2]	Q18006	Putative sarcosine oxidase (EC 1.5.3.1)
P_cont_pecten_24183	7.11396	8.03995	7.5903	8.32349	7.48062	6.2593	6.27474	6.2526	-0.754767	0.0304215
P_cont_pecten_86797	8.37264	8.296	8.61191	8.06659	8.16168	8.11404	7.70827	7.97555	-0.75476	0.0304241
N_cont_pecten_120435	13.0496	12.7907	13.0972	13.0087	12.8632	12.4565	12.413	12.6092	-0.754702	0.030444
P_cont_pecten_138905	11.1509	12.4447	11.6549	12.0239	12.0225	11.8961	11.0489	9.24757	-0.754556	0.030495	EKC20273	Spliceosome RNA helicase BAT1 [Source:UniProtKB/TrEMBL;Acc:K1PF96]	Q5WR10	Spliceosome RNA helicase DDX39B (EC 3.6.4.13) (56 kDa U2AF65-associated protein) (DEAD box protein UAP56)
P_cont_pecten_27950	12.5617	12.5483	12.2169	12.2347	12.2572	12.145	11.9242	12.0937	-0.754409	0.0305462	EKC22099	C-Myc-binding protein [Source:UniProtKB/TrEMBL;Acc:K1PTC2]	Q99417	C-Myc-binding protein (Associate of Myc 1) (AMY-1)
N_cont_pecten_106608	4.79804	3.93223	4.26415	3.61439	4.04497	2.61115	3.90045	2.81502	-0.754297	0.0305852
P_cont_pecten_22360	16.3294	16.0597	16.1399	16.0954	16.3923	16.0597	16.2057	14.2057	-0.75406	0.0306676			Q34946	ATP synthase subunit a (F-ATPase protein 6)
P_cont_pecten_42529	8.91041	8.95494	8.45834	8.18718	9.08509	8.6014	8.20083	7.72099	-0.753992	0.0306914
P_cont_pecten_20655	10.2426	9.89481	9.9193	10.117	9.68069	10.4115	9.451	7.99723	-0.753822	0.0307509
N_cont_pecten_162618	7.37831	6.96916	7.45935	7.44305	7.25137	7.16031	6.94055	6.693	-0.753793	0.0307608
N_cont_pecten_28002	4.99692	5.23029	5.55235	4.03537	4.42338	5.25011	4.64681	2.37529	-0.753678	0.0308013	EKC23892	Sulfate transporter [Source:UniProtKB/TrEMBL;Acc:K1PIT4]	Q9R154	Pendrin (Sodium-independent chloride/iodide transporter) (Solute carrier family 26 member 4)
P_cont_pecten_7407	4.88453	4.61619	4.57645	4.47154	4.21167	4.74588	4.29118	3.79409	-0.753642	0.0308136	EKC38255	Hermansky-Pudlak syndrome 3 protein [Source:UniProtKB/TrEMBL;Acc:K1RAK2]
P_cont_pecten_1337	12.9225	12.6743	12.9771	12.9118	12.7512	12.1556	12.4309	12.3977	-0.753621	0.0308209
N_cont_pecten_23006	10.5024	11.2314	10.5226	10.6834	10.5029	10.3789	10.4238	9.93625	-0.753607	0.0308258	EKC37854	Peptidyl-prolyl cis-trans isomerase [Source:UniProtKB/TrEMBL;Acc:K1R2S2]	Q26486	46 kDa FK506-binding nuclear protein (EC 5.2.1.8) (Peptidyl-prolyl cis-trans isomerase) (PPIase) (Rotamase)
P_cont_pecten_53074	6.3861	5.65224	5.80396	4.17893	3.38838	3.94817	2.82516	3.66259	-0.753576	0.0308369	EKC30153	Serine/threonine-protein kinase Nek8 [Source:UniProtKB/TrEMBL;Acc:K1Q884]	D3ZGQ5	Serine/threonine-protein kinase Nek8 (EC 2.7.11.1) (Never in mitosis A-related kinase 8) (NimA-related protein kinase 8)
P_cont_pecten_129023	8.77902	8.97397	9.14794	7.99316	7.97297	8.98903	8.49533	5.83583	-0.753326	0.0309243
N_cont_pecten_6259	8.7968	8.09633	8.81482	7.24961	8.34653	7.88365	7.53554	7.20072	-0.753098	0.0310046	EKC18916	RCC1 and BTB domain-containing protein 1 [Source:UniProtKB/TrEMBL;Acc:K1QBL7]	Q6NXM2	RCC1 and BTB domain-containing protein 1 (Regulator of chromosome condensation and BTB domain-containing protein 1)
N_cont_pecten_30837	6.16086	3.97546	4.36336	4.85109	2.69689	4.68611	2.2687	1.3323	-0.752292	0.0312882
N_cont_pecten_187035	3.39521	4.16303	4.07234	4.19572	3.09026	3.35232	3.55229	2.19796	-0.752101	0.031356
P_cont_pecten_2104	8.50147	8.80823	7.98628	7.61604	7.37438	7.61096	7.51768	7.24532	-0.7519	0.0314269	EKC34554	Nuclear valosin-containing-like protein [Source:UniProtKB/TrEMBL;Acc:K1QTN1]	Q3UA06	Pachytene checkpoint protein 2 homolog (Thyroid hormone receptor interactor 13) (Thyroid receptor-interacting protein 13) (TR-interacting protein 13) (TRIP-13)
P_cont_pecten_28116	12.5618	12.5194	12.1478	12.327	12.2707	11.9953	12.2301	11.9651	-0.751889	0.031431			Q9NQG1	Protein MANBAL
N_cont_pecten_117672	8.53887	6.30044	5.42619	7.27958	4.80306	4.62941	5.10823	3.32368	-0.751883	0.0314332
P_cont_pecten_7393	10.2599	9.91531	10.1514	9.76702	10.0581	9.9041	10.0041	9.47504	-0.751747	0.0314811	EKC31117	Dual specificity mitogen-activated protein kinase kinase 3 [Source:UniProtKB/TrEMBL;Acc:K1Q3Q7]	P52564	Dual specificity mitogen-activated protein kinase kinase 6 (MAP kinase kinase 6) (MAPKK 6) (EC 2.7.12.2) (MAPK/ERK kinase 6) (MEK 6) (Stress-activated protein kinase kinase 3) (SAPK kinase 3) (SAPKK-3) (SAPKK3)
P_cont_pecten_5399	9.95408	10.9643	9.53957	10.0453	10.4196	9.67188	8.73486	8.78806	-0.751666	0.0315099
P_cont_pecten_106958	13.6282	13.6682	13.4308	13.4049	13.2697	13.3065	13.2902	13.262	-0.751574	0.0315426
P_cont_pecten_26233	8.65824	9.28776	8.19252	8.3309	8.59238	8.89875	8.04573	6.78006	-0.751517	0.031563	EKC35213	V-type proton ATPase subunit D [Source:UniProtKB/TrEMBL;Acc:K1QMV7]	Q5RCS8	V-type proton ATPase subunit D (V-ATPase subunit D) (Vacuolar proton pump subunit D)
N_cont_pecten_26831	3.76994	4.18219	4.30707	3.91491	2.7069	3.22001	3.45202	2.56086	-0.751394	0.0316064
P_cont_pecten_40052	7.38402	7.73631	7.36228	7.24979	7.30983	7.34226	7.32589	6.93489	-0.751328	0.0316302
P_cont_pecten_141387	7.92357	8.06254	7.61995	7.77801	7.74229	7.64304	7.69852	7.44817	-0.751015	0.0317415	EKC29192	Basic leucine zipper and W2 domain-containing protein 1 [Source:UniProtKB/TrEMBL;Acc:K1PY73]	Q1LUC1	Basic leucine zipper and W2 domain-containing protein 2
N_cont_pecten_5870	7.02253	6.72472	6.97991	6.67641	6.77272	6.55617	6.88047	6.32063	-0.750945	0.0317663	EKC30622	Glutathione peroxidase [Source:UniProtKB/TrEMBL;Acc:K1Q2K8]	Q00277	Glutathione peroxidase (GPX) (EC 1.11.1.9)
N_cont_pecten_170143	7.65139	6.67255	6.44075	5.71927	6.3705	5.87635	5.50025	5.61347	-0.750617	0.0318834
N_cont_pecten_15062	9.90966	9.10826	9.96431	7.90189	9.73866	7.27319	7.9127	7.76373	-0.750213	0.032028	EKC28115	na
P_cont_pecten_30120	11.2499	11.2149	11.2687	11.2172	11.348	11.0312	11.2112	10.984	-0.749668	0.0322237	EKC18878	Eukaryotic initiation factor 4A-III [Source:UniProtKB/TrEMBL;Acc:K1PBL2]	Q3ZBV2	ATP-dependent RNA helicase DDX19A (EC 3.6.4.13) (DEAD box protein 19A)
P_cont_pecten_23303	10.8758	11.1017	10.9596	11.1068	11.0405	10.7077	10.7023	10.696	-0.749586	0.0322534
N_cont_pecten_149285	2.87081	3.37839	3.37086	2.99377	2.4955	3.4579	1.62845	1.55817	-0.749297	0.0323575
P_cont_pecten_42053	7.62128	7.24579	7.30825	6.754	7.32311	6.68082	7.19565	6.48576	-0.749184	0.0323982	EKC28734	Synaptosomal-associated protein 47 [Source:UniProtKB/TrEMBL;Acc:K1QC44]	Q6P6S0	Synaptosomal-associated protein 47 (SNAP-47) (Synaptosomal-associated 47 kDa protein)
N_cont_pecten_22710	6.43407	6.32971	6.60821	6.23458	6.42921	6.38048	6.26291	6.09022	-0.748793	0.0325394
N_cont_pecten_49917	5.73057	5.66533	4.23559	3.88011	3.03037	2.79388	4.19212	2.36985	-0.748428	0.0326718
N_cont_pecten_20498	8.42415	8.14528	8.53528	8.07187	8.6135	8.27355	8.21603	7.32931	-0.748325	0.0327092
P_cont_pecten_36317	8.92815	8.47224	7.5201	6.43318	5.99395	6.85294	6.82248	5.52514	-0.747981	0.0328342
P_cont_pecten_20469	3.32705	4.01148	3.9029	4.23026	4.19755	3.1249	3.7268	1.61811	-0.747653	0.0329534
N_cont_pecten_13087	6.75129	6.7947	7.19369	6.13321	6.77138	3.12874	6.09357	4.05791	-0.747569	0.0329842	EKC29203	na	Q96LT7	Protein C9orf72
N_cont_pecten_24134	4.05572	4.43504	4.17089	4.47777	4.89476	4.4678	3.40138	2.50897	-0.747223	0.0331106
P_cont_pecten_133447	12.6126	12.6374	12.5594	12.1987	12.3031	12.1737	12.5069	12.0055	-0.747216	0.033113	EKC35151	Splicing factor 3B subunit 3 [Source:UniProtKB/TrEMBL;Acc:K1RLF8]	Q1LVE8	Splicing factor 3B subunit 3
N_cont_pecten_185646	7.77372	7.58774	7.84451	7.24307	7.20486	6.39627	7.27264	6.80096	-0.746745	0.0332858	EKC27525	na
N_cont_pecten_40347	7.15947	6.44868	6.53571	6.49908	5.85247	6.48688	5.86809	5.64606	-0.746625	0.0333299
N_cont_pecten_30711	9.16458	9.00654	8.88669	9.18759	8.8832	8.82961	9.07763	7.9026	-0.746398	0.0334131
P_cont_pecten_5598	5.6928	5.27886	5.89297	5.94773	5.62927	5.01061	5.45635	4.68158	-0.746369	0.033424	EKC18647	Polyphosphoinositide phosphatase [Source:UniProtKB/TrEMBL;Acc:K1P4T1]	Q92562	Polyphosphoinositide phosphatase (EC 3.1.3.-) (Phosphatidylinositol 3,5-bisphosphate 5-phosphatase) (SAC domain-containing protein 3)
P_cont_pecten_126344	10.5556	10.323	10.5649	9.2598	9.37727	5.9574	9.0941	7.49876	-0.746269	0.0334607
P_cont_pecten_43844	9.54751	10.1801	10.4336	9.79095	9.51767	9.51878	9.18176	9.23762	-0.745872	0.033607	EKC35519	Target of rapamycin complex 2 subunit MAPKAP1 [Source:UniProtKB/TrEMBL;Acc:K1QWI5]	Q9W6S3	Target of rapamycin complex 2 subunit MAPKAP1 (TORC2 subunit MAPKAP1) (Mitogen-activated protein kinase 2-associated protein 1) (Stress-activated map kinase-interacting protein 1) (SAPK-interacting protein 1)
N_cont_pecten_152310	6.31659	6.10546	6.14964	6.03449	6.05987	6.10812	5.57511	5.81883	-0.745854	0.0336137
N_cont_pecten_46132	3.25461	6.24733	5.00456	6.01479	5.0158	1.99035	1.98713	1.77478	-0.745697	0.0336715	EKC26362	Cell adhesion molecule 2 [Source:UniProtKB/TrEMBL;Acc:K1PQ32]	O60500	Nephrin (Renal glomerulus-specific cell adhesion receptor)
N_cont_pecten_42911	4.13356	4.51486	4.71175	5.0007	4.30921	4.64814	3.09577	2.92282	-0.745487	0.0337491
P_cont_pecten_140383	11.1975	11.2795	11.493	11.0749	11.0703	11.1741	11.0323	10.9395	-0.745487	0.0337493
P_cont_pecten_4983	7.74623	7.80217	8.20538	7.76179	7.78649	7.75255	7.54384	7.47889	-0.745432	0.0337695	EKC29529	Transcription initiation factor TFIID subunit 8 [Source:UniProtKB/TrEMBL;Acc:K1QEM5]	Q28J24	Transcription initiation factor TFIID subunit 8 (TBP-associated factor 8)
P_cont_pecten_21183	14.2056	13.9776	14.1941	14.2144	13.6152	12.8818	14.0448	12.8063	-0.745373	0.0337916	EKC38323	Retinol dehydrogenase 12 [Source:UniProtKB/TrEMBL;Acc:K1QXA1]	Q09221	Copine family protein 2
P_cont_pecten_28495	6.90478	7.02041	6.74686	6.88069	7.20973	6.98428	6.55117	6.09218	-0.745289	0.0338226	EKC41414	Leucine-rich repeat-containing protein 23 [Source:UniProtKB/TrEMBL;Acc:K1RCL9]	Q28CU0	Leucine-rich repeat-containing protein 23
P_cont_pecten_23062	9.80992	9.26869	9.21276	9.08249	8.01007	6.74472	6.51249	7.81396	-0.745151	0.0338736
N_cont_pecten_44610	7.56536	7.24528	6.99321	6.53191	6.79759	7.26287	6.05146	6.11371	-0.74507	0.033904	EKC19324	Splicing factor 3A subunit 3 [Source:UniProtKB/TrEMBL;Acc:K1PKA2]	Q12874	Splicing factor 3A subunit 3 (SF3a60) (Spliceosome-associated protein 61) (SAP 61)
N_cont_pecten_38583	8.32275	8.27604	8.24883	8.15908	7.99471	7.79839	8.05312	7.95674	-0.745057	0.0339088
N_cont_pecten_92768	4.94904	3.68911	3.07596	4.28484	4.11811	3.33101	1.90885	2.1539	-0.744768	0.0340158
N_cont_pecten_136874	6.27909	6.94403	6.91319	6.16759	6.22994	6.57045	6.24034	5.53192	-0.744734	0.0340286	EKC34882	Ferritin [Source:UniProtKB/TrEMBL;Acc:Q70MM3]	P42577	Soma ferritin (EC 1.16.3.1)
P_cont_pecten_66297	7.19761	7.19154	7.28609	6.82851	7.40235	6.57748	6.94073	6.63401	-0.744269	0.0342019
P_cont_pecten_22692	4.85304	4.65301	4.68296	4.60241	4.03916	4.40646	4.07802	4.1299	-0.744216	0.0342214	EKC17977	TOX high mobility group box family member 3 [Source:UniProtKB/TrEMBL;Acc:K1P2D8]	B7SBD2	TOX high mobility group box family member 3 (Trinucleotide repeat-containing gene 9 protein)
P_cont_pecten_19083	6.4723	4.8366	5.35739	2.30078	1.99252	4.66981	0.976013	1.00021	-0.744216	0.0342215
P_cont_pecten_75637	9.51546	11.2212	8.95387	10.41	8.83048	5.31788	10.4087	2.65862	-0.743932	0.0343277
P_cont_pecten_125281	8.76562	9.50375	9.29087	8.98399	9.46325	9.25632	8.51708	8.01363	-0.743859	0.0343549	EKC35887	Katanin p60 ATPase-containing subunit [Source:UniProtKB/TrEMBL;Acc:K1QG70]	Q6E0V2	Katanin p60 ATPase-containing subunit A1 (Katanin p60 subunit A1) (EC 3.6.4.3) (p60 katanin)
P_cont_pecten_133583	8.92543	8.27023	8.94995	8.05524	8.4187	8.46549	8.39738	7.48016	-0.743732	0.0344025
P_cont_pecten_145551	5.71261	5.94114	6.156	5.80767	5.60002	5.80406	5.53344	5.43307	-0.743378	0.0345353	EKC27004	Replication factor C subunit 4 [Source:UniProtKB/TrEMBL;Acc:K1Q6V6]	Q99J62	Replication factor C subunit 4 (Activator 1 subunit 4)
P_cont_pecten_47155	5.86623	7.2923	6.67205	5.42213	6.57315	5.70217	5.44428	5.03929	-0.743362	0.0345411
P_cont_pecten_5457	7.54152	7.89669	7.26408	6.85318	7.2154	7.30534	6.6957	6.71533	-0.743177	0.0346108
P_cont_pecten_28130	10.267	9.96509	10.1097	10.0325	9.68821	10.0342	9.75368	9.5916	-0.743061	0.0346545			Q5ZKH0	General transcription factor IIH subunit 5 (General transcription factor IIH polypeptide 5) (TFB5 ortholog) (TFIIH basal transcription factor complex TTD-A subunit)
N_cont_pecten_45670	5.76423	5.67989	5.87671	4.80593	4.81641	5.08729	4.84953	4.76398	-0.743006	0.0346749
P_cont_pecten_171294	3.77062	3.71626	4.12613	3.23109	3.16296	3.42263	3.42526	2.94259	-0.742926	0.0347053
P_cont_pecten_39176	4.98676	4.62016	4.63548	4.20455	4.94134	4.39366	4.34883	4.03873	-0.742843	0.0347363	EKC18160	Histone-arginine methyltransferase CARM1 [Source:UniProtKB/TrEMBL;Acc:K1PNU2]	Q174R2	Histone-arginine methyltransferase CARMER (EC 2.1.1.319)
P_cont_pecten_98690	3.93545	3.81872	4.0756	3.17029	3.30244	3.38335	3.26538	3.1862	-0.742765	0.0347657
P_cont_pecten_26083	12.1855	12.351	12.0807	12.5542	12.5611	12.1991	11.8983	11.3148	-0.742659	0.0348058	EKC43106	N-acetyltransferase 11 [Source:UniProtKB/TrEMBL;Acc:K1S6R2]	Q568K5	N-alpha-acetyltransferase 40 (EC 2.3.1.-) (N-acetyltransferase 11) (NatD catalytic subunit)
N_cont_pecten_4316	4.51554	4.82937	4.65923	4.89758	4.16301	4.41517	4.44703	3.80405	-0.742538	0.0348512	EKC33989	Low-density lipoprotein receptor-related protein 12 [Source:UniProtKB/TrEMBL;Acc:K1QS34]	O88204	Low-density lipoprotein receptor-related protein 3 (LRP-3) (105 kDa low-density lipoprotein receptor-related protein) (rLRp105)
N_cont_pecten_3009	11.7738	11.472	11.9203	11.7361	11.9362	11.3591	11.7641	10.6324	-0.742518	0.0348589	EKC35615	Dynein light chain 2, cytoplasmic [Source:UniProtKB/TrEMBL;Acc:K1R3A7]	Q78P75	Dynein light chain 2, cytoplasmic (Dynein light chain LC8-type 2)
P_cont_pecten_133198	11.6639	11.0835	11.9432	11.9764	10.8822	10.0203	10.8298	10.2188	-0.742484	0.0348719
P_cont_pecten_29614	8.24643	6.91886	7.3362	8.10512	7.69766	5.91922	7.19117	5.433	-0.742407	0.034901
N_cont_pecten_41218	9.37992	9.22428	9.55741	9.46958	9.36056	9.3415	9.21405	9.01663	-0.742363	0.0349175
P_cont_pecten_33420	8.23376	5.62122	7.39358	6.07382	5.13044	4.16576	4.96301	4.53229	-0.742296	0.0349429
P_cont_pecten_37766	6.13221	6.43213	6.65189	6.79357	6.27993	6.51351	6.05708	5.06022	-0.74222	0.0349714	EKC31057	na	Q9DCG9	Multifunctional methyltransferase subunit TRM112-like protein (tRNA methyltransferase 112 homolog)
N_cont_pecten_76831	8.71223	8.03909	7.63125	8.19675	7.68942	7.52243	7.73484	7.07825	-0.74219	0.034983
N_cont_pecten_41834	4.16644	5.19107	5.21347	4.90644	4.17986	4.72608	3.87281	3.40508	-0.742036	0.0350411
N_cont_pecten_46811	6.72688	6.44751	5.66612	6.75218	5.94182	4.84813	4.10576	4.9985	-0.742019	0.0350475
N_cont_pecten_520	6.72124	6.41894	6.63841	6.64227	6.53132	6.7998	6.1204	5.82012	-0.741902	0.0350918
P_cont_pecten_84107	7.57526	7.51575	7.23706	7.40337	6.75534	7.2139	6.9822	6.69354	-0.741891	0.035096	EKC19995	Long-chain-fatty-acid--CoA ligase 1 [Source:UniProtKB/TrEMBL;Acc:K1PUL2]	Q9ULC5	Long-chain-fatty-acid--CoA ligase 5 (EC 6.2.1.3) (Long-chain acyl-CoA synthetase 5) (LACS 5)
P_cont_pecten_4005	7.45612	6.98298	6.1603	7.00857	5.75232	6.87657	3.53532	4.35168	-0.741886	0.0350979
N_cont_pecten_19241	9.78605	9.91488	9.49511	9.70865	9.57859	9.6669	9.48904	9.30168	-0.74175	0.0351496
N_cont_pecten_36144	10.8552	11.1578	11.0484	11.0596	10.8109	10.7938	11.0314	10.29	-0.741742	0.0351527
N_cont_pecten_30430	8.60711	7.82327	7.59598	7.26954	7.04697	6.87439	6.9009	6.92234	-0.741701	0.035168	EKC36454	Coiled-coil domain-containing protein 39 [Source:UniProtKB/TrEMBL;Acc:K1QZ54]	Q0V9R4	Coiled-coil domain-containing protein 39
N_cont_pecten_105371	5.8645	5.9942	5.70825	5.44475	5.54548	5.90328	5.2058	5.14176	-0.74141	0.0352788
P_cont_pecten_36683	11.665	11.4457	11.4212	11.3889	10.6849	10.7617	11.3699	10.3682	-0.741227	0.0353484
N_cont_pecten_43936	10.8989	10.8189	10.8947	10.5956	10.0361	10.444	10.6218	9.88114	-0.741115	0.0353909
N_cont_pecten_20619	5.2899	4.39169	4.57937	4.08126	3.87147	3.70565	3.90137	3.72643	-0.741024	0.0354255
P_cont_pecten_15839	3.96678	3.77217	4.10412	3.48105	3.04343	3.49858	3.44507	3.01124	-0.740914	0.0354677
P_cont_pecten_8585	5.98914	6.08357	5.90007	5.83483	6.68626	5.14531	5.73337	4.79618	-0.740645	0.0355701
P_cont_pecten_148612	9.91189	10.5804	11.0312	9.80458	9.79801	9.77326	9.59019	9.38951	-0.740614	0.035582
P_cont_pecten_4522	8.8399	8.9655	9.2769	8.45771	7.97921	8.43058	8.54518	7.83244	-0.740542	0.0356097
P_cont_pecten_28391	7.18248	8.61656	7.24233	7.10368	5.90717	6.19989	6.48685	5.66516	-0.73987	0.0358671	EKC32439	Dedicator of cytokinesis protein 9 [Source:UniProtKB/TrEMBL;Acc:K1QMY8]	Q9BZ29	Dedicator of cytokinesis protein 9 (Cdc42 guanine nucleotide exchange factor zizimin-1)
N_cont_pecten_111674	3.98225	4.23839	4.06382	4.74555	3.60844	4.59152	3.28514	1.44122	-0.739772	0.0359046	EKC29285	Prestin [Source:UniProtKB/TrEMBL;Acc:K1QK91]	Q8BU91	Solute carrier family 26 member 9 (Anion transporter/exchanger protein 9)
P_cont_pecten_69389	4.94486	5.248	5.25009	4.59664	3.03279	4.24269	3.57608	3.28671	-0.739735	0.0359189
P_cont_pecten_128059	9.71644	9.84672	10.0356	10.3039	9.85151	9.8529	9.61021	8.95031	-0.739714	0.0359273	EKC35056	Dynein light chain 1, axonemal [Source:UniProtKB/TrEMBL;Acc:K1RL88]	Q05A62	Dynein light chain 1, axonemal
P_cont_pecten_20071	15.5852	15.4531	13.5618	14.5765	14.2494	13.4161	13.3987	13.2012	-0.739627	0.0359607	EKC39319	Zinc finger HIT domain-containing protein 3 [Source:UniProtKB/TrEMBL;Acc:K1R6Y6]	Q9CQK1	Zinc finger HIT domain-containing protein 3 (Thyroid hormone receptor interactor 3) (Thyroid receptor-interacting protein 3) (TR-interacting protein 3) (TRIP-3)
N_cont_pecten_62493	9.4184	9.22486	8.82819	9.00858	8.93792	8.57735	8.99973	8.49532	-0.739609	0.0359676	EKC34562	na	B0BM24	Protein FAM161A
N_cont_pecten_6074	8.86153	8.93319	8.9601	8.9097	9.10831	8.46418	8.67683	8.56233	-0.739496	0.0360111	EKC31350	Tripartite motif-containing protein 71 [Source:UniProtKB/TrEMBL;Acc:K1QR29]	D3ZVM4	E3 ubiquitin-protein ligase TRIM71 (EC 6.3.2.-) (Protein lin-41 homolog) (Tripartite motif-containing protein 71)
N_cont_pecten_16043	4.88108	5.37428	7.60782	5.28072	2.11479	3.27002	4.41789	0.947487	-0.739333	0.0360739
N_cont_pecten_35591	10.3373	9.84336	8.83534	9.79572	9.23877	8.82202	9.76398	6.86097	-0.739331	0.0360747	EKC25192	na
P_cont_pecten_41392	9.39878	8.67818	8.57761	8.38855	8.1587	9.01967	8.19313	7.15949	-0.739187	0.03613
P_cont_pecten_121542	5.84651	7.13024	10.17	7.109	4.07382	7.04094	4.84568	1.206	-0.738938	0.0362263
P_cont_pecten_142023	7.60674	7.78024	7.89755	7.61793	7.61311	7.53998	7.63657	7.44546	-0.738908	0.0362379
P_cont_pecten_21813	8.96222	8.24652	7.795	7.65414	8.07537	7.96928	8.02484	6.74247	-0.738848	0.036261	EKC31903	Serine beta-lactamase-like protein LACTB, mitochondrial [Source:UniProtKB/TrEMBL;Acc:K1QD37]	Q9EP89	Serine beta-lactamase-like protein LACTB, mitochondrial (EC 3.4.-.-)
P_cont_pecten_137269	11.7047	11.4803	11.0691	11.1447	11.0749	10.0678	9.92815	10.6264	-0.738738	0.0363035
P_cont_pecten_997	3.57019	3.85747	3.74683	2.84257	3.23866	2.49567	2.71405	2.91151	-0.738716	0.0363121
P_cont_pecten_13800	14.5921	14.6936	14.5482	14.5901	14.6318	14.2903	14.5092	14.3682	-0.73866	0.0363338	EKC40562	Putative flavin-containing monoamine oxidase A [Source:UniProtKB/TrEMBL;Acc:K1QUT5]	A7SE05	Ubiquitin-conjugating enzyme E2 S (EC 2.3.2.23) (E2 ubiquitin-conjugating enzyme S) (Ubiquitin carrier protein S) (Ubiquitin-protein ligase S)
P_cont_pecten_175208	8.87716	9.28033	8.71075	8.77003	8.39192	8.71519	8.4992	8.23447	-0.738578	0.0363654			Q8BFT2	HAUS augmin-like complex subunit 4
P_cont_pecten_90228	8.56969	8.63739	8.38237	8.61043	8.47427	8.32868	8.6514	7.18455	-0.738361	0.0364497
N_cont_pecten_19092	6.84223	7.67321	7.341	5.05673	5.59914	5.93728	6.21597	4.56684	-0.738346	0.0364553	EKC29199	Peroxidasin [Source:UniProtKB/TrEMBL;Acc:K1QDP3]	Q92626	Peroxidasin homolog (EC 1.11.1.7) (Melanoma-associated antigen MG50) (Vascular peroxidase 1) (p53-responsive gene 2 protein)
P_cont_pecten_187622	5.63565	5.96581	5.3021	5.96714	5.07224	5.35679	5.41563	4.27789	-0.738325	0.0364635			Q8N6G5	Chondroitin sulfate N-acetylgalactosaminyltransferase 2 (EC 2.4.1.174) (Chondroitin beta-1,4-N-acetylgalactosaminyltransferase 2) (Beta4GalNAcT-2) (GalNAcT-2)
N_cont_pecten_124795	7.53393	7.92454	7.37021	7.49478	7.46109	7.62345	7.1779	6.9639	-0.738165	0.0365258	EKC28550	Cell division protein kinase 10 [Source:UniProtKB/TrEMBL;Acc:K1QI80]	Q4KM47	Cyclin-dependent kinase 10 (EC 2.7.11.22) (Cell division protein kinase 10)
P_cont_pecten_19183	3.56968	3.52628	3.81795	2.95299	3.31031	2.70856	3.77478	1.82469	-0.738143	0.0365343	EKC30533	na	D3ZAT9	Failed axon connections homolog
P_cont_pecten_159750	5.27736	7.30136	5.25428	4.58462	3.98695	4.92947	4.60734	2.83363	-0.738102	0.0365503	EKC35858	NIPA-like protein 2 [Source:UniProtKB/TrEMBL;Acc:K1QPT7]
N_cont_pecten_15376	13.2692	12.8338	12.9222	12.9405	13.116	12.6531	12.8065	12.5812	-0.738085	0.0365565
P_cont_pecten_14393	10.5246	10.5379	10.6935	10.4763	10.7537	10.2916	9.94863	10.2203	-0.73788	0.0366365
N_cont_pecten_9020	7.71985	8.42387	8.34757	5.91782	7.2188	7.69261	6.85715	5.38391	-0.737799	0.0366682
P_cont_pecten_14276	11.5749	11.6101	11.5062	11.0568	11.4259	11.3806	11.3245	11.013	-0.737766	0.0366807	EKC30772	RNA-binding protein 9 [Source:UniProtKB/TrEMBL;Acc:K1Q2X2]
P_cont_pecten_16248	11.3459	10.8911	11.006	10.7484	10.8751	10.3208	11.1096	10.0279	-0.737718	0.0366997
P_cont_pecten_44563	4.34822	4.36717	5.15449	4.87373	3.69504	2.87229	4.58781	2.18013	-0.737537	0.0367702
P_cont_pecten_154125	5.25301	3.45053	4.1774	2.61119	1.94696	1.49102	2.58596	1.68712	-0.737483	0.036791	EKC20349	Regulator of G-protein signaling 12 [Source:UniProtKB/TrEMBL;Acc:K1PN87]	Q9VCX1	Regulator of G-protein signaling loco (RGS) (Locomotion defects protein) (Loco)
P_cont_pecten_3616	6.42762	5.36632	6.23934	4.54353	4.38363	2.9448	5.0796	3.45022	-0.737462	0.0367992	EKC18538	na
P_cont_pecten_131194	14.6309	14.4716	14.333	14.167	14.5478	14.2145	14.3457	14.0035	-0.73746	0.0368002	EKC40098	Splicing factor, arginine/serine-rich 4 [Source:UniProtKB/TrEMBL;Acc:K1R314]	Q9FYB7	Serine/arginine-rich splicing factor RS2Z32 (RS-containing zinc finger protein 32) (At-RS2Z32) (At-RSZ32) (AtRSZ32) (Serine/arginine-rich splicing factor RSZ34) (AtRSZ34)
N_cont_pecten_129982	5.5726	2.37513	4.87079	3.75922	4.6684	1.70528	1.6893	1.66483	-0.737403	0.0368223
N_cont_pecten_2989	11.2534	11.1998	11.3672	11.4175	11.2091	11.3087	11.0773	10.9119	-0.737313	0.0368576	EKC26429	Innexin unc-9 [Source:UniProtKB/TrEMBL;Acc:K1Q539]	Q7DBF3	GDP-perosamine synthase (EC 2.6.1.102)
P_cont_pecten_9335	13.8741	14.0154	13.9898	13.7158	13.5228	13.4421	13.6515	13.5371	-0.737302	0.0368618	EKC20655	Cohesin subunit SA-1 [Source:UniProtKB/TrEMBL;Acc:K1PWG3]	Q8WVM7	Cohesin subunit SA-1 (SCC3 homolog 1) (Stromal antigen 1)
P_cont_pecten_39897	4.74862	5.84301	5.92951	4.77937	5.58545	4.70492	4.82913	4.14825	-0.73719	0.0369054			P81127	Gamma-soluble NSF attachment protein (SNAP-gamma) (N-ethylmaleimide-sensitive factor attachment protein gamma)
N_cont_pecten_36682	6.66084	6.47801	6.1048	5.68602	6.86574	5.21581	6.35663	4.538	-0.737166	0.036915
N_cont_pecten_7202	8.79498	7.52902	7.71987	7.6871	7.60095	7.40735	7.35951	6.92071	-0.73695	0.0369995
N_cont_pecten_31922	4.36222	4.49708	4.97068	4.13587	3.91025	4.06748	4.60555	2.8019	-0.736899	0.0370193	EKC31642	na	A7YVI8	Oxidoreductase-like domain-containing protein 1
P_cont_pecten_5841	3.96955	7.44708	5.40868	3.09469	3.64897	3.4768	3.44603	1.78524	-0.736743	0.0370803			Q9QYT7	Phosphatidylinositol N-acetylglucosaminyltransferase subunit Q (EC 2.4.1.198) (MGpi1p) (N-acetylglucosamyl transferase component GPI1) (Phosphatidylinositol-glycan biosynthesis class Q protein) (PIG-Q)
P_cont_pecten_52356	6.04829	5.89108	5.76071	4.38315	5.8934	6.2975	4.63402	3.01958	-0.736741	0.0370813
P_cont_pecten_23125	9.82937	9.31941	8.31646	6.8225	7.76974	9.7211	5.85395	4.94795	-0.73666	0.0371132
P_cont_pecten_91032	4.92483	4.83961	5.72433	5.05598	5.95692	4.78502	4.9254	3.05091	-0.73649	0.0371798
N_cont_pecten_89419	8.86875	8.54661	9.04855	8.64572	8.61016	8.70364	8.55665	8.29758	-0.736322	0.0372457
N_cont_pecten_11087	4.55065	4.62237	3.11081	3.13953	3.0816	3.73372	2.82302	2.17714	-0.736317	0.0372478	EKC25409	Caseinolytic peptidase B-like protein [Source:UniProtKB/TrEMBL;Acc:K1Q226]	Q60649	Caseinolytic peptidase B protein homolog (EC 3.6.1.3) (Suppressor of potassium transport defect 3)
P_cont_pecten_139947	3.81177	4.38588	4.18714	4.18832	4.09836	3.85107	4.0849	3.26084	-0.736212	0.0372891	EKC34247	Origin recognition complex subunit 4 [Source:UniProtKB/TrEMBL;Acc:K1QBQ5]	Q9DBI0	Transmembrane protease serine 6 (EC 3.4.21.-) (Matriptase-2)
P_cont_pecten_25974	7.87704	8.29173	7.71206	7.83244	8.12346	7.9465	7.34075	7.26061	-0.736115	0.037327	EKC41637	Factor VIII intron 22 protein [Source:UniProtKB/TrEMBL;Acc:K1QXM0]	P23610	Factor VIII intron 22 protein (CpG island protein)
P_cont_pecten_132143	3.48247	3.87521	4.90422	2.90031	3.67958	3.16167	3.38309	2.30809	-0.735816	0.037445
N_cont_pecten_28872	6.63884	6.18705	6.52372	6.2908	6.17907	6.35315	6.21517	5.90588	-0.735714	0.0374853
P_cont_pecten_29652	6.05495	6.18062	5.49066	5.8012	5.81923	6.03457	5.0063	4.94883	-0.735677	0.0374996	EKC37765	Phytanoyl-CoA dioxygenase domain-containing protein 1 [Source:UniProtKB/TrEMBL;Acc:K1R9B1]	Q9NAM7	Phytanoyl-CoA dioxygenase domain-containing protein 1 homolog (EC 1.-.-.-)
P_cont_pecten_14889	7.27313	7.92598	7.93612	8.01936	7.1977	7.55651	7.37589	6.3513	-0.735361	0.0376246	EKC18358	Dual specificity protein phosphatase 14 [Source:UniProtKB/TrEMBL;Acc:K1PA90]	Q9JLY7	Dual specificity protein phosphatase 14 (EC 3.1.3.16) (EC 3.1.3.48) (Mitogen-activated protein kinase phosphatase 6) (MAP kinase phosphatase 6) (MKP-6)
N_cont_pecten_16239	10.3067	10.2215	9.78182	10.0141	9.86175	9.72184	9.47015	9.6746	-0.735255	0.0376665	EKC41620	Protease-associated domain-containing protein of 21 kDa [Source:UniProtKB/TrEMBL;Acc:K1RJ46]	Q9D9N8	Protease-associated domain-containing protein 1 (Protease-associated domain-containing protein of 21 kDa)
N_cont_pecten_15244	8.2318	8.86917	8.3021	8.29139	8.68753	8.46526	8.12003	7.44173	-0.735255	0.0376666
P_cont_pecten_136996	6.77889	6.36145	6.24838	6.42394	6.40929	6.34087	6.06277	6.02363	-0.73517	0.0377
N_cont_pecten_3698	8.10864	8.89073	8.29465	7.70368	7.9397	6.76796	8.26854	6.66403	-0.735046	0.0377494	EKC24286	DNA helicase B [Source:UniProtKB/TrEMBL;Acc:K1QRU1]	Q8NG08	DNA helicase B (hDHB) (EC 3.6.4.12)
N_cont_pecten_76505	4.89202	4.91272	4.50947	4.64465	4.24696	4.09357	4.58244	4.02704	-0.734757	0.0378638	EKC33989	Low-density lipoprotein receptor-related protein 12 [Source:UniProtKB/TrEMBL;Acc:K1QS34]	O75074	Low-density lipoprotein receptor-related protein 3 (LRP-3) (105 kDa low-density lipoprotein receptor-related protein) (hLRp105)
P_cont_pecten_20704	11.6603	11.2091	11.1077	10.8728	10.863	11.1962	11.0373	10.3377	-0.73464	0.0379105	EKC40063	na
P_cont_pecten_143662	7.44201	7.41837	7.59419	7.8046	7.64952	7.44155	7.17783	6.96659	-0.734476	0.0379755
P_cont_pecten_4744	7.47891	7.30463	6.96635	6.90675	6.94768	6.23469	6.71438	6.61539	-0.734301	0.0380451	EKC29219	na
N_cont_pecten_70864	3.95502	4.69601	4.21452	3.35236	3.91317	3.58184	3.46155	3.35309	-0.734293	0.0380485
P_cont_pecten_15214	7.02665	7.2692	7.31359	7.05475	6.95884	6.87474	7.25366	6.36884	-0.734269	0.0380578	EKC31899	Peptidyl-prolyl cis-trans isomerase [Source:UniProtKB/TrEMBL;Acc:K1QL88]	Q6P9Q6	FK506-binding protein 15 (FKBP-15) (133 kDa FK506-binding protein) (133 kDa FKBP) (FKBP-133) (WASP and FKBP-like) (WAFL)
N_cont_pecten_67154	7.3141	6.98763	6.88542	6.85264	6.83815	7.20805	6.78997	6.04452	-0.734232	0.0380727	EKC29400	mTERF domain-containing protein 2 [Source:UniProtKB/TrEMBL;Acc:K1QKS0]	Q7Z6M4	Transcription termination factor 4, mitochondrial (Mitochondrial transcription termination factor 4) (MTERF4) (mTERF domain-containing protein 2) [Cleaved into: mTERF domain-containing protein 2 processed]
N_cont_pecten_103304	3.70812	4.82559	4.73791	4.54919	4.26918	4.21962	3.53931	3.24595	-0.734116	0.038119	EKC27885	na
P_cont_pecten_28224	10.2157	8.9388	8.30628	7.45241	7.79955	7.16053	8.0208	6.84982	-0.733949	0.0381855	EKC29165	BTB/POZ domain-containing protein KCTD16 [Source:UniProtKB/TrEMBL;Acc:K1QJV9]	Q96CX2	BTB/POZ domain-containing protein KCTD12 (Pfetin) (Predominantly fetal expressed T1 domain)
P_cont_pecten_133776	7.94488	6.53928	4.86459	4.80752	6.50522	1.78574	3.58935	3.27565	-0.733783	0.0382519
N_cont_pecten_92762	13.9774	13.8544	13.8949	13.8977	14.0373	13.7168	13.7286	13.7244	-0.733672	0.0382962
P_cont_pecten_8183	9.47286	8.31863	9.56508	7.66158	7.91464	6.99385	8.56128	6.72211	-0.733406	0.0384025
P_cont_pecten_6242	4.42462	4.33448	4.11201	2.74157	1.54201	3.21351	2.17429	1.75007	-0.733327	0.0384343	EKC18365	Histone-lysine N-methyltransferase PRDM9 [Source:UniProtKB/TrEMBL;Acc:K1PPH7]	P24399	Zinc finger protein 239 (Zfp-239) (Zinc finger protein MOK-2)
N_cont_pecten_113785	5.36341	4.84045	4.88775	4.44517	3.74339	4.93876	4.2824	3.20984	-0.733145	0.0385072	EKC38587	Elongation of very long chain fatty acids protein 7 [Source:UniProtKB/TrEMBL;Acc:K1QNZ8]	Q9EQC4	Elongation of very long chain fatty acids protein 4 (EC 2.3.1.199) (3-keto acyl-CoA synthase Elovl4) (ELOVL fatty acid elongase 4) (ELOVL FA elongase 4) (Very long chain 3-ketoacyl-CoA synthase 4) (Very long chain 3-oxoacyl-CoA synthase 4)
N_cont_pecten_128760	4.94701	4.44352	4.05123	3.91742	4.70132	3.97541	4.52274	2.43217	-0.733082	0.0385326
N_cont_pecten_15155	5.86532	5.68083	5.73431	5.54086	5.20173	5.32904	5.78281	4.69087	-0.732948	0.0385861	EKC39932	Putative phosphatidate phosphatase [Source:UniProtKB/TrEMBL;Acc:K1QSV8]	O08564	Phospholipid phosphatase 1 (EC 3.1.3.4) (Lipid phosphate phosphohydrolase 1) (PAP2-alpha) (Phosphatidate phosphohydrolase type 2a) (Phosphatidic acid phosphatase 2a) (PAP-2a) (PAP2a)
P_cont_pecten_41601	9.53899	9.9517	9.27434	10.0439	9.407	9.30279	9.34187	8.5588	-0.732908	0.0386024
P_cont_pecten_11620	5.27748	4.70455	4.61851	3.96042	3.73812	4.6421	4.13589	3.17527	-0.732903	0.0386043	EKC24126	SH3 domain-binding protein 5-like protein [Source:UniProtKB/TrEMBL;Acc:K1QRI4]	Q5R9X9	SH3 domain-binding protein 5-like (SH3BP-5-like)
P_cont_pecten_137167	6.56299	6.43942	5.81554	6.37343	6.69661	5.1599	5.75092	5.25126	-0.732613	0.0387207
P_cont_pecten_28105	10.9334	10.7008	10.8194	11.3338	10.5824	10.5361	10.5145	10.0707	-0.732236	0.0388726
P_cont_pecten_58781	10.3794	10.3731	10.7232	9.90559	10.1065	9.81187	10.2028	9.76375	-0.732225	0.0388772	EKC36217	Exonuclease domain-containing protein 1 [Source:UniProtKB/TrEMBL;Acc:K1QHD2]	Q5HZL1	ERI1 exoribonuclease 2 (EC 3.1.-.-) (Exonuclease domain-containing protein 1)
P_cont_pecten_32682	11.5588	11.2621	10.8739	10.4369	11.0406	11.195	10.6076	10.0309	-0.732173	0.0388981			P82927	39S ribosomal protein L42, mitochondrial (L42mt) (MRP-L42) (28S ribosomal protein S32, mitochondrial) (MRP-S32) (S32mt)
N_cont_pecten_206330	3.83449	3.73964	4.21422	3.84386	4.01722	3.61729	3.15457	3.44819	-0.732027	0.0389572			P56079	Phosphatidate cytidylyltransferase, photoreceptor-specific (EC 2.7.7.41) (CDP-DAG synthase) (CDP-DG synthase) (CDP-diacylglycerol synthase) (CDS) (CDP-diglyceride pyrophosphorylase) (CDP-diglyceride synthase) (CTP:phosphatidate cytidylyltransferase)
P_cont_pecten_138765	10.681	9.43786	10.6622	9.29488	10.1495	9.50438	9.34363	8.90894	-0.731803	0.0390475
N_cont_pecten_39649	8.23466	7.94304	7.85886	7.15987	7.47839	7.63295	7.24365	7.19392	-0.731694	0.0390919
N_cont_pecten_6573	7.02382	6.56972	7.58726	7.64644	6.48364	6.43862	6.39152	5.78551	-0.731686	0.0390949	EKC39908	Cryptochrome-1 [Source:UniProtKB/TrEMBL;Acc:K1R2B2]	Q16526	Cryptochrome-1
P_cont_pecten_3915	9.4317	10.5487	9.77652	9.40254	9.86049	9.74683	9.0109	8.76078	-0.731365	0.0392249	EKC29996	Mediator of RNA polymerase II transcription subunit 30 [Source:UniProtKB/TrEMBL;Acc:K1R7P5]	Q9CQI9	Mediator of RNA polymerase II transcription subunit 30 (Mediator complex subunit 30) (Thyroid hormone receptor-associated protein 6) (Thyroid hormone receptor-associated protein complex 25 kDa component) (Trap25)
N_cont_pecten_26899	5.69802	5.40477	5.65968	5.34164	5.39402	5.36589	5.44611	5.20215	-0.731049	0.0393533
P_cont_pecten_1036	11.087	10.2705	9.98621	9.81891	9.78762	9.76289	9.27503	9.49392	-0.730704	0.0394936
N_cont_pecten_160309	6.27741	5.91516	5.5342	5.93811	5.98881	5.62279	5.72521	5.18702	-0.730406	0.0396152
P_cont_pecten_33058	5.73344	4.97979	3.97513	3.72552	4.44498	3.38529	4.24535	3.0025	-0.73038	0.0396258	EKC28091	PX domain-containing protein kinase-like protein [Source:UniProtKB/TrEMBL;Acc:K1R2S5]	Q8BX57	PX domain-containing protein kinase-like protein (Modulator of Na,K-ATPase) (MONaKA)
P_cont_pecten_144605	8.98933	8.99058	8.85358	9.28221	8.94925	8.84361	8.64477	8.52168	-0.730372	0.0396289	EKC33704	DnaJ-like protein subfamily C member 5 [Source:UniProtKB/TrEMBL;Acc:K1QRB9]	P60905	DnaJ homolog subfamily C member 5 (Cysteine string protein) (CSP)
N_cont_pecten_140761	4.14125	4.51369	4.26502	4.24556	4.44462	3.8799	3.91679	3.93784	-0.730364	0.0396323
N_cont_pecten_38530	3.55094	3.76612	3.35265	3.38014	4.23125	2.16612	3.3608	1.97931	-0.730353	0.0396366	EKC31405	Dual specificity protein phosphatase 4 [Source:UniProtKB/TrEMBL;Acc:K1QR90]	P28562	Dual specificity protein phosphatase 1 (EC 3.1.3.16) (EC 3.1.3.48) (Dual specificity protein phosphatase hVH1) (Mitogen-activated protein kinase phosphatase 1) (MAP kinase phosphatase 1) (MKP-1) (Protein-tyrosine phosphatase CL100)
P_cont_pecten_33040	8.49916	9.60385	8.99817	9.41024	9.04538	7.7931	7.81298	7.97038	-0.730351	0.0396375
P_cont_pecten_138191	6.16011	5.3749	6.61588	1.97307	1.78428	1.74177	1.72224	1.98484	-0.730345	0.0396401	EKC31085	Caveolin [Source:UniProtKB/TrEMBL;Acc:K1QQI7]	Q2QLC1	Caveolin-1
N_cont_pecten_6586	8.89834	8.57986	8.73297	8.36462	7.99919	8.30752	7.95803	8.1159	-0.730171	0.0397109
N_cont_pecten_38094	6.8029	6.34529	6.70676	6.49127	6.9981	6.23524	4.85823	5.61483	-0.73016	0.0397158	EKC31648	Putative RNA-directed DNA polymerase from transposon BS [Source:UniProtKB/TrEMBL;Acc:K1QCH1]
N_cont_pecten_6260	10.8832	10.9881	11.3227	11.6684	11.4612	10.1704	9.85941	10.1089	-0.729885	0.0398281	EKC27283	Serine/threonine-protein kinase 6 [Source:UniProtKB/TrEMBL;Acc:K1Q028]	Q6NW76	Aurora kinase B (EC 2.7.11.1) (Serine/threonine kinase A) (Serine/threonine-protein kinase 12) (Serine/threonine-protein kinase aurora-B)
P_cont_pecten_14353	6.58169	6.09476	6.26559	6.54484	6.24885	6.04542	6.11657	5.79614	-0.729597	0.039946	EKC41552	Male-specific lethal 1-like protein [Source:UniProtKB/TrEMBL;Acc:K1QXD9]	A9JRX0	Male-specific lethal 1-like 1 (MSL1-like 1) (Male-specific lethal-1 homolog 1) (MSL-1)
N_cont_pecten_8864	11.1204	10.2994	11.2624	10.2797	10.8757	10.369	10.9247	8.76525	-0.729586	0.0399505	EKC41079	E3 ubiquitin-protein ligase synoviolin-A [Source:UniProtKB/TrEMBL;Acc:K1RBU2]	Q803I8	E3 ubiquitin-protein ligase synoviolin (EC 6.3.2.-) (Synovial apoptosis inhibitor 1)
P_cont_pecten_76073	9.58607	9.32047	8.73207	9.52696	8.91798	9.14783	8.91906	7.92848	-0.7293	0.0400679
P_cont_pecten_2384	15.7787	15.7372	15.6601	15.7742	15.8564	15.5144	15.702	15.4216	-0.729218	0.0401017	EKC21922	Splicing factor, arginine/serine-rich 6 [Source:UniProtKB/TrEMBL;Acc:K1PDF8]	Q9FYB7	Serine/arginine-rich splicing factor RS2Z32 (RS-containing zinc finger protein 32) (At-RS2Z32) (At-RSZ32) (AtRSZ32) (Serine/arginine-rich splicing factor RSZ34) (AtRSZ34)
P_cont_pecten_119093	6.03312	5.79342	6.46461	6.50537	5.78473	6.26238	5.52855	4.72668	-0.728436	0.0404241
N_cont_pecten_17826	5.4142	6.00823	5.8327	5.01623	5.72901	5.67119	4.52699	4.68885	-0.72842	0.0404306			Q496Z9	TRMT1-like protein (EC 2.1.1.-)
P_cont_pecten_30490	14.8391	15.5714	16.0638	13.9964	14.1524	14.0173	11.6869	13.5159	-0.728381	0.0404467	EKC38305	Collagen-like protein 2 [Source:UniProtKB/TrEMBL;Acc:K1RAP3]	Q4R729	SH3 domain-containing protein 21
P_cont_pecten_181888	8.38795	8.60854	7.94781	8.33438	8.62185	7.42196	8.00577	7.44006	-0.728377	0.0404485
P_cont_pecten_22113	9.12788	8.41283	8.5442	9.26378	8.17571	7.31465	7.72645	7.61326	-0.72833	0.0404679
P_cont_pecten_45823	9.37489	8.60418	8.65003	9.19665	8.72634	8.34334	8.83086	7.61654	-0.728289	0.0404849	EKC37609	Adenylate kinase isoenzyme 5 [Source:UniProtKB/TrEMBL;Acc:K1R282]	Q7ZX23	UMP-CMP kinase (EC 2.7.4.14) (Deoxycytidylate kinase) (CK) (dCMP kinase) (Nucleoside-diphosphate kinase) (EC 2.7.4.6) (Uridine monophosphate/cytidine monophosphate kinase) (UMP/CMP kinase) (UMP/CMPK)
P_cont_pecten_20029	6.45317	6.50114	6.62285	6.09182	6.18519	6.45308	6.25479	5.88753	-0.72817	0.0405341
N_cont_pecten_3228	10.423	10.4307	10.464	10.078	10.1852	10.6497	10.0946	9.37782	-0.728136	0.040548	EKC18363	Histone deacetylase 8 [Source:UniProtKB/TrEMBL;Acc:K1PA96]	Q7SXM0	Histone deacetylase 8 (HD8) (EC 3.5.1.98)
P_cont_pecten_143605	8.10362	9.16096	8.57451	8.56604	8.7754	8.63691	7.97853	7.36906	-0.727772	0.0406989	EKC20273	Spliceosome RNA helicase BAT1 [Source:UniProtKB/TrEMBL;Acc:K1PF96]	Q5U216	ATP-dependent RNA helicase DDX39A (EC 3.6.4.13) (DEAD box protein 39) (Nuclear RNA helicase, DECD variant of DEAD box family)
P_cont_pecten_72223	7.89201	8.44203	8.20657	7.34654	7.58759	7.99282	7.06452	7.15099	-0.727378	0.0408627	EKC33371	Diphosphomevalonate decarboxylase [Source:UniProtKB/TrEMBL;Acc:K1RGV7]	Q0P570	Diphosphomevalonate decarboxylase (EC 4.1.1.33) (Mevalonate (diphospho)decarboxylase) (MDDase) (Mevalonate pyrophosphate decarboxylase)
N_cont_pecten_2623	3.34302	3.5867	4.03116	3.8969	2.88389	2.16386	3.65951	1.64413	-0.727124	0.0409683
P_cont_pecten_26729	9.18296	8.72361	8.87037	8.83849	8.75849	8.88668	8.8814	8.03224	-0.726868	0.0410747	EKC18764	na	Q7ZWE3	La-related protein 7 (La ribonucleoprotein domain family member 7)
P_cont_pecten_17224	10.3263	10.4457	10.499	10.3404	10.4006	10.5736	10.1924	9.86054	-0.726755	0.0411221	EKC33704	DnaJ-like protein subfamily C member 5 [Source:UniProtKB/TrEMBL;Acc:K1QRB9]	O42196	DnaJ homolog subfamily C member 5 (Cysteine string protein) (CSP) (Xcsp)
P_cont_pecten_6895	4.67564	5.83602	4.47657	4.61171	4.59854	4.68755	4.33543	3.57526	-0.726741	0.0411277	EKC29418	Protein roadkill [Source:UniProtKB/TrEMBL;Acc:K1Q660]	Q9VN14	Contactin
N_cont_pecten_47561	8.67754	8.70842	7.60036	8.95895	7.23266	8.04196	7.36134	6.38218	-0.726596	0.0411884	EKC37467	na	Q9H300	Presenilins-associated rhomboid-like protein, mitochondrial (EC 3.4.21.105) (Mitochondrial intramembrane cleaving protease PARL) [Cleaved into: P-beta (Pbeta)]
P_cont_pecten_132184	10.1723	10.1191	9.69775	9.55624	10.2776	9.81009	9.61656	9.2085	-0.726588	0.0411917
P_cont_pecten_121677	10.2069	10.0488	10.6821	10.3483	9.39985	10.0977	8.82538	9.16662	-0.726321	0.0413035
P_cont_pecten_14482	8.13174	8.02544	8.1597	8.24311	8.12911	7.85582	8.14168	7.63648	-0.726291	0.0413161	EKC20978	na	Q5R4Q8	Protein prune homolog 2 (BNIP2 motif-containing molecule at the C-terminal region 1)
N_cont_pecten_8554	5.7829	6.12159	7.08377	6.26029	6.89335	6.30306	3.42428	4.13524	-0.726287	0.0413177
N_cont_pecten_13332	4.52667	3.69113	3.2389	4.45951	3.88313	1.99935	1.70689	2.42014	-0.726173	0.0413655
N_cont_pecten_2704	10.6226	11.35	11.0919	10.559	10.683	9.51187	10.6974	9.78312	-0.725724	0.0415536	EKC38599	Lamin-B receptor [Source:UniProtKB/TrEMBL;Acc:K1R527]	Q9DAZ9	Abscission/NoCut checkpoint regulator (ANCHR) (Zinc finger FYVE domain-containing protein 19)
P_cont_pecten_135211	13.3137	13.322	13.1384	13.1112	13.3356	12.8131	13.1741	12.8521	-0.725659	0.041581
N_cont_pecten_114759	4.65911	4.67151	4.05431	4.30442	3.84678	3.46962	3.95381	3.67593	-0.725534	0.0416336	EKC34119	Nephrocystin-3 [Source:UniProtKB/TrEMBL;Acc:K1QSG4]	Q7Z494	Nephrocystin-3
N_cont_pecten_30130	4.6667	4.44282	4.10895	4.46743	4.46627	4.56229	4.15057	3.41739	-0.725168	0.0417878
P_cont_pecten_27130	7.91312	7.7384	7.68265	7.51211	7.97726	6.57294	6.95116	7.10414	-0.725064	0.0418315
N_cont_pecten_33274	9.09587	8.963	9.03233	9.09824	8.52677	8.66612	8.8943	8.41047	-0.724943	0.0418826
N_cont_pecten_29288	8.1785	7.455	8.75725	7.63738	7.73795	6.83593	6.93672	7.12595	-0.724872	0.0419125
N_cont_pecten_53982	6.15908	5.88616	7.38921	3.02628	5.16686	6.55329	3.71677	1.68678	-0.724797	0.0419443	EKC35979	na
P_cont_pecten_135387	5.08426	6.04564	5.07719	4.90464	6.05492	5.81977	4.63713	2.51713	-0.724156	0.0422156
P_cont_pecten_61481	4.91478	5.21304	3.96717	4.65328	4.67428	3.69238	4.34024	3.48724	-0.723704	0.0424076	EKC24187	Dolichyl-P-Man:Man(5)GlcNAc(2)-PP-dolichyl mannosyltransferase [Source:UniProtKB/TrEMBL;Acc:K1PJL2]	Q92685	Dol-P-Man:Man(5)GlcNAc(2)-PP-Dol alpha-1,3-mannosyltransferase (EC 2.4.1.258) (Asparagine-linked glycosylation protein 3 homolog) (Dol-P-Man-dependent alpha(1-3)-mannosyltransferase) (Dolichyl-P-Man:Man(5)GlcNAc(2)-PP-dolichyl mannosyltransferase) (Dolichyl-phosphate-mannose--glycolipid alpha-mannosyltransferase) (Not56-like protein)
P_cont_pecten_142052	8.2269	8.36501	9.67652	8.59087	8.5277	8.8972	6.19047	6.64198	-0.723549	0.0424735
P_cont_pecten_42314	8.04779	8.39884	7.83376	8.07878	8.12646	7.63877	7.54583	7.66901	-0.723491	0.0424984	EKC33700	mRNA-capping enzyme [Source:UniProtKB/TrEMBL;Acc:K1QXN6]	O55236	mRNA-capping enzyme (HCE) (MCE1) [Includes: Polynucleotide 5'-triphosphatase (TPase) (mRNA 5'-triphosphatase) (EC 3.1.3.33); mRNA guanylyltransferase (EC 2.7.7.50) (GTP--RNA guanylyltransferase) (GTase)]
N_cont_pecten_39128	3.95622	3.84171	3.92629	4.27447	3.41991	3.84511	3.70788	2.81194	-0.723437	0.0425214
P_cont_pecten_73294	5.90114	5.74901	5.45014	5.45653	5.42519	5.87665	4.94262	4.86257	-0.723371	0.0425493	EKC24642	na	Q5VV63	Attractin-like protein 1
P_cont_pecten_21493	5.04367	3.91173	4.51825	4.94953	4.7061	4.05045	4.62001	1.9842	-0.723317	0.0425726	EKC25795	na
P_cont_pecten_189110	4.25163	3.14942	4.07991	4.63791	4.24158	3.68651	3.10376	2.15853	-0.723261	0.0425962
P_cont_pecten_27943	11.3614	11.3013	10.9957	11.1669	11.1882	10.9841	10.4665	10.8291	-0.72316	0.0426393	EKC17728	na	Q9UU99	CRAL-TRIO domain-containing protein C23B6.04c
P_cont_pecten_147630	10.1005	10.2736	9.99436	9.7734	9.86675	9.61646	10.0449	9.52923	-0.72312	0.0426564
P_cont_pecten_116355	8.13796	8.46026	8.79733	7.47074	8.02724	7.88189	7.68802	7.50054	-0.723104	0.042663	EKC39478	Zinc transporter 5 [Source:UniProtKB/TrEMBL;Acc:K1R0P9]	Q6AZN8	Zinc transporter 6-A (ZnT-6-A) (Solute carrier family 30 member 6-A)
P_cont_pecten_4402	11.955	11.9113	12.2393	11.9488	11.7356	11.8489	11.718	11.6847	-0.722937	0.0427345
P_cont_pecten_10613	6.81064	5.07159	6.27698	7.13757	6.89438	5.75663	4.92249	3.67698	-0.722811	0.0427885	EKC34043	Putative phospholipase B-like 2 [Source:UniProtKB/TrEMBL;Acc:K1QJU8]	Q2KIY5	Putative phospholipase B-like 2 (EC 3.1.1.-) (LAMA-like protein 2) (Lamina ancestor homolog 2) (Phospholipase B domain-containing protein 2)
P_cont_pecten_131376	5.53166	6.26409	5.04012	6.33517	5.87221	5.72841	4.98392	3.5578	-0.722771	0.0428055	EKC32575	na
P_cont_pecten_43024	8.77699	9.66934	10.0431	8.79059	9.25034	8.41359	9.18897	7.93278	-0.722707	0.0428327	EKC21616	Pyrroline-5-carboxylate reductase [Source:UniProtKB/TrEMBL;Acc:K1QJ39]	Q17QJ7	Pyrroline-5-carboxylate reductase 2 (P5C reductase 2) (P5CR 2) (EC 1.5.1.2)
N_cont_pecten_8201	5.32504	4.23437	4.8127	4.24867	3.6229	4.72417	3.63069	3.14978	-0.722612	0.0428734
P_cont_pecten_151871	7.09331	7.0301	7.32648	7.13705	6.94898	7.07534	6.97515	6.80214	-0.722594	0.0428812
N_cont_pecten_115614	7.15249	7.79344	7.58611	6.56663	7.66627	7.26841	6.95495	6.16598	-0.72259	0.0428828
P_cont_pecten_5725	4.07618	4.23528	4.08966	3.55188	4.28718	3.73694	4.10606	3.03584	-0.722452	0.0429422
N_cont_pecten_23214	10.8023	10.9893	10.994	11.0758	10.9687	10.6564	10.6516	10.6732	-0.722336	0.0429919
P_cont_pecten_23906	11.9076	12.5388	11.0778	12.5154	11.6942	11.6025	11.5567	9.54715	-0.72214	0.0430757	EKC32849	DNA damage-binding protein 2 [Source:UniProtKB/TrEMBL;Acc:K1QP20]	Q5ZJL7	DNA damage-binding protein 2 (Damage-specific DNA-binding protein 2)
N_cont_pecten_14540	8.13026	8.25405	8.22621	8.08412	8.16039	7.69212	7.97835	7.91325	-0.722094	0.0430957	EKC36091	Eukaryotic translation initiation factor 3 subunit D [Source:UniProtKB/TrEMBL;Acc:K1RNZ6]	Q8VDM6	Heterogeneous nuclear ribonucleoprotein U-like protein 1
N_cont_pecten_17029	4.84867	4.10292	3.6646	3.71825	3.55707	2.16631	1.75129	2.99356	-0.721664	0.0432807	EKC37999	Zinc finger protein Pegasus [Source:UniProtKB/TrEMBL;Acc:K1R3F5]	Q9C0G0	Zinc finger protein 407
P_cont_pecten_47529	12.0912	11.696	11.7506	11.34	11.3691	11.4385	11.5137	11.2176	-0.721647	0.0432878
P_cont_pecten_128002	9.17609	9.20496	9.93711	8.61858	10.0701	8.54296	8.99453	7.85632	-0.721431	0.0433811
N_cont_pecten_14589	8.88429	10.5077	7.92089	9.62531	8.90881	9.5464	8.8011	1.99628	-0.721384	0.0434012
P_cont_pecten_99714	9.37101	9.57186	9.71504	8.97836	9.21574	9.0959	9.06354	9.02776	-0.721359	0.0434119
P_cont_pecten_3701	4.81985	4.672	4.96575	5.21442	2.07332	4.66677	1.65395	1.60566	-0.721243	0.0434618
P_cont_pecten_34370	4.85877	5.7043	3.65685	4.00608	4.48066	2.73777	1.62441	3.0628	-0.721148	0.0435031	EKC30136	Ras-related protein Rab-3 [Source:UniProtKB/TrEMBL;Acc:K1R852]	Q9CZT8	Ras-related protein Rab-3B
N_cont_pecten_150712	5.40579	5.83603	5.60339	5.66803	4.73666	4.82439	5.50906	4.2714	-0.72108	0.0435324
N_cont_pecten_144794	4.4573	3.43214	6.15208	3.58987	3.43611	3.67961	3.86227	1.51551	-0.720783	0.043661	EKC25917	Calmodulin-like protein [Source:UniProtKB/TrEMBL;Acc:K1PP68]
N_cont_pecten_57726	5.9027	5.56787	4.70839	4.35367	5.33101	4.74254	4.1086	4.21518	-0.720697	0.043698	EKC27867	Thioredoxin reductase 3 [Source:UniProtKB/TrEMBL;Acc:K1PU86]	Q9NNW7	Thioredoxin reductase 2, mitochondrial (EC 1.8.1.9) (Selenoprotein Z) (SelZ) (TR-beta) (Thioredoxin reductase TR3)
P_cont_pecten_8077	7.58557	8.31641	8.45895	6.8363	7.55843	6.10287	7.24729	6.57328	-0.720506	0.043781	EKC19198	na
P_cont_pecten_115785	7.24583	8.01729	8.04007	7.3588	7.86313	7.41708	7.26116	6.9144	-0.720328	0.0438579
P_cont_pecten_117742	9.15322	10.1845	9.6267	9.87957	10.3633	9.55933	8.92905	8.19073	-0.720322	0.0438607
N_cont_pecten_135309	3.77992	3.52116	4.37048	3.803	3.45369	3.78988	3.62725	2.66956	-0.720318	0.0438624
N_cont_pecten_18569	8.31713	8.28362	8.85012	9.03872	8.66893	8.63586	7.72724	7.27007	-0.7202	0.0439135
N_cont_pecten_165596	5.53552	4.68275	4.82598	3.55263	4.74744	3.83146	4.24257	3.56806	-0.720188	0.043919
P_cont_pecten_11127	5.31553	4.79768	5.5214	5.27268	4.78995	5.27587	4.57121	4.2472	-0.720161	0.0439307	EKC23609	Formin-like protein 2 [Source:UniProtKB/TrEMBL;Acc:K1PX39]	Q6NXC0	Formin-like protein 3 (Formin homology 2 domain-containing protein 3)
P_cont_pecten_164013	12.1389	11.1654	11.5545	11.6173	11.2351	11.5226	11.3493	10.3891	-0.720033	0.0439861
N_cont_pecten_43461	7.1482	7.31831	6.85118	7.31656	7.06957	6.62766	6.927	6.57209	-0.719874	0.0440555
N_cont_pecten_26601	8.90459	8.5655	8.82617	8.63171	8.4084	8.65578	8.02545	8.28463	-0.719821	0.0440786
N_cont_pecten_144347	6.56798	6.77251	6.82664	6.45287	6.77047	6.6879	6.39824	6.31554	-0.719743	0.0441126
N_cont_pecten_3975	6.92449	7.61907	7.62467	7.04728	6.77317	6.68138	6.58649	6.67432	-0.719436	0.0442462	EKC35028	Tetratricopeptide repeat protein 18 [Source:UniProtKB/TrEMBL;Acc:K1QMG5]	Q95LN2	Cilia- and flagella-associated protein 70
P_cont_pecten_21606	14.5027	14.4898	14.406	14.376	14.3896	14.0042	14.263	14.2186	-0.718592	0.0446154	EKC28886	Serine/threonine-protein phosphatase 2A 56 kDa regulatory subunit delta isoform [Source:UniProtKB/TrEMBL;Acc:K1R4M7]	Q28653	Serine/threonine-protein phosphatase 2A 56 kDa regulatory subunit delta isoform (PP2A B subunit isoform B'-delta) (PP2A B subunit isoform B'-gamma) (PP2A B subunit isoform B56-delta) (PP2A B subunit isoform PR61-delta) (PP2A B subunit isoform R5-delta)
N_cont_pecten_184341	5.55761	4.71254	4.8644	4.38899	4.28	4.32852	4.69398	3.87053	-0.718562	0.0446287
P_cont_pecten_39300	2.47652	2.87426	3.47459	2.79221	2.27486	3.06644	2.01008	1.50959	-0.718452	0.0446769
P_cont_pecten_163439	7.89216	8.34485	8.0966	8.2074	7.84094	8.04805	7.82536	7.55779	-0.718426	0.0446885
N_cont_pecten_2342	4.78232	4.73723	3.71401	4.56449	5.23455	5.14555	1.59167	1.47848	-0.718276	0.0447544	EKC26724	na	Q96DM1	PiggyBac transposable element-derived protein 4
P_cont_pecten_2270	6.12638	6.01849	5.69999	5.77724	5.99238	5.78902	5.78571	5.53383	-0.718179	0.0447967	EKC30549	Alpha-endosulfine [Source:UniProtKB/TrEMBL;Acc:K1QHF3]	P60841	Alpha-endosulfine (ARPP-19e)
P_cont_pecten_143773	15.7088	15.7317	15.543	15.6775	15.7349	15.4591	15.6673	15.3254	-0.718145	0.0448118	EKC28616	Splicing factor, arginine/serine-rich 4 [Source:UniProtKB/TrEMBL;Acc:K1R435]	Q8VE97	Serine/arginine-rich splicing factor 4 (Splicing factor, arginine/serine-rich 4)
P_cont_pecten_40122	5.99935	5.20815	6.14909	4.60916	5.1589	5.81734	5.04178	3.66475	-0.718059	0.0448497
N_cont_pecten_176602	8.1559	8.00034	7.84001	7.38059	7.6481	7.16846	7.02485	7.46135	-0.717829	0.0449508	EKC41871	Nuclear RNA export factor 1 [Source:UniProtKB/TrEMBL;Acc:K1S373]	Q9H4D5	Nuclear RNA export factor 3 (TAP-like protein 3) (TAPL-3)
P_cont_pecten_156391	9.50601	10.0069	9.24903	10.0662	9.42839	9.32526	9.34804	8.50769	-0.717728	0.0449954
P_cont_pecten_141476	7.60362	7.75283	7.68647	7.23324	7.19976	7.80555	7.22889	6.70426	-0.717615	0.0450453
N_cont_pecten_37886	5.30784	5.53904	6.20688	5.18192	5.1689	5.08315	5.27392	4.72047	-0.717454	0.0451162
P_cont_pecten_10602	4.43194	3.17857	3.96413	3.84866	3.47003	1.81121	3.03079	2.47751	-0.716599	0.0454945
P_cont_pecten_5551	7.86811	7.65983	7.35052	7.0746	7.60222	6.93331	7.01005	7.07614	-0.716573	0.045506			Q5BL73	DET1- and DDB1-associated protein 1
P_cont_pecten_3540	7.4933	7.64436	7.304	7.03982	6.93877	7.20375	6.97682	6.92067	-0.716278	0.0456371
P_cont_pecten_29231	11.3774	10.9751	11.3536	11.2504	10.6151	11.0187	10.0802	10.4964	-0.716196	0.0456738
P_cont_pecten_6990	5.9862	5.46846	6.16493	5.83587	5.51641	5.44998	5.20634	5.33308	-0.715962	0.045778
P_cont_pecten_78279	9.65815	10.3975	9.85003	9.08202	9.66005	10.1641	8.60692	8.44776	-0.71579	0.0458547
P_cont_pecten_22841	8.33433	7.45534	8.56735	7.45509	7.4702	8.14527	6.1501	6.555	-0.715221	0.0461088	EKC20943	Putative gluconokinase [Source:UniProtKB/TrEMBL;Acc:K1PHA6]	B0BML1	Probable gluconokinase (EC 2.7.1.12) (Gluconate kinase)
P_cont_pecten_51076	4.46454	4.69298	3.9366	4.0054	3.90545	3.80837	3.64559	3.76014	-0.715031	0.0461937
P_cont_pecten_1531	8.03545	7.75812	7.8513	7.45075	7.71314	6.47182	7.48163	6.99844	-0.715026	0.046196
N_cont_pecten_115930	5.02983	4.63372	5.56647	4.90419	4.6917	4.76754	4.93044	3.88591	-0.715007	0.0462047
P_cont_pecten_148838	7.52903	8.06892	7.66565	7.91279	7.91467	7.8603	7.29732	6.97747	-0.714907	0.0462493	EKC18846	CD63 antigen [Source:UniProtKB/TrEMBL;Acc:K1QBC6]	P28648	CD63 antigen (Mast cell antigen AD1) (CD antigen CD63)
N_cont_pecten_30941	9.19891	7.7406	8.12774	7.75936	7.77393	7.70359	7.07597	7.2482	-0.714888	0.0462579
P_cont_pecten_311	6.3244	5.56206	5.68642	5.96747	5.81022	5.07542	5.73458	4.94159	-0.714593	0.0463899	EKC29231	na	E9QAM5	Helicase with zinc finger domain 2 (EC 3.6.4.-) (PPAR-gamma DNA-binding domain-interacting protein 1) (PDIP1) (PPAR-gamma DBD-interacting protein 1)
N_cont_pecten_24067	11.7297	11.681	11.7239	11.4005	11.6321	11.2593	11.2333	11.4463	-0.714563	0.0464035	EKC40375	Doublecortin domain-containing protein 2 [Source:UniProtKB/TrEMBL;Acc:K1RG24]
P_cont_pecten_75602	6.26252	6.88236	5.0396	6.43113	7.00098	5.73368	5.185	3.90271	-0.714361	0.0464942
N_cont_pecten_30922	4.1849	4.98534	4.77125	3.73804	4.57399	4.35539	4.19586	3.31269	-0.714256	0.0465417
P_cont_pecten_28623	9.21424	9.79445	7.28237	9.18886	8.76121	6.02805	8.32822	5.65412	-0.714241	0.0465485	EKC30814	40S ribosomal protein S3a [Source:UniProtKB/TrEMBL;Acc:K1QI14]	P49395	40S ribosomal protein S3a (Lysine-rich protein KRP-A)
N_cont_pecten_5118	8.73933	8.16617	8.37743	8.33135	8.46513	8.15148	7.8333	8.0187	-0.714111	0.0466068	EKC18505	Post-GPI attachment to proteins factor 2-like protein [Source:UniProtKB/TrEMBL;Acc:K1PQ26]	Q9VWK6	Post-GPI attachment to proteins factor 2-like
P_cont_pecten_14394	3.96214	4.39166	3.89122	3.75054	4.04925	4.27116	4.06496	1.49148	-0.713982	0.0466648
N_cont_pecten_69848	10.396	10.3747	10.1148	10.5021	10.356	9.97837	10.096	9.94762	-0.713934	0.0466865
P_cont_pecten_39743	8.36281	8.54447	8.60873	8.40308	8.54507	8.16393	8.12846	8.26713	-0.713849	0.0467251
N_cont_pecten_62427	4.71979	5.03931	5.10361	4.55619	4.50003	4.95363	4.31598	4.22515	-0.713821	0.0467373	EKC42136	na	B3DIY3	Protein MMS22-like (Methyl methanesulfonate-sensitivity protein 22-like)
N_cont_pecten_79342	5.50747	4.68974	5.16033	4.6996	5.0824	4.96509	3.7462	4.2259	-0.71378	0.0467561
P_cont_pecten_4097	7.51298	7.41195	7.68158	7.56061	7.58771	7.58019	7.47403	6.99993	-0.713435	0.0469119
P_cont_pecten_19597	10.4906	10.0006	10.4305	9.49987	10.202	9.12179	9.21461	9.55718	-0.713343	0.0469533
P_cont_pecten_28126	7.77758	8.06727	8.74023	7.53898	8.65399	7.66493	7.4743	7.03386	-0.713274	0.0469846	EKC40282	Collagen alpha-4(VI) chain [Source:UniProtKB/TrEMBL;Acc:K1QTV9]
P_cont_pecten_193376	8.07391	8.35953	8.43841	8.16054	8.16511	7.98412	7.22932	7.78816	-0.713069	0.0470774	EKC38632	UPF0195 protein FAM96A [Source:UniProtKB/TrEMBL;Acc:K1QP22]	Q9V968	MIP18 family protein CG30152
P_cont_pecten_117851	7.64158	8.28592	7.9321	7.63283	8.35838	7.54037	7.79595	6.90328	-0.712704	0.0472428	EKC34643	Hydrocephalus-inducing-like protein [Source:UniProtKB/TrEMBL;Acc:K1QL99]	Q4G0P3	Hydrocephalus-inducing protein homolog
P_cont_pecten_38985	8.9371	8.35503	8.74499	9.06066	8.3593	8.23542	8.17823	8.04031	-0.7126	0.0472902
N_cont_pecten_167598	7.67235	7.83313	7.95556	8.0279	7.45484	7.45524	7.34365	7.39139	-0.712418	0.0473727	EKC36995	na
N_cont_pecten_30321	6.72044	5.46622	6.72398	5.9473	6.19821	1.62733	6.55607	1.46113	-0.712346	0.0474058
P_cont_pecten_23108	10.2551	9.0291	9.45897	6.23504	6.47229	8.06277	5.62526	6.20051	-0.712013	0.0475573
N_cont_pecten_110950	6.23225	6.71986	5.59901	6.58488	5.82887	5.7684	5.63729	5.11898	-0.711932	0.0475942			Q8NFU3	Thiosulfate sulfurtransferase/rhodanese-like domain-containing protein 1
P_cont_pecten_35421	9.67144	9.96311	8.24937	9.53339	9.65497	9.11586	8.88436	7.07055	-0.7119	0.0476088	EKC32943	Cyclin-related protein FAM58A [Source:UniProtKB/TrEMBL;Acc:K1QGA5]	Q6NRK9	Cyclin-related protein FAM58A
N_cont_pecten_20510	9.65343	9.64259	9.24041	9.61916	9.83295	9.013	9.17486	8.98512	-0.711886	0.0476152
P_cont_pecten_42183	13.5487	13.7382	13.871	13.1205	13.4735	13.1365	13.265	13.1975	-0.71168	0.0477092
P_cont_pecten_134284	7.32495	7.29128	8.16703	7.75605	6.65333	6.78911	7.10092	6.32785	-0.711431	0.0478232
P_cont_pecten_6692	12.6608	12.6347	12.7705	12.5386	12.7065	12.508	12.6308	12.4689	-0.711425	0.0478258
P_cont_pecten_170322	8.35198	7.87417	8.56472	7.49307	7.1025	7.55929	7.00149	7.22724	-0.711414	0.047831
P_cont_pecten_15589	6.12407	4.11831	4.06624	3.58325	3.90413	3.90406	3.47318	2.78651	-0.711261	0.0479008
P_cont_pecten_41697	8.47185	8.5177	8.59384	8.57408	8.47019	8.45282	8.51182	8.34508	-0.711258	0.0479023	EKC42868	na	Q99816	Tumor susceptibility gene 101 protein (ESCRT-I complex subunit TSG101)
P_cont_pecten_141323	13.0293	12.9201	12.8579	12.8423	13.097	12.6748	12.8103	12.6681	-0.711187	0.0479349	EKC28116	UPF0468 protein C16orf80-like protein [Source:UniProtKB/TrEMBL;Acc:K1R2T7]	Q499T7	Cilia- and flagella-associated protein 20 (Gene trap locus 3 protein homolog)
P_cont_pecten_75443	4.99922	4.8145	5.21731	4.93614	5.11662	4.90264	4.86501	4.60623	-0.71118	0.047938	EKC26082	Voltage-dependent calcium channel subunit alpha-2/delta-2 [Source:UniProtKB/TrEMBL;Acc:K1PPK8]
P_cont_pecten_157878	4.47915	3.42661	4.9656	5.52605	3.19624	3.14138	3.49697	1.89772	-0.711067	0.0479897
N_cont_pecten_37572	4.64644	4.56522	2.67619	3.98703	4.13204	4.19844	3.02004	1.304	-0.710823	0.0481018			Q96DM1	PiggyBac transposable element-derived protein 4
N_cont_pecten_94593	7.71745	4.52162	8.13643	5.7931	5.50555	6.32786	5.26691	2.66367	-0.710742	0.0481387
P_cont_pecten_27234	8.98542	9.74996	9.61479	8.19116	9.3187	8.49168	8.7877	8.15189	-0.710602	0.048203	EKC23148	Armadillo repeat-containing protein 3 [Source:UniProtKB/TrEMBL;Acc:K1PNC6]	Q5W041	Armadillo repeat-containing protein 3 (Beta-catenin-like protein) (Cancer/testis antigen 81) (CT81) (KU-CT-1)
P_cont_pecten_21208	8.08325	7.08908	8.06344	4.02148	5.84138	5.53307	5.10415	4.6673	-0.710522	0.0482398	EKC40411	Violaxanthin de-epoxidase [Source:UniProtKB/TrEMBL;Acc:K1RZI1]	Q40251	Violaxanthin de-epoxidase, chloroplastic (EC 1.23.5.1)
P_cont_pecten_19430	6.43451	6.39682	6.05676	5.21573	6.25563	5.52557	4.14123	5.2097	-0.71021	0.0483836
P_cont_pecten_155261	10.0096	8.84327	8.82485	4.13425	7.40359	4.49772	7.83002	3.66746	-0.710203	0.0483867
N_cont_pecten_1634	7.55053	6.83779	6.50341	6.78701	6.71311	6.87053	6.20651	6.08341	-0.710034	0.0484644	EKC28695	na
P_cont_pecten_30274	9.35219	9.99541	10.2445	9.75672	9.4424	9.84696	8.9968	8.89441	-0.709939	0.0485085
P_cont_pecten_3920	12.2682	12.3919	11.7512	12.0503	12.5024	11.9245	11.1033	11.4023	-0.709172	0.0488629	EKC41660	UPF0686 protein C11orf1-like protein [Source:UniProtKB/TrEMBL;Acc:K1RJ71]	Q9D131	UPF0686 protein C11orf1 homolog
P_cont_pecten_17514	6.0489	5.40977	6.17156	5.9696	5.98925	5.20111	5.35535	5.2487	-0.708568	0.0491432
P_cont_pecten_38728	11.2037	11.3615	11.0161	11.0459	11.3039	11.1605	10.7879	10.8209	-0.708339	0.0492498	EKC29192	Basic leucine zipper and W2 domain-containing protein 1 [Source:UniProtKB/TrEMBL;Acc:K1PY73]	Q8AVM7	Basic leucine zipper and W2 domain-containing protein 1
P_cont_pecten_20875	7.26189	7.67056	7.70216	6.17908	3.93111	4.22218	7.35985	2.44909	-0.708266	0.0492837
N_cont_pecten_137280	15.6038	15.6856	15.7504	15.6482	15.5265	15.5893	15.6588	15.4041	-0.708201	0.0493141
P_cont_pecten_16616	6.49085	8.13523	6.68826	6.75633	7.1761	6.51122	6.18825	5.71141	-0.708	0.0494075
N_cont_pecten_31116	8.17794	8.65278	8.6194	7.79532	7.34744	7.91322	7.78042	7.37007	-0.70779	0.0495055
N_cont_pecten_46262	4.07794	3.95996	4.88283	4.68897	3.70405	4.43557	2.94552	2.8528	-0.707418	0.0496798
N_cont_pecten_25058	3.61676	3.89249	4.07702	3.91385	3.83507	3.81665	3.79186	3.20393	-0.707363	0.049705
P_cont_pecten_49032	3.65713	4.0323	3.21961	3.76632	3.70253	3.97091	3.31141	1.8932	-0.707067	0.0498439
N_cont_pecten_60301	8.80779	8.92893	8.95305	8.42717	7.73181	8.04961	8.96728	6.90703	-0.706773	0.049982
