# Supplementary material for: Transcriptomic features of Pecten maximus oocyte quality and maturation
Source: PLoS One. 2017 Mar 2;12(3):e0172805. doi: 10.1371/journal.pone.0172805 (PMC5333834; doi:10.1371/journal.pone.0172805)
Supplement: S3 Table — (XLSX) [file pone.0172805.s005.xlsx]

## Sheet: Foglio1
BP terms DIRECT	Count	P-value	Genes	Fold Enrichment
GO:0051301~cell division	38	0.000221031	Q99816, Q28CQ4, Q0P426, Q8R1Q8, Q2NL05, Q9H1A4, Q921M4, A7SE05, L0N7N1, Q6E0V2, Q15058, Q9HC77, Q91820, B1H1Z8, Q99KW3, Q9CU62, A2BGR3, P67963, Q7TSJ6, P33568, Q8TDN4, P60841, Q8BFT2, O88738, Q93008, Q03188, Q2NKX8, Q3TIX9, P62285, O60216, Q9NRZ9, Q8WVM7, Q6PFX9, P49025, Q9CZJ6, Q9DAZ9, P56616, Q9CX00	1.89729
GO:0007067~mitotic nuclear division	29	0.000633451	Q28CQ4, Q0P426, Q969U6, Q8R1Q8, Q9H1A4, Q5U2W4, Q921M4, Q6E0V2, Q86U86, P49790, Q99KW3, Q9CU62, A2BGR3, Q6NW76, P67963, Q7TSJ6, P60841, O88738, Q8BFT2, Q93008, P62285, Q2NKX8, Q03188, O60216, Q9NRZ9, Q8WVM7, Q6PFX9, P49025, Q9CZJ6	1.99848
GO:0051693~actin filament capping	5	0.0014689	Q00963, Q01082, P13395, P16546, P16086	9.06206
GO:0007010~cytoskeleton organization	14	0.00153524	Q01082, Q5VZL5, Q8CJ19, Q03001, Q9JLM4, Q9NSI6, P16157, Q6RI45, Q6NXC0, P13395, Q14202, Q3UA37, Q921C3, Q8WWQ0	2.75802
GO:0007283~spermatogenesis	27	0.00153779	Q99417, P07314, Q13489, A2AAE1, O75618, Q924U5, Q58EK5, Q9V3U9, Q9BXT4, Q9WTK2, Q2VB19, A3KPW9, O95714, A1Z9X0, Q96EB6, P56597, P33568, A2AG06, Q9UKF5, P16621, Q9JKB5, Q9BXT6, P62285, Q3UXZ9, P49025, Q3UA06, Q9H0D2	1.94187
GO:0000398~mRNA splicing, via spliceosome	18	0.00223302	Q27268, O43660, Q8SX83, Q3T147, Q63413, Q12874, O75937, Q1LVE8, Q5U216, Q5WR10, Q8IWZ8, Q15717, Q8NG08, Q16629, O00148, O43390, Q6P2Q9, Q9FYB7	2.28136
GO:0008380~RNA splicing	21	0.00340598	P18583, Q63413, Q12874, Q1LVE8, Q7TMK9, Q6GMH0, F2Z3T4, Q7SXL7, Q3TIX9, Q5RJP9, Q9JM93, Q7Z6M4, P30352, Q8VE97, A0JNI5, C1FXW9, Q16629, Q5R8W6, Q6P2Q9, Q5RAZ4, Q9FYB7	2.03533
GO:0006406~mRNA export from nucleus	10	0.00728302	Q27268, Q3T147, Q63413, Q9H4D5, P49790, Q16629, O00148, Q3ZBV2, Q5U216, Q5WR10	2.87684
GO:0019542~propionate biosynthetic process	3	0.00876179	Q9NR19, Q9QXG4, Q99NB1	18.1241
GO:0006974~cellular response to DNA damage stimulus	28	0.011525	Q27268, Q60GI5, O35719, Q8BHA0, Q9WVF7, Q14669, Q8NG08, O75417, O00148, Q7TPD0, Q9CU62, P48601, O95714, E7EXT2, Q0VGM9, Q96EB6, Q3T147, P48375, Q63413, Q8BQY8, B3DIY3, Q5U216, Q5WR10, Q1LXC9, Q7YR35, Q9UKK3, Q8BMI4, Q03017	1.64765
GO:0022604~regulation of cell morphogenesis	5	0.0122313	Q5VZL5, Q9JLM4, Q14202, Q3UA37, Q8WWQ0	5.33062
GO:0035279~mRNA cleavage involved in gene silencing by miRNA	4	0.014934	Q5ZKD7, Q1LXK5, Q1LXK4, Q6DJB9	7.24965
GO:0010501~RNA secondary structure unwinding	9	0.0165459	Q27268, Q2NL08, Q3T147, Q63413, O00148, Q3ZBV2, Q80Y44, Q5U216, Q5WR10	2.71862
GO:0019413~acetate biosynthetic process	3	0.0168847	Q9NR19, Q9QXG4, Q99NB1	13.5931
GO:0009966~regulation of signal transduction	6	0.017114	Q07436, Q24307, Q80YA9, P27040, Q8WXI2, O88738	3.88374
GO:0030206~chondroitin sulfate biosynthetic process	5	0.0182556	Q8N6G5, Q8TDX6, Q8NET6, O02373, Q6UVK1	4.7695
GO:0032467~positive regulation of cytokinesis	5	0.0182556	Q6NW76, Q15058, P49025, L0N7N1, Q02241	4.7695
GO:0035329~hippo signaling	5	0.0218489	Q07436, Q7TSJ6, P33450, Q8IX03, Q9D4H4	4.53103
GO:0060736~prostate gland growth	3	0.0271199	Q05086, Q6DJT9, Q9QYE0	10.8745
GO:0001678~cellular glucose homeostasis	3	0.0271199	Q96EB6, Q9NFT7, P19367	10.8745
GO:0000381~regulation of alternative mRNA splicing, via spliceosome	6	0.0370141	Q27268, P30352, Q9CQT2, P15330, F2Z3T4, Q7SXL7	3.19837
GO:0043161~proteasome-mediated ubiquitin-dependent protein catabolic process	14	0.0389473	Q96EB6, Q969U6, Q13200, Q9H1A4, L0N7N1, P56701, Q9Y225, Q6AYH3, Q15058, Q5NVC7, P52486, P48601, O35815, Q0IJ20	1.8521
GO:0009838~abscission	3	0.0392108	Q6NW76, Q9DAZ9, Q9CX00	9.06206
GO:0046620~regulation of organ growth	3	0.0392108	Q07436, Q7TSJ6, P33450	9.06206
GO:0007049~cell cycle	27	0.039747	Q0P426, Q8R1Q8, Q921M4, Q9VCX1, Q9UKG1, Q80U87, Q6NXM2, Q99KW3, P51947, Q9CU62, Q923Q2, A2BGR3, Q6NW76, Q7TSJ6, P33568, Q8TDN4, P52551, O88738, Q8BFT2, Q3TIX9, Q7SXL7, Q6GL41, Q6PFX9, P49025, Q9CZJ6, Q9DAZ9, Q9CX00	1.49192
GO:0006869~lipid transport	9	0.0407987	A2A8Z1, Q8CI95, Q96SU4, P18947, Q66IM1, Q09225, Q6IFT6, P05090, Q99758	2.29742
GO:0098609~cell-cell adhesion	11	0.0432037	Q13492, P40818, O00151, Q3U5C8, Q01082, Q92616, Q921M4, Q8CHU3, Q9BZ29, Q80U87, Q9CX00	2.03434
GO:0008360~regulation of cell shape	10	0.0496851	P35580, Q6NXC0, Q9QY40, P13395, Q9NSI6, Q921C3, P16621, Q8WWQ0, Q626H5, Q6RI45	2.08323
CC terms DIRECT	Count	P-value	Genes	Fold Enrichment
GO:0016607~nuclear speck	24	8.91723e-05	Q27268, O43660, P18583, P67963, Q3T147, Q63413, Q12874, Q7TN31, Q5WR10, Q6GMH0, Q7SXL7, Q5RD50, Q9JM93, Q6P5E8, P30352, Q8VE97, Q6AYH3, P10894, Q9D2E2, C1FXW9, Q86TB9, Q5R8W6, Q5NVC7, Q6P2Q9	2.49204
GO:0005681~spliceosomal complex	17	0.00150191	Q27268, Q3T147, Q63413, Q12874, Q1LVE8, Q7TMK9, Q5U216, Q5WR10, Q3TIX9, Q6GMH0, Q8IWZ8, P30352, Q8NG08, O00148, O43390, Q6P2Q9, Q9FYB7	2.44625
GO:0000775~chromosome, centromeric region	11	0.00260866	Q0P426, Q8R1Q8, P83917, Q5U2W4, O60216, Q9NRZ9, Q8WVM7, Q6PFX9, Q9CZJ6, Q9CU62, A2BGR3	3.09268
GO:0008091~spectrin	4	0.00287003	Q00963, Q01082, P13395, P16086	12.1833
GO:0005876~spindle microtubule	8	0.00404294	Q0P426, Q6NW76, Q24307, Q2NL05, Q9UKK3, Q91820, Q13489, Q9V968	3.84735
GO:0005634~nucleus	264	0.00434532	Q27268, Q13200, Q99417, Q29122, Q5T0B9, Q5XI68, Q9UKG1, Q5ZM55, Q15717, Q8N4W9, Q24307, Q56A18, Q99KW3, Q7Z3B3, Q9MYY0, Q9P2D1, Q5PRF9, Q8WWI1, Q9Y6J9, Q8BSF4, Q80V63, Q5U216, Q6NRT3, Q68DE3, Q0VEE6, Q6PFX9, A2A935, P55201, Q9V968, Q9FYB7, Q60GI5, O35719, P06180, P16157, Q499T7, Q1LVE8, O35618, A2AAE1, Q496Z9, Q5RD50, Q5R7C4, Q7SXM0, Q12789, Q7TPD0, Q9JJ80, Q6P2Q9, Q3V1V3, Q7TSJ6, Q9R1Y5, Q63413,…	1.14598
GO:0000785~chromatin	11	0.00741258	Q6GL41, Q9R1Y5, P83917, O75179, Q15652, O60216, Q8WVM7, B1H1Z8, Q9CZJ6, P34447, Q5FWF5	2.68032
GO:0005654~nucleoplasm	108	0.00755695	Q8CF89, Q13200, Q9BXW9, Q9H1A4, Q29122, Q9JLM4, Q9WVF7, Q14669, Q5ZJL7, Q5ZM55, Q15717, Q9H2S9, Q56A18, O75417, Q16629, P49790, O00148, Q3UA37, O43390, Q9MYY0, Q7Z3B3, Q9NR19, Q5QJC4, Q5VZL5, Q9BYK8, Q70EL2, Q5FWF5, Q2NKX8, P40818, Q9QXG4, O60216, Q9P2N2, P55201, Q8R1Q8, P52564, Q499T7, Q9Y251, Q80U87, Q9W6S3, Q9HCI7, Q17BB0, Q12789, Q86U86, Q8NEZ4, O60673, P42345, Q6P2Q9, Q3V1V3, Q9R1Y5, Q9UP83,…	1.26115
GO:0005871~kinesin complex	9	0.0085614	Q2NL05, Q15058, F8WLE0, Q9H1H9, L0N7N1, Q6ZMV9, O35231, Q02241, Q7Z494	3.04582
GO:0005856~cytoskeleton	45	0.00904584	Q0P426, Q5QJ74, O00151, Q8CEG5, Q8R1Q8, Q8CJ19, P52564, Q6TXD4, Q921M4, P16157, L0N7N1, Q6ZPQ6, A7MBP4, O35231, Q07436, P13395, B0BM24, Q8IVI9, Q99KW3, P59999, Q28678, Q91YP6, Q60988, Q4R7Q5, Q7TSJ6, Q03001, P16546, Q8VHE6, Q8C115, D3ZGQ5, Q8BFT2, O88738, Q9QXZ0, Q9NY99, Q6P5E8, E0CZ16, Q6XZF7, Q6PFX9, Q9DAZ9, Q2V2M9, Q9JJ94, Q96QF0, Q5NCX5, Q91YQ1, Q9CX00	1.47378
GO:0005737~cytoplasm	288	0.0185073	P16278, Q8CF89, Q969U6, Q2NL05, Q99417, Q29122, Q7ZYC4, Q3UIA2, Q9JLU4, P91427, Q9UKG1, Q5ZM55, Q15717, Q3U5C8, Q03042, P49790, Q3UA37, Q38SD2, Q99KW3, P59999, Q5I0B4, O95876, Q8RWM2, Q5PRF9, Q8WWI1, Q80V63, Q8NFU3, Q8IWX7, Q5U216, Q6NRT3, Q9QXG4, Q6NXC0, P10894, Q00168, Q504A5, Q8WXI2, P27040, Q6PFX9, P55201, Q9V968, Q6P9Q6, P52564, Q6TXD4, P16157, O35231, E9Q6P5, Q9QXW9, P53810, Q8VCX1, Q7SXM0,…	1.10641
GO:0030496~midbody	14	0.0190411	Q6NW76, L0N7N1, O88738, P62285, Q6E0V2, Q80U87, Q02241, P40818, P35580, Q15058, Q9H1H9, Q99KW3, Q9DAZ9, Q9CX00	2.04679
GO:0032437~cuticular plate	3	0.0267034	Q01082, P16546, P16086	10.965
GO:0005813~centrosome	32	0.0268009	Q66GS9, Q8CEG5, Q2NL05, Q8R1Q8, Q08AD1, A6QPT6, Q5VT06, A7MBP4, Q6E0V2, O35231, Q9H2S9, Q9HC77, Q91820, Q60988, Q6DEY8, Q6NXT6, Q86YT6, Q5RCS8, Q8BFT2, Q3UJV1, Q2NKX8, Q02241, Q0VFD6, P38650, Q78P75, Q9H1H9, Q8BMI4, Q8AV28, Q9DAZ9, Q9JJ94, Q96QF0, Q9CX00	1.4805
GO:0000932~cytoplasmic mRNA processing body	9	0.0391863	Q5ZKD7, Q1LXK5, Q1LXK4, Q5PRF9, Q2VB19, Q86TB9, D3ZVM4, Q6DJB9, Q1LUT1	2.31654
MF terms DIRECT	Count	P-value		Fold Enrichment
GO:0016887~ATPase activity	25	0.0004175	Q27268, Q56A55, Q2NL05, Q63413, F8WLE0, Q03001, Q8VHE6, L0N7N1, P41233, Q9QXZ0, Q5U216, Q6E0V2, Q02241, P38650, Q5XF89, Q15058, Q9H1H9, Q60649, O00148, Q6ZMV9, A0A0R4IBK5, P48601, Q13608, Q99758, P21447	2.20025
GO:0003779~actin binding	23	0.00197554	Q01082, Q8CJ19, Q6P9Q6, Q03001, Q5DU14, P16546, Q8C115, O70566, Q9JLU4, Q9NY99, Q9QXZ0, P35580, E0CZ16, Q6NXC0, Q00963, P13395, O60879, Q99KW3, Q2V2M9, Q8BX57, P59999, P16086, Q24020	2.04351
GO:0008289~lipid binding	15	0.00645143	Q6P4T1, A2A8Z1, Q8CI95, Q7TQN8, Q9R1D7, Q96SU4, Q8CHU3, Q6ZPQ6, P05090, Q28CA0, Q9H7P6, P53810, Q9DAZ9, Q09225, Q923Q2	2.25703
GO:0004004~ATP-dependent RNA helicase activity	12	0.00711058	Q27268, Q2NL08, F4KGU4, Q3T147, Q63413, Q8NG08, O00148, Q3ZBV2, Q80Y44, Q9BXT6, Q5U216, Q5WR10	2.54429
GO:0003777~microtubule motor activity	12	0.0115095	P38650, Q2NL05, Q8R1Q8, Q15058, F8WLE0, Q9H1H9, Q8VHE6, L0N7N1, Q6ZMV9, O35231, Q02241, Q7Z494	2.38188
GO:0044822~poly(A) RNA binding	61	0.0120539	Q2NL08, Q01082, Q9JLY7, Q12874, Q7TMK9, Q15717, P30352, P35979, Q99ME9, Q8NG08, Q8R149, Q16629, O43390, O88466, O00148, Q9CU62, Q96CX2, Q8VDM6, Q3T147, P18583, E9QAM5, Q5PRF9, Q9BYK8, Q5U216, F2Z3T4, P38650, P46087, P42694, Q5RAZ4, Q9BTC0, Q9CQT2, Q8R1Q8, Q5ZKD7, O75179, P82927, Q499T7, Q496Z9, P13667, O43432, Q8NEZ4, Q6NWW9, Q80Y44, Q9JJ80, Q6P2Q9, Q99575, Q3V1V3, F4KGU4, Q63413, Q922K7, Q92616,…	1.35979
GO:0004386~helicase activity	16	0.0121614	Q27268, Q2NL08, F4KGU4, Q5ZKD7, E9QAM5, Q9BYK8, Q2NKX8, Q9NRZ9, P42694, Q1LXK5, Q1LXK4, Q6NYU2, Q80Y44, Q9P2D1, Q0VGM9, A2BGR3	2.03081
GO:0098641~cadherin binding involved in cell-cell adhesion	13	0.0165223	O00151, Q01082, Q92616, Q921M4, Q8CHU3, P16546, Q80U87, P40818, Q13492, Q3U5C8, E9PVA8, Q9BZ29, Q9CX00	2.16567
GO:0043008~ATP-dependent protein binding	4	0.018228	P60905, Q3T147, Q63413, Q5WR10	6.78476
GO:0017070~U6 snRNA binding	4	0.0233545	Q3T147, Q63413, Q6P2Q9, Q5WR10	6.21936
GO:0000166~nucleotide binding	62	0.0247673	Q56A55, Q9WVF7, L0N7N1, Q7TMK9, P91427, Q15717, P30352, Q99ME9, Q5XF89, Q7SXG4, Q1LXK5, Q1LXK4, Q6NYU2, Q9JHN8, Q16629, O43390, Q9CU62, Q0VGM9, Q16526, A2BGR3, Q6NW76, Q8SX83, E9QAM5, Q99NB1, Q5DU14, Q6PD10, Q9QXG4, P27040, Q6DHM9, O43426, Q09509, Q9FYB7, Q3U1V8, O35719, Q9CQT2, Q8R1Q8, Q3UJK4, Q18246, O35231, Q60649, O60673, Q80Y44, Q9CZT8, Q923S9, Q0P457, P21447, Q80WC9, Q18163, Q7TSJ6, Q7ZWE3,…	1.30565
GO:0004566~beta-glucuronidase activity	3	0.0256657	Q4FAT7, Q9MYY0, Q9Y251	11.1949
GO:0017124~SH3 domain binding	10	0.0266655	P40818, O54916, O14512, P49025, O88466, Q3UIA2, Q9JLU4, Q659X0, Q91Y80, Q80U87	2.33226
GO:0005524~ATP binding	112	0.0280592	Q2NL08, Q27268, Q2NL05, Q7ZYC4, Q29122, Q9NFT7, Q3ZBV2, P49915, P91427, Q7SXG4, O75417, Q03042, Q9JHN8, O00148, Q38SD2, Q0VGM9, A2BGR3, Q9P2D1, Q9NR19, Q9BYK8, D3ZGQ5, Q5U216, Q2NKX8, Q9QXG4, Q00168, P27040, Q5RAZ4, Q09509, Q5R8R1, O35719, Q8R1Q8, P52564, O35231, Q4KM47, Q9H3H1, P42345, P48601, Q0P457, P21447, Q18163, Q7TSJ6, Q63413, Q99J62, P41233, Q6DFJ6, P19367, Q9R0U1, Q02241, Q6GLD8, Q6GL41,…	1.1948
GO:0008017~microtubule binding	16	0.0357718	Q0P426, Q00963, Q2NL05, Q15058, F8WLE0, P13395, Q9H1H9, Q91820, Q5VT06, Q921M4, L0N7N1, Q6ZMV9, Q9QXZ0, Q6E0V2, O35231, Q02241	1.77696
GO:0003677~DNA binding	79	0.0372085	Q9JLC6, Q99816, Q9JLM4, Q5T0B9, O61735, Q5XI68, Q9WVF7, P51960, P15796, O75618, Q8N4W9, Q56A18, Q9VGJ5, O75417, Q6NYU2, P49790, Q3UA37, Q0VGM9, A2BGR3, Q16526, Q8C9A2, P18583, Q5VZL5, E9QAM5, O97676, A2A891, O08584, Q9BYK8, Q9Y6J9, Q80V63, Q8TEK3, P34447, O75717, Q2NKX8, Q8WML3, Q68DE3, Q0VEE6, P10751, Q9D305, Q9DE13, Q9H0D2, A2A935, P55201, O14497, Q6FIF0, A7SBN6, O35719, Q14590, Q3U1N2, P15330,…	1.23243
GO:0005515~protein binding	162	0.0447122	Q99816, O60500, Q66GS9, P16278, Q8CF89, Q01082, Q13200, Q969U6, Q9BXW9, Q99417, O61735, Q921M4, Q61330, Q9D4H4, Q9JLU4, Q14669, Q9UKG1, Q15717, O75618, Q24307, O75417, P49790, Q16629, O00148, Q38SD2, Q7Z3B3, P16086, P91682, Q0VGM9, Q16526, Q9P2D1, Q8WZA2, Q9BYK8, Q9Y6J9, O88738, Q93008, P40818, P46087, Q6NXC0, O60216, P27040, P90761, Q09506, A2A935, Q8WWQ0, P55201, Q91Y80, P52564, Q6TXD4, O88196,…	1.13122
KEGG pathways	Count	P-value		Fold Enrichment
mmu00620:Pyruvate metabolism	4	0.005718	Q9CPU0, Q9QXG4, Q99NB1, Q91Z53	9.9761
hsa01100:Metabolic pathways	24	0.0233527	P16278, Q9NR19, Q00722, P56597, Q9NUQ2, Q9UI32, Q9UKF5, P49915, Q92685, Q9Y251, P19367, Q9ULD0, Q9H3H1, Q9ULC5, Q14181, Q14697, Q8N6G5, P52209, O60673, Q8TDX6, O43426, Q9BRR6, Q96NR8, Q13423	1.60689
hsa00532:Glycosaminoglycan biosynthesis - chondroitin sulfate / dermatan sulfate	3	0.0326106	Q8N6G5, Q8TDX6, Q8NET6	9.9761
hsa01200:Carbon metabolism	5	0.0381955	Q9NR19, P52209, Q9BRR6, P19367, Q9ULD0	3.83696
hsa05168:Herpes simplex infection	5	0.0484262	Q15542, Q9H4D5, Q9Y6J9, Q16629, Q15750	3.56289
