# Supplementary material for: Transcriptomic features of Pecten maximus oocyte quality and maturation
Source: PLoS One. 2017 Mar 2;12(3):e0172805. doi: 10.1371/journal.pone.0172805 (PMC5333834; doi:10.1371/journal.pone.0172805)
Supplement: S4 Table — (XLSX) [file pone.0172805.s006.xlsx]

## Sheet: UP in stripped oocytes
ProbeID	REL_mean	REL_sd	STR_mean	STR_sd	Absolute t value	Fold Change	UniProtKB/SwissProt Accession number	UniProtKB/SwissProt Protein description	Crassostrea gigas GeneBank Accession	Crassostrea gigas Protein description
P_cont_pecten_5618	2.025	0.776971	9.92229	2.81134	6.69183	238.408	P18947	Vitellogenin-4	EKC30345	Vitellogenin-6 [Source:UniProtKB/TrEMBL;Acc:K1QNA2]
P_cont_pecten_148826	1.46232	0.124274	8.47418	1.73315	9.89091	129.056	Q8K419	Galectin-4 (Gal-4) (Lactose-binding lectin 4)	EKC37204	Galectin-4 [Source:UniProtKB/TrEMBL;Acc:K1R164]
P_cont_pecten_19689	1.5867	0.131529	8.08244	2.11041	7.52846	90.2424	O15540	Fatty acid-binding protein, brain (Brain lipid-binding protein) (BLBP) (Brain-type fatty acid-binding protein) (B-FABP) (Fatty acid-binding protein 7) (Mammary-derived growth inhibitor related)	EKC19445	Fatty acid-binding protein, heart [Source:UniProtKB/TrEMBL;Acc:K1PSR5]
P_cont_pecten_30884	2.69602	1.31974	8.52098	1.66247	7.07239	56.6875	0	0	0	0
N_cont_pecten_142280	4.03236	0.911916	9.79442	2.46225	5.45832	54.2691	0	0	0	0
P_cont_pecten_3769	1.57087	0.101816	7.32485	2.94695	4.78054	53.9659	Q16819	Meprin A subunit alpha (EC 3.4.24.18) (Endopeptidase-2) (N-benzoyl-L-tyrosyl-P-amino-benzoic acid hydrolase subunit alpha) (PABA peptide hydrolase) (PPH alpha)	EKC43126	Astacin [Source:UniProtKB/TrEMBL;Acc:K1S6S4]
P_cont_pecten_25505	1.96319	0.458323	7.6642	1.69678	8.01371	52.0205	O00214	Galectin-8 (Gal-8) (Po66 carbohydrate-binding protein) (Po66-CBP) (Prostate carcinoma tumor antigen 1) (PCTA-1)	EKC37204	Galectin-4 [Source:UniProtKB/TrEMBL;Acc:K1R164]
P_cont_pecten_25271	1.82984	1.19316	7.51895	1.23289	8.66281	51.5932	0	0	0	0
P_cont_pecten_132417	1.65976	0.400147	7.33998	1.63586	8.32078	51.2765	Q8K419	Galectin-4 (Gal-4) (Lactose-binding lectin 4)	EKC37204	Galectin-4 [Source:UniProtKB/TrEMBL;Acc:K1R164]
N_cont_pecten_148235	1.80183	0.431345	7.47297	1.60129	8.44829	50.9543	O44126	32 kDa beta-galactoside-binding lectin (Galectin-1)	EKC37204	Galectin-4 [Source:UniProtKB/TrEMBL;Acc:K1R164]
P_cont_pecten_28788	2.8379	1.03256	8.37194	1.80766	6.72151	46.3355	P46088	Glutathione S-transferase (EC 2.5.1.18) (GST class-sigma)	EKC38075	Glutathione-requiring prostaglandin D synthase [Source:UniProtKB/TrEMBL;Acc:K1RA71]
P_cont_pecten_149289	2.62705	1.25024	8.11341	1.90538	6.13215	44.8289	P27011	S-crystallin 3 (OL3)	EKC38075	Glutathione-requiring prostaglandin D synthase [Source:UniProtKB/TrEMBL;Acc:K1RA71]
P_cont_pecten_143488	2.23317	1.02309	7.71486	1.55137	7.5158	44.6844	P09645	Tubulin alpha-8 chain (Fragment)	EKC22338	Tubulin alpha-1C chain [Source:UniProtKB/TrEMBL;Acc:K1PKU1]
N_cont_pecten_148578	2.27158	0.878264	7.71254	2.32971	5.43821	43.4401	O86169	Demethylmenaquinone methyltransferase (EC 2.1.1.163)	EKC19855	0
P_cont_pecten_3	3.52637	1.43002	8.79988	1.89679	5.70234	38.68	P05765	40S ribosomal protein S21	EKC38075	Glutathione-requiring prostaglandin D synthase [Source:UniProtKB/TrEMBL;Acc:K1RA71]
N_cont_pecten_138838	3.63561	1.26448	8.85346	1.77835	6.11982	37.216	P27013	S-crystallin 1	EKC39762	Glutathione S-transferase [Source:UniProtKB/TrEMBL;Acc:K1QS71]
P_cont_pecten_99143	1.44484	0.104807	6.61884	1.72115	7.35325	36.1017	O54891	Galectin-6 (Gal-6)	EKC37204	Galectin-4 [Source:UniProtKB/TrEMBL;Acc:K1R164]
P_cont_pecten_21439	1.51349	0.312128	6.68694	2.14001	5.87492	36.0881	Q8KZ94	Demethylrebeccamycin-D-glucose O-methyltransferase (EC 2.1.1.164) (Rebeccamycin O-methyltransferase) (Rebeccamycin sugar 4'-O-methyltransferase RebM)	EKC19854	3-demethylubiquinone-9 3-methyltransferase [Source:UniProtKB/TrEMBL;Acc:K1PLX6]
N_cont_pecten_143741	2.66425	1.11615	7.77556	1.57483	6.77562	34.5669	P02553	Tubulin alpha chain (Fragment)	EKC22339	Tubulin alpha chain [Source:UniProtKB/TrEMBL;Acc:K1PTU5]
P_cont_pecten_41723	1.94409	0.684352	7.03182	1.42251	8.08699	34.0062	0	0	EKC29042	0
P_cont_pecten_28869	3.80125	0.660884	8.72982	2.4013	4.89048	30.4542	0	0	0	0
P_cont_pecten_145274	1.60599	0.11652	6.42681	1.48523	7.93236	28.2624	0	0	EKC37204	Galectin-4 [Source:UniProtKB/TrEMBL;Acc:K1R164]
N_cont_pecten_128772	2.96378	1.35228	7.71827	1.54963	5.99578	26.9927	P02553	Tubulin alpha chain (Fragment)	EKC22338	Tubulin alpha-1C chain [Source:UniProtKB/TrEMBL;Acc:K1PKU1]
N_cont_pecten_119335	2.47408	0.795557	7.17877	1.57456	6.70512	26.0766	P52758	Ribonuclease UK114 (EC 3.1.-.-) (14.5 kDa translational inhibitor protein) (p14.5) (Heat-responsive protein 12) (UK114 antigen homolog)	0	0
P_cont_pecten_29177	2.19096	0.998219	6.80185	2.30298	4.59139	24.4352	0	0	0	0
P_cont_pecten_143491	2.30918	0.607898	6.80011	0.45707	15.7784	22.4856	Q5U231	Zinc finger RNA-binding protein	EKC31375	Zinc finger RNA-binding protein [Source:UniProtKB/TrEMBL;Acc:K1QR54]
N_cont_pecten_29215	1.62091	0.297835	5.98319	2.08243	5.09228	20.5672	0	0	0	0
P_cont_pecten_140297	2.52078	0.879853	6.7545	1.4295	6.40193	18.8139	0	0	0	0
P_cont_pecten_27788	2.32403	0.983439	6.36586	0.730189	8.82512	16.4708	0	0	0	0
P_cont_pecten_37267	2.24918	0.668101	6.2382	1.04587	8.17492	15.8786	0	0	0	0
P_cont_pecten_25595	3.22726	1.77715	7.18041	1.43564	4.60075	15.4888	0	0	0	0
N_cont_pecten_21044	3.03051	1.16804	6.97714	1.18342	6.20954	15.4188	Q52KZ7	Selenium-binding protein 1-A	EKC36447	Selenium-binding protein 1 [Source:UniProtKB/TrEMBL;Acc:K1QI40]
P_cont_pecten_28814	2.83393	0.855848	6.7529	1.18152	6.88256	15.1262	0	0	0	0
N_cont_pecten_145203	4.35502	2.04596	8.26942	1.66922	3.93884	15.0783	P51544	Arginine kinase (AK) (EC 2.7.3.3)	EKC24881	Arginine kinase [Source:UniProtKB/TrEMBL;Acc:K1QTF2]
P_cont_pecten_140645	2.40676	1.13314	6.2849	0.975861	6.86404	14.704	0	0	0	0
P_cont_pecten_138818	2.48628	1.05057	6.36007	0.753426	8.03266	14.6598	0	0	0	0
P_cont_pecten_139950	2.13586	1.01936	5.98739	1.7942	4.71806	14.4354	P46088	Glutathione S-transferase (EC 2.5.1.18) (GST class-sigma)	EKC38075	Glutathione-requiring prostaglandin D synthase [Source:UniProtKB/TrEMBL;Acc:K1RA71]
P_cont_pecten_34898	1.61817	0.370349	5.45976	1.03876	8.65565	14.3362	0	0	0	0
P_cont_pecten_87616	2.92466	0.722319	6.75895	1.19174	6.97807	14.2638	0	0	0	0
P_cont_pecten_17805	2.47514	1.0527	6.26784	0.736896	7.92513	13.8585	Q9JHI0	Matrix metalloproteinase-19 (MMP-19) (EC 3.4.24.-) (Matrix metalloproteinase RASI)	EKC39795	Matrix metalloproteinase-19 [Source:UniProtKB/TrEMBL;Acc:K1REH9]
P_cont_pecten_137220	2.44396	0.915908	6.20599	0.548704	9.55433	13.567	0	0	0	0
N_cont_pecten_41622	1.96447	0.808404	5.71626	0.57084	10.1735	13.4711	0	0	0	0
P_cont_pecten_14282	4.50599	1.88954	8.24235	0.973689	4.80641	13.3278	0	0	0	0
P_cont_pecten_131138	4.17631	1.93773	7.89725	1.71556	3.79791	13.186	O15990	Arginine kinase (AK) (EC 2.7.3.3)	EKC24881	Arginine kinase [Source:UniProtKB/TrEMBL;Acc:K1QTF2]
P_cont_pecten_37445	4.28104	1.79036	7.99244	1.67871	3.97823	13.0991	O15990	Arginine kinase (AK) (EC 2.7.3.3)	EKC24881	Arginine kinase [Source:UniProtKB/TrEMBL;Acc:K1QTF2]
P_cont_pecten_27834	2.74009	1.0282	6.43628	1.12442	6.31234	12.9618	A7GML9	Phosphonoacetaldehyde hydrolase (Phosphonatase) (EC 3.11.1.1) (Phosphonoacetaldehyde phosphonohydrolase)	0	0
P_cont_pecten_57487	1.87405	0.454103	5.52181	1.30305	6.56465	12.5339	0	0	EKC41768	N-acetylserotonin O-methyltransferase-like protein [Source:UniProtKB/TrEMBL;Acc:K1R7K4]
P_cont_pecten_19021	2.75205	0.879885	6.39782	1.46793	5.39945	12.5166	0	0	0	0
P_cont_pecten_47166	4.01345	1.55877	7.65276	0.799213	5.68241	12.4606	0	0	0	0
P_cont_pecten_135666	2.9726	0.906573	6.59243	1.66085	4.82655	12.2935	0	0	0	0
P_cont_pecten_135356	2.43011	1.19223	6.03505	1.60476	4.62748	12.1673	0	0	0	0
N_cont_pecten_24173	3.11751	0.848102	6.71449	1.63895	4.90577	12.1004	Q06725	Nuclear receptor subfamily 2 group F member 1-A (COUP transcription factor 1-A) (COUP-TFalpha-A) (zCOUP-TFI) (Seven-up related 44) (Svp[44]) (zSvp[44]) (Steroid receptor homolog SVP 44)	EKC42362	Nuclear receptor subfamily 2 group F member 1-A [Source:UniProtKB/TrEMBL;Acc:K1QZ70]
N_cont_pecten_48803	2.29988	0.599295	5.85409	1.64792	5.03902	11.747	0	0	0	0
P_cont_pecten_139801	2.72656	1.16841	6.27217	1.52081	4.75448	11.677	0	0	EKC18717	Polypeptide N-acetylgalactosaminyltransferase 11 [Source:UniProtKB/TrEMBL;Acc:K1P503]
N_cont_pecten_93487	2.0259	0.862419	5.5486	0.358775	10.414	11.4931	Q8SX83	Protein split ends	EKC41405	0
P_cont_pecten_26008	2.59334	1.17051	6.10959	0.786693	6.71245	11.4419	0	0	0	0
P_cont_pecten_29922	2.33449	1.06244	5.79308	0.910461	6.54486	10.9936	0	0	0	0
P_cont_pecten_140710	5.18039	0.49459	8.61648	1.58382	5.12988	10.8235	P46088	Glutathione S-transferase (EC 2.5.1.18) (GST class-sigma)	EKC38075	Glutathione-requiring prostaglandin D synthase [Source:UniProtKB/TrEMBL;Acc:K1RA71]
P_cont_pecten_159401	2.83978	1.2573	6.15773	1.94809	3.64169	9.97248	P22974	Sperm-specific protein PHI-2B (PL-II*) (Sperm-specific linker histone H1-like protein)	EKC36128	Histone H1.2 [Source:UniProtKB/TrEMBL;Acc:K1QQV0]
N_cont_pecten_166369	7.24106	1.40741	10.5488	1.68434	3.89707	9.90231	0	0	0	0
N_cont_pecten_197170	3.10546	1.64817	6.39731	0.896692	4.78354	9.79369	P34456	Uncharacterized protein F54H12.2	EKC30718	0
P_cont_pecten_182766	2.16793	0.666045	5.4583	0.928454	7.37368	9.78365	P10401	Retrovirus-related Pol polyprotein from transposon gypsy [Includes: Reverse transcriptase (EC 2.7.7.49); Endonuclease]	0	0
P_cont_pecten_27571	1.64347	0.261522	4.91662	1.0885	7.21125	9.66752	A4QP81	Putative ferric-chelate reductase 1 (EC 1.-.-.-)	EKC32116	Putative ferric-chelate reductase 1-like protein [Source:UniProtKB/TrEMBL;Acc:K1RDF5]
N_cont_pecten_24184	4.4946	1.46419	7.74531	0.734726	5.43333	9.51836	Q8UWJ4	Delta-like protein D (DeltaD) (After eight protein)	EKC41377	Zona pellucida sperm-binding protein 2 [Source:UniProtKB/TrEMBL;Acc:K1QWR7]
N_cont_pecten_150935	3.99662	0.968197	7.24628	1.94049	3.76558	9.51144	0	0	0	0
P_cont_pecten_34957	2.13875	0.892517	5.37058	0.216529	9.86218	9.39463	0	0	EKC19105	0
N_cont_pecten_54194	4.81122	1.22944	8.03978	1.43924	4.4174	9.37332	0	0	0	0
N_cont_pecten_89328	5.64745	1.1268	8.86839	1.57815	4.25208	9.32394	0	0	0	0
P_cont_pecten_25934	2.13357	0.963804	5.35333	1.63161	4.30334	9.31635	A7Y2W8	Sodium- and chloride-dependent glycine transporter 1 (GlyT-1) (GlyT1) (xGlyT1) (Solute carrier family 6 member 9)	EKC25312	Transporter [Source:UniProtKB/TrEMBL;Acc:K1PMT2]
P_cont_pecten_21699	5.05663	1.13651	8.26767	1.3588	4.68788	9.26018	Q6QUW1	Retrograde protein of 51 kDa	EKC18758	Non-neuronal cytoplasmic intermediate filament protein [Source:UniProtKB/TrEMBL;Acc:K1PBC0]
P_cont_pecten_166421	7.54492	1.23948	10.7413	1.61582	4.03603	9.16628	0	0	0	0
P_cont_pecten_144477	2.29109	0.888467	5.46329	1.20925	5.4213	9.0142	0	0	0	0
P_cont_pecten_133072	1.74801	0.531803	4.91773	0.624262	10.0084	8.99873	0	0	0	0
N_cont_pecten_34165	3.8415	0.540943	7.01005	1.21905	5.94297	8.99143	P0CI21	Augerpeptide hhe53	EKC34379	0
P_cont_pecten_140798	1.89353	0.386866	5.05466	0.780298	9.11835	8.94531	0	0	0	0
N_cont_pecten_30617	7.29351	1.27185	10.4528	1.66249	3.88041	8.93369	0	0	0	0
P_cont_pecten_137612	3.59648	0.570477	6.75313	1.35703	5.35409	8.91755	Q9D5H4	Ferritin, mitochondrial (EC 1.16.3.1)	EKC34882	Ferritin [Source:UniProtKB/TrEMBL;Acc:Q70MM3]
N_cont_pecten_33840	2.72406	0.817477	5.87081	1.33251	5.10831	8.85656	0	0	0	0
P_cont_pecten_38528	4.82364	1.60429	7.97038	0.740437	4.89594	8.85648	Q29451	Lysosomal alpha-mannosidase (Laman) (EC 3.2.1.24) (Lysosomal acid alpha-mannosidase) (Mannosidase alpha class 2B member 1) (Mannosidase alpha-B) [Cleaved into: Lysosomal alpha-mannosidase A peptide; Lysosomal alpha-mannosidase B peptide; Lysosomal alpha-mannosidase C peptide; Lysosomal alpha-mannosidase D peptide; Lysosomal alpha-mannosidase E peptide]	EKC30994	Lysosomal alpha-mannosidase [Source:UniProtKB/TrEMBL;Acc:K1QII0]
P_cont_pecten_42570	6.73446	1.12347	9.87984	1.58915	4.13481	8.84814	0	0	0	0
P_cont_pecten_127737	3.51799	0.416083	6.66001	1.12654	6.50709	8.82763	P18699	Tubulin beta chain (Beta-tubulin) (Fragment)	EKC30036	Tubulin beta chain [Source:UniProtKB/TrEMBL;Acc:K1R7V7]
P_cont_pecten_26327	1.90038	0.442287	5.04041	0.794547	8.71995	8.8154	0	0	0	0
N_cont_pecten_148351	5.56165	1.36573	8.6779	0.854082	5.23219	8.67133	0	0	0	0
N_cont_pecten_29255	2.0003	0.474807	5.10194	1.44561	5.05502	8.58397	0	0	EKC23031	Meprin A subunit alpha [Source:UniProtKB/TrEMBL;Acc:K1QN98]
P_cont_pecten_37640	3.56707	1.02531	6.66365	1.02693	5.58714	8.55388	0	0	0	0
P_cont_pecten_141432	4.42636	1.1383	7.51461	1.27136	4.70211	8.50462	Q6QUW1	Retrograde protein of 51 kDa	EKC18758	Non-neuronal cytoplasmic intermediate filament protein [Source:UniProtKB/TrEMBL;Acc:K1PBC0]
P_cont_pecten_28266	5.07835	0.277181	8.16644	0.61605	11.4408	8.50367	0	0	0	0
N_cont_pecten_19788	2.42914	1.02834	5.51648	2.57817	2.7725	8.49929	Q25461	APGW-amide-related neuropeptide [Cleaved into: RPGW-amide; KPGW-amide; TPGW-amide]	EKC38991	Cerebral peptide 1 [Source:UniProtKB/TrEMBL;Acc:K1RVY5]
N_cont_pecten_25267	2.71735	0.883985	5.80326	1.75061	3.95614	8.49087	0	0	0	0
P_cont_pecten_26757	3.4613	1.05163	6.54103	1.71529	3.88438	8.45457	P98088	Mucin-5AC (MUC-5AC) (Gastric mucin) (Lewis B blood group antigen) (LeB) (Major airway glycoprotein) (Mucin-5 subtype AC, tracheobronchial) (Tracheobronchial mucin) (TBM)	0	0
P_cont_pecten_30338	1.33375	0.136597	4.41079	0.742295	10.0273	8.4388	P02522	Beta-crystallin B2 (Beta-B2 crystallin) (Beta-crystallin Bp)	0	0
P_cont_pecten_41670	4.94255	1.05033	8.0074	0.700037	6.54064	8.36784	0	0	EKC17494	0
N_cont_pecten_31401	3.8623	1.10775	6.89535	1.55512	4.06596	8.18534	0	0	0	0
P_cont_pecten_53896	6.67784	1.30446	9.70889	1.67895	3.66891	8.17406	0	0	0	0
P_cont_pecten_37555	2.86019	0.896532	5.87408	0.759366	6.79767	8.07738	0	0	0	0
P_cont_pecten_139864	3.09297	1.21291	6.09942	1.78786	3.55145	8.03589	0	0	0	0
P_cont_pecten_51347	2.50373	1.05805	5.49859	1.193	4.87669	7.97157	0	0	0	0
P_cont_pecten_38567	6.02443	0.883244	9.01699	0.556098	7.75121	7.95889	P30883	Tubulin beta-4 chain	EKC25407	Tubulin beta chain [Source:UniProtKB/TrEMBL;Acc:K1PN21]
P_cont_pecten_135716	3.70843	1.22618	6.70094	0.714996	5.72584	7.95854	P18700	Tubulin beta chain (Beta-tubulin) (Fragment)	EKC25407	Tubulin beta chain [Source:UniProtKB/TrEMBL;Acc:K1PN21]
P_cont_pecten_136706	3.52698	1.23854	6.51675	0.834576	5.38866	7.94348	0	0	0	0
P_cont_pecten_137625	4.50511	1.3927	7.46992	0.829563	4.96105	7.80721	0	0	0	0
N_cont_pecten_30570	4.819	1.20001	7.78301	1.27644	4.41088	7.80293	0	0	0	0
P_cont_pecten_24549	4.10014	1.68935	7.0639	1.47227	3.49768	7.80154	0	0	0	0
P_cont_pecten_9923	1.66318	0.0995847	4.61986	0.66682	10.7713	7.76336	0	0	0	0
N_cont_pecten_70054	5.47284	0.376016	8.42669	0.635901	10.1276	7.74818	0	0	0	0
N_cont_pecten_26464	4.08492	1.10773	7.02941	0.912724	5.44691	7.69803	0	0	0	0
P_cont_pecten_29048	5.47736	1.26818	8.417	0.865633	5.14916	7.6722	0	0	0	0
P_cont_pecten_189110	3.66366	0.814687	6.60075	0.673949	7.37355	7.65868	0	0	0	0
P_cont_pecten_28411	2.8486	1.43401	5.78426	0.769857	4.92136	7.65106	0	0	0	0
N_cont_pecten_32695	3.10281	1.27965	6.02399	1.39787	4.01119	7.57467	Q76MV0	Histone H3.2	EKC17910	Histone H3 [Source:UniProtKB/TrEMBL;Acc:K1PN42]
P_cont_pecten_40857	3.10931	1.09028	6.03022	0.994685	5.21684	7.57324	0	0	0	0
P_cont_pecten_41448	2.49707	0.809075	5.40696	1.37564	4.617	7.5156	Q8R4E0	Interferon regulatory factor 2 (IRF-2)	EKC43156	Interferon regulatory factor 2 [Source:UniProtKB/TrEMBL;Acc:K1S6U5]
P_cont_pecten_41507	2.21979	0.847949	5.11093	1.11273	5.31189	7.41856	0	0	0	0
N_cont_pecten_166390	5.53196	0.374977	8.4107	0.693012	9.21365	7.35506	0	0	0	0
P_cont_pecten_38877	3.32187	0.88852	6.18621	1.08479	5.27536	7.28206	P06144	Late histone H1	EKC17653	Histone H1-delta [Source:UniProtKB/TrEMBL;Acc:K1P7W5]
P_cont_pecten_28718	3.67606	1.4072	6.52444	1.58477	3.49	7.20192	0	0	0	0
P_cont_pecten_135192	2.57942	1.07805	5.42043	0.95345	5.21498	7.16522	0	0	0	0
P_cont_pecten_27276	2.63904	0.904433	5.47556	0.715021	6.55136	7.14292	A3KG59	Peptidase M20 domain-containing protein 2 (Aminoacylase-1-like protein 2)	EKC20053	Peptidase M20 domain-containing protein 2 [Source:UniProtKB/TrEMBL;Acc:K1PEU5]
P_cont_pecten_18111	4.35853	1.83766	7.1818	0.617868	4.05084	7.07764	0	0	0	0
P_cont_pecten_11047	7.88858	0.328134	10.7081	0.583276	10.6447	7.0595	0	0	0	0
P_cont_pecten_40126	3.7305	1.0294	6.54254	0.846637	5.60258	7.02277	Q8MY85	Fibroblast growth factor receptor 2 (DjFgfr2) (FGFR-2) (EC 2.7.10.1) (DjPTK1)	EKC22546	0
N_cont_pecten_94824	5.14398	1.06971	7.94791	1.20493	4.51886	6.98338	0	0	0	0
P_cont_pecten_143331	5.96403	0.959157	8.75457	1.53401	3.91834	6.9189	O15990	Arginine kinase (AK) (EC 2.7.3.3)	EKC24881	Arginine kinase [Source:UniProtKB/TrEMBL;Acc:K1QTF2]
N_cont_pecten_59311	3.55112	0.900105	6.33884	1.05482	5.20623	6.90538	0	0	0	0
P_cont_pecten_131642	2.83303	1.12032	5.61891	0.64109	5.86807	6.89655	0	0	0	0
N_cont_pecten_120874	1.61574	0.460277	4.39969	0.754611	7.99048	6.88733	Q8BFY9	Transportin-1 (Importin beta-2) (Karyopherin beta-2)	EKC30138	Transportin-1 [Source:UniProtKB/TrEMBL;Acc:K1Q880]
N_cont_pecten_92298	4.13526	1.07541	6.9176	1.51585	3.83078	6.87965	0	0	0	0
P_cont_pecten_139512	4.0975	1.18311	6.87495	0.860624	5.08438	6.85643	0	0	0	0
P_cont_pecten_122783	5.25033	1.22832	8.02558	0.812876	5.07769	6.84592	0	0	0	0
P_cont_pecten_147884	1.78202	0.891749	4.5526	0.776148	6.19827	6.82384	0	0	0	0
P_cont_pecten_111867	3.85958	0.883195	6.62428	0.999263	5.38155	6.79607	0	0	0	0
P_cont_pecten_29382	2.25019	0.59087	5.01428	1.10454	5.56192	6.79322	A4QP81	Putative ferric-chelate reductase 1 (EC 1.-.-.-)	EKC32116	Putative ferric-chelate reductase 1-like protein [Source:UniProtKB/TrEMBL;Acc:K1RDF5]
P_cont_pecten_35773	2.59361	1.13875	5.34854	1.5454	3.681	6.75024	0	0	0	0
P_cont_pecten_79673	4.12376	0.810312	6.8761	0.640667	7.09507	6.73812	0	0	0	0
N_cont_pecten_39002	2.5301	0.679827	5.28205	0.60932	7.95581	6.73623	0	0	0	0
N_cont_pecten_92849	2.64486	0.626407	5.3966	0.683529	7.7241	6.73529	0	0	0	0
P_cont_pecten_138420	5.0515	1.10934	7.7993	0.836109	5.28479	6.71692	0	0	0	0
P_cont_pecten_41219	4.70293	0.815186	7.44091	0.862024	6.01918	6.67139	0	0	0	0
P_cont_pecten_28762	2.05834	0.699478	4.78306	0.732666	7.02056	6.61029	Q01112	Cell division control protein 42 homolog (CDC42Sp)	EKC24479	Rho-related GTP-binding protein RhoJ [Source:UniProtKB/TrEMBL;Acc:K1PZH3]
N_cont_pecten_135273	2.79952	0.978961	5.52365	0.74354	5.91731	6.60763	A3KG59	Peptidase M20 domain-containing protein 2 (Aminoacylase-1-like protein 2)	EKC20053	Peptidase M20 domain-containing protein 2 [Source:UniProtKB/TrEMBL;Acc:K1PEU5]
N_cont_pecten_205770	5.92295	1.27932	8.63138	1.12102	4.20922	6.53612	Q00946	Cysteine protease S273R (pS273R) (EC 3.4.22.-)	0	0
P_cont_pecten_25872	3.16008	1.16705	5.86656	0.716937	5.35001	6.52726	0	0	0	0
N_cont_pecten_133520	4.14387	1.11937	6.85005	0.868922	5.09187	6.52588	0	0	0	0
P_cont_pecten_32450	1.77505	0.951198	4.47836	0.82939	5.66462	6.51294	0	0	0	0
N_cont_pecten_136472	7.62285	0.549405	10.3217	0.841814	6.83651	6.49269	0	0	0	0
N_cont_pecten_10831	2.24317	1.26219	4.94132	0.643471	5.21046	6.48966	0	0	EKC24336	0
P_cont_pecten_5324	2.23211	1.08045	4.90532	1.31377	4.0597	6.37845	Q91287	Fibroblast growth factor receptor 3 (FGFR-3) (EC 2.7.10.1) (PFR3)	EKC31871	Fibroblast growth factor receptor [Source:UniProtKB/TrEMBL;Acc:K1RCL5]
P_cont_pecten_136548	2.92143	1.72816	5.59145	0.968374	3.66892	6.3644	0	0	0	0
P_cont_pecten_28197	4.13347	0.615675	6.8021	0.271207	10.9274	6.35824	0	0	0	0
N_cont_pecten_128167	2.04062	0.55494	4.708	0.142238	13.0361	6.35272	Q5F4B8	Solute carrier family 46 member 3	EKC41271	Proton-coupled folate transporter [Source:UniProtKB/TrEMBL;Acc:K1S1V1]
P_cont_pecten_35919	2.94137	0.998768	5.60718	0.847615	5.39199	6.34584	0	0	0	0
P_cont_pecten_10733	2.08506	0.496146	4.74595	0.981244	6.08463	6.32425	0	0	0	0
P_cont_pecten_41937	7.66402	0.549328	10.3233	0.84957	6.68981	6.31716	0	0	0	0
N_cont_pecten_39034	2.37888	0.795722	5.03367	0.805896	6.13277	6.29758	0	0	0	0
P_cont_pecten_32674	2.49897	0.774022	5.15299	1.30786	4.42354	6.29421	Q5BKQ4	Inactive pancreatic lipase-related protein 1 (PL-RP1)	EKC32113	Pancreatic lipase-related protein 1 [Source:UniProtKB/TrEMBL;Acc:K1QDT5]
P_cont_pecten_4785	2.27544	0.839536	4.92831	1.11808	4.87236	6.2892	0	0	EKC32153	SCO-spondin [Source:UniProtKB/TrEMBL;Acc:K1QDX7]
P_cont_pecten_22676	2.18342	0.569373	4.83406	0.966295	5.985	6.27949	P31650	Sodium- and chloride-dependent GABA transporter 3 (GAT-3) (Sodium- and chloride-dependent GABA transporter 4) (GAT-4) (Solute carrier family 6 member 11)	EKC37107	Transporter [Source:UniProtKB/TrEMBL;Acc:K1QK81]
P_cont_pecten_142665	6.75922	0.450837	9.39279	0.849258	6.9015	6.20557	0	0	0	0
P_cont_pecten_36674	4.6679	0.908338	7.29918	0.66475	6.25817	6.19578	0	0	0	0
P_cont_pecten_27372	4.77498	1.07127	7.37444	1.34992	3.8873	6.06057	0	0	0	0
P_cont_pecten_141622	3.0239	0.806001	5.60687	1.12513	4.77846	5.99173	0	0	0	0
P_cont_pecten_142265	6.86104	0.491126	9.44025	0.909751	6.29092	5.97613	0	0	0	0
N_cont_pecten_41047	3.31181	1.04291	5.8762	1.17505	4.23835	5.91505	0	0	0	0
P_cont_pecten_4633	6.23198	0.469281	8.78474	0.581383	8.81508	5.86755	0	0	0	0
N_cont_pecten_19346	2.29449	1.02732	4.8401	0.386148	6.42913	5.83854	0	0	EKC29169	0
P_cont_pecten_27323	2.37672	0.434931	4.91259	0.759293	7.32857	5.79926	0	0	0	0
P_cont_pecten_34662	1.90997	0.518049	4.44541	0.484458	9.40578	5.79752	0	0	0	0
P_cont_pecten_6814	2.0238	0.896327	4.55692	0.677443	6.0225	5.78825	0	0	0	0
P_cont_pecten_30620	3.19961	0.768726	5.73127	0.335147	8.3201	5.78238	A2AR02	Peptidyl-prolyl cis-trans isomerase G (PPIase G) (Peptidyl-prolyl isomerase G) (EC 5.2.1.8) (Cyclophilin G) (Rotamase G)	EKC19829	NK-tumor recognition protein [Source:UniProtKB/TrEMBL;Acc:K1PLV8]
P_cont_pecten_142472	1.70602	0.372244	4.22832	0.672894	8.28053	5.74498	Q9WU63	Heme-binding protein 2 (Protein SOUL)	EKC18716	Heme-binding protein 2 [Source:UniProtKB/TrEMBL;Acc:K1QB13]
P_cont_pecten_141280	2.27392	0.889557	4.79487	1.00751	4.86878	5.73957	O01814	Fatty acid-binding protein homolog 5	EKC34004	Fatty acid-binding protein, heart [Source:UniProtKB/TrEMBL;Acc:K1QS53]
P_cont_pecten_111336	7.10395	0.308603	9.61687	0.635553	8.92784	5.70776	0	0	0	0
P_cont_pecten_128904	2.67528	0.946406	5.18416	0.683753	5.75758	5.69178	0	0	EKC19717	40S ribosomal protein S19 [Source:UniProtKB/TrEMBL;Acc:K1P7Q6]
P_cont_pecten_54719	7.28227	0.299219	9.78915	0.644109	8.84454	5.68392	0	0	0	0
P_cont_pecten_177850	3.86356	0.744501	6.3677	1.45087	3.86341	5.67311	0	0	0	0
N_cont_pecten_134016	4.54786	1.22689	7.0518	0.775994	4.66161	5.6723	0	0	0	0
N_cont_pecten_34276	2.26838	0.497121	4.76403	0.251036	12.2663	5.63984	O08679	Serine/threonine-protein kinase MARK2 (EC 2.7.11.1) (EC 2.7.11.26) (ELKL motif kinase 1) (EMK-1) (MAP/microtubule affinity-regulating kinase 2)	EKC37431	MAP/microtubule affinity-regulating kinase 3 [Source:UniProtKB/TrEMBL;Acc:K1RSF1]
N_cont_pecten_37293	2.49391	1.01822	4.98307	0.820989	5.06063	5.61451	Q07646	Mesoderm-specific transcript protein (EC 3.-.-.-) (Paternally-expressed gene 1 protein)	EKC41946	Mesoderm-specific transcript-like protein [Source:UniProtKB/TrEMBL;Acc:K1S3F2]
N_cont_pecten_18224	5.8114	0.768717	8.28849	1.31992	4.10444	5.5677	0	0	0	0
P_cont_pecten_71687	2.21495	1.17225	4.68975	0.801237	4.68724	5.5589	0	0	0	0
N_cont_pecten_24848	2.2905	0.789501	4.75807	0.6674	6.32604	5.53112	0	0	0	0
P_cont_pecten_169665	5.63645	0.725684	8.10125	0.3418	8.43937	5.52047	0	0	0	0
P_cont_pecten_39457	2.89847	1.03785	5.36266	0.810037	4.9886	5.5182	0	0	0	0
P_cont_pecten_23405	1.92073	0.721658	4.35939	0.879061	5.53825	5.42137	0	0	EKC18124	Neuropeptide capa receptor [Source:UniProtKB/TrEMBL;Acc:K1PGY4]
P_cont_pecten_135609	5.68089	0.863049	8.1185	1.05074	4.63056	5.41743	0	0	EKC34004	Fatty acid-binding protein, heart [Source:UniProtKB/TrEMBL;Acc:K1QS53]
P_cont_pecten_39052	1.58291	0.131173	4.01811	0.336977	16.7739	5.40836	0	0	0	0
N_cont_pecten_21218	2.47565	0.792972	4.91002	1.48955	3.63543	5.40527	O75179	Ankyrin repeat domain-containing protein 17 (Gene trap ankyrin repeat protein) (Serologically defined breast cancer antigen NY-BR-16)	EKC21267	Ankyrin-1 [Source:UniProtKB/TrEMBL;Acc:K1PBT2]
P_cont_pecten_19193	6.76927	0.970638	9.19251	0.509446	6.03882	5.36374	0	0	EKC17857	0
P_cont_pecten_143660	2.1547	0.728985	4.57692	1.33678	4.01337	5.35996	Q9Z0G0	PDZ domain-containing protein GIPC1 (GAIP C-terminus-interacting protein) (RGS-GAIP-interacting protein) (RGS19-interacting protein 1) (SemaF cytoplasmic domain-associated protein 1) (SEMCAP-1) (Synectin)	EKC20778	PDZ domain-containing protein GIPC1 [Source:UniProtKB/TrEMBL;Acc:K1PGP0]
N_cont_pecten_192145	3.66657	0.739293	6.0855	0.829681	5.65382	5.34776	0	0	0	0
N_cont_pecten_119385	3.17772	0.611434	5.59403	0.403805	8.88808	5.33805	Q9Z1P2	Alpha-actinin-1 (Alpha-actinin cytoskeletal isoform) (F-actin cross-linking protein) (Non-muscle alpha-actinin-1)	EKC43084	Alpha-actinin, sarcomeric [Source:UniProtKB/TrEMBL;Acc:K1RH58]
P_cont_pecten_135974	2.76673	0.860976	5.1829	0.918221	5.00358	5.33752	0	0	0	0
P_cont_pecten_29575	3.14919	1.37635	5.56283	1.07405	3.68482	5.3282	0	0	0	0
N_cont_pecten_146683	2.31711	0.457408	4.72985	0.289485	12.0457	5.32484	0	0	0	0
P_cont_pecten_143892	3.95326	0.369815	6.35853	0.638473	8.24824	5.29736	Q25410	Putative molluscan insulin-related peptide(s) receptor (EC 2.7.10.1) [Cleaved into: Putative molluscan insulin-related peptide(s) receptor alpha chain; Putative molluscan insulin-related peptide(s) receptor beta chain]	EKC21734	Tyrosine-protein kinase receptor [Source:UniProtKB/TrEMBL;Acc:K1PS76]
P_cont_pecten_24711	3.18819	0.924931	5.582	0.995425	4.58921	5.25541	0	0	EKC25027	0
P_cont_pecten_9311	2.1617	0.854724	4.55156	0.491644	6.58776	5.24109	0	0	0	0
P_cont_pecten_19804	2.42283	0.967029	4.80838	0.999227	4.48192	5.22543	0	0	0	0
P_cont_pecten_116390	5.28193	0.495606	7.6651	0.542576	8.43803	5.21683	0	0	0	0
N_cont_pecten_90304	5.73988	0.754997	8.12302	1.12575	4.48395	5.21669	0	0	0	0
P_cont_pecten_24631	5.90429	0.817932	8.28682	1.01685	4.70928	5.21449	A6YLM6	Fatty acid-binding protein, adipocyte (Adipocyte-type fatty acid-binding protein) (A-FABP) (AFABP) (Fatty acid-binding protein 4)	EKC34004	Fatty acid-binding protein, heart [Source:UniProtKB/TrEMBL;Acc:K1QS53]
N_cont_pecten_123495	5.60877	0.491772	7.98744	0.529258	8.57686	5.20059	0	0	0	0
P_cont_pecten_146875	3.02917	0.985423	5.4037	1.6146	3.18486	5.18567	0	0	0	0
N_cont_pecten_39601	2.42356	0.814451	4.79677	0.795608	5.46737	5.18093	0	0	0	0
P_cont_pecten_179747	5.20047	0.625469	7.56839	0.585508	7.27169	5.16196	0	0	0	0
N_cont_pecten_39375	3.46244	0.710033	5.82186	0.812451	5.67211	5.13167	0	0	0	0
N_cont_pecten_94036	3.15846	0.576752	5.51321	0.842054	5.89137	5.11506	0	0	0	0
P_cont_pecten_28749	2.27487	0.490301	4.62474	0.88661	5.85526	5.09777	0	0	0	0
P_cont_pecten_19246	4.18438	0.567995	6.52115	0.53752	7.85578	5.05171	0	0	0	0
P_cont_pecten_21117	2.9443	0.573193	5.27944	1.32438	4.04419	5.046	P48758	Carbonyl reductase [NADPH] 1 (EC 1.1.1.184) (15-hydroxyprostaglandin dehydrogenase [NADP(+)]) (EC 1.1.1.197) (NADPH-dependent carbonyl reductase 1) (Prostaglandin 9-ketoreductase) (Prostaglandin-E(2) 9-reductase) (EC 1.1.1.189)	EKC17893	Carbonyl reductase [NADPH] 1 [Source:UniProtKB/TrEMBL;Acc:K1P8Q8]
P_cont_pecten_25193	3.82915	1.98066	6.16401	0.984045	2.89211	5.04502	Q99572	P2X purinoceptor 7 (P2X7) (ATP receptor) (P2Z receptor) (Purinergic receptor)	EKC20831	P2X purinoceptor 7 [Source:UniProtKB/TrEMBL;Acc:K1QGT3]
P_cont_pecten_26759	2.0519	0.650468	4.38116	0.673583	6.49761	5.02548	0	0	0	0
P_cont_pecten_146548	2.67036	0.621195	4.99878	0.555268	7.37705	5.02255	Q5R4J5	Synaptotagmin-1 (Synaptotagmin I) (SytI)	EKC19231	Synaptotagmin-1 [Source:UniProtKB/TrEMBL;Acc:K1QCJ0]
P_cont_pecten_29838	4.88484	0.688069	7.20942	0.53586	7.1052	5.0092	0	0	0	0
N_cont_pecten_32856	4.94366	0.238957	7.26783	0.933044	5.95681	5.00777	0	0	EKC37109	Transporter [Source:UniProtKB/TrEMBL;Acc:K1R108]
P_cont_pecten_38937	2.46415	0.649188	4.78293	0.538848	7.2936	4.98912	0	0	0	0
P_cont_pecten_28560	2.5094	0.873996	4.82782	1.27222	3.83621	4.98785	0	0	0	0
N_cont_pecten_73729	3.27197	0.479445	5.58969	0.479781	8.94755	4.98543	0	0	0	0
P_cont_pecten_135387	5.01759	1.14606	7.33387	0.446202	5.21383	4.98049	0	0	0	0
N_cont_pecten_169665	5.95165	0.889327	8.26675	0.189198	7.15038	4.97639	0	0	0	0
P_cont_pecten_19276	3.4115	0.660223	5.72323	0.864369	5.46387	4.9648	0	0	EKC31762	0
P_cont_pecten_145516	3.47258	1.11713	5.78322	0.776536	4.56236	4.96103	0	0	0	0
P_cont_pecten_21539	4.15802	0.431132	6.46413	1.38049	3.94996	4.94547	0	0	0	0
N_cont_pecten_19315	4.67791	0.44934	6.98138	1.08196	4.9072	4.93647	Q9UMX1	Suppressor of fused homolog (SUFUH)	EKC30433	Suppressor of fused-like protein [Source:UniProtKB/TrEMBL;Acc:K1Q903]
P_cont_pecten_31852	1.8541	0.600361	4.15478	0.353295	8.96509	4.92689	Q32L92	Calponin-3 (Calponin, acidic isoform)	EKC39823	Calponin-2 [Source:UniProtKB/TrEMBL;Acc:K1R1X5]
P_cont_pecten_132299	2.28925	0.782657	4.58785	0.742358	5.60105	4.91981	0	0	EKC39702	0
P_cont_pecten_21599	4.57195	0.570435	6.85787	0.589372	7.28103	4.87674	0	0	0	0
N_cont_pecten_77340	2.7836	0.661638	5.06946	1.0065	4.8345	4.87652	0	0	0	0
N_cont_pecten_93140	3.03524	1.55225	5.31642	0.558019	3.83904	4.86076	0	0	0	0
P_cont_pecten_150031	2.29445	0.967125	4.57484	1.47316	3.29622	4.8581	Q22799	Dynein light chain 1, cytoplasmic	EKC17891	Dynein light chain 2, cytoplasmic [Source:UniProtKB/TrEMBL;Acc:K1Q947]
N_cont_pecten_165791	9.20378	0.400516	11.4841	0.740228	6.83277	4.85776	0	0	0	0
P_cont_pecten_134980	5.61266	1.13874	7.8834	1.41286	3.22817	4.82569	P02553	Tubulin alpha chain (Fragment)	EKC22339	Tubulin alpha chain [Source:UniProtKB/TrEMBL;Acc:K1PTU5]
P_cont_pecten_31623	5.72515	0.543976	7.98073	0.736728	6.31812	4.77526	0	0	EKC19290	Tripartite motif-containing protein 2 [Source:UniProtKB/TrEMBL;Acc:K1PS66]
P_cont_pecten_28193	2.75448	0.701738	5.00282	0.408911	7.51863	4.75136	P10687	1-phosphatidylinositol 4,5-bisphosphate phosphodiesterase beta-1 (EC 3.1.4.11) (PLC-154) (Phosphoinositide phospholipase C-beta-1) (Phospholipase C-I) (PLC-I) (Phospholipase C-beta-1) (PLC-beta-1)	0	0
P_cont_pecten_70207	4.94834	0.589964	7.19188	0.534177	7.4346	4.73556	0	0	0	0
P_cont_pecten_47948	2.09593	0.651232	4.33859	0.950515	4.97031	4.73271	0	0	0	0
N_cont_pecten_136150	2.82379	1.0622	5.06566	0.525366	5.18382	4.7301	0	0	EKC41377	Zona pellucida sperm-binding protein 2 [Source:UniProtKB/TrEMBL;Acc:K1QWR7]
P_cont_pecten_38710	1.83872	0.715759	4.07827	0.56102	6.56153	4.7225	0	0	EKC42514	0
P_cont_pecten_5426	6.01952	0.357326	8.25122	0.619529	7.89372	4.69686	0	0	0	0
P_cont_pecten_27563	4.86143	1.84102	7.08884	0.701823	3.13203	4.68291	Q9Y3D2	Methionine-R-sulfoxide reductase B2, mitochondrial (MsrB2) (EC 1.8.4.-)	EKC42474	Methionine-R-sulfoxide reductase B2, mitochondrial [Source:UniProtKB/TrEMBL;Acc:K1RFH8]
P_cont_pecten_12573	2.68816	1.03284	4.89541	0.573465	5.08855	4.61795	0	0	0	0
N_cont_pecten_72727	3.32239	0.630112	5.52682	0.885059	5.19323	4.60893	0	0	0	0
N_cont_pecten_29895	2.39584	0.755347	4.59779	0.73547	5.47974	4.60102	0	0	EKC42048	Astacin [Source:UniProtKB/TrEMBL;Acc:K1R8H4]
N_cont_pecten_25590	4.17337	0.36254	6.35974	0.616431	7.74157	4.55158	Q963B6	60S ribosomal protein L10a	0	0
P_cont_pecten_40462	4.50689	0.673915	6.69161	1.20544	3.99573	4.54639	0	0	0	0
N_cont_pecten_31014	2.62846	0.614837	4.805	0.523839	7.13762	4.52067	0	0	0	0
P_cont_pecten_175578	5.22012	0.438343	7.38929	1.11552	4.50918	4.49765	0	0	EKC30433	Suppressor of fused-like protein [Source:UniProtKB/TrEMBL;Acc:K1Q903]
N_cont_pecten_29154	5.32985	0.70754	7.48934	0.487779	6.75398	4.46758	0	0	0	0
P_cont_pecten_41106	2.88848	0.595738	5.04742	0.82441	5.43764	4.46588	0	0	0	0
P_cont_pecten_135283	3.10917	0.765507	5.26722	0.984597	4.45341	4.46312	Q7JQD3	Gelsolin-like protein 1 (Actin-modulator) (EWAM) (EWAM-P1)	EKC21617	Severin [Source:UniProtKB/TrEMBL;Acc:K1PCV0]
N_cont_pecten_73743	3.25751	0.502147	5.40977	0.87379	5.40144	4.44524	0	0	0	0
N_cont_pecten_24330	3.1781	1.00096	5.32568	0.976918	4.02773	4.43083	0	0	0	0
N_cont_pecten_21944	2.16342	0.765274	4.30512	0.746187	5.25653	4.41283	0	0	EKC32180	0
P_cont_pecten_40914	2.08736	0.611463	4.226	0.819836	5.36748	4.40347	A3KG59	Peptidase M20 domain-containing protein 2 (Aminoacylase-1-like protein 2)	EKC20053	Peptidase M20 domain-containing protein 2 [Source:UniProtKB/TrEMBL;Acc:K1PEU5]
P_cont_pecten_25355	2.76976	0.713632	4.90459	1.25628	3.73501	4.39187	Q9P2E9	Ribosome-binding protein 1 (180 kDa ribosome receptor homolog) (RRp) (ES/130-related protein) (Ribosome receptor protein)	EKC21093	Ribosome-binding protein 1 [Source:UniProtKB/TrEMBL;Acc:K1PHS4]
N_cont_pecten_15413	2.56342	0.644649	4.69547	0.852743	5.12386	4.3834	0	0	0	0
P_cont_pecten_145907	6.78979	0.615924	8.92176	0.491355	7.20083	4.38314	0	0	0	0
N_cont_pecten_18007	2.83078	1.00339	4.95964	0.924893	4.10904	4.37372	0	0	0	0
N_cont_pecten_39615	6.72484	0.993042	8.84549	0.719584	4.63241	4.34889	0	0	EKC36608	0
P_cont_pecten_20248	6.99718	1.02776	9.11781	0.516906	5.04669	4.34882	0	0	0	0
P_cont_pecten_24540	3.27811	0.949927	5.39872	0.947011	4.14086	4.34879	P12716	Actin, cytoplasmic	EKC38059	Actin [Source:UniProtKB/Swiss-Prot;Acc:O17320]
P_cont_pecten_132000	3.29233	0.777732	5.41243	0.393012	6.65952	4.34726	0	0	EKC24550	0
N_cont_pecten_179747	4.9257	0.366858	7.04434	0.444069	9.50439	4.34282	0	0	0	0
P_cont_pecten_33627	1.98301	0.675612	4.10146	0.703425	5.67144	4.34227	0	0	0	0
P_cont_pecten_35160	4.00673	0.850615	6.12492	1.26832	3.53745	4.3415	A6H782	Tektin-3	EKC40032	Tektin-3 [Source:UniProtKB/TrEMBL;Acc:K1QTB9]
N_cont_pecten_106608	3.74755	0.726547	5.85319	0.616727	5.85405	4.30388	0	0	0	0
P_cont_pecten_22224	6.35135	0.816325	8.45553	0.430896	6.2254	4.29954	0	0	EKC41245	0
P_cont_pecten_40856	2.63173	0.801526	4.73434	0.70667	5.19937	4.29484	Q2HJ57	Coactosin-like protein	EKC30376	Coactosin-like protein [Source:UniProtKB/TrEMBL;Acc:K1R8Q5]
N_cont_pecten_27972	2.39872	1.15718	4.49118	1.1196	3.41106	4.26473	0	0	0	0
N_cont_pecten_142905	2.16767	0.834052	4.25752	1.10618	3.87479	4.25704	Q3T0K2	T-complex protein 1 subunit gamma (TCP-1-gamma) (CCT-gamma)	EKC28666	T-complex protein 1 subunit gamma [Source:UniProtKB/TrEMBL;Acc:K1R466]
N_cont_pecten_165976	5.75192	0.586944	7.8387	0.935633	4.80049	4.24798	Q8N414	PiggyBac transposable element-derived protein 5	0	0
P_cont_pecten_26107	2.46961	0.940817	4.55623	0.53848	5.23344	4.24752	Q8IZN3	Probable palmitoyltransferase ZDHHC14 (EC 2.3.1.225) (NEW1 domain-containing protein) (NEW1CP) (Zinc finger DHHC domain-containing protein 14) (DHHC-14)	EKC34537	Putative palmitoyltransferase ZDHHC14 [Source:UniProtKB/TrEMBL;Acc:K1QCE4]
P_cont_pecten_36090	4.12578	0.704942	6.2079	0.710678	5.44367	4.2343	0	0	0	0
N_cont_pecten_44349	3.31364	0.7603	5.39119	0.870422	4.66272	4.22091	0	0	0	0
N_cont_pecten_9663	2.4667	0.757581	4.54138	1.27688	3.53997	4.2125	P55087	Aquaporin-4 (AQP-4) (Mercurial-insensitive water channel) (MIWC) (WCH4)	EKC31493	Aquaporin-4 [Source:UniProtKB/TrEMBL;Acc:K1QC31]
N_cont_pecten_20161	3.55557	1.18691	5.62158	1.08451	3.38681	4.18728	Q6DDL7	Protein unc-93 homolog A (Unc-93A)	EKC42148	Unc-93-like protein A [Source:UniProtKB/TrEMBL;Acc:K1R8R1]
N_cont_pecten_144794	3.76561	1.28196	5.82889	0.974849	3.42071	4.17936	0	0	EKC25917	Calmodulin-like protein [Source:UniProtKB/TrEMBL;Acc:K1PP68]
N_cont_pecten_42252	3.39422	1.10822	5.45704	0.68044	4.29489	4.17802	0	0	0	0
P_cont_pecten_11048	4.45969	0.361608	6.52122	0.953509	5.03148	4.17428	F2Z3T4	Muscleblind-like protein 2	EKC19344	Muscleblind-like protein 3 [Source:UniProtKB/TrEMBL;Acc:K1PKC4]
P_cont_pecten_143991	4.88948	0.896136	6.94752	1.10301	3.73784	4.16418	A6YLM6	Fatty acid-binding protein, adipocyte (Adipocyte-type fatty acid-binding protein) (A-FABP) (AFABP) (Fatty acid-binding protein 4)	EKC34004	Fatty acid-binding protein, heart [Source:UniProtKB/TrEMBL;Acc:K1QS53]
P_cont_pecten_69827	5.97067	1.06851	8.02696	1.0544	3.5904	4.15915	0	0	0	0
N_cont_pecten_19901	3.7542	0.575593	5.80977	0.982786	4.56918	4.1571	0	0	0	0
P_cont_pecten_138789	1.84255	0.690796	3.89372	1.33856	3.42684	4.14443	0	0	0	0
P_cont_pecten_9272	4.93368	0.84115	6.98461	0.368857	6.15261	4.14373	0	0	0	0
N_cont_pecten_41878	4.66101	0.638757	6.71075	0.486491	6.81558	4.14033	0	0	0	0
P_cont_pecten_134782	2.41249	0.970658	4.4619	0.709406	4.56387	4.13938	0	0	0	0
P_cont_pecten_97710	1.65888	0.788561	3.70602	0.371953	6.44831	4.13286	0	0	EKC37648	Tripartite motif-containing protein 2 [Source:UniProtKB/TrEMBL;Acc:K1QVK7]
P_cont_pecten_16047	1.69437	1.08226	3.73857	1.10332	3.45879	4.12445	Q6DDL7	Protein unc-93 homolog A (Unc-93A)	EKC19474	Unc-93-like protein A [Source:UniProtKB/TrEMBL;Acc:K1PKV4]
N_cont_pecten_44192	2.76841	1.20469	4.80751	0.400693	4.4692	4.1099	0	0	0	0
P_cont_pecten_91653	4.99696	1.16159	7.01403	0.463023	4.46158	4.04762	Q12872	Splicing factor, suppressor of white-apricot homolog (Splicing factor, arginine/serine-rich 8) (Suppressor of white apricot protein homolog)	EKC18023	Splicing factor, arginine/serine-rich 8 [Source:UniProtKB/TrEMBL;Acc:K1P9A5]
P_cont_pecten_40515	3.26789	0.678987	5.27575	0.673043	5.50303	4.02184	0	0	0	0
N_cont_pecten_82160	6.36796	0.543877	8.37026	0.986698	4.48583	4.00637	0	0	0	0
P_cont_pecten_136200	2.53537	0.549233	4.53651	0.71151	5.72734	4.00316	0	0	0	0
P_cont_pecten_41427	2.41332	1.20133	4.41054	0.605547	4.06403	3.99232	P92177	14-3-3 protein epsilon (Suppressor of Ras1 3-9)	EKC29146	14-3-3 protein epsilon [Source:UniProtKB/TrEMBL;Acc:K1R5F2]
P_cont_pecten_89787	3.15546	0.64538	5.14973	0.497259	6.52978	3.98412	0	0	0	0
N_cont_pecten_37175	6.84589	0.26051	8.82486	0.318834	12.4109	3.94211	0	0	0	0
N_cont_pecten_102052	3.75561	0.702104	5.73377	0.641019	5.48428	3.93992	0	0	0	0
N_cont_pecten_36889	3.42632	0.878321	5.4025	0.831233	4.29615	3.93449	0	0	0	0
P_cont_pecten_39492	3.12739	0.757302	5.10342	0.403049	6.28779	3.93411	0	0	0	0
P_cont_pecten_31005	4.31751	0.609492	6.29301	0.659108	5.73056	3.93264	0	0	0	0
N_cont_pecten_2468	5.59388	0.409772	7.56923	0.885423	5.07248	3.93223	0	0	0	0
P_cont_pecten_29679	3.83546	0.853142	5.80154	1.15239	3.51808	3.90707	0	0	0	0
P_cont_pecten_4669	4.3672	1.32593	6.32846	0.408674	3.94149	3.89401	0	0	0	0
P_cont_pecten_40570	3.17691	0.360486	5.13364	0.685588	6.36247	3.88181	P86728	Uncharacterized protein 5	EKC28346	C3 and PZP-like alpha-2-macroglobulin domain-containing protein 8 [Source:UniProtKB/TrEMBL;Acc:K1R3A8]
N_cont_pecten_104163	4.02528	0.500703	5.95954	0.301919	8.96699	3.82183	0	0	0	0
P_cont_pecten_135767	3.33843	1.58071	5.27239	0.601086	3.16851	3.82102	0	0	0	0
P_cont_pecten_99699	5.0367	0.858293	6.95571	0.533639	5.13712	3.78164	0	0	0	0
N_cont_pecten_92685	3.57775	0.611094	5.49081	1.55953	2.84539	3.76606	0	0	0	0
N_cont_pecten_121711	2.36152	0.87839	4.27179	0.547569	4.99228	3.75881	A0JM12	Multiple epidermal growth factor-like domains protein 10 (Multiple EGF-like domains protein 10)	EKC27871	Multiple epidermal growth factor-like domains 10 [Source:UniProtKB/TrEMBL;Acc:K1R267]
P_cont_pecten_27150	2.9961	1.22528	4.90632	1.29761	2.7914	3.75866	0	0	0	0
P_cont_pecten_136568	2.41006	0.574214	4.31894	0.311283	7.96998	3.75519	0	0	0	0
P_cont_pecten_28104	5.1987	1.17632	7.10649	0.775238	3.65042	3.75232	A2ZVI7	Calcium-dependent protein kinase 1 (OsCDPK1) (OsCPK1) (EC 2.7.11.1)	EKC25917	Calmodulin-like protein [Source:UniProtKB/TrEMBL;Acc:K1PP68]
P_cont_pecten_35346	3.31526	0.752583	5.22083	1.10991	3.62644	3.74657	0	0	0	0
P_cont_pecten_132711	3.4931	0.873658	5.38888	1.55576	2.68424	3.72123	A7E3W2	Galectin-3-binding protein (Lectin galactoside-binding soluble 3-binding protein)	EKC40701	Deleted in malignant brain tumors 1 protein [Source:UniProtKB/TrEMBL;Acc:K1S0A7]
N_cont_pecten_20822	2.06337	0.546573	3.95593	0.55935	6.32653	3.71292	0	0	0	0
P_cont_pecten_31074	2.48279	0.922863	4.36575	0.795454	4.09032	3.68831	0	0	0	0
N_cont_pecten_50432	2.44828	0.841624	4.3295	0.582765	4.93789	3.68388	Q5UPA0	Putative ankyrin repeat protein L25	EKC22752	Ankyrin-1 [Source:UniProtKB/TrEMBL;Acc:K1PFT5]
P_cont_pecten_142376	3.01625	0.77518	4.89439	0.669583	4.85196	3.67599	0	0	0	0
P_cont_pecten_20496	4.48363	0.470066	6.36024	0.504821	7.08814	3.67211	0	0	0	0
N_cont_pecten_83494	2.81076	0.800934	4.68266	0.603099	4.9885	3.66016	0	0	0	0
P_cont_pecten_31749	2.48359	0.753613	4.3492	0.618052	5.08403	3.64423	0	0	0	0
P_cont_pecten_96746	3.34782	0.658724	5.21171	0.778102	4.73205	3.63988	0	0	0	0
P_cont_pecten_82290	2.6905	0.688982	4.55176	0.866259	4.33432	3.63325	Q3T0Z7	Dihydropteridine reductase (EC 1.5.1.34) (HDHPR) (Quinoid dihydropteridine reductase)	EKC17599	Dihydropteridine reductase [Source:UniProtKB/TrEMBL;Acc:K1PFL3]
P_cont_pecten_205769	4.22194	0.807269	6.08104	0.795679	4.29942	3.62784	0	0	0	0
P_cont_pecten_28672	3.56286	0.663057	5.42148	0.457274	6.20213	3.62663	0	0	0	0
P_cont_pecten_91098	4.40312	0.419657	6.26143	0.583385	6.6226	3.62583	0	0	EKC19874	0
P_cont_pecten_174090	3.72896	1.03273	5.58264	1.13793	3.13719	3.61421	0	0	EKC27092	Leucine-rich repeat and coiled-coil domain-containing protein 1 [Source:UniProtKB/TrEMBL;Acc:K1PSA2]
P_cont_pecten_18358	4.57352	1.28159	6.42252	0.710685	3.43656	3.60251	0	0	0	0
P_cont_pecten_27897	7.5679	0.917468	9.41559	0.652963	4.40079	3.59925	P18426	S-crystallin SL11 (Major lens polypeptide)	EKC38075	Glutathione-requiring prostaglandin D synthase [Source:UniProtKB/TrEMBL;Acc:K1RA71]
N_cont_pecten_90477	2.81207	0.751059	4.65447	1.01773	3.73641	3.58606	0	0	0	0
N_cont_pecten_221150	2.09458	0.859835	3.9368	0.644061	4.58341	3.58563	0	0	0	0
P_cont_pecten_85589	6.56426	0.584514	8.40124	0.846496	4.56216	3.57263	0	0	0	0
N_cont_pecten_115302	3.15597	0.611994	4.99283	1.04154	3.85011	3.57231	0	0	0	0
P_cont_pecten_93596	2.11244	0.894336	3.94895	0.520988	4.81931	3.57146	0	0	0	0
N_cont_pecten_22844	2.79107	0.764702	4.62711	0.267653	6.29624	3.57029	0	0	0	0
N_cont_pecten_42374	2.38827	0.900637	4.22387	0.856722	3.88082	3.56919	0	0	0	0
P_cont_pecten_199615	3.37572	0.737282	5.20942	0.655856	4.90708	3.56448	0	0	0	0
N_cont_pecten_75920	2.34854	0.61935	4.18135	0.333214	7.10977	3.5623	0	0	0	0
P_cont_pecten_32874	5.75926	0.692258	7.59114	0.369502	6.37169	3.56001	0	0	0	0
P_cont_pecten_38746	3.05689	0.636962	4.885	1.00462	3.9071	3.55072	Q99MZ3	Carbohydrate-responsive element-binding protein (ChREBP) (MLX interactor) (MLX-interacting protein-like) (Williams-Beuren syndrome chromosomal region 14 protein homolog)	EKC28997	Williams-Beuren syndrome chromosomal region 14 protein [Source:UniProtKB/TrEMBL;Acc:K1PXL9]
N_cont_pecten_133705	3.02531	1.02624	4.84504	0.857424	3.60945	3.53015	0	0	0	0
N_cont_pecten_31114	2.72435	0.878243	4.54328	0.902502	3.775	3.5282	0	0	0	0
P_cont_pecten_41959	3.85757	1.30492	5.67126	0.35661	3.74895	3.51539	Q8IYA7	Homeobox protein Mohawk	CGI_10011802.1	0
P_cont_pecten_92474	4.71988	0.625007	6.53153	0.744126	4.82264	3.51043	0	0	0	0
P_cont_pecten_27681	5.4415	0.989529	7.2516	0.562879	4.32446	3.50665	0	0	0	0
P_cont_pecten_44055	7.17112	0.28583	8.97822	0.30247	11.3253	3.49938	0	0	0	0
P_cont_pecten_26372	2.08514	0.743449	3.89077	0.521623	5.33756	3.49581	0	0	0	0
N_cont_pecten_24690	3.84805	0.418374	5.65247	0.611666	6.21711	3.49287	0	0	0	0
P_cont_pecten_131589	2.62263	0.856175	4.40824	0.353811	5.32383	3.44765	Q99LG2	Transportin-2 (Karyopherin beta-2b)	EKC30138	Transportin-1 [Source:UniProtKB/TrEMBL;Acc:K1Q880]
N_cont_pecten_140663	2.15291	0.493903	3.93646	0.558461	6.21056	3.44272	0	0	0	0
P_cont_pecten_118996	5.10816	0.325724	6.88709	0.571503	6.83706	3.4317	0	0	0	0
P_cont_pecten_146608	5.69947	0.4436	7.47514	0.500945	6.88977	3.42395	0	0	0	0
N_cont_pecten_56995	6.82712	0.591961	8.6009	0.378224	6.82003	3.41951	0	0	0	0
P_cont_pecten_35432	6.37553	0.527736	8.14457	0.321582	7.75409	3.40826	0	0	0	0
P_cont_pecten_42037	2.86293	0.951385	4.62609	0.689661	4.01952	3.39441	0	0	0	0
P_cont_pecten_41294	6.85257	0.578214	8.61226	0.639444	5.30711	3.38624	P30622	CAP-Gly domain-containing linker protein 1 (Cytoplasmic linker protein 1) (Cytoplasmic linker protein 170 alpha-2) (CLIP-170) (Reed-Sternberg intermediate filament-associated protein) (Restin)	EKC19436	CAP-Gly domain-containing linker protein 1 [Source:UniProtKB/TrEMBL;Acc:K1QD45]
N_cont_pecten_23587	2.64525	0.526881	4.40383	0.623605	5.57466	3.38364	0	0	0	0
N_cont_pecten_119217	2.2898	1.12446	4.047	1.07221	2.97167	3.38041	0	0	0	0
P_cont_pecten_63842	4.43415	0.429902	6.18723	0.999714	4.02529	3.37076	0	0	0	0
P_cont_pecten_77626	5.22459	0.543298	6.97664	0.2596	7.98628	3.36837	0	0	0	0
N_cont_pecten_84957	2.88382	0.887424	4.63527	0.7582	3.97388	3.36695	P21328	RNA-directed DNA polymerase from mobile element jockey (EC 2.7.7.49) (Reverse transcriptase)	EKC33304	Putative ATP-dependent RNA helicase DDX20 [Source:UniProtKB/TrEMBL;Acc:K1QQ49]
P_cont_pecten_136357	7.23943	0.659743	8.99044	0.494823	5.6746	3.36596	0	0	0	0
P_cont_pecten_64436	2.59285	0.757106	4.34313	0.749691	4.30467	3.36424	Q5R4X5	Zinc finger protein 22	EKC38900	Zinc finger protein Xfin [Source:UniProtKB/TrEMBL;Acc:K1RCE1]
P_cont_pecten_32128	2.80802	0.798155	4.55645	0.456155	5.17136	3.35994	0	0	0	0
P_cont_pecten_24609	2.6067	1.11927	4.35473	0.900096	3.23696	3.35899	0	0	EKC37802	0
N_cont_pecten_142762	2.70654	0.574834	4.44428	0.435113	6.4379	3.33511	0	0	0	0
N_cont_pecten_13399	5.83467	1.24044	7.5712	1.14001	2.71552	3.33234	0	0	0	0
N_cont_pecten_25119	2.85129	0.688429	4.5829	0.581147	5.0945	3.32097	P49657	Serine/threonine-protein kinase minibrain (EC 2.7.12.1)	EKC21383	Dual specificity tyrosine-phosphorylation-regulated kinase 1A [Source:UniProtKB/TrEMBL;Acc:K1PIH7]
P_cont_pecten_37811	7.90969	0.521241	9.63906	0.418583	6.88105	3.31583	0	0	0	0
P_cont_pecten_132253	5.6051	0.394054	7.3318	0.50451	6.94401	3.30968	0	0	0	0
N_cont_pecten_39157	2.95037	0.747389	4.67705	0.564452	4.92482	3.30964	0	0	0	0
P_cont_pecten_130504	2.45734	0.92945	4.18377	0.610998	4.1847	3.30909	Q05096	Unconventional myosin-Ib (Myosin I alpha) (MMI-alpha) (MMIa) (Myosin heavy chain myr 1)	EKC42000	Myosin-Ib [Source:UniProtKB/TrEMBL;Acc:K1RK57]
P_cont_pecten_41583	3.96008	0.880488	5.68541	0.617039	4.30842	3.30654	0	0	0	0
N_cont_pecten_139589	4.90776	0.365474	6.63043	0.462441	7.52993	3.30046	A8YPR6	Snake venom metalloprotease inhibitor 02D01 (02E11) (10F07) (Svmpi-Eoc7) [Cleaved into: Tripeptide pEKW 1; Tripeptide pEKW 2; Tripeptide pEKW 3; Tripeptide pEKW 4; Tripeptide pEKW 5; Tripeptide pEKW 6; Tripeptide pEKW 7; Tripeptide pEKW 8; Tripeptide pEKW 9; Tripeptide pEKW 10; Tripeptide pEKW 11; Poly-His-poly-Gly peptide 4 (pHpG-4); Poly-His-poly-Gly peptide 3 (pHpG-3); Poly-His-poly-Gly peptid…	0	0
N_cont_pecten_43010	7.01166	0.415063	8.72683	0.290117	9.09518	3.28336	0	0	0	0
N_cont_pecten_184	9.01977	0.571661	10.7329	0.464439	6.18175	3.27873	0	0	0	0
N_cont_pecten_39556	2.89057	0.901951	4.60361	0.736358	3.90885	3.27851	0	0	0	0
P_cont_pecten_40306	2.87996	1.56685	4.59065	0.287114	3.0212	3.27317	0	0	0	0
P_cont_pecten_139771	7.60175	0.7866	9.30734	0.79107	4.00192	3.26163	0	0	0	0
P_cont_pecten_70327	2.27587	0.790337	3.98051	0.808668	3.94122	3.25947	P11833	Tubulin beta chain (Beta-tubulin)	EKC30036	Tubulin beta chain [Source:UniProtKB/TrEMBL;Acc:K1R7V7]
P_cont_pecten_22774	3.40055	0.735392	5.10501	0.688178	4.45266	3.25906	0	0	0	0
P_cont_pecten_135536	4.07555	0.825798	5.77916	0.963528	3.47767	3.25715	0	0	0	0
P_cont_pecten_3063	5.6931	0.369382	7.39534	0.391181	8.25135	3.25406	0	0	0	0
P_cont_pecten_30052	4.24763	0.757973	5.94884	0.500262	5.04908	3.25175	0	0	0	0
N_cont_pecten_122876	7.44126	0.714586	9.13938	0.65458	4.61758	3.24479	Q8IFN0	Uncharacterized protein PFD1115c	0	0
P_cont_pecten_43508	3.14694	0.573838	4.83729	0.367073	6.70169	3.22734	0	0	0	0
P_cont_pecten_4736	4.12633	0.634067	5.81577	0.712353	4.60098	3.22532	0	0	0	0
P_cont_pecten_8547	6.72177	0.640261	8.41032	0.556548	5.26477	3.22334	0	0	0	0
P_cont_pecten_43385	4.04381	0.302288	5.72832	0.774425	5.04747	3.21431	0	0	0	0
N_cont_pecten_41881	2.48695	0.664936	4.1708	0.488069	5.464	3.21283	Q8VCT4	Carboxylesterase 1D (Carboxylesterase 3) (EC 3.1.1.1) (EC 3.1.1.67) (Fatty acid ethyl ester synthase) (FAEE synthase) (Triacylglycerol hydrolase) (TGH)	EKC33365	Liver carboxylesterase 22 [Source:UniProtKB/TrEMBL;Acc:K1QWL6]
P_cont_pecten_91467	4.46158	0.718339	6.14479	0.208674	6.28348	3.21142	0	0	0	0
P_cont_pecten_43590	3.41477	0.420475	5.09735	0.792018	4.72797	3.21001	Q5RAM2	Estrogen-related receptor gamma (Estrogen receptor-related protein 3) (Nuclear receptor subfamily 3 group B member 3)	EKC37772	Retinoic acid receptor RXR-alpha-A [Source:UniProtKB/TrEMBL;Acc:K1QLQ3]
P_cont_pecten_131467	2.61464	0.766048	4.2893	0.846177	3.81504	3.19246	0	0	0	0
P_cont_pecten_142625	3.71859	0.877145	5.39216	0.891055	3.50106	3.19004	0	0	EKC33717	0
P_cont_pecten_42374	4.74541	1.26403	6.41696	0.32086	3.5893	3.18555	0	0	0	0
P_cont_pecten_827	6.15666	1.06898	7.82469	1.14467	2.77536	3.1778	Q99NA2	Protein atonal homolog 8 (Helix-loop-helix protein mATH-6) (mATH6) (Okadin)	EKC28960	Atonal-like protein 8 [Source:UniProtKB/TrEMBL;Acc:K1QJB5]
P_cont_pecten_24579	2.45593	0.68451	4.12099	0.572978	4.94698	3.17126	Q28IM6	Hippocalcin-like protein 1	EKC27427	Neurocalcin-like protein [Source:UniProtKB/TrEMBL;Acc:K1PT39]
N_cont_pecten_205237	4.04904	0.984944	5.71274	0.291129	4.5215	3.16829	0	0	0	0
P_cont_pecten_30917	6.77821	0.490602	8.43979	1.07137	3.53134	3.16361	0	0	0	0
P_cont_pecten_218984	5.72933	0.695213	7.39086	0.708613	4.37695	3.16353	Q86MA7	Protein PRQFV-amide [Cleaved into: AREFV-amide; PRQFV-amide (PRQFVa); VRDFV-amide; VREFV-amide; IREFV-amide]	0	0
P_cont_pecten_30852	5.3381	0.350348	6.99868	0.288462	9.71592	3.16143	P35580	Myosin-10 (Cellular myosin heavy chain, type B) (Myosin heavy chain 10) (Myosin heavy chain, non-muscle IIb) (Non-muscle myosin heavy chain B) (NMMHC-B) (Non-muscle myosin heavy chain IIb) (NMMHC II-b) (NMMHC-IIB)	EKC32023	Myosin-11 [Source:UniProtKB/TrEMBL;Acc:K1QDH9]
N_cont_pecten_157781	2.38656	1.13897	4.04497	0.780604	3.22942	3.15667	0	0	0	0
P_cont_pecten_27584	2.9327	0.851484	4.58998	0.592999	4.29001	3.15421	0	0	0	0
P_cont_pecten_35888	4.53414	0.381715	6.19045	0.261395	9.62694	3.1521	0	0	0	0
N_cont_pecten_27681	2.56532	0.996495	4.21858	0.352108	4.34484	3.14543	0	0	0	0
P_cont_pecten_140844	2.39695	0.987087	4.04968	0.434238	4.22225	3.14428	Q99542	Matrix metalloproteinase-19 (MMP-19) (EC 3.4.24.-) (Matrix metalloproteinase RASI) (Matrix metalloproteinase-18) (MMP-18)	EKC39795	Matrix metalloproteinase-19 [Source:UniProtKB/TrEMBL;Acc:K1REH9]
P_cont_pecten_31096	7.86565	0.327593	9.51576	0.251325	10.6642	3.13856	0	0	0	0
P_cont_pecten_34500	2.91053	0.877799	4.55918	0.564086	4.26608	3.13541	0	0	0	0
P_cont_pecten_146704	3.01643	1.20508	4.66443	0.720769	3.18271	3.13398	0	0	0	0
P_cont_pecten_37710	3.75794	1.22163	5.40586	0.463106	3.49521	3.1338	0	0	0	0
P_cont_pecten_26761	5.53604	0.296225	7.18366	0.255133	11.1546	3.13316	0	0	0	0
N_cont_pecten_96705	2.44472	0.514697	4.09185	0.299768	7.51099	3.13211	0	0	0	0
N_cont_pecten_38850	6.89192	0.549362	8.53616	0.421526	6.33627	3.12584	0	0	0	0
N_cont_pecten_42734	3.74703	0.365658	5.38915	0.790818	4.72181	3.12123	P11348	Dihydropteridine reductase (EC 1.5.1.34) (HDHPR) (Quinoid dihydropteridine reductase)	EKC17599	Dihydropteridine reductase [Source:UniProtKB/TrEMBL;Acc:K1PFL3]
P_cont_pecten_47726	2.58795	0.673527	4.22689	0.606091	4.77257	3.11437	0	0	0	0
P_cont_pecten_6540	7.15346	0.469703	8.79197	0.830296	4.34088	3.11344	A5PK45	Procollagen galactosyltransferase 1 (EC 2.4.1.50) (Collagen beta(1-O)galactosyltransferase 1) (Glycosyltransferase 25 family member 1) (Hydroxylysine galactosyltransferase 1)	EKC32345	Glycosyltransferase 25 family member 1 [Source:UniProtKB/TrEMBL;Acc:K1QTN3]
P_cont_pecten_34431	2.30465	0.745999	3.9419	0.606031	4.52739	3.11071	Q9QX47	Protein SON (Negative regulatory element-binding protein) (NRE-binding protein)	EKC28505	Protein SON [Source:UniProtKB/TrEMBL;Acc:K1QI38]
P_cont_pecten_116119	4.29943	0.606295	5.93379	0.510367	5.4673	3.1045	0	0	0	0
P_cont_pecten_40906	2.60385	0.56611	4.23177	0.556335	5.37747	3.09066	P35951	Low-density lipoprotein receptor (LDL receptor)	EKC29826	Low-density lipoprotein receptor-related protein 4 [Source:UniProtKB/TrEMBL;Acc:K1R744]
P_cont_pecten_31699	4.49813	0.335172	6.12267	0.262886	10.1612	3.08344	0	0	0	0
P_cont_pecten_30386	7.67999	0.276839	9.30423	0.884158	4.34298	3.08278	0	0	0	0
N_cont_pecten_35901	4.24827	0.371949	5.87166	0.481668	6.86247	3.08097	0	0	0	0
N_cont_pecten_31864	3.68776	0.982862	5.31072	0.78343	3.43646	3.08007	0	0	0	0
N_cont_pecten_90716	3.28822	0.538868	4.90962	0.56843	5.40018	3.07673	0	0	0	0
P_cont_pecten_28750	5.19603	0.614725	6.81057	0.557715	5.12934	3.06213	Q2VPM9	Tubulin polymerization-promoting protein family member 3	EKC38843	Tubulin polymerization-promoting protein family member 2 [Source:UniProtKB/TrEMBL;Acc:K1QYR8]
P_cont_pecten_115272	2.32722	0.552574	3.94164	0.255781	7.2879	3.06188	0	0	0	0
P_cont_pecten_134167	2.78505	0.733683	4.39785	0.357409	5.41904	3.05846	0	0	0	0
P_cont_pecten_42471	3.41114	1.23435	5.02337	0.458963	3.39466	3.05723	0	0	0	0
P_cont_pecten_31949	2.32217	1.08671	3.93406	0.393608	3.87047	3.05654	0	0	0	0
P_cont_pecten_23951	5.13869	0.533591	6.74677	0.573366	5.34896	3.04847	O00370	LINE-1 retrotransposable element ORF2 protein (ORF2p) [Includes: Reverse transcriptase (EC 2.7.7.49); Endonuclease (EC 3.1.21.-)]	0	0
P_cont_pecten_116403	3.17883	0.827257	4.78614	0.653041	4.06138	3.04683	0	0	0	0
P_cont_pecten_28763	3.10104	0.909911	4.70222	0.556333	4.06601	3.03393	Q03412	Innexin unc-7 (Uncoordinated protein 7)	EKC27645	Innexin unc-9 [Source:UniProtKB/TrEMBL;Acc:K1QFN4]
P_cont_pecten_179358	4.63931	0.515248	6.23937	0.404838	6.50513	3.03156	Q4V8R6	Transcription factor E4F1 (EC 6.3.2.-) (Putative E3 ubiquitin-protein ligase E4F1) (Transcription factor E4F)	EKC37159	0
N_cont_pecten_22390	4.01453	0.804872	5.61416	0.830615	3.61353	3.03066	0	0	0	0
P_cont_pecten_38538	4.69502	0.321774	6.28962	0.226824	10.8708	3.02011	0	0	0	0
P_cont_pecten_130783	2.28261	0.661988	3.87709	0.600755	4.70331	3.01986	0	0	0	0
P_cont_pecten_8239	3.00738	0.87672	4.59023	0.632428	3.92368	2.99563	0	0	EKC36474	0
P_cont_pecten_27450	2.7618	0.678867	4.34212	1.02741	3.27017	2.99036	P18699	Tubulin beta chain (Beta-tubulin) (Fragment)	EKC35235	Tubulin beta chain [Source:UniProtKB/TrEMBL;Acc:K1R278]
P_cont_pecten_132503	2.36496	0.789737	3.94243	0.857766	3.52217	2.98447	Q00546	Tenascin-R (TN-R) (Restrictin)	EKC37594	Tenascin-R [Source:UniProtKB/TrEMBL;Acc:K1R272]
P_cont_pecten_144615	6.69891	0.416454	8.27471	0.282063	8.43035	2.98101	P34743	Protein BTG1 (B-cell translocation gene 1 protein)	EKC25710	Protein BTG1 [Source:UniProtKB/TrEMBL;Acc:K1QA36]
P_cont_pecten_46398	6.79257	0.724419	8.36685	0.999178	3.26849	2.97787	0	0	0	0
N_cont_pecten_28858	9.21637	0.395922	10.7858	0.376704	7.54689	2.96784	0	0	0	0
P_cont_pecten_100717	6.36571	0.218501	7.93205	0.809501	4.61523	2.96154	0	0	0	0
P_cont_pecten_4898	4.19346	0.338776	5.75795	1.01627	3.6229	2.95772	0	0	EKC20340	0
N_cont_pecten_138820	5.16388	0.408928	6.72687	0.333039	7.87535	2.95465	P26369	Splicing factor U2AF 65 kDa subunit (U2 auxiliary factor 65 kDa subunit) (U2 snRNP auxiliary factor large subunit)	EKC40607	Splicing factor U2AF 50 kDa subunit [Source:UniProtKB/TrEMBL;Acc:K1QUW5]
P_cont_pecten_69474	2.78036	0.697755	4.34164	0.426536	5.17048	2.95115	0	0	0	0
P_cont_pecten_203582	3.90673	0.394423	5.46525	0.687498	4.97289	2.94551	O00370	LINE-1 retrotransposable element ORF2 protein (ORF2p) [Includes: Reverse transcriptase (EC 2.7.7.49); Endonuclease (EC 3.1.21.-)]	0	0
N_cont_pecten_8171	6.67172	0.546786	8.2297	0.942917	3.61682	2.94441	P0C6A0	GATA-type zinc finger protein 1 (GATA-like protein 1) (GLP-1)	EKC30351	Polycomb protein Asx [Source:UniProtKB/TrEMBL;Acc:K1R8M7]
P_cont_pecten_130163	10.1137	0.704203	11.6715	0.808191	3.76878	2.94402	P02552	Tubulin alpha-1 chain [Cleaved into: Detyrosinated tubulin alpha-1 chain] (Fragment)	EKC31000	Tubulin alpha-1C chain [Source:UniProtKB/TrEMBL;Acc:K1QQ68]
P_cont_pecten_25910	4.2634	1.26325	5.82099	0.414129	3.26158	2.94361	0	0	0	0
N_cont_pecten_41383	5.78863	0.456937	7.34603	0.331628	7.38877	2.94324	0	0	0	0
P_cont_pecten_113091	3.77916	0.781414	5.33589	0.609923	4.18562	2.94186	P97288	5-hydroxytryptamine receptor 4 (5-HT-4) (5-HT4) (Serotonin receptor 4)	EKC36941	5-hydroxytryptamine receptor 4 [Source:UniProtKB/TrEMBL;Acc:K1RR88]
N_cont_pecten_29990	2.34957	0.763668	3.90616	0.534479	4.48398	2.94158	0	0	0	0
N_cont_pecten_20928	5.315	0.539807	6.86308	0.713768	4.44428	2.92428	0	0	EKC30342	0
P_cont_pecten_16335	5.00616	0.487869	6.55385	1.02685	3.41421	2.92348	A7UX13	Hercynylcysteine sulfoxide lyase (EC 4.4.1.-) (Ergothioneine biosynthesis protein 2) (PLP-binding cysteine desulfurase) (PLP-dependent C-S lyase)	EKC28821	0
N_cont_pecten_30685	4.00242	0.440788	5.54875	0.476016	6.2076	2.92073	0	0	0	0
N_cont_pecten_42676	2.57944	0.481547	4.12574	0.447083	6.19514	2.92068	0	0	0	0
P_cont_pecten_44125	7.85001	0.411367	9.38867	0.620627	5.26674	2.90524	Q16829	Dual specificity protein phosphatase 7 (EC 3.1.3.16) (EC 3.1.3.48) (Dual specificity protein phosphatase PYST2)	EKC37794	Dual specificity protein phosphatase 7 [Source:UniProtKB/TrEMBL;Acc:K1R2M0]
P_cont_pecten_38658	4.57503	1.30138	6.11348	0.684972	2.85734	2.90483	Q24583	V-type proton ATPase subunit F 1 (V-ATPase subunit F 1) (V-ATPase 14 kDa subunit) (Vacuolar H+ ATPase subunit 14-1) (Vacuolar proton pump subunit F 1)	EKC19371	V-type proton ATPase subunit F [Source:UniProtKB/TrEMBL;Acc:K1QCX0]
P_cont_pecten_1346	2.97003	0.694515	4.50798	0.714038	4.03509	2.9038	Q69ZW3	EH domain-binding protein 1	EKC40909	EH domain-binding protein 1 [Source:UniProtKB/TrEMBL;Acc:K1RB72]
P_cont_pecten_38595	3.47786	0.99094	5.01518	0.66872	3.46119	2.90254	Q4UMH6	Putative ankyrin repeat protein RF_0381	EKC18510	Ankyrin-1 [Source:UniProtKB/TrEMBL;Acc:K1PQ35]
P_cont_pecten_14848	9.55962	0.285097	11.0956	0.109563	13.9281	2.89975	Q3SX11	Ribosome biogenesis protein NSA2 homolog (TGF-beta-inducible nuclear protein 1)	EKC39103	Ribosome biogenesis protein NSA2-like protein [Source:UniProtKB/TrEMBL;Acc:K1QZN1]
N_cont_pecten_92041	4.66689	0.333663	6.19861	0.410744	7.47094	2.8913	0	0	0	0
N_cont_pecten_98121	3.40631	0.485696	4.9363	0.582794	5.21432	2.88784	0	0	0	0
P_cont_pecten_11153	5.52655	0.367124	7.05622	0.443	6.87148	2.88719	P40946	ADP-ribosylation factor 3	EKC27547	ADP-ribosylation factor [Source:UniProtKB/TrEMBL;Acc:K1PTH4]
P_cont_pecten_23153	4.27646	0.921451	5.80511	0.82181	3.26879	2.88516	0	0	EKC33592	0
N_cont_pecten_73015	3.39469	0.307058	4.92247	0.72783	4.82948	2.88343	0	0	0	0
P_cont_pecten_140434	5.67409	0.464613	7.20167	0.781877	4.25524	2.88301	Q8CFN2	Cell division control protein 42 homolog	EKC39915	Cdc42-like protein [Source:UniProtKB/TrEMBL;Acc:K1REY7]
P_cont_pecten_145311	4.41901	0.505826	5.94636	0.968134	3.52072	2.88255	0	0	0	0
N_cont_pecten_20315	7.67451	0.518127	9.2012	0.74729	4.29024	2.88124	0	0	0	0
N_cont_pecten_31467	2.5796	0.588211	4.10519	0.515332	5.15713	2.87904	P07192	Maltase A3 (EC 3.2.1.20) (Larval visceral protein L)	EKC30472	Neutral and basic amino acid transport protein rBAT [Source:UniProtKB/TrEMBL;Acc:K1Q253]
N_cont_pecten_33675	3.83451	1.22294	5.3589	0.579084	3.09342	2.87665	0	0	0	0
P_cont_pecten_46165	5.9931	0.494741	7.51736	0.670953	4.69003	2.8764	O94832	Unconventional myosin-Id	EKC36629	Myosin-Id [Source:UniProtKB/TrEMBL;Acc:K1QZN3]
N_cont_pecten_137370	4.48688	0.506897	6.00757	0.388683	6.35296	2.8693	0	0	0	0
P_cont_pecten_26456	4.59583	0.328953	6.11501	0.663478	5.15365	2.86627	Q68FR8	Tubulin alpha-3 chain (Alpha-tubulin 3) [Cleaved into: Detyrosinated tubulin alpha-3 chain]	EKC22338	Tubulin alpha-1C chain [Source:UniProtKB/TrEMBL;Acc:K1PKU1]
P_cont_pecten_29359	7.94437	0.404885	9.46331	0.364332	7.35806	2.86581	0	0	0	0
P_cont_pecten_22453	6.14594	0.375682	7.66214	0.472425	6.47451	2.86035	Q6NXP6	NADP-dependent oxidoreductase domain-containing protein 1 (EC 1.-.-.-) (Pyrroline-5-carboxylate reductase-like protein C14orf148)	EKC20365	0
N_cont_pecten_153602	2.7391	1.0185	4.25522	0.542315	3.58665	2.86021	Q3ZCU0	Putative uncharacterized protein FLJ37770	0	0
P_cont_pecten_37226	2.45669	0.655847	3.97251	0.424568	5.23599	2.85961	0	0	0	0
N_cont_pecten_190757	3.69131	1.06188	5.2036	0.55145	3.45465	2.85264	0	0	0	0
P_cont_pecten_8602	6.12645	1.39099	7.63329	0.717471	2.63246	2.84188	Q6AZN8	Zinc transporter 6-A (ZnT-6-A) (Solute carrier family 30 member 6-A)	EKC39478	Zinc transporter 5 [Source:UniProtKB/TrEMBL;Acc:K1R0P9]
N_cont_pecten_29966	5.77177	0.497991	7.27539	0.352001	6.61611	2.83554	P40338	Von Hippel-Lindau disease tumor suppressor (pVHL)	0	0
P_cont_pecten_34734	2.53838	0.896209	4.04175	0.590602	3.77576	2.83504	0	0	0	0
N_cont_pecten_128091	3.3356	0.384396	4.83859	0.952772	3.64782	2.83431	0	0	0	0
P_cont_pecten_37212	2.64693	0.90022	4.14095	0.541714	3.85488	2.81674	0	0	0	0
P_cont_pecten_186778	3.97426	0.762243	5.46828	0.512068	4.38036	2.81671	Q9W740	Noggin-2	EKC21703	Noggin-2 [Source:UniProtKB/TrEMBL;Acc:K1PJA3]
P_cont_pecten_214899	3.00572	0.868132	4.49935	0.856428	3.21043	2.81596	O14807	Ras-related protein M-Ras (Ras-related protein R-Ras3)	EKC26903	0
P_cont_pecten_9651	6.19267	1.31428	7.68603	0.782619	2.6482	2.81544	0	0	EKC20274	Pyrimidine-specific ribonucleoside hydrolase rihA [Source:UniProtKB/TrEMBL;Acc:K1PN22]
N_cont_pecten_13891	5.90936	0.142183	7.40202	0.440368	7.99599	2.81406	0	0	0	0
P_cont_pecten_224275	3.68448	0.927799	5.17681	0.492308	3.87919	2.81343	0	0	EKC27776	0
P_cont_pecten_19824	2.64317	0.819073	4.1327	0.377405	4.54092	2.80797	0	0	0	0
P_cont_pecten_170960	3.87153	0.693986	5.36085	0.38422	5.11416	2.80756	0	0	0	0
N_cont_pecten_24936	7.13565	0.34289	8.6176	0.490378	6.33204	2.79327	0	0	0	0
P_cont_pecten_141154	7.27746	0.525773	8.75715	0.475964	5.50261	2.7889	0	0	0	0
P_cont_pecten_7587	3.5637	0.560102	5.04333	0.499582	5.20494	2.78877	0	0	0	0
N_cont_pecten_119615	5.88071	0.494391	7.36023	0.883728	3.69057	2.78856	0	0	0	0
P_cont_pecten_17048	6.25558	0.305286	7.73215	0.543502	5.9842	2.78285	0	0	0	0
P_cont_pecten_14462	7.23763	0.674816	8.71371	0.41209	5.05625	2.78193	P21328	RNA-directed DNA polymerase from mobile element jockey (EC 2.7.7.49) (Reverse transcriptase)	0	0
P_cont_pecten_24758	3.9706	0.655856	5.4461	0.4798	4.86098	2.7808	0	0	0	0
P_cont_pecten_38205	3.12044	1.0269	4.59442	1.02557	2.65976	2.77787	0	0	0	0
P_cont_pecten_22003	4.83386	1.27158	6.30762	0.940757	2.49247	2.77745	Q99L20	Glutathione S-transferase theta-3 (EC 2.5.1.18)	EKC30389	Glutathione S-transferase theta-1 [Source:UniProtKB/TrEMBL;Acc:K1QGW8]
P_cont_pecten_126027	3.3194	0.650343	4.79256	0.507829	4.7583	2.77628	Q80X90	Filamin-B (FLN-B) (ABP-280-like protein) (Actin-binding-like protein) (Beta-filamin)	EKC28512	Filamin-C [Source:UniProtKB/TrEMBL;Acc:K1PW06]
N_cont_pecten_181989	3.61729	0.629953	5.08619	0.656037	4.21692	2.76809	0	0	0	0
P_cont_pecten_6278	4.11692	0.49648	5.58377	0.736064	4.21496	2.76416	Q8I7P9	Retrovirus-related Pol polyprotein from transposon opus [Includes: Protease (EC 3.4.23.-); Reverse transcriptase (EC 2.7.7.49); Endonuclease]	EKC26743	0
N_cont_pecten_136896	7.6448	0.31661	9.10818	0.66185	5.00355	2.75754	0	0	0	0
N_cont_pecten_172247	3.65103	0.959607	5.11318	0.681472	3.33249	2.75518	0	0	0	0
P_cont_pecten_119978	2.39247	0.723846	3.84762	0.49108	4.47608	2.74186	0	0	0	0
P_cont_pecten_184103	3.90738	0.71598	5.36063	0.500452	4.4674	2.73823	0	0	EKC31648	Putative RNA-directed DNA polymerase from transposon BS [Source:UniProtKB/TrEMBL;Acc:K1QCH1]
P_cont_pecten_20847	8.21145	0.448324	9.66359	0.809727	3.96103	2.73614	A4IIN5	mRNA decay activator protein ZFP36L2 (Zinc finger protein 36, C3H1 type-like 2)	EKC26337	Butyrate response factor 1 [Source:UniProtKB/TrEMBL;Acc:K1PQ11]
N_cont_pecten_122388	2.84193	0.472585	4.29334	0.808189	3.92449	2.73477	0	0	EKC18868	Zonadhesin [Source:UniProtKB/TrEMBL;Acc:K1PBK4]
N_cont_pecten_145907	7.16152	0.465498	8.61284	0.571759	5.08154	2.73458	0	0	0	0
N_cont_pecten_2822	6.06035	0.527124	7.50966	0.34912	6.17726	2.73078	0	0	0	0
P_cont_pecten_23296	3.01599	1.03097	4.46221	0.880782	2.82457	2.72494	0	0	0	0
P_cont_pecten_173738	3.02141	0.521415	4.46686	0.781323	3.92345	2.72348	0	0	0	0
P_cont_pecten_135847	6.3126	0.583885	7.75738	0.423787	5.36402	2.72222	0	0	0	0
P_cont_pecten_7709	2.60827	0.779159	4.05285	0.266974	4.87619	2.72184	O15975	Guanine nucleotide-binding protein G(q) subunit alpha (Guanine nucleotide-binding protein alpha-q)	EKC18616	Guanine nucleotide-binding protein G(Q) subunit alpha [Source:UniProtKB/TrEMBL;Acc:K1QAV0]
P_cont_pecten_36944	5.00224	0.660397	6.4463	0.898676	3.32061	2.72085	0	0	0	0
P_cont_pecten_42683	2.66442	0.568018	4.10813	0.430256	5.41116	2.7202	0	0	0	0
P_cont_pecten_121055	4.62396	0.727774	6.0661	0.323246	4.98712	2.71725	0	0	0	0
P_cont_pecten_7692	3.79413	0.440661	5.2353	0.926157	3.52414	2.71541	0	0	0	0
P_cont_pecten_57023	5.33737	0.573838	6.77547	0.612147	4.46763	2.70964	O60733	85/88 kDa calcium-independent phospholipase A2 (CaI-PLA2) (EC 3.1.1.4) (Group VI phospholipase A2) (GVI PLA2) (Intracellular membrane-associated calcium-independent phospholipase A2 beta) (iPLA2-beta) (Patatin-like phospholipase domain-containing protein 9) (PNPLA9)	EKC23755	Ankyrin-3 [Source:UniProtKB/TrEMBL;Acc:K1Q4G5]
N_cont_pecten_90441	3.26495	0.656282	4.69922	0.72052	3.82829	2.70246	0	0	0	0
P_cont_pecten_91873	4.38134	1.04821	5.81319	0.805038	2.89067	2.69793	0	0	0	0
P_cont_pecten_6597	5.62683	0.968846	7.05638	0.659044	3.28201	2.69363	0	0	0	0
P_cont_pecten_55128	5.05406	0.412479	6.48288	0.31632	7.33511	2.69226	0	0	0	0
P_cont_pecten_31159	4.5131	1.11415	5.94163	0.764999	2.84174	2.69172	0	0	0	0
P_cont_pecten_39731	3.84944	0.634104	5.27768	0.55709	4.47229	2.69117	0	0	0	0
P_cont_pecten_125387	6.13694	0.536144	7.56517	0.493791	5.16142	2.69116	A1A4M6	StAR-related lipid transfer protein 5 (START domain-containing protein 5) (StARD5)	EKC18719	StAR-related lipid transfer protein 5 [Source:UniProtKB/TrEMBL;Acc:K1PIK9]
P_cont_pecten_189202	4.1726	0.555686	5.60054	0.239497	6.50691	2.69062	0	0	0	0
P_cont_pecten_146419	4.40371	0.761251	5.83035	0.44022	4.40823	2.6882	A9UL63	UPF0562 protein C7orf55 homolog	EKC19383	UPF0562 protein C7orf55 [Source:UniProtKB/TrEMBL;Acc:K1PCY0]
P_cont_pecten_38562	4.55942	0.86426	5.98379	0.831608	3.1184	2.68396	Q4AEI0	Glutathione peroxidase 2 (GPx-2) (GSHPx-2) (EC 1.11.1.9) (Glutathione peroxidase-gastrointestinal) (GPx-GI) (GSHPx-GI)	EKC25678	Glutathione peroxidase [Source:UniProtKB/TrEMBL;Acc:K1PVB9]
P_cont_pecten_126470	4.98423	0.531601	6.40841	0.233525	6.75779	2.68362	0	0	0	0
P_cont_pecten_129829	3.50555	1.05057	4.92596	0.673055	3.07434	2.67661	0	0	0	0
P_cont_pecten_41638	4.02263	0.439496	5.44243	0.415842	6.16926	2.67549	0	0	0	0
P_cont_pecten_18691	3.3668	0.559237	4.78657	0.302734	6.089	2.67542	0	0	0	0
N_cont_pecten_38740	4.64249	0.157911	6.05339	0.292978	10.6889	2.65903	0	0	0	0
P_cont_pecten_160169	4.64482	0.427568	6.05571	0.804353	3.90285	2.659	0	0	0	0
P_cont_pecten_157433	2.44669	0.557339	3.8571	0.69435	4.08545	2.65813	0	0	EKC41151	Histone-lysine N-methyltransferase SETD8-A [Source:UniProtKB/TrEMBL;Acc:K1S1L3]
N_cont_pecten_136064	6.1729	0.473689	7.58151	0.649052	4.49368	2.6548	0	0	0	0
P_cont_pecten_40286	4.43854	0.344987	5.84472	0.222945	9.23973	2.65033	0	0	0	0
P_cont_pecten_53102	4.69898	0.455641	6.10384	0.782197	3.92787	2.64791	Q15147	1-phosphatidylinositol 4,5-bisphosphate phosphodiesterase beta-4 (EC 3.1.4.11) (Phosphoinositide phospholipase C-beta-4) (Phospholipase C-beta-4) (PLC-beta-4)	EKC20644	1-phosphatidylinositol-4,5-bisphosphate phosphodiesterase beta-4 [Source:UniProtKB/TrEMBL;Acc:K1PP84]
P_cont_pecten_37352	2.71977	0.870271	4.12221	0.496047	3.80735	2.64348	0	0	EKC26044	0
P_cont_pecten_14151	2.64649	0.996772	4.04765	0.947375	2.67785	2.64114	P27085	40S ribosomal protein S26	EKC23652	40S ribosomal protein S26 [Source:UniProtKB/TrEMBL;Acc:K1PI50]
P_cont_pecten_20002	3.75501	0.383853	5.15571	0.630234	4.81521	2.64029	P22232	rRNA 2'-O-methyltransferase fibrillarin (EC 2.1.1.-) (Histone-glutamine methyltransferase)	EKC27830	rRNA 2'-O-methyltransferase fibrillarin [Source:UniProtKB/TrEMBL;Acc:K1QG65]
N_cont_pecten_29957	5.12551	0.332244	6.52481	0.171499	10.2326	2.63774	0	0	0	0
P_cont_pecten_39300	2.55982	0.625606	3.95825	0.355563	5.28582	2.63615	0	0	0	0
P_cont_pecten_3280	4.84299	0.614471	6.23859	0.665396	4.01227	2.63099	0	0	EKC31634	0
P_cont_pecten_49859	3.11082	0.28263	4.50527	0.611538	5.18548	2.62888	P54802	Alpha-N-acetylglucosaminidase (EC 3.2.1.50) (N-acetyl-alpha-glucosaminidase) (NAG) [Cleaved into: Alpha-N-acetylglucosaminidase 82 kDa form; Alpha-N-acetylglucosaminidase 77 kDa form]	EKC30145	Alpha-N-acetylglucosaminidase [Source:UniProtKB/TrEMBL;Acc:K1QMS4]
P_cont_pecten_43397	5.79401	0.541621	7.18831	0.301164	6.12704	2.62861	P56276	Telokin	EKC35325	Titin [Source:UniProtKB/TrEMBL;Acc:K1R2G8]
P_cont_pecten_3892	5.76365	0.531972	7.15182	0.484299	5.08703	2.61745	P40239	CD9 antigen (CD antigen CD9)	EKC23321	Tetraspanin-11 [Source:UniProtKB/TrEMBL;Acc:K1QP44]
P_cont_pecten_142688	4.81946	0.373648	6.20686	0.509883	5.6275	2.61607	0	0	0	0
N_cont_pecten_27186	4.14983	1.03175	5.53687	0.406813	3.46063	2.61542	0	0	0	0
N_cont_pecten_3782	5.09527	0.475777	6.48112	0.467076	5.45021	2.61326	0	0	0	0
N_cont_pecten_9605	6.04927	0.413138	7.43414	0.730654	4.16964	2.61148	Q61595	Kinectin	EKC21093	Ribosome-binding protein 1 [Source:UniProtKB/TrEMBL;Acc:K1PHS4]
P_cont_pecten_65506	2.55847	0.64359	3.94115	0.699329	3.78728	2.60752	P56677	Suppressor of tumorigenicity 14 protein homolog (EC 3.4.21.109) (Epithin) (Serine protease 14)	EKC41388	Basement membrane-specific heparan sulfate proteoglycan core protein [Source:UniProtKB/TrEMBL;Acc:K1R6E6]
P_cont_pecten_125801	6.03042	0.431062	7.41244	0.537609	5.17221	2.60634	O35737	Heterogeneous nuclear ribonucleoprotein H (hnRNP H) [Cleaved into: Heterogeneous nuclear ribonucleoprotein H, N-terminally processed]	EKC19997	Heterogeneous nuclear ribonucleoprotein H [Source:UniProtKB/TrEMBL;Acc:K1P8G1]
P_cont_pecten_24919	4.54794	0.811429	5.92947	0.836281	3.098	2.60544	0	0	0	0
P_cont_pecten_18022	7.3434	0.69427	8.7227	0.558484	4.11713	2.60143	0	0	0	0
N_cont_pecten_117334	2.60049	0.772651	3.97886	0.394263	4.34729	2.59976	Q834G2	Ribonuclease Z (RNase Z) (EC 3.1.26.11) (tRNA 3 endonuclease) (tRNase Z)	EKC36724	Zinc phosphodiesterase ELAC protein 1 [Source:UniProtKB/TrEMBL;Acc:K1QZV0]
N_cont_pecten_35948	3.61864	0.751551	4.99667	0.725869	3.46223	2.59913	Q9Y7S2	UPF0612 protein C569.003	EKC31860	0
P_cont_pecten_38725	7.71836	0.375691	9.09569	0.595708	4.97042	2.59788	0	0	0	0
N_cont_pecten_92551	3.25721	0.625406	4.63215	0.870039	3.28622	2.59356	0	0	0	0
P_cont_pecten_7944	6.95118	0.377702	8.32537	0.690667	4.40465	2.59223	0	0	0	0
N_cont_pecten_55744	2.62781	0.79991	4.00019	0.505507	3.91993	2.58896	0	0	0	0
P_cont_pecten_140270	7.07381	0.709387	8.44309	0.304614	4.89127	2.58342	0	0	0	0
N_cont_pecten_36592	6.89824	0.398333	8.26193	0.405375	6.27547	2.57343	0	0	0	0
N_cont_pecten_35303	3.73457	0.539438	5.09448	0.4228	5.28676	2.5667	0	0	0	0
N_cont_pecten_56827	3.44992	0.738714	4.80613	0.519285	4.03172	2.56012	0	0	0	0
P_cont_pecten_25739	3.11362	1.27069	4.46967	0.541022	2.70877	2.55983	0	0	0	0
N_cont_pecten_171327	3.19256	0.603944	4.54819	0.736789	3.67503	2.5591	0	0	0	0
P_cont_pecten_117652	3.5695	0.32476	4.91971	0.483534	5.91247	2.54949	0	0	0	0
P_cont_pecten_39190	7.7237	0.996495	9.07345	0.225219	3.70693	2.54867	Q6INN8	Deoxynucleoside triphosphate triphosphohydrolase SAMHD1 (dNTPase) (EC 3.1.5.-)	EKC41121	SAM domain and HD domain-containing protein 1 [Source:UniProtKB/TrEMBL;Acc:K1S1J4]
N_cont_pecten_37811	3.24788	0.681835	4.59618	0.617356	3.86598	2.54612	0	0	0	0
P_cont_pecten_22216	12.7053	0.369934	14.0518	0.462904	5.85882	2.54296	Q01105	Protein SET (HLA-DR-associated protein II) (Inhibitor of granzyme A-activated DNase) (IGAAD) (PHAPII) (Phosphatase 2A inhibitor I2PP2A) (I-2PP2A) (Template-activating factor I) (TAF-I)	EKC28777	Protein SET [Source:UniProtKB/TrEMBL;Acc:K1PWR0]
N_cont_pecten_32165	5.47469	0.459996	6.82116	0.258733	6.94332	2.54291	0	0	0	0
P_cont_pecten_24458	3.32649	0.625707	4.66943	0.683004	3.77302	2.53668	0	0	0	0
N_cont_pecten_167774	3.97758	0.846314	5.31632	0.691767	3.25373	2.52929	0	0	0	0
P_cont_pecten_193600	5.38673	0.274516	6.72113	0.279379	8.91018	2.52172	Q99683	Mitogen-activated protein kinase kinase kinase 5 (EC 2.7.11.25) (Apoptosis signal-regulating kinase 1) (ASK-1) (MAPK/ERK kinase kinase 5) (MEK kinase 5) (MEKK 5)	EKC23572	Mitogen-activated protein kinase kinase kinase 5 [Source:UniProtKB/TrEMBL;Acc:K1PHY7]
P_cont_pecten_11260	3.78724	0.44616	5.12091	0.812568	3.63077	2.52043	0	0	0	0
P_cont_pecten_985	2.92052	0.464667	4.24981	0.666608	4.18169	2.5128	0	0	0	0
P_cont_pecten_47908	6.25485	0.32429	7.58187	0.744858	4.08334	2.50884	0	0	0	0
P_cont_pecten_23622	4.89758	0.500789	6.22128	0.279548	6.28387	2.50306	0	0	0	0
P_cont_pecten_38713	3.01489	0.884527	4.33733	0.581834	3.36746	2.50088	0	0	0	0
P_cont_pecten_71168	3.28325	0.855044	4.60491	0.613439	3.36675	2.49954	Q80TL7	Protein MON2 homolog (Protein SF21)	EKC32460	MON2-like protein [Source:UniProtKB/TrEMBL;Acc:K1QU30]
P_cont_pecten_138023	3.11058	1.03621	4.43202	0.506787	3.14073	2.49915	P97931	Uracil-DNA glycosylase (UDG) (EC 3.2.2.27)	EKC38003	Uracil-DNA glycosylase [Source:UniProtKB/TrEMBL;Acc:K1QWH6]
P_cont_pecten_69562	5.47774	0.331966	6.79675	0.363547	6.97091	2.49495	0	0	0	0
N_cont_pecten_40854	3.46459	0.415917	4.78272	0.705825	4.07451	2.49341	0	0	0	0
P_cont_pecten_94603	4.40175	0.346195	5.71758	0.482401	5.67471	2.48945	0	0	0	0
P_cont_pecten_115842	3.09073	0.523437	4.40583	0.444129	5.07598	2.48819	0	0	0	0
N_cont_pecten_137898	9.77285	0.519407	11.0858	0.342281	5.68969	2.48447	0	0	0	0
P_cont_pecten_29745	3.3668	0.654708	4.67813	0.633561	3.77793	2.4817	0	0	0	0
N_cont_pecten_4794	6.4784	0.431107	7.78831	0.487251	5.22708	2.47926	0	0	0	0
N_cont_pecten_23919	7.65251	0.286454	8.96088	0.281722	8.53767	2.47663	0	0	0	0
N_cont_pecten_14880	8.64108	0.54566	9.94829	0.303851	5.69941	2.47463	0	0	EKC40957	0
P_cont_pecten_6364	4.16222	0.586099	5.46903	0.68598	3.75114	2.47394	0	0	EKC34125	0
P_cont_pecten_141633	5.39361	0.582467	6.69823	0.615742	4.01473	2.47019	0	0	0	0
N_cont_pecten_41321	8.55363	0.490572	9.85785	0.457703	5.11569	2.46952	Q921G8	Gamma-tubulin complex component 2 (GCP-2)	EKC18360	Gamma-tubulin complex component 2 [Source:UniProtKB/TrEMBL;Acc:K1PPH0]
P_cont_pecten_1858	2.41356	0.858385	3.71749	0.246802	4.07769	2.46901	P30975	Tachykinin-like peptides receptor 99D (Tachykinin-like receptor at 99D) (dTKR)	EKC43091	Cholecystokinin receptor type A [Source:UniProtKB/TrEMBL;Acc:K1S6Q4]
P_cont_pecten_26962	5.77897	0.607605	7.08275	0.53107	4.27176	2.46876	0	0	0	0
P_cont_pecten_41193	2.5058	0.563306	3.80888	0.961131	2.96134	2.46755	0	0	0	0
P_cont_pecten_19413	5.57263	0.3585	6.87319	1.01156	3.01069	2.46324	0	0	0	0
P_cont_pecten_157173	5.14608	0.382627	6.44587	0.24289	7.74935	2.46193	0	0	0	0
P_cont_pecten_95431	2.57341	0.496768	3.87218	0.289495	6.13508	2.4602	0	0	0	0
P_cont_pecten_23037	7.75968	0.260214	9.05834	0.336097	7.86119	2.46	0	0	0	0
P_cont_pecten_142526	3.86097	0.343956	5.15504	0.518185	5.30333	2.45218	0	0	0	0
P_cont_pecten_13206	4.67166	0.429558	5.9632	0.562051	4.69372	2.4479	0	0	0	0
N_cont_pecten_26285	10.5727	0.575011	11.8643	0.377902	5.06063	2.44785	0	0	0	0
P_cont_pecten_47512	3.68992	0.447317	4.98094	0.541607	4.74907	2.44702	Q15147	1-phosphatidylinositol 4,5-bisphosphate phosphodiesterase beta-4 (EC 3.1.4.11) (Phosphoinositide phospholipase C-beta-4) (Phospholipase C-beta-4) (PLC-beta-4)	EKC20644	1-phosphatidylinositol-4,5-bisphosphate phosphodiesterase beta-4 [Source:UniProtKB/TrEMBL;Acc:K1PP84]
N_cont_pecten_17887	9.68783	0.212428	10.9784	0.69271	4.41056	2.44618	Q8NBX0	Saccharopine dehydrogenase-like oxidoreductase (EC 1.-.-.-)	EKC21090	Putative saccharopine dehydrogenase [Source:UniProtKB/TrEMBL;Acc:K1PXH5]
P_cont_pecten_133111	10.6171	0.371398	11.9032	0.352043	6.60629	2.43863	0	0	0	0
P_cont_pecten_137129	7.73212	0.488443	9.01705	0.454937	5.06658	2.43669	0	0	0	0
P_cont_pecten_38987	2.87376	0.565277	4.15839	0.805169	3.33932	2.43619	0	0	0	0
P_cont_pecten_38502	5.7796	0.496362	7.06408	0.627903	4.13472	2.43594	Q8CFN2	Cell division control protein 42 homolog	EKC39915	Cdc42-like protein [Source:UniProtKB/TrEMBL;Acc:K1REY7]
N_cont_pecten_16945	6.1511	0.714905	7.43325	0.285504	4.60648	2.43202	0	0	0	0
P_cont_pecten_124331	3.22297	0.688735	4.50236	0.330866	4.59452	2.42736	Q9MYM4	Lysosomal alpha-glucosidase (EC 3.2.1.20) (Acid maltase)	EKC19023	Lysosomal alpha-glucosidase [Source:UniProtKB/TrEMBL;Acc:K1PC20]
P_cont_pecten_172247	5.93045	0.624031	7.20908	0.550437	4.06019	2.42608	0	0	0	0
N_cont_pecten_120369	7.52154	0.324741	8.79846	0.856464	3.46974	2.42322	0	0	0	0
P_cont_pecten_170850	6.26128	0.51713	7.53763	0.47024	4.81445	2.42225	0	0	0	0
P_cont_pecten_12292	3.47268	0.580277	4.74668	0.66199	3.75473	2.41831	0	0	EKC32627	Syntaxin-binding protein 5 [Source:UniProtKB/TrEMBL;Acc:K1Q7B3]
P_cont_pecten_133523	4.38676	0.366805	5.65838	0.406637	6.0364	2.41433	0	0	0	0
P_cont_pecten_177044	6.00389	0.522184	7.27475	0.319802	5.6203	2.41305	P20241	Neuroglian	EKC26058	Neuroglian [Source:UniProtKB/TrEMBL;Acc:K1PWJ2]
N_cont_pecten_22242	2.73593	0.794144	4.00416	0.725346	3.10786	2.40865	0	0	0	0
P_cont_pecten_3782	4.55762	0.371549	5.81747	0.576858	4.67196	2.3947	0	0	0	0
N_cont_pecten_49266	6.65025	0.50425	7.90924	0.827829	3.29492	2.39328	0	0	0	0
P_cont_pecten_17853	5.54492	0.48315	6.80296	0.519778	4.61818	2.39171	0	0	0	0
N_cont_pecten_18450	5.59221	0.387636	6.85014	0.451053	5.4801	2.39152	0	0	0	0
N_cont_pecten_145124	4.34604	0.402578	5.60292	0.484438	5.15825	2.38978	0	0	0	0
P_cont_pecten_7359	5.66771	0.447584	6.92275	0.558736	4.52071	2.38673	0	0	0	0
N_cont_pecten_6250	4.64987	0.523523	5.90302	0.805137	3.322	2.38361	0	0	0	0
P_cont_pecten_128470	6.71584	0.232675	7.96885	0.296433	8.56287	2.38338	0	0	0	0
N_cont_pecten_39517	6.10181	0.351243	7.34983	0.357134	6.51647	2.37515	0	0	0	0
P_cont_pecten_50335	3.68635	0.651875	4.93122	0.226168	5.01399	2.36998	0	0	0	0
N_cont_pecten_19558	3.21278	1.02318	4.4572	0.533198	2.94753	2.36923	Q8IXF0	Neuronal PAS domain-containing protein 3 (Neuronal PAS3) (Basic-helix-loop-helix-PAS protein MOP6) (Class E basic helix-loop-helix protein 12) (bHLHe12) (Member of PAS protein 6) (PAS domain-containing protein 6)	EKC25198	Protein trachealess [Source:UniProtKB/TrEMBL;Acc:K1PU55]
P_cont_pecten_40991	5.3662	0.408322	6.60672	0.551594	4.63767	2.36284	Q5ZJC8	Transcription termination factor 3, mitochondrial (mTERF domain-containing protein 1, mitochondrial)	EKC37479	mTERF domain-containing protein 1, mitochondrial [Source:UniProtKB/TrEMBL;Acc:K1R1T5]
P_cont_pecten_6790	5.32164	0.557524	6.56005	0.644631	3.76641	2.35939	O00370	LINE-1 retrotransposable element ORF2 protein (ORF2p) [Includes: Reverse transcriptase (EC 2.7.7.49); Endonuclease (EC 3.1.21.-)]	0	0
N_cont_pecten_72310	3.37208	0.830136	4.6092	0.386824	3.71188	2.35727	Q9WU79	Proline dehydrogenase 1, mitochondrial (EC 1.5.5.2) (Proline oxidase)	0	0
P_cont_pecten_33600	8.80573	0.187327	10.0416	0.497616	5.7837	2.35516	Q39244	U1 small nuclear ribonucleoprotein A (U1 snRNP protein A)	EKC39350	U1 small nuclear ribonucleoprotein A [Source:UniProtKB/TrEMBL;Acc:K1RDG7]
P_cont_pecten_82669	5.15278	0.488541	6.38836	0.387855	5.27305	2.35476	0	0	0	0
N_cont_pecten_2110	6.50779	0.401032	7.74293	0.652423	4.09341	2.35404	0	0	0	0
P_cont_pecten_143137	8.96501	0.492922	10.1998	0.405732	5.13559	2.35343	P06603	Tubulin alpha-1 chain	EKC28676	Tubulin alpha-3 chain [Source:UniProtKB/TrEMBL;Acc:K1R473]
P_cont_pecten_627	3.96834	0.610733	5.1924	0.223966	5.22016	2.33604	0	0	EKC21197	Multiple epidermal growth factor-like domains 11 [Source:UniProtKB/TrEMBL;Acc:K1PBL5]
P_cont_pecten_22770	5.42412	0.415351	6.64633	0.551908	4.54446	2.33304	0	0	EKC33624	0
N_cont_pecten_3146	11.5633	0.298915	12.7834	0.492881	5.3683	2.32967	P16423	Retrovirus-related Pol polyprotein from type-2 retrotransposable element R2DM (Retrovirus-related Pol polyprotein from type II retrotransposable element R2DM) [Includes: Protease (EC 3.4.23.-); Reverse transcriptase (EC 2.7.7.49); Endonuclease]	0	0
P_cont_pecten_147213	3.92392	0.445416	5.14333	0.593694	4.21881	2.32851	A1L1F4	Sister chromatid cohesion protein PDS5 homolog A	0	0
P_cont_pecten_25721	6.6436	0.365964	7.86296	0.424361	5.63919	2.32843	0	0	0	0
N_cont_pecten_2674	4.72837	0.650775	5.94756	0.70415	3.31115	2.32816	Q5ZIF1	Adipocyte plasma membrane-associated protein	EKC42337	Adipocyte plasma membrane-associated protein [Source:UniProtKB/TrEMBL;Acc:K1QZ49]
P_cont_pecten_52807	10.4552	0.314583	11.674	0.36288	6.57924	2.32753	0	0	0	0
N_cont_pecten_24163	7.34613	0.630453	8.56405	0.724467	3.28857	2.32611	Q9ESS0	Dual specificity protein phosphatase 10 (EC 3.1.3.16) (EC 3.1.3.48) (Mitogen-activated protein kinase phosphatase 5) (MAP kinase phosphatase 5) (MKP-5)	EKC35049	Dual specificity protein phosphatase 10 [Source:UniProtKB/TrEMBL;Acc:K1QUW9]
N_cont_pecten_6597	4.56303	0.692905	5.77874	0.542008	3.68268	2.32256	0	0	0	0
P_cont_pecten_60964	2.57901	1.0798	3.79298	0.404236	2.91884	2.31975	Q719N3	Monocyte to macrophage differentiation factor (Macrophage/microglia activation-associated factor) (MAF) (Progestin and adipoQ receptor family member XI)	EKC42528	Monocyte to macrophage differentiation protein [Source:UniProtKB/TrEMBL;Acc:K1R9Z8]
P_cont_pecten_136971	3.6405	0.396453	4.85289	0.464095	5.14429	2.31722	0	0	0	0
P_cont_pecten_92434	7.44229	0.250245	8.65267	0.647823	4.34015	2.31398	P15398	DNA-directed RNA polymerase I subunit rpa1 (EC 2.7.7.6) (DNA-directed RNA polymerase I 190 kDa polypeptide) (DNA-directed RNA polymerase I largest subunit)	EKC32045	DNA-directed RNA polymerase [Source:UniProtKB/TrEMBL;Acc:K1QSZ8]
N_cont_pecten_80602	5.61376	0.523717	6.82245	0.360444	5.11049	2.31128	0	0	0	0
N_cont_pecten_99914	3.03718	0.699229	4.24562	0.649237	3.33414	2.31088	Q14571	Inositol 1,4,5-trisphosphate receptor type 2 (IP3 receptor isoform 2) (IP3R 2) (InsP3R2) (Type 2 inositol 1,4,5-trisphosphate receptor) (Type 2 InsP3 receptor)	EKC17292	Inositol 1,4,5-trisphosphate receptor type 1 [Source:UniProtKB/TrEMBL;Acc:K1P0N8]
N_cont_pecten_28829	6.23317	0.342096	7.43837	0.645979	4.15394	2.30568	0	0	0	0
P_cont_pecten_64612	5.11327	0.297101	6.31568	0.71866	3.85847	2.30124	Q9QW07	1-phosphatidylinositol 4,5-bisphosphate phosphodiesterase beta-4 (EC 3.1.4.11) (Phosphoinositide phospholipase C-beta-4) (Phospholipase C-beta-4) (PLC-beta-4)	0	0
P_cont_pecten_997	3.17212	0.508052	4.37436	0.36963	5.12471	2.30097	0	0	0	0
P_cont_pecten_24654	3.96434	0.756373	5.1643	0.495412	3.57891	2.29734	0	0	0	0
P_cont_pecten_6202	5.42892	0.663934	6.62789	0.506704	3.83208	2.29576	0	0	0	0
P_cont_pecten_70164	3.29687	0.771928	4.49425	0.658187	3.12634	2.29322	0	0	0	0
N_cont_pecten_167525	2.88027	0.744463	4.07536	0.674917	3.13632	2.28959	P04323	Retrovirus-related Pol polyprotein from transposon 17.6 [Includes: Protease (EC 3.4.23.-); Reverse transcriptase (EC 2.7.7.49); Endonuclease]	EKC41699	Transposon Ty3-I Gag-Pol polyprotein [Source:UniProtKB/TrEMBL;Acc:K1RDD8]
P_cont_pecten_90716	5.29212	0.359267	6.48583	0.337082	6.37412	2.2874	0	0	0	0
P_cont_pecten_27818	5.12268	0.657242	6.31435	0.69674	3.24448	2.28418	P13543	Myosin regulatory light chain, striated adductor muscle (R-LC)	EKC20311	Myosin regulatory light chain A, smooth adductor muscle [Source:UniProtKB/TrEMBL;Acc:K1Q801]
N_cont_pecten_90741	4.3338	0.257511	5.52422	0.533543	5.04242	2.28218	0	0	EKC31655	Chloride channel protein 2 [Source:UniProtKB/TrEMBL;Acc:K1QS12]
P_cont_pecten_59645	4.8646	0.688183	6.05378	0.35889	4.187	2.28024	P15043	ATP-dependent DNA helicase RecQ (EC 3.6.4.12)	EKC28165	ATP-dependent DNA helicase recQ [Source:UniProtKB/TrEMBL;Acc:K1QH72]
P_cont_pecten_3094	5.47761	0.160283	6.66565	0.392414	6.99138	2.27843	Q3ZCU0	Putative uncharacterized protein FLJ37770	0	0
N_cont_pecten_43239	4.10229	1.22399	5.29021	0.491268	2.4906	2.27824	0	0	0	0
P_cont_pecten_65252	5.72342	0.115569	6.90982	0.469388	6.0551	2.27585	0	0	0	0
P_cont_pecten_138611	3.31797	0.726438	4.49832	0.236401	4.30206	2.26632	0	0	0	0
N_cont_pecten_4536	3.79473	0.422857	4.97436	0.219881	6.76463	2.26518	0	0	0	0
N_cont_pecten_185260	7.10525	0.6755	8.28465	0.614636	3.40463	2.26483	0	0	0	0
N_cont_pecten_53610	3.74019	0.555909	4.91887	0.215994	5.47159	2.26369	0	0	0	0
N_cont_pecten_39128	3.72294	0.439314	4.90107	0.365341	5.47111	2.26284	0	0	0	0
N_cont_pecten_173189	2.48601	0.757885	3.66323	0.5094	3.47074	2.26141	0	0	0	0
N_cont_pecten_34450	6.11216	0.52584	7.28867	0.547951	4.04478	2.26028	0	0	0	0
N_cont_pecten_95711	5.15323	0.619806	6.3293	0.262824	4.82009	2.2596	0	0	0	0
P_cont_pecten_37060	2.57149	0.800023	3.74742	0.461268	3.4606	2.25937	0	0	EKC27120	0
N_cont_pecten_44055	4.77808	0.364961	5.94941	0.434437	5.34049	2.25219	0	0	0	0
N_cont_pecten_95013	3.26797	0.866694	4.43902	0.310387	3.53162	2.25175	0	0	0	0
P_cont_pecten_134129	4.89848	0.988046	6.06843	0.441409	2.97646	2.25004	0	0	EKC29181	0
N_cont_pecten_150444	3.66846	0.906734	4.83746	0.477195	3.11626	2.24856	0	0	EKC40380	Kinase C and casein kinase substrate in neurons protein 2 [Source:UniProtKB/TrEMBL;Acc:K1RG28]
N_cont_pecten_46426	5.92696	0.366758	7.09544	0.622236	4.09693	2.24774	0	0	0	0
P_cont_pecten_26054	6.36202	0.183361	7.52863	0.432469	6.20271	2.24483	0	0	0	0
P_cont_pecten_77325	3.63221	0.526397	4.79751	0.656109	3.57275	2.24281	0	0	0	0
P_cont_pecten_70535	2.82587	0.789204	3.99072	0.324437	3.77138	2.2421	0	0	0	0
P_cont_pecten_24323	4.8315	0.261833	5.99607	0.442673	5.73539	2.24167	0	0	0	0
N_cont_pecten_86171	3.40695	0.710625	4.57116	0.577274	3.37965	2.24111	0	0	EKC38411	0
P_cont_pecten_198924	6.25228	0.430298	7.4107	0.659357	3.74652	2.23212	O15439	Multidrug resistance-associated protein 4 (ATP-binding cassette sub-family C member 4) (MRP/cMOAT-related ABC transporter) (Multi-specific organic anion transporter B) (MOAT-B)	EKC26649	Multidrug resistance-associated protein 4 [Source:UniProtKB/TrEMBL;Acc:K1Q5W9]
P_cont_pecten_155314	6.45708	0.391617	7.61312	0.497486	4.70312	2.22845	0	0	0	0
P_cont_pecten_27854	4.73873	0.363854	5.89344	0.641558	3.95719	2.2264	P35979	60S ribosomal protein L12	EKC30627	60S ribosomal protein L12 [Source:UniProtKB/TrEMBL;Acc:K1Q2L2]
P_cont_pecten_31269	7.96515	0.368941	9.11637	0.661838	3.83701	2.22103	0	0	0	0
P_cont_pecten_57471	4.36231	0.465743	5.51343	0.553492	4.11708	2.22086	0	0	0	0
N_cont_pecten_52019	4.59937	0.492911	5.74897	0.626743	3.71345	2.21852	Q5TZA2	Rootletin (Ciliary rootlet coiled-coil protein)	EKC35947	Rootletin [Source:UniProtKB/TrEMBL;Acc:K1QGF9]
N_cont_pecten_69978	5.90825	0.374406	7.055	0.359473	5.80238	2.21414	P49760	Dual specificity protein kinase CLK2 (EC 2.7.12.1) (CDC-like kinase 2)	EKC24115	Dual specificity protein kinase CLK2 [Source:UniProtKB/TrEMBL;Acc:K1Q5E0]
P_cont_pecten_37064	3.27318	0.41082	4.41949	0.548758	4.2934	2.21347	0	0	0	0
N_cont_pecten_146201	9.96081	0.582065	11.1045	0.334583	4.6302	2.20939	0	0	0	0
N_cont_pecten_30639	4.49522	0.734334	5.63512	0.620098	3.14354	2.20367	0	0	EKC30687	Serine/threonine-protein phosphatase 6 regulatory ankyrin repeat subunit C [Source:UniProtKB/TrEMBL;Acc:K1Q2R1]
N_cont_pecten_122924	10.1225	0.257785	11.262	0.416761	5.90384	2.2031	0	0	0	0
P_cont_pecten_38496	7.63727	0.265478	8.77424	0.433483	5.67577	2.19918	0	0	0	0
P_cont_pecten_23632	9.69113	0.407502	10.8273	0.481744	4.66014	2.1979	0	0	0	0
N_cont_pecten_40654	6.94542	0.582547	8.0811	0.419488	4.23983	2.19722	Q6IRQ4	RNA-binding motif protein, X chromosome (Heterogeneous nuclear ribonucleoprotein G) (hnRNP G)	EKC25204	Splicing factor, arginine/serine-rich 7 [Source:UniProtKB/TrEMBL;Acc:K1Q1H1]
N_cont_pecten_99140	3.66247	0.689361	4.79555	0.535918	3.45956	2.19327	0	0	0	0
N_cont_pecten_133572	3.12978	0.710914	4.26235	0.693643	2.9912	2.19249	0	0	0	0
P_cont_pecten_20298	3.58653	0.504284	4.71672	0.330295	5.05586	2.18888	0	0	0	0
P_cont_pecten_75114	3.16844	0.422975	4.29785	0.670773	3.61974	2.18769	0	0	0	0
N_cont_pecten_115828	3.01744	0.770379	4.14499	0.40716	3.53368	2.18487	0	0	0	0
N_cont_pecten_33980	4.93099	0.25974	6.0546	0.490692	5.09872	2.17891	0	0	0	0
P_cont_pecten_145230	10.698	0.357575	11.8205	0.357212	5.81602	2.17723	0	0	0	0
N_cont_pecten_155759	5.88678	0.461281	7.00887	0.805403	3.05721	2.17661	0	0	0	0
P_cont_pecten_19621	6.98518	0.384239	8.10615	0.408399	5.21223	2.17493	0	0	0	0
N_cont_pecten_42781	9.27947	0.502127	10.3999	0.503714	4.12407	2.17405	Q17R14	Unconventional myosin-Id	EKC36629	Myosin-Id [Source:UniProtKB/TrEMBL;Acc:K1QZN3]
P_cont_pecten_134826	10.6922	0.360848	11.8054	0.363955	5.68432	2.16328	Q921G8	Gamma-tubulin complex component 2 (GCP-2)	EKC18360	Gamma-tubulin complex component 2 [Source:UniProtKB/TrEMBL;Acc:K1PPH0]
P_cont_pecten_3969	6.03448	0.543159	7.14412	0.547073	3.76723	2.15791	0	0	0	0
N_cont_pecten_160623	8.60816	0.445892	9.71756	0.485728	4.37932	2.15755	P10872	Tubulin alpha chain	EKC22338	Tubulin alpha-1C chain [Source:UniProtKB/TrEMBL;Acc:K1PKU1]
P_cont_pecten_26366	10.2961	0.504483	11.4053	0.395408	4.611	2.15732	0	0	0	0
P_cont_pecten_40883	6.29825	0.225497	7.40695	0.73557	3.56841	2.15651	0	0	0	0
P_cont_pecten_23623	4.67735	0.724658	5.78428	0.718109	2.84308	2.15387	0	0	0	0
P_cont_pecten_19096	4.7028	0.387149	5.80817	0.479129	4.63006	2.15155	0	0	0	0
P_cont_pecten_37743	10.2936	0.35342	11.3984	0.320814	6.10287	2.15057	Q8JIU7	Nascent polypeptide-associated complex subunit alpha (NAC-alpha) (Alpha-NAC)	0	0
N_cont_pecten_152319	10.147	0.726865	11.2512	0.569681	3.18587	2.14983	0	0	EKC21179	0
N_cont_pecten_124519	4.49041	0.431929	5.59255	0.607268	3.78514	2.14672	P97536	Cullin-associated NEDD8-dissociated protein 1 (Cullin-associated and neddylation-dissociated protein 1) (TBP-interacting protein of 120 kDa A) (TBP-interacting protein 120A) (p120 CAND1)	EKC19309	Cullin-associated NEDD8-dissociated protein 1 [Source:UniProtKB/TrEMBL;Acc:K1PK85]
N_cont_pecten_45839	4.96196	0.344097	6.06395	0.664813	3.70508	2.14651	Q8NBX0	Saccharopine dehydrogenase-like oxidoreductase (EC 1.-.-.-)	EKC21090	Putative saccharopine dehydrogenase [Source:UniProtKB/TrEMBL;Acc:K1PXH5]
P_cont_pecten_49032	3.44418	0.687936	4.54266	0.660478	3.02505	2.14129	0	0	0	0
P_cont_pecten_34672	7.13726	0.346378	8.23375	0.237273	7.02238	2.13834	0	0	0	0
N_cont_pecten_6473	6.27599	0.410606	7.37126	0.602935	3.83271	2.13652	0	0	0	0
P_cont_pecten_137995	3.98423	0.405977	5.07584	0.59106	3.88802	2.13112	Q71R50	Dehydrogenase/reductase SDR family member 11 (EC 1.1.-.-) (Short-chain dehydrogenase/reductase family 24C member 1)	EKC41545	Dehydrogenase/reductase SDR family member 11 [Source:UniProtKB/TrEMBL;Acc:K1RIX4]
P_cont_pecten_64058	9.49999	0.454872	10.5906	0.464688	4.38517	2.12963	0	0	0	0
P_cont_pecten_88616	3.1278	0.90123	4.21226	0.273551	3.2119	2.12058	0	0	EKC27279	0
P_cont_pecten_90640	3.69425	0.303886	4.77626	0.338703	6.17907	2.11699	0	0	0	0
P_cont_pecten_75929	4.09918	0.189513	5.18039	0.562591	4.51917	2.11581	Q8NBX0	Saccharopine dehydrogenase-like oxidoreductase (EC 1.-.-.-)	EKC21090	Putative saccharopine dehydrogenase [Source:UniProtKB/TrEMBL;Acc:K1PXH5]
P_cont_pecten_27743	9.43934	0.438571	10.52	0.478895	4.33054	2.11493	0	0	0	0
P_cont_pecten_28307	11.4305	0.277328	12.5093	0.530719	4.53621	2.11227	0	0	0	0
P_cont_pecten_78958	3.26888	0.673381	4.34581	0.634939	3.05988	2.10955	0	0	0	0
N_cont_pecten_183383	4.32703	0.334798	5.40046	0.475558	4.72077	2.10443	Q96DM1	PiggyBac transposable element-derived protein 4	0	0
P_cont_pecten_22813	12.1202	0.313832	13.1933	0.488215	4.7044	2.10402	A5A6I3	Eukaryotic translation initiation factor 3 subunit F (eIF3f) (Deubiquitinating enzyme eIF3f) (EC 3.4.19.12) (Eukaryotic translation initiation factor 3 subunit 5) (eIF-3-epsilon) (eIF3 p47)	EKC40292	Eukaryotic translation initiation factor 3 subunit F [Source:UniProtKB/TrEMBL;Acc:K1QTW6]
P_cont_pecten_110677	5.73006	0.233732	6.8031	0.563392	4.39052	2.10386	0	0	0	0
P_cont_pecten_447	9.84054	0.367174	10.9134	0.57392	4.00512	2.10353	O93477	Adenosylhomocysteinase B (AdoHcyase B) (EC 3.3.1.1) (S-adenosyl-L-homocysteine hydrolase B)	EKC39086	Adenosylhomocysteinase [Source:UniProtKB/TrEMBL;Acc:K1RW85]
P_cont_pecten_76962	7.34517	1.03503	8.41753	0.407516	2.66768	2.10286	Q03400	S-antigen protein	0	0
N_cont_pecten_71270	7.60182	0.492269	8.67152	0.57112	3.67652	2.09899	0	0	0	0
P_cont_pecten_30941	6.19759	0.381018	7.26725	0.279547	6.05857	2.09894	0	0	0	0
P_cont_pecten_214045	3.36043	0.770752	4.42941	0.5604	3.00438	2.09795	O00370	LINE-1 retrotransposable element ORF2 protein (ORF2p) [Includes: Reverse transcriptase (EC 2.7.7.49); Endonuclease (EC 3.1.21.-)]	EKC35540	0
N_cont_pecten_100624	3.04342	0.399536	4.11214	0.513839	4.22584	2.09757	0	0	0	0
P_cont_pecten_57523	2.84689	0.694291	3.91238	0.662993	2.91598	2.09288	Q9VFC8	Glycogen [starch] synthase (EC 2.4.1.11) (Glycogen synthase)	EKC31835	Putative glycogen [starch] synthase [Source:UniProtKB/TrEMBL;Acc:K1QSC1]
P_cont_pecten_30959	10.7741	0.348965	11.8347	0.377662	5.37103	2.08581	0	0	0	0
P_cont_pecten_43463	5.40368	0.47491	6.4604	0.461542	4.18699	2.08019	P20063	Low-density lipoprotein receptor (LDL receptor) (Fragment)	EKC41388	Basement membrane-specific heparan sulfate proteoglycan core protein [Source:UniProtKB/TrEMBL;Acc:K1R6E6]
P_cont_pecten_45262	7.87998	0.162239	8.93417	0.304819	7.69341	2.07655	0	0	0	0
P_cont_pecten_198460	4.57324	0.637017	5.62716	0.488796	3.50249	2.07616	O01761	Muscle M-line assembly protein unc-89 (Uncoordinated protein 89)	EKC35324	Titin [Source:UniProtKB/TrEMBL;Acc:K1QVQ5]
P_cont_pecten_29581	6.05761	0.383108	7.11003	0.634663	3.59963	2.074	0	0	0	0
N_cont_pecten_134354	4.60506	0.302489	5.65608	0.268696	6.86045	2.072	0	0	0	0
N_cont_pecten_117652	6.51534	0.376264	7.5655	0.327803	5.56541	2.07077	0	0	0	0
N_cont_pecten_115756	3.50859	0.407645	4.55733	0.332177	5.29953	2.06873	0	0	0	0
N_cont_pecten_39423	3.01001	0.717668	4.05848	0.522544	3.16284	2.06833	0	0	0	0
P_cont_pecten_25597	12.8641	0.244099	13.9118	0.352531	6.24357	2.0673	O00303	Eukaryotic translation initiation factor 3 subunit F (eIF3f) (Deubiquitinating enzyme eIF3f) (EC 3.4.19.12) (Eukaryotic translation initiation factor 3 subunit 5) (eIF-3-epsilon) (eIF3 p47)	EKC40292	Eukaryotic translation initiation factor 3 subunit F [Source:UniProtKB/TrEMBL;Acc:K1QTW6]
P_cont_pecten_168474	5.07566	0.454748	6.12091	0.284023	5.27296	2.06372	0	0	0	0
P_cont_pecten_11993	8.11587	0.316222	9.16038	0.219072	7.29549	2.06267	0	0	0	0
N_cont_pecten_133551	8.41841	0.497802	9.46097	0.383789	4.42442	2.05988	0	0	0	0
P_cont_pecten_39419	3.49726	0.858489	4.5372	0.599374	2.66741	2.05615	0	0	0	0
N_cont_pecten_26330	5.78299	0.480114	6.82214	0.379757	4.52022	2.05502	0	0	0	0
P_cont_pecten_142268	11.9271	0.302303	12.9659	0.318973	6.16587	2.05443	O00303	Eukaryotic translation initiation factor 3 subunit F (eIF3f) (Deubiquitinating enzyme eIF3f) (EC 3.4.19.12) (Eukaryotic translation initiation factor 3 subunit 5) (eIF-3-epsilon) (eIF3 p47)	EKC40292	Eukaryotic translation initiation factor 3 subunit F [Source:UniProtKB/TrEMBL;Acc:K1QTW6]
N_cont_pecten_116271	3.88973	0.313199	4.92814	0.587655	3.92996	2.05397	0	0	0	0
P_cont_pecten_125588	13.2038	0.500406	14.2416	0.267578	4.99123	2.05311	0	0	0	0
N_cont_pecten_104810	6.08974	0.610352	7.12717	0.453234	3.64959	2.05256	0	0	0	0
N_cont_pecten_6639	7.34043	0.302421	8.37672	0.275285	6.68053	2.05095	0	0	0	0
N_cont_pecten_4210	7.04717	0.427977	8.08341	0.382441	4.76602	2.05087	0	0	0	0
N_cont_pecten_145337	6.89541	0.233439	7.92876	0.302229	6.96126	2.04678	P26686	Serine-arginine protein 55 (SRP55) (52 kDa bracketing protein) (B52 protein) (Protein enhancer of deformed)	EKC28616	Splicing factor, arginine/serine-rich 4 [Source:UniProtKB/TrEMBL;Acc:K1R435]
N_cont_pecten_4466	4.04739	0.817872	5.08072	0.585096	2.7551	2.04674	0	0	0	0
P_cont_pecten_1578	7.30485	0.388197	8.33666	0.316779	5.47152	2.04459	P31943	Heterogeneous nuclear ribonucleoprotein H (hnRNP H) [Cleaved into: Heterogeneous nuclear ribonucleoprotein H, N-terminally processed]	EKC19997	Heterogeneous nuclear ribonucleoprotein H [Source:UniProtKB/TrEMBL;Acc:K1P8G1]
N_cont_pecten_164442	5.92394	0.508112	6.95327	0.526646	3.6739	2.04109	0	0	0	0
P_cont_pecten_41749	7.4524	0.584186	8.48124	0.58481	3.25903	2.04038	0	0	0	0
P_cont_pecten_142647	7.06974	0.448073	8.0978	0.615389	3.46138	2.03927	0	0	0	0
P_cont_pecten_164418	4.11543	0.258147	5.13956	0.27276	7.11309	2.03373	Q55CA0	Vacuolar protein sorting-associated protein 26	EKC18803	Vacuolar protein sorting-associated protein 26B [Source:UniProtKB/TrEMBL;Acc:K1PBF4]
N_cont_pecten_117795	4.09945	0.517274	5.12312	0.235053	4.95648	2.03308	0	0	0	0
N_cont_pecten_6376	4.17168	0.486819	5.19445	0.506841	3.80006	2.03181	0	0	0	0
N_cont_pecten_116893	5.41543	0.445954	6.43492	0.383886	4.58594	2.0272	Q90512	Dihydrolipoyllysine-residue succinyltransferase component of 2-oxoglutarate dehydrogenase complex, mitochondrial (EC 2.3.1.61) (2-oxoglutarate dehydrogenase complex component E2) (OGDC-E2) (Dihydrolipoamide succinyltransferase component of 2-oxoglutarate dehydrogenase complex) (E2K) (Fragment)	EKC41625	0
N_cont_pecten_21544	8.12343	0.281975	9.14251	0.377264	5.55457	2.02662	Q92979	Ribosomal RNA small subunit methyltransferase NEP1 (EC 2.1.1.-) (18S rRNA (pseudouridine(1248)-N1)-methyltransferase) (18S rRNA Psi1248 methyltransferase) (Nucleolar protein EMG1 homolog) (Protein C2f) (Ribosome biogenesis protein NEP1)	EKC28846	Putative ribosome biogenesis protein NEP1 [Source:UniProtKB/TrEMBL;Acc:K1R4J3]
N_cont_pecten_46283	5.42876	0.545463	6.44778	0.64136	3.13362	2.02654	0	0	0	0
P_cont_pecten_147983	10.8814	0.309996	11.9002	0.19798	7.48162	2.02629	P54814	26S protease regulatory subunit 8 (Protein 18-56)	0	0
N_cont_pecten_176916	5.66216	0.215985	6.67899	0.25553	7.86518	2.02346	0	0	0	0
P_cont_pecten_137432	6.31793	0.458789	7.33283	0.415498	4.32424	2.02076	0	0	0	0
P_cont_pecten_118411	3.28889	0.821663	4.30143	0.329776	3.16237	2.01746	P20740	Ovostatin (Ovomacroglobulin)	EKC40287	Murinoglobulin-2 [Source:UniProtKB/TrEMBL;Acc:K1QTW3]
N_cont_pecten_168434	4.97833	0.71254	5.99055	0.477851	3.17685	2.01701	0	0	EKC25522	ATP-dependent helicase SGS1 [Source:UniProtKB/TrEMBL;Acc:K1PND9]
N_cont_pecten_95580	3.42275	0.330606	4.4342	0.281043	6.17531	2.01593	P98081	Protein disabled	EKC27798	Protein disabled [Source:UniProtKB/TrEMBL;Acc:K1Q1J4]
P_cont_pecten_41439	3.71153	0.562463	4.72288	0.622801	3.13318	2.0158	0	0	0	0
N_cont_pecten_38885	4.76434	0.274227	5.7748	0.917277	2.6122	2.01456	0	0	EKC30845	0
N_cont_pecten_12396	6.55448	0.313503	7.56443	0.49692	4.36882	2.01384	0	0	EKC18869	Bifunctional ATP-dependent dihydroxyacetone kinase/FAD-AMP lyase (Cyclizing) [Source:UniProtKB/TrEMBL;Acc:K1PIX8]
N_cont_pecten_19969	8.04346	0.459923	9.05293	0.396571	4.3993	2.01317	Q9NUV9	GTPase IMAP family member 4 (Immunity-associated nucleotide 1 protein) (IAN-1) (hIAN1) (Immunity-associated protein 4)	EKC30392	GTPase IMAP family member 4 [Source:UniProtKB/TrEMBL;Acc:K1Q1V2]
N_cont_pecten_99039	7.10762	0.573041	8.11628	0.400118	3.87575	2.01204	0	0	0	0
P_cont_pecten_11248	6.37893	0.397217	7.38666	0.434783	4.45233	2.01074	P06603	Tubulin alpha-1 chain	EKC28676	Tubulin alpha-3 chain [Source:UniProtKB/TrEMBL;Acc:K1R473]
P_cont_pecten_22742	6.61036	0.727272	7.61805	0.323701	3.48562	2.0107	0	0	0	0
P_cont_pecten_91389	7.08843	0.256092	8.0956	0.471293	4.73642	2.00997	0	0	0	0
P_cont_pecten_32666	3.47025	0.561121	4.47452	0.431324	3.78596	2.00593	0	0	0	0
P_cont_pecten_12940	3.00882	0.884386	4.01015	0.51735	2.65376	2.00185	0	0	0	0
N_cont_pecten_13083	3.46892	0.684995	4.46989	0.502851	3.15284	2.00135	0	0	EKC27955	0
P_cont_pecten_11781	3.95806	0.760204	4.95887	0.374418	3.23679	2.00112	0	0	EKC29753	Putative E3 ubiquitin-protein ligase HERC2 [Source:UniProtKB/TrEMBL;Acc:K1Q740]
P_cont_pecten_143262	11.6065	0.274532	12.6048	0.354656	5.72664	1.99753	A3RLT6	40S ribosomal protein SA	EKC40608	40S ribosomal protein SA [Source:UniProtKB/TrEMBL;Acc:K1R4D4]
P_cont_pecten_24805	10.9876	0.290298	11.9789	0.177751	7.88645	1.98799	0	0	0	0
P_cont_pecten_79417	4.39538	0.473688	5.38393	0.379902	4.33085	1.98419	Q8NCI6	Beta-galactosidase-1-like protein 3 (EC 3.2.1.-)	EKC24362	Beta-galactosidase [Source:UniProtKB/TrEMBL;Acc:K1PK14]
P_cont_pecten_25810	7.37764	0.32856	8.36595	0.16965	7.30763	1.98386	Q8BFR6	AN1-type zinc finger protein 1	EKC40167	AN1-type zinc finger protein 1 [Source:UniProtKB/TrEMBL;Acc:K1QTM7]
N_cont_pecten_175652	6.20207	0.681572	7.18496	0.432215	3.29092	1.97642	0	0	0	0
P_cont_pecten_4833	10.5099	0.377075	11.4916	0.351585	5.01165	1.97488	O18413	26S protease regulatory subunit 8	EKC22660	26S protease regulatory subunit 7 [Source:UniProtKB/TrEMBL;Acc:K1Q1I2]
P_cont_pecten_91436	4.17395	0.371224	5.15559	0.364807	4.94501	1.97471	0	0	0	0
P_cont_pecten_144736	10.2139	0.26708	11.1908	0.309178	6.19745	1.96827	A3RLT6	40S ribosomal protein SA	EKC40608	40S ribosomal protein SA [Source:UniProtKB/TrEMBL;Acc:K1R4D4]
P_cont_pecten_31057	5.52488	0.432527	6.49728	0.326625	4.7927	1.96211	0	0	0	0
P_cont_pecten_31470	8.46566	0.52798	9.43538	0.411962	3.85944	1.95846	0	0	0	0
N_cont_pecten_71651	3.82113	0.546158	4.78913	0.410622	3.78552	1.95612	0	0	0	0
N_cont_pecten_6380	4.12168	0.388224	5.08731	0.359937	4.8023	1.95292	0	0	0	0
P_cont_pecten_104810	7.88875	0.580774	8.8541	0.477073	3.41099	1.95254	0	0	0	0
P_cont_pecten_145609	4.24566	0.584256	5.21081	0.602489	3.00485	1.95227	0	0	0	0
P_cont_pecten_71542	6.68186	0.315326	7.64615	0.391514	4.94828	1.95111	0	0	0	0
P_cont_pecten_176539	4.83533	0.460209	5.7964	0.357899	4.39482	1.94676	0	0	0	0
N_cont_pecten_145733	3.19965	0.489126	4.15961	0.522259	3.4968	1.94526	0	0	0	0
P_cont_pecten_212282	2.97397	0.787457	3.9339	0.536778	2.70932	1.94521	0	0	0	0
N_cont_pecten_91432	6.8298	0.447195	7.78914	0.607806	3.26053	1.94441	0	0	0	0
P_cont_pecten_119615	7.29929	0.305188	8.25782	0.397884	4.91538	1.94333	0	0	0	0
N_cont_pecten_114706	5.53296	0.318329	6.49118	0.61383	3.48816	1.94292	B3EWZ3	Coadhesin (Fragment)	EKC26272	Hemicentin-1 [Source:UniProtKB/TrEMBL;Acc:K1PPW7]
N_cont_pecten_756	4.62218	0.407279	5.57777	0.474123	3.96105	1.93937	0	0	0	0
P_cont_pecten_158763	6.35063	0.556288	7.30604	0.490548	3.40377	1.93913	0	0	0	0
P_cont_pecten_40657	5.46145	0.13305	6.41647	0.335439	6.59565	1.93861	0	0	EKC34719	0
N_cont_pecten_82508	6.30504	0.311303	7.25928	0.290236	5.90059	1.93756	0	0	0	0
P_cont_pecten_30082	7.54284	0.437977	8.4966	0.533299	3.56987	1.93691	Q0P436	Transmembrane protein 14C	EKC17535	Transmembrane protein 14C [Source:UniProtKB/TrEMBL;Acc:K1PM54]
N_cont_pecten_128992	6.59137	0.412716	7.54455	0.269682	5.21457	1.93614	Q9Y0V2	Mitochondrial import inner membrane translocase subunit Tim10B (Mitochondrial import inner membrane translocase subunit Tim9B) (Tim-10b) (Tim10b)	0	0
P_cont_pecten_76186	3.48005	1.00539	4.43045	0.210911	2.59858	1.93242	Q96RQ3	Methylcrotonoyl-CoA carboxylase subunit alpha, mitochondrial (MCCase subunit alpha) (EC 6.4.1.4) (3-methylcrotonyl-CoA carboxylase 1) (3-methylcrotonyl-CoA carboxylase biotin-containing subunit) (3-methylcrotonyl-CoA:carbon dioxide ligase subunit alpha)	EKC37376	Methylcrotonoyl-CoA carboxylase subunit alpha, mitochondrial [Source:UniProtKB/TrEMBL;Acc:K1RSA6]
N_cont_pecten_1978	7.0593	0.426578	8.00799	0.365761	4.47005	1.93012	0	0	EKC20158	0
N_cont_pecten_69562	6.40069	0.506768	7.34923	0.364659	4.07193	1.92993	0	0	0	0
P_cont_pecten_142078	14.1715	0.37555	15.114	0.218348	5.8934	1.92185	0	0	EKC17763	0
P_cont_pecten_154196	3.47421	0.36798	4.41536	0.275718	5.47069	1.92006	P42858	Huntingtin (Huntington disease protein) (HD protein)	EKC42935	Huntingtin [Source:UniProtKB/TrEMBL;Acc:K1RMW1]
P_cont_pecten_29573	8.21557	0.356929	9.15095	0.782559	2.72312	1.9124	0	0	0	0
P_cont_pecten_24150	10.5821	0.247101	11.5174	0.50716	4.16183	1.91224	Q6DDB9	RNA-binding protein PNO1	EKC29264	RNA-binding protein PNO1 [Source:UniProtKB/TrEMBL;Acc:K1QDV0]
N_cont_pecten_35219	7.00784	0.382517	7.94293	0.559068	3.52466	1.912	0	0	0	0
N_cont_pecten_90967	6.57693	0.385598	7.50871	0.31731	4.95472	1.90764	0	0	0	0
N_cont_pecten_165695	5.60578	0.553156	6.53487	0.356916	3.80959	1.90408	0	0	EKC33970	Putative RNA-directed DNA polymerase from transposon BS [Source:UniProtKB/TrEMBL;Acc:K1QYP1]
P_cont_pecten_32763	4.78809	0.601878	5.71632	0.232188	3.98463	1.90294	0	0	0	0
P_cont_pecten_193325	3.66035	0.620914	4.58636	0.32871	3.59902	1.90001	Q62261	Spectrin beta chain, non-erythrocytic 1 (Beta-II spectrin) (Embryonic liver fodrin) (Fodrin beta chain)	EKC27690	Spectrin beta chain [Source:UniProtKB/TrEMBL;Acc:K1QFR9]
P_cont_pecten_113804	3.32872	0.869101	4.25205	0.394386	2.66165	1.89649	A8E657	Alpha-aminoadipic semialdehyde synthase, mitochondrial (LKR/SDH) [Includes: Lysine ketoglutarate reductase (LKR) (LOR) (EC 1.5.1.8); Saccharopine dehydrogenase (SDH) (EC 1.5.1.9)]	EKC27858	Alpha-aminoadipic semialdehyde synthase, mitochondrial [Source:UniProtKB/TrEMBL;Acc:K1Q1Q9]
N_cont_pecten_135979	14.7927	0.282928	15.715	0.58924	3.54013	1.89513	0	0	0	0
N_cont_pecten_106796	3.22155	0.635785	4.14252	0.469228	3.11838	1.89339	O15438	Canalicular multispecific organic anion transporter 2 (ATP-binding cassette sub-family C member 3) (Multi-specific organic anion transporter D) (MOAT-D) (Multidrug resistance-associated protein 3)	EKC19623	Multidrug resistance-associated protein 1 [Source:UniProtKB/TrEMBL;Acc:K1PDM7]
P_cont_pecten_54111	5.69357	0.452924	6.61236	0.56124	3.28683	1.89053	0	0	0	0
N_cont_pecten_35790	11.2746	0.469927	12.1917	0.367245	4.09806	1.88832	0	0	0	0
N_cont_pecten_176762	3.1659	0.892516	4.08163	0.285558	2.72217	1.88653	A7SE07	Cytosolic Fe-S cluster assembly factor NUBP2 homolog	EKC30761	Cytosolic Fe-S cluster assembly factor nubp2 [Source:UniProtKB/TrEMBL;Acc:K1R9S5]
N_cont_pecten_133609	4.19972	0.695833	5.11448	0.662981	2.50098	1.88525	0	0	0	0
N_cont_pecten_216654	7.34575	0.330955	8.25858	0.585622	3.42939	1.88273	0	0	EKC32051	0
N_cont_pecten_28727	5.71722	0.353918	6.6287	0.396653	4.45395	1.88097	0	0	0	0
P_cont_pecten_17297	7.62293	0.359818	8.53437	0.359166	4.69519	1.88093	Q8N7X0	Androglobin (Calpain-7-like protein)	EKC37133	Calpain-7-like protein [Source:UniProtKB/TrEMBL;Acc:K1QU20]
N_cont_pecten_70334	11.4819	0.484362	12.3914	0.363069	4.01563	1.87837	0	0	0	0
N_cont_pecten_157568	6.86364	0.292172	7.76988	0.621472	3.30818	1.87415	0	0	0	0
N_cont_pecten_13778	9.28231	0.368103	10.1881	0.533132	3.57199	1.87362	Q9UKK3	Poly [ADP-ribose] polymerase 4 (PARP-4) (EC 2.4.2.30) (193 kDa vault protein) (ADP-ribosyltransferase diphtheria toxin-like 4) (ARTD4) (PARP-related/IalphaI-related H5/proline-rich) (PH5P) (Vault poly(ADP-ribose) polymerase) (VPARP)	EKC27907	Poly [ADP-ribose] polymerase 4 [Source:UniProtKB/TrEMBL;Acc:K1PUC2]
N_cont_pecten_137129	3.99236	0.500938	4.89279	0.426861	3.62395	1.86662	0	0	0	0
N_cont_pecten_116058	6.35943	0.291489	7.2597	0.424586	4.46431	1.86641	0	0	0	0
N_cont_pecten_166584	3.05883	0.658628	3.95665	0.454045	3.01658	1.86325	0	0	0	0
P_cont_pecten_34114	3.63843	0.530579	4.53428	0.380237	3.67925	1.8607	P34416	LIM and SH3 domain protein F42H10.3	EKC32689	LIM and SH3 domain protein Lasp [Source:UniProtKB/TrEMBL;Acc:K1QNP7]
N_cont_pecten_134322	5.24779	0.408488	6.13783	0.316481	4.59303	1.85323	0	0	EKC28255	Collectin-12 [Source:UniProtKB/TrEMBL;Acc:K1QHF1]
P_cont_pecten_40069	5.49443	0.367084	6.38424	0.412273	4.18665	1.85294	P70298	Homeobox protein cut-like 2 (Homeobox protein Cux-2)	EKC41572	Protein CASP [Source:UniProtKB/TrEMBL;Acc:K1QXI0]
N_cont_pecten_39676	6.62182	0.269131	7.51152	0.352918	5.15282	1.85279	0	0	0	0
N_cont_pecten_36817	5.10636	0.331285	5.99539	0.471256	3.94702	1.85192	0	0	0	0
P_cont_pecten_29798	6.24434	0.237195	7.13274	0.556158	3.67043	1.85112	Q5E982	Diphthine methyl ester synthase (EC 2.1.1.314) (Diphthamide biosynthesis methyltransferase)	0	0
P_cont_pecten_27599	13.0975	0.341669	13.9827	0.492252	3.77544	1.84707	P02552	Tubulin alpha-1 chain [Cleaved into: Detyrosinated tubulin alpha-1 chain] (Fragment)	EKC28676	Tubulin alpha-3 chain [Source:UniProtKB/TrEMBL;Acc:K1R473]
P_cont_pecten_44758	4.39477	0.3756	5.2776	0.370716	4.38464	1.84398	0	0	0	0
P_cont_pecten_162967	7.0292	0.241641	7.91111	0.387487	4.9053	1.84281	0	0	0	0
P_cont_pecten_142841	7.89436	0.204614	8.77591	0.585966	3.52732	1.84235	Q5RC65	H/ACA ribonucleoprotein complex subunit 2 (Nucleolar protein family A member 2) (snoRNP protein NHP2)	0	0
P_cont_pecten_54194	4.57685	0.464723	5.45773	0.411529	3.74854	1.8415	0	0	0	0
P_cont_pecten_42704	8.42585	0.333574	9.3063	0.664269	2.97731	1.84096	Q5RFQ3	Periodic tryptophan protein 2 homolog	EKC29183	Periodic tryptophan protein 2-like protein [Source:UniProtKB/TrEMBL;Acc:K1Q5K6]
N_cont_pecten_32472	11.8963	0.725777	12.7756	0.219666	3.23476	1.83945	Q5EA49	Protein MIS12 homolog	EKC34365	MIS12-like protein [Source:UniProtKB/TrEMBL;Acc:K1QZS2]
N_cont_pecten_200251	3.37409	0.531381	4.25241	0.239873	4.1457	1.83823	Q14596	Next to BRCA1 gene 1 protein (Cell migration-inducing gene 19 protein) (Membrane component chromosome 17 surface marker 2) (Neighbor of BRCA1 gene 1 protein) (Protein 1A1-3B)	EKC40539	0
P_cont_pecten_4210	8.88295	0.499194	9.76105	0.537581	3.11795	1.83796	0	0	0	0
N_cont_pecten_41263	3.56907	0.544681	4.44576	0.294477	3.86175	1.83616	0	0	0	0
P_cont_pecten_1678	7.57841	0.415044	8.45165	0.566391	3.18862	1.83177	0	0	0	0
P_cont_pecten_119303	8.3626	0.345366	9.23552	0.276274	5.2514	1.83136	0	0	0	0
N_cont_pecten_181149	5.53183	0.26026	6.40443	0.349382	5.14082	1.83096	Q53LP3	Ankyrin repeat domain-containing protein SOWAHC (Ankyrin repeat domain-containing protein 57) (Protein sosondowah homolog C)	EKC30959	Ankyrin repeat domain-containing protein 57 [Source:UniProtKB/TrEMBL;Acc:K1QIE7]
P_cont_pecten_15803	4.67039	0.411505	5.54061	0.455613	3.68511	1.82794	0	0	0	0
N_cont_pecten_190699	5.14507	0.690536	6.01455	0.306685	3.16899	1.82701	0	0	0	0
N_cont_pecten_39544	10.4598	0.337582	11.3285	0.531099	3.51003	1.82605	0	0	0	0
P_cont_pecten_26502	5.91947	0.282842	6.78726	0.4271	4.31729	1.82486	0	0	0	0
P_cont_pecten_4152	6.14665	0.403331	7.01432	0.468716	3.63586	1.82472	Q90827	Protein NEL (93 kDa protein)	EKC19484	0
P_cont_pecten_38540	5.3638	0.438621	6.23137	0.464221	3.54287	1.82459	0	0	0	0
P_cont_pecten_25628	4.94331	0.515904	5.81082	0.44133	3.38369	1.82452	0	0	0	0
N_cont_pecten_180911	4.3893	0.815368	5.25547	0.29425	2.77348	1.82281	0	0	0	0
N_cont_pecten_203726	6.56511	0.323124	7.43039	0.563881	3.36693	1.82169	0	0	0	0
P_cont_pecten_142945	2.96893	0.695567	3.82844	0.513085	2.66071	1.81442	Q39596	Actin (Fragment)	EKC25195	0
P_cont_pecten_21926	7.03131	0.261717	7.8868	0.444381	4.20072	1.80937	O43719	HIV Tat-specific factor 1 (Tat-SF1)	EKC29337	RNA-binding protein 39 [Source:UniProtKB/TrEMBL;Acc:K1PYK7]
P_cont_pecten_16147	5.265	0.526046	6.11938	0.426651	3.353	1.80799	0	0	0	0
N_cont_pecten_28012	7.27683	0.335273	8.13119	0.589583	3.18435	1.80796	P13395	Spectrin alpha chain	EKC38224	Spectrin alpha chain [Source:UniProtKB/TrEMBL;Acc:K1R401]
P_cont_pecten_43795	3.63158	0.403968	4.48405	0.45239	3.65131	1.80559	0	0	EKC27968	E3 ubiquitin-protein ligase MIB2 [Source:UniProtKB/TrEMBL;Acc:K1Q222]
N_cont_pecten_124995	4.16703	0.363913	5.01889	0.413211	4.01522	1.80483	0	0	EKC21087	Glucose-6-phosphate translocase [Source:UniProtKB/TrEMBL;Acc:K1PBD7]
P_cont_pecten_133886	6.3351	0.360076	7.17987	0.539046	3.32278	1.79597	0	0	0	0
P_cont_pecten_11898	6.13459	0.651953	6.97839	0.600787	2.50696	1.79477	0	0	EKC39769	0
P_cont_pecten_54972	4.79513	0.678071	5.63847	0.293532	3.14662	1.7942	0	0	0	0
P_cont_pecten_23209	6.28408	0.255223	7.1257	0.595027	3.24781	1.79207	0	0	0	0
P_cont_pecten_180871	6.60628	0.305358	7.44562	0.31514	4.99752	1.78923	0	0	0	0
N_cont_pecten_149478	4.67609	0.499995	5.514	0.306721	3.86791	1.78746	0	0	0	0
N_cont_pecten_107922	2.84031	0.645107	3.67722	0.348531	3.11325	1.78622	Q5F364	Multidrug resistance-associated protein 1 (ATP-binding cassette sub-family C member 1) (Leukotriene C(4) transporter) (LTC4 transporter)	EKC24314	Multidrug resistance-associated protein 1 [Source:UniProtKB/TrEMBL;Acc:K1PZ06]
N_cont_pecten_9271	4.43401	0.598991	5.27042	0.553083	2.70184	1.78559	0	0	0	0
P_cont_pecten_28900	2.80807	0.528253	3.64318	0.579709	2.76999	1.78399	0	0	0	0
P_cont_pecten_5105	7.98607	0.193841	8.82104	0.317473	5.69508	1.78381	Q86UT8	Coiled-coil domain-containing protein 84	EKC21825	Coiled-coil domain-containing protein 84 [Source:UniProtKB/TrEMBL;Acc:K1PZ45]
N_cont_pecten_102942	4.34256	0.13178	5.17506	0.345265	5.60777	1.78077	P35072	Transposable element Tcb1 transposase (Transposable element Barney transposase)	EKC40022	Transposable element Tcb2 transposase [Source:UniProtKB/TrEMBL;Acc:K1QTA7]
P_cont_pecten_40945	3.93006	0.409282	4.76223	0.48729	3.38285	1.78036	Q9Z118	Polypyrimidine tract-binding protein 3 (Regulator of differentiation 1) (Rod1)	EKC21299	Regulator of differentiation 1 [Source:UniProtKB/TrEMBL;Acc:K1PR25]
P_cont_pecten_20884	5.7881	0.23359	6.61946	0.621334	3.11644	1.77936	Q07G87	UPF0739 protein C1orf74 homolog	0	0
P_cont_pecten_127987	4.20628	0.432109	5.03635	0.240511	4.57074	1.77778	Q8BFR6	AN1-type zinc finger protein 1	EKC40167	AN1-type zinc finger protein 1 [Source:UniProtKB/TrEMBL;Acc:K1QTM7]
N_cont_pecten_3969	6.39688	0.527431	7.22596	0.420803	3.26996	1.77656	0	0	0	0
N_cont_pecten_36662	5.87415	0.566705	6.70059	0.448031	3.04632	1.77331	0	0	0	0
P_cont_pecten_110576	5.60768	0.306911	6.4325	0.366805	4.46021	1.77132	0	0	0	0
P_cont_pecten_44204	3.39273	0.533579	4.21678	0.242358	3.86838	1.77036	B0W2S0	Clustered mitochondria protein homolog	EKC24405	0
N_cont_pecten_185938	7.81435	0.403301	8.63804	0.234135	4.79826	1.76992	0	0	0	0
P_cont_pecten_141980	12.6046	0.219935	13.4277	0.355689	4.997	1.7692	P06605	Tubulin alpha-3 chain	EKC29904	Tubulin alpha-1C chain [Source:UniProtKB/TrEMBL;Acc:K1QFM5]
N_cont_pecten_37084	4.66906	0.54925	5.4914	0.539016	2.80201	1.76828	Q66J52	Solute carrier family 22 member 6-B (Organic cation transporter 1-B) (Renal organic anion transporter 1-B) (ROAT1-B)	EKC28526	Organic cation transporter protein [Source:UniProtKB/TrEMBL;Acc:K1R3T8]
P_cont_pecten_14214	8.97813	0.200553	9.80005	0.260717	6.4267	1.76777	A3KGV1	Outer dense fiber protein 2 (84 kDa outer dense fiber protein) (Cenexin) (Outer dense fiber of sperm tails protein 2)	EKC42708	Outer dense fiber protein 2 [Source:UniProtKB/TrEMBL;Acc:K1RAD9]
P_cont_pecten_170711	6.75429	0.452271	7.57578	0.192254	4.61188	1.76724	0	0	0	0
N_cont_pecten_6096	4.11817	0.528432	4.93697	0.269614	3.77605	1.76394	0	0	0	0
N_cont_pecten_45089	4.16899	0.791771	4.98706	0.243915	2.75336	1.76304	Q8BRH4	Histone-lysine N-methyltransferase 2C (Lysine N-methyltransferase 2C) (EC 2.1.1.43) (Myeloid/lymphoid or mixed-lineage leukemia protein 3 homolog)	EKC24431	Histone-lysine N-methyltransferase MLL3 [Source:UniProtKB/TrEMBL;Acc:K1QS65]
P_cont_pecten_181257	7.71467	0.258978	8.53112	0.502408	3.63484	1.76106	0	0	0	0
P_cont_pecten_139335	13.0384	0.285913	13.8548	0.381495	4.39691	1.76099	Q8T6A5	Tubulin alpha-1 chain	EKC22339	Tubulin alpha chain [Source:UniProtKB/TrEMBL;Acc:K1PTU5]
N_cont_pecten_116420	6.28928	0.420886	7.10532	0.455906	3.42449	1.76057	0	0	0	0
P_cont_pecten_17523	9.4071	0.520593	10.2228	0.37787	3.39651	1.76014	0	0	0	0
N_cont_pecten_75872	4.47108	0.341159	5.28677	0.353804	4.33463	1.76014	Q9UL42	Paraneoplastic antigen Ma2 (40 kDa neuronal protein) (Onconeuronal antigen Ma2) (Paraneoplastic neuronal antigen MM2)	EKC42993	0
P_cont_pecten_29224	10.8333	0.269514	11.6455	0.554733	3.30573	1.7559	0	0	0	0
P_cont_pecten_45657	3.11063	0.397782	3.92022	0.297127	4.35914	1.75271	0	0	0	0
P_cont_pecten_94063	4.97654	0.307039	5.78603	0.376261	4.3036	1.75258	Q5XHF8	Inositol hexakisphosphate and diphosphoinositol-pentakisphosphate kinase 2 (EC 2.7.4.21) (EC 2.7.4.24) (Diphosphoinositol pentakisphosphate kinase 2) (Histidine acid phosphatase domain-containing protein 1) (InsP6 and PP-IP5 kinase 2) (VIP1 homolog 2)	EKC28515	Inositol hexakisphosphate and diphosphoinositol-pentakisphosphate kinase [Source:UniProtKB/TrEMBL;Acc:K1QI48]
P_cont_pecten_134823	13.0551	0.31497	13.8596	0.342971	4.49738	1.74665	Q32KN8	Tubulin alpha-3 chain (Alpha-tubulin 3) [Cleaved into: Detyrosinated tubulin alpha-3 chain]	EKC22339	Tubulin alpha chain [Source:UniProtKB/TrEMBL;Acc:K1PTU5]
P_cont_pecten_103663	3.74224	0.495895	4.54251	0.215541	4.07947	1.74142	Q2PG55	Sodium- and chloride-dependent GABA transporter 2 (GAT-2) (Solute carrier family 6 member 13)	EKC33430	Transporter [Source:UniProtKB/TrEMBL;Acc:K1QWS5]
P_cont_pecten_3010	11.0599	0.450219	11.8567	0.0869462	4.88571	1.73723	Q15650	Activating signal cointegrator 1 (ASC-1) (Thyroid receptor-interacting protein 4) (TR-interacting protein 4) (TRIP-4)	EKC41083	Activating signal cointegrator 1 [Source:UniProtKB/TrEMBL;Acc:K1R5U7]
P_cont_pecten_133296	10.4458	0.160477	11.2421	0.333091	5.40429	1.73664	0	0	0	0
N_cont_pecten_35614	7.33187	0.154967	8.12805	0.789938	2.43397	1.7365	P49021	Protein timeless	EKC41755	Protein timeless [Source:UniProtKB/TrEMBL;Acc:K1RJF4]
P_cont_pecten_4627	6.49102	0.459683	7.28683	0.383594	3.52603	1.73604	0	0	0	0
P_cont_pecten_33283	3.84669	0.517881	4.63967	0.292135	3.62894	1.73265	0	0	0	0
N_cont_pecten_43112	5.13951	0.228784	5.93127	0.599575	3.07129	1.73119	Q7ZW46	UDP-xylose and UDP-N-acetylglucosamine transporter (Solute carrier family 35 member B4)	EKC38448	UDP-xylose and UDP-N-acetylglucosamine transporter [Source:UniProtKB/TrEMBL;Acc:K1QXP1]
P_cont_pecten_116050	6.22213	0.305989	7.01295	0.290047	4.93065	1.73006	0	0	0	0
P_cont_pecten_126276	12.8895	0.301011	13.6796	0.332623	4.57924	1.72913	P06603	Tubulin alpha-1 chain	EKC28676	Tubulin alpha-3 chain [Source:UniProtKB/TrEMBL;Acc:K1R473]
P_cont_pecten_90329	4.68124	0.229381	5.46891	0.336937	4.93274	1.72628	0	0	0	0
P_cont_pecten_29632	8.79983	0.487127	9.58495	0.303092	3.70225	1.72324	0	0	0	0
P_cont_pecten_39262	11.4072	0.344781	12.1857	0.527086	3.14812	1.71542	Q9NBX4	Probable RNA-directed DNA polymerase from transposon X-element (EC 2.7.7.49) (Reverse transcriptase)	0	0
P_cont_pecten_24444	6.52657	0.246631	7.30488	0.409713	4.12614	1.71512	Q60648	Ganglioside GM2 activator (Cerebroside sulfate activator protein) (GM2-AP) (Sphingolipid activator protein 3) (SAP-3)	EKC35384	Ganglioside GM2 activator [Source:UniProtKB/TrEMBL;Acc:K1QVY2]
P_cont_pecten_195575	7.54496	0.244999	8.3208	0.368751	4.46701	1.71219	P13395	Spectrin alpha chain	EKC36172	Spectrin beta chain, brain 4 [Source:UniProtKB/TrEMBL;Acc:K1QHA2]
P_cont_pecten_19286	4.84965	0.41437	5.62405	0.161252	4.82148	1.71047	0	0	0	0
P_cont_pecten_3934	10.4029	0.5442	11.177	0.272153	3.48423	1.71015	P0C1J8	Peptidyl-prolyl cis-trans isomerase pin1 (PPIase pin1) (EC 5.2.1.8) (Parvulin pin1)	EKC34118	Protein dodo [Source:UniProtKB/TrEMBL;Acc:K1QK10]
P_cont_pecten_163558	6.30209	0.577685	7.07532	0.398061	2.96251	1.70909	0	0	0	0
P_cont_pecten_140796	13.5902	0.252101	14.3594	0.364755	4.43233	1.70435	Q94570	Tubulin alpha-2 chain (Alpha-II tubulin)	EKC19504	0
P_cont_pecten_135178	12.1185	0.434117	12.8875	0.411133	3.3811	1.70408	0	0	0	0
P_cont_pecten_140176	13.0418	0.277379	13.808	0.310578	4.77979	1.70075	P18288	Tubulin alpha chain, testis-specific [Cleaved into: Detyrosinated tubulin alpha chain, testis-specific]	EKC28676	Tubulin alpha-3 chain [Source:UniProtKB/TrEMBL;Acc:K1R473]
N_cont_pecten_23006	10.5227	0.359227	11.2873	0.464629	3.34945	1.6989	Q26486	46 kDa FK506-binding nuclear protein (EC 5.2.1.8) (Peptidyl-prolyl cis-trans isomerase) (PPIase) (Rotamase)	EKC37854	Peptidyl-prolyl cis-trans isomerase [Source:UniProtKB/TrEMBL;Acc:K1R2S2]
P_cont_pecten_38696	5.08644	0.191253	5.85056	0.436271	4.01092	1.69834	0	0	0	0
P_cont_pecten_41682	7.94003	0.655384	8.70388	0.27272	2.97132	1.69802	Q6PDL0	Cytoplasmic dynein 1 light intermediate chain 2 (Dynein light intermediate chain 2, cytosolic)	EKC36308	Cytoplasmic dynein 1 light intermediate chain 1 [Source:UniProtKB/TrEMBL;Acc:K1QRD0]
P_cont_pecten_12997	11.126	0.263533	11.8896	0.337484	4.5908	1.69768	P41383	Tubulin alpha-2/alpha-4 chain	EKC31000	Tubulin alpha-1C chain [Source:UniProtKB/TrEMBL;Acc:K1QQ68]
P_cont_pecten_4184	5.74345	0.420414	6.50671	0.32016	3.85616	1.69732	Q8BTM8	Filamin-A (FLN-A) (Actin-binding protein 280) (ABP-280) (Alpha-filamin) (Endothelial actin-binding protein) (Filamin-1) (Non-muscle filamin)	EKC28512	Filamin-C [Source:UniProtKB/TrEMBL;Acc:K1PW06]
P_cont_pecten_1114	7.58475	0.449503	8.34677	0.318042	3.71318	1.69586	0	0	0	0
P_cont_pecten_134811	12.4374	0.303338	13.1965	0.316956	4.51659	1.6924	Q8T6A5	Tubulin alpha-1 chain	EKC31000	Tubulin alpha-1C chain [Source:UniProtKB/TrEMBL;Acc:K1QQ68]
N_cont_pecten_45582	4.71642	0.452804	5.46855	0.41028	3.24618	1.68428	0	0	EKC25007	0
N_cont_pecten_160453	4.38758	0.417443	5.13897	0.341502	3.70095	1.68341	0	0	0	0
P_cont_pecten_2155	7.94367	0.320333	8.69297	0.274093	4.70636	1.68098	Q0P457	Protein KTI12 homolog	EKC33818	KTI12-like protein [Source:UniProtKB/TrEMBL;Acc:K1QJ58]
P_cont_pecten_143178	11.3367	0.277199	12.0855	0.308116	4.69585	1.6804	P02552	Tubulin alpha-1 chain [Cleaved into: Detyrosinated tubulin alpha-1 chain] (Fragment)	EKC31000	Tubulin alpha-1C chain [Source:UniProtKB/TrEMBL;Acc:K1QQ68]
P_cont_pecten_143240	4.82373	0.207909	5.57133	0.506112	3.40896	1.679	0	0	0	0
P_cont_pecten_124405	11.2726	0.406503	12.0199	0.222024	4.39823	1.67868	0	0	0	0
N_cont_pecten_12047	4.41359	0.332292	5.15738	0.476696	3.27195	1.67457	0	0	0	0
P_cont_pecten_29894	8.63635	0.239324	9.3792	0.604712	2.8465	1.67348	0	0	0	0
N_cont_pecten_133730	5.24948	0.300911	5.98694	0.230051	5.19656	1.66723	0	0	0	0
P_cont_pecten_93081	4.79291	0.294177	5.52841	0.384453	3.90632	1.66498	Q27HV0	UDP-N-acetylglucosamine--peptide N-acetylglucosaminyltransferase 110 kDa subunit (EC 2.4.1.255) (O-GlcNAc transferase subunit p110) (O-linked N-acetylglucosamine transferase 110 kDa subunit) (OGT)	EKC37931	0
N_cont_pecten_39295	8.23761	0.327582	8.97207	0.455798	3.35097	1.66377	0	0	0	0
N_cont_pecten_6112	2.95931	0.528428	3.69014	0.517684	2.59083	1.65959	Q8WNR0	High affinity copper uptake protein 1 (Copper transporter 1) (CTR1) (Solute carrier family 31 member 1)	EKC31900	High affinity copper uptake protein 1 [Source:UniProtKB/TrEMBL;Acc:K1QSH6]
P_cont_pecten_93523	7.56368	0.206061	8.29311	0.231414	6.1141	1.65798	0	0	0	0
P_cont_pecten_192916	5.98068	0.26714	6.70901	0.241272	5.33717	1.65672	A6QPT6	Neurotrophin receptor-interacting factor homolog (Zinc finger protein 274)	EKC37159	0
P_cont_pecten_121513	6.54522	0.216575	7.2713	0.289302	5.15844	1.65414	0	0	0	0
N_cont_pecten_137756	6.30447	0.499055	7.02912	0.29492	3.39243	1.6525	P70627	Glutamate carboxypeptidase 2 (EC 3.4.17.21) (Folate hydrolase 1) (Folylpoly-gamma-glutamate carboxypeptidase) (FGCP) (Glutamate carboxypeptidase II) (GCPII) (Membrane glutamate carboxypeptidase) (mGCP) (N-acetylated-alpha-linked acidic dipeptidase I) (NAALADase I) (Prostate-specific membrane antigen homolog) (Pteroylpoly-gamma-glutamate carboxypeptidase)	EKC23556	Glutamate carboxypeptidase 2 [Source:UniProtKB/TrEMBL;Acc:K1QQ50]
P_cont_pecten_209261	4.8598	0.502686	5.58164	0.46162	2.78658	1.64928	Q8WY36	HMG box transcription factor BBX (Bobby sox homolog) (HMG box-containing protein 2)	EKC27954	HMG box transcription factor BBX [Source:UniProtKB/TrEMBL;Acc:K1Q9E3]
P_cont_pecten_29056	6.60305	0.47234	7.31939	0.347747	3.26819	1.64301	0	0	EKC27305	Nucleolar protein 12 [Source:UniProtKB/TrEMBL;Acc:K1QEQ3]
N_cont_pecten_40795	5.46887	0.392126	6.18406	0.33039	3.69749	1.6417	0	0	0	0
N_cont_pecten_151138	7.4515	0.429897	8.16573	0.593538	2.497	1.64061	0	0	0	0
P_cont_pecten_50261	5.55711	0.173043	6.27069	0.300525	5.20489	1.63986	Q7TNN8	Phosphatidate phosphatase LPIN3 (EC 3.1.3.4) (Lipin-3)	0	0
P_cont_pecten_86426	4.15277	0.269298	4.86525	0.202144	5.6547	1.63862	Q5R834	Fatty acyl-CoA reductase 1 (EC 1.2.1.n2) (Male sterility domain-containing protein 2)	EKC31626	Fatty acyl-CoA reductase 1 [Source:UniProtKB/TrEMBL;Acc:K1RC23]
N_cont_pecten_2704	10.5374	0.614471	11.2479	0.450242	2.49697	1.63646	Q9DAZ9	Abscission/NoCut checkpoint regulator (ANCHR) (Zinc finger FYVE domain-containing protein 19)	EKC38599	Lamin-B receptor [Source:UniProtKB/TrEMBL;Acc:K1R527]
P_cont_pecten_29896	10.116	0.481106	10.8252	0.361659	3.14881	1.63493	0	0	0	0
N_cont_pecten_195297	5.52871	0.393548	6.23743	0.350443	3.55124	1.63436	Q5SPC5	Otoferlin (Fer-1-like protein 2)	EKC39152	Otoferlin [Source:UniProtKB/TrEMBL;Acc:K1QQD0]
P_cont_pecten_115946	5.04226	0.60462	5.74793	0.216891	3.04987	1.63091	0	0	0	0
P_cont_pecten_10773	4.18719	0.474426	4.89163	0.174931	3.86408	1.62951	Q08DA3	Ubiquitin carboxyl-terminal hydrolase 16 (EC 3.4.19.12) (Deubiquitinating enzyme 16) (Ubiquitin thioesterase 16) (Ubiquitin-specific-processing protease 16)	EKC23526	Ubiquitin carboxyl-terminal hydrolase [Source:UniProtKB/TrEMBL;Acc:K1QQ06]
P_cont_pecten_120132	6.77387	0.178431	7.47747	0.117033	8.89096	1.62856	Q9Y2L6	FERM domain-containing protein 4B (GRP1-binding protein GRSP1)	EKC30070	FERM domain-containing protein 4A [Source:UniProtKB/TrEMBL;Acc:K1QMM1]
P_cont_pecten_15749	10.6376	0.32647	11.3401	0.40082	3.50791	1.62726	Q1JQC1	Major facilitator superfamily domain-containing protein 1	EKC18565	Major facilitator superfamily domain-containing protein 1 [Source:UniProtKB/TrEMBL;Acc:K1PQD2]
P_cont_pecten_34698	6.13	0.250535	6.83172	0.477033	3.27993	1.62645	0	0	0	0
P_cont_pecten_6297	6.26743	0.416504	6.96866	0.418307	3.10971	1.62588	0	0	EKC43026	Vacuolar protein sorting-associated protein 13C [Source:UniProtKB/TrEMBL;Acc:K1S6H7]
P_cont_pecten_7508	3.32935	0.518354	4.02657	0.360649	2.96583	1.62138	B8A4F4	Putative ATP-dependent RNA helicase TDRD9 (EC 3.6.4.13) (Tudor domain-containing protein 9)	EKC37402	Putative ATP-dependent RNA helicase TDRD9 [Source:UniProtKB/TrEMBL;Acc:K1QKV2]
P_cont_pecten_16357	4.43586	0.421942	5.13167	0.259422	3.80328	1.6198	Q5SPC5	Otoferlin (Fer-1-like protein 2)	EKC24539	Otoferlin [Source:UniProtKB/TrEMBL;Acc:K1PZQ6]
P_cont_pecten_104206	4.50006	0.329364	5.1958	0.399805	3.47001	1.61972	O01761	Muscle M-line assembly protein unc-89 (Uncoordinated protein 89)	EKC38433	Translationally-controlled tumor-like protein [Source:UniProtKB/TrEMBL;Acc:K1QXL9]
P_cont_pecten_147604	5.73546	0.172617	6.43119	0.215396	6.49986	1.61971	Q05974	Ras-related protein Rab-1A	EKC34860	Ras-related protein Rab-1A [Source:UniProtKB/TrEMBL;Acc:K1R150]
N_cont_pecten_30356	4.5258	0.20089	5.2208	0.334159	4.51879	1.61888	0	0	0	0
N_cont_pecten_105742	6.48157	0.363419	7.16788	0.125058	4.96393	1.60917	Q92539	Phosphatidate phosphatase LPIN2 (EC 3.1.3.4) (Lipin-2)	0	0
N_cont_pecten_115986	9.82404	0.229322	10.5058	0.477529	3.22888	1.60407	0	0	0	0
P_cont_pecten_37150	9.61108	0.790608	10.2892	0.24413	2.28499	1.60002	0	0	0	0
P_cont_pecten_90967	7.29027	0.336836	7.9673	0.190587	4.75927	1.59884	0	0	0	0
P_cont_pecten_142023	7.6422	0.139459	8.3188	0.400551	3.96148	1.59837	0	0	0	0
P_cont_pecten_29579	10.0036	0.423098	10.6782	0.235542	3.79351	1.59615	Q9BU70	tRNA (adenine(37)-N6)-methyltransferase (EC 2.1.1.-) (tRNA methyltransferase O)	0	0
N_cont_pecten_140895	12.9636	0.257289	13.6372	0.327143	4.1685	1.59504	Q8T6A5	Tubulin alpha-1 chain	EKC31000	Tubulin alpha-1C chain [Source:UniProtKB/TrEMBL;Acc:K1QQ68]
N_cont_pecten_70086	9.16912	0.415187	9.84016	0.454304	2.83699	1.59221	0	0	0	0
P_cont_pecten_25265	10.3348	0.255567	11.0055	0.542993	2.80179	1.59185	0	0	0	0
N_cont_pecten_20227	9.04612	0.230288	9.71489	0.206868	5.70091	1.58972	Q9BYB4	Guanine nucleotide-binding protein subunit beta-like protein 1 (G protein subunit beta-like protein 1) (DGCRK3) (WD repeat-containing protein 14) (WD40 repeat-containing protein deleted in VCFS) (WDVCF)	EKC26334	Guanine nucleotide-binding protein subunit beta-like protein 1 [Source:UniProtKB/TrEMBL;Acc:K1Q4Q6]
P_cont_pecten_39442	5.08339	0.536661	5.75068	0.277217	3.02041	1.58809	Q80U95	Ubiquitin-protein ligase E3C (EC 2.3.2.26) (HECT-type ubiquitin transferase E3C)	EKC38417	Ubiquitin-protein ligase E3C [Source:UniProtKB/TrEMBL;Acc:K1QNF6]
P_cont_pecten_30696	10.8366	0.337435	11.5026	0.366265	3.48165	1.58667	0	0	0	0
N_cont_pecten_11275	4.17535	0.243363	4.84129	0.20804	5.50822	1.5866	P0CB33	Putative zinc finger protein 735 (Zinc finger protein 735 pseudogene)	EKC18512	Protein odd-skipped-related 1 [Source:UniProtKB/TrEMBL;Acc:K1P493]
P_cont_pecten_46235	6.67592	0.239391	7.33923	0.4669	3.18048	1.58371	Q99JW4	LIM and senescent cell antigen-like-containing domain protein 1 (Particularly interesting new Cys-His protein 1) (PINCH-1)	EKC21023	LIM domain-containing protein unc-97 [Source:UniProtKB/TrEMBL;Acc:K1PHL0]
P_cont_pecten_128688	4.48937	0.113715	5.14985	0.326273	4.74704	1.58061	Q9UKA9	Polypyrimidine tract-binding protein 2 (Neural polypyrimidine tract-binding protein) (Neurally-enriched homolog of PTB) (PTB-like protein)	EKC21299	Regulator of differentiation 1 [Source:UniProtKB/TrEMBL;Acc:K1PR25]
P_cont_pecten_125642	6.1678	0.536094	6.82712	0.31408	2.88117	1.57933	P70475	Myelin transcription factor 1-like protein (MyT1-L) (MyT1L) (Neural zinc finger factor 1) (NZF-1)	EKC38088	Myelin transcription factor 1 [Source:UniProtKB/TrEMBL;Acc:K1QWR8]
P_cont_pecten_39220	10.9384	0.202137	11.5977	0.336564	4.25643	1.57923	Q8WXF0	Serine/arginine-rich splicing factor 12 (35 kDa SR repressor protein) (SRrp35) (Splicing factor, arginine/serine-rich 13B) (Splicing factor, arginine/serine-rich 19)	EKC34930	35 kDa SR repressor protein [Source:UniProtKB/TrEMBL;Acc:K1R1B1]
P_cont_pecten_27335	4.78262	0.371106	5.44052	0.218727	4.14538	1.57779	Q66II3	Growth factor receptor-bound protein 2 (Adapter protein GRB2) (SH2/SH3 adapter GRB2)	EKC35648	Growth factor receptor-bound protein 2 [Source:UniProtKB/TrEMBL;Acc:K1QP30]
P_cont_pecten_120152	7.57421	0.417322	8.23093	0.129094	4.19161	1.5765	Q9GKL8	Cathepsin L1 (EC 3.4.22.15) (Cathepsin L) (Major excreted protein) (MEP) [Cleaved into: Cathepsin L1 heavy chain; Cathepsin L1 light chain]	EKC36430	Cathepsin L [Source:UniProtKB/TrEMBL;Acc:K1R5E7]
N_cont_pecten_116423	3.93877	0.257222	4.59417	0.327119	4.05646	1.57506	0	0	0	0
P_cont_pecten_102520	3.89543	0.280115	4.55033	0.181264	5.29731	1.57451	Q9D0D3	Poly(A) RNA polymerase, mitochondrial (PAP) (EC 2.7.7.19) (PAP-associated domain-containing protein 1) (Polynucleotide adenylyltransferase)	EKC40583	Poly(A) RNA polymerase, mitochondrial [Source:UniProtKB/TrEMBL;Acc:K1R4B5]
P_cont_pecten_134558	11.9696	0.283394	12.6245	0.271771	4.38022	1.57442	0	0	0	0
P_cont_pecten_70163	4.28225	0.456657	4.93601	0.229757	3.50125	1.57326	0	0	0	0
N_cont_pecten_174418	5.22361	0.28133	5.87657	0.462179	3.06127	1.57238	0	0	0	0
N_cont_pecten_95673	4.23278	0.380094	4.88543	0.150637	4.41613	1.57205	Q8WY36	HMG box transcription factor BBX (Bobby sox homolog) (HMG box-containing protein 2)	EKC27954	HMG box transcription factor BBX [Source:UniProtKB/TrEMBL;Acc:K1Q9E3]
P_cont_pecten_105672	5.2351	0.312417	5.88737	0.399644	3.31057	1.57164	Q07113	Cation-independent mannose-6-phosphate receptor (CI Man-6-P receptor) (CI-MPR) (M6PR) (300 kDa mannose 6-phosphate receptor) (MPR 300) (Insulin-like growth factor 2 receptor) (Insulin-like growth factor II receptor) (IGF-II receptor) (M6P/IGF2 receptor) (M6P/IGF2R) (CD antigen CD222)	EKC35005	Cation-independent mannose-6-phosphate receptor [Source:UniProtKB/TrEMBL;Acc:K1R1I2]
P_cont_pecten_136457	11.7092	0.298057	12.3601	0.233877	4.57766	1.5702	0	0	0	0
P_cont_pecten_11021	6.50787	0.21259	7.15439	0.23501	5.30466	1.56539	0	0	0	0
P_cont_pecten_72753	6.57836	0.335076	7.22467	0.445352	2.97834	1.56516	0	0	0	0
P_cont_pecten_133221	11.1483	0.23638	11.7912	0.258234	4.779	1.56149	Q0MQ86	NADH dehydrogenase [ubiquinone] 1 alpha subcomplex subunit 12 (Complex I-B17.2) (CI-B17.2) (CIB17.2) (NADH-ubiquinone oxidoreductase subunit B17.2)	EKC32535	Putative NADH dehydrogenase [ubiquinone] 1 alpha subcomplex subunit 12 [Source:UniProtKB/TrEMBL;Acc:K1QUC2]
P_cont_pecten_2931	9.73619	0.299181	10.3726	0.356107	3.53961	1.55443	P70195	Proteasome subunit beta type-7 (EC 3.4.25.1) (Macropain chain Z) (Multicatalytic endopeptidase complex chain Z) (Proteasome subunit Z)	EKC28337	Proteasome subunit beta type [Source:UniProtKB/TrEMBL;Acc:K1PVF6]
P_cont_pecten_138987	9.09559	0.273476	9.73092	0.286788	4.18414	1.5533	Q7TMF3	NADH dehydrogenase [ubiquinone] 1 alpha subcomplex subunit 12 (Complex I-B17.2) (CI-B17.2) (CIB17.2) (NADH-ubiquinone oxidoreductase subunit B17.2)	EKC32535	Putative NADH dehydrogenase [ubiquinone] 1 alpha subcomplex subunit 12 [Source:UniProtKB/TrEMBL;Acc:K1QUC2]
P_cont_pecten_47471	5.45269	0.261308	6.08741	0.223484	4.88831	1.55263	Q9UDV7	Zinc finger protein 282 (HTLV-I U5RE-binding protein 1) (HUB-1)	EKC42198	0
P_cont_pecten_74064	12.5037	0.292519	13.1384	0.287503	4.05677	1.55253	P33625	Tubulin alpha chain	EKC22338	Tubulin alpha-1C chain [Source:UniProtKB/TrEMBL;Acc:K1PKU1]
P_cont_pecten_133551	5.81545	0.573505	6.44712	0.290707	2.68857	1.54935	0	0	0	0
P_cont_pecten_13870	8.56827	0.504882	9.19956	0.240886	3.09763	1.54895	P28173	Amidophosphoribosyltransferase (ATase) (EC 2.4.2.14) (Glutamine phosphoribosylpyrophosphate amidotransferase) (GPAT)	EKC41689	Amidophosphoribosyltransferase [Source:UniProtKB/TrEMBL;Acc:K1RDC9]
P_cont_pecten_138365	8.88319	0.319431	9.51274	0.423873	3.04663	1.54708	P17609	GTP-binding protein ypt2 (SEC4 homolog)	EKC34860	Ras-related protein Rab-1A [Source:UniProtKB/TrEMBL;Acc:K1R150]
N_cont_pecten_19675	9.22484	0.287739	9.84707	0.232917	4.46837	1.53925	Q4V9P9	Nucleolar protein 11-like	EKC35692	Nucleolar protein 11-like protein [Source:UniProtKB/TrEMBL;Acc:K1QFP3]
P_cont_pecten_3694	5.20691	0.463054	5.82326	0.282934	3.07623	1.533	0	0	EKC29107	0
P_cont_pecten_21509	10.6967	0.252217	11.3083	0.290389	4.12257	1.52791	Q5REM2	Leydig cell tumor 10 kDa protein homolog	EKC42551	Leydig cell tumor 10 kDa-like protein [Source:UniProtKB/TrEMBL;Acc:K1S5C5]
P_cont_pecten_146664	14.5895	0.320177	15.1955	0.25951	3.90816	1.52196	Q9U3U0	60S acidic ribosomal protein P0 (CcP0)	EKC26031	60S acidic ribosomal protein P0 [Source:UniProtKB/TrEMBL;Acc:K1QWX2]
N_cont_pecten_184569	5.21127	0.565978	5.8125	0.258059	2.65861	1.517	0	0	0	0
P_cont_pecten_45757	3.31591	0.223739	3.91575	0.488824	2.79428	1.51555	0	0	0	0
N_cont_pecten_4315	5.71189	0.243814	6.31067	0.46778	2.85781	1.51444	Q6NZN1	Peroxisome proliferator-activated receptor gamma coactivator-related protein 1 (PGC-1-related coactivator) (PRC)	EKC40949	Peroxisome proliferator-activated receptor gamma coactivator-related protein 1 [Source:UniProtKB/TrEMBL;Acc:K1RBB2]
P_cont_pecten_143662	7.43683	0.265614	8.03504	0.133858	5.5057	1.51383	0	0	0	0
P_cont_pecten_70310	6.25031	0.24976	6.84629	0.183034	5.1521	1.5115	Q29EP6	JNK-interacting protein 3 (Protein sunday driver)	EKC20447	C-jun-amino-terminal kinase-interacting protein 4 [Source:UniProtKB/TrEMBL;Acc:K1P9J9]
N_cont_pecten_95431	7.27108	0.355562	7.8666	0.402861	2.87676	1.51101	0	0	0	0
N_cont_pecten_38142	10.9511	0.438099	11.5437	0.202396	3.37552	1.50794	O75496	Geminin	EKC21132	0
P_cont_pecten_39555	9.66427	0.355878	10.2554	0.273184	3.51583	1.50643	0	0	0	0
N_cont_pecten_102642	4.69593	0.390997	5.28105	0.441533	2.5758	1.50016	Q9H444	Charged multivesicular body protein 4b (Chromatin-modifying protein 4b) (CHMP4b) (SNF7 homolog associated with Alix 1) (SNF7-2) (hSnf7-2) (Vacuolar protein sorting-associated protein 32-2) (Vps32-2) (hVps32-2)	EKC17665	Charged multivesicular body protein 4b [Source:UniProtKB/TrEMBL;Acc:K1PMI0]

## Sheet: UP in released oocytes
ProbeID	REL_mean	REL_sd	STR_mean	STR_sd	Absolute t value	Fold Change	UniProtKB accession	UniProt Protein name	Crassostrea gigas GeneBank Accession	Crassostrea gigas Protein description
N_cont_pecten_2030	8.74311	0.379961	5.57335	2.47231	3.11305	8.99897	Q25C79	Akirin-2 (Fourteen-three-three beta interactant 1) (Fourteen-three-three beta interacting-protein 1)	EKC34779	0
N_cont_pecten_32377	6.66011	1.08441	3.52731	1.3384	4.69339	8.77137	0	0	0	0
N_cont_pecten_50516	8.14604	0.36589	5.03266	0.817548	8.6977	8.65411	0	0	0	0
N_cont_pecten_1782	6.38139	0.572925	3.48276	0.60083	9.11194	7.4572	B3NYS4	Diacylglycerol kinase eta (DAG kinase eta) (EC 2.7.1.107)	EKC17227	Diacylglycerol kinase delta [Source:UniProtKB/TrEMBL;Acc:K1P0J2]
P_cont_pecten_13395	8.53706	0.382253	5.74958	0.616159	9.76173	6.90424	Q96E09	Protein FAM122A	EKC34420	0
P_cont_pecten_9946	5.29838	1.87892	2.6212	1.15679	3.28465	6.39603	0	0	0	0
P_cont_pecten_136448	5.24748	0.84934	2.69704	1.04117	4.90067	5.85815	0	0	0	0
N_cont_pecten_3726	4.93886	0.628803	2.5467	1.14868	4.60937	5.2494	0	0	0	0
N_cont_pecten_22219	6.45155	2.25032	4.08689	0.758051	2.76997	5.15032	0	0	0	0
N_cont_pecten_211885	6.49667	1.01521	4.13264	0.809375	4.84564	5.14805	0	0	0	0
N_cont_pecten_13812	6.20377	1.35886	3.85297	1.49734	3.0236	5.10109	0	0	0	0
P_cont_pecten_19360	5.48787	0.25491	3.20731	0.609175	8.62148	4.85867	Q5RBR7	Acyl-protein thioesterase 1 (APT-1) (EC 3.1.2.-) (Lysophospholipase 1) (Lysophospholipase I) (LPL-I) (LysoPLA I)	EKC35859	Acyl-protein thioesterase 2 [Source:UniProtKB/TrEMBL;Acc:K1QXF9]
P_cont_pecten_142523	7.64985	0.295119	5.44253	0.654394	7.69614	4.61815	0	0	0	0
N_cont_pecten_15302	3.76355	0.954907	1.63288	0.291473	5.95215	4.37922	0	0	0	0
N_cont_pecten_14958	7.42825	0.483237	5.39755	0.66908	6.30296	4.08603	Q28CH8	Protein YIPF6 (YIP1 family member 6)	EKC23196	Protein YIPF6 [Source:UniProtKB/TrEMBL;Acc:K1QNR7]
P_cont_pecten_134018	4.94071	1.40554	2.91516	0.499081	3.77139	4.07147	0	0	0	0
N_cont_pecten_45458	5.62714	1.13691	3.60277	0.335684	4.76684	4.06813	0	0	0	0
P_cont_pecten_8801	6.90442	0.98434	4.88198	0.924549	3.93931	4.06272	0	0	0	0
P_cont_pecten_7607	7.47391	0.632417	5.48533	1.13258	3.87187	3.96847	Q6PB03	Phospholipase D3 (PLD 3) (EC 3.1.4.4) (Choline phosphatase 3) (Phosphatidylcholine-hydrolyzing phospholipase D3)	0	0
P_cont_pecten_14344	9.85207	0.279272	7.90113	0.323064	11.8414	3.86624	0	0	0	0
P_cont_pecten_22157	4.8664	1.29424	2.97181	0.567139	3.69441	3.71817	Q75J93	Circularly permutated Ras protein 1 (DdiCPRas1)	EKC21423	Circularly permutated Ras protein 1 [Source:UniProtKB/TrEMBL;Acc:K1PIM0]
P_cont_pecten_8689	5.25164	0.615041	3.3729	0.932458	4.28541	3.67754	0	0	EKC35489	Tripartite motif-containing protein 2 [Source:UniProtKB/TrEMBL;Acc:K1QWD8]
N_cont_pecten_3942	8.2634	1.43898	6.40525	0.528817	3.36216	3.62543	Q9QXV3	Inhibitor of growth protein 1	EKC37103	Inhibitor of growth protein 1 [Source:UniProtKB/TrEMBL;Acc:K1QU03]
N_cont_pecten_122817	7.65745	1.28178	5.83131	0.298505	3.89139	3.54588	0	0	0	0
N_cont_pecten_23431	3.59672	0.883959	1.79218	0.274623	5.43489	3.49317	0	0	0	0
P_cont_pecten_95466	8.75611	0.552977	6.97158	0.302246	7.71893	3.44507	Q3T8J9	GON-4-like protein (GON-4 homolog)	0	0
N_cont_pecten_31618	5.78064	0.984381	4.00186	0.813918	3.69669	3.43136	0	0	0	0
P_cont_pecten_84083	5.32178	0.496662	3.54671	0.538636	6.30785	3.42253	0	0	0	0
N_cont_pecten_27770	7.45627	1.15942	5.69057	1.173	2.80111	3.4004	0	0	0	0
P_cont_pecten_33318	3.65238	0.636948	1.89551	0.830713	4.3156	3.37962	0	0	0	0
P_cont_pecten_14176	3.9122	0.315335	2.21341	0.843592	4.69289	3.24627	0	0	0	0
N_cont_pecten_127771	4.20465	0.440063	2.50989	0.669539	5.38846	3.23723	0	0	0	0
N_cont_pecten_15153	6.54502	0.545479	4.86556	0.350447	6.99396	3.20308	0	0	EKC21200	0
N_cont_pecten_19562	3.9506	0.4577	2.31387	0.769064	4.63377	3.1096	0	0	0	0
N_cont_pecten_13949	8.91807	0.618781	7.28601	0.177242	7.08276	3.09957	Q9DB00	GON-4-like protein (GON-4 homolog)	EKC29244	GON-4-like protein [Source:UniProtKB/TrEMBL;Acc:K1QDT4]
N_cont_pecten_37961	3.84648	0.916834	2.22285	0.455989	4.34359	3.08151	0	0	0	0
P_cont_pecten_94001	4.12811	1.05244	2.50813	0.961411	2.99531	3.07371	0	0	0	0
P_cont_pecten_49062	4.06646	0.59259	2.45613	0.631916	4.84546	3.05321	Q5M7P5	Nucleolar protein 6	EKC33396	Nucleolar protein 6 [Source:UniProtKB/TrEMBL;Acc:K1RGY3]
P_cont_pecten_116527	5.19936	1.3985	3.61564	0.903538	2.56732	2.99742	0	0	0	0
P_cont_pecten_135324	3.90625	0.909678	2.33598	0.500164	4.12182	2.96959	0	0	EKC25832	0
N_cont_pecten_189511	5.05849	0.76644	3.48881	0.971545	3.26772	2.96839	0	0	0	0
P_cont_pecten_61397	3.68646	0.452935	2.12669	0.393736	6.87439	2.94807	P98110	E-selectin (CD62 antigen-like family member E) (Endothelial leukocyte adhesion molecule 1) (ELAM-1) (Leukocyte-endothelial cell adhesion molecule 2) (LECAM2) (CD antigen CD62E)	EKC31636	Fibropellin-1 [Source:UniProtKB/TrEMBL;Acc:K1RC33]
N_cont_pecten_37104	4.91525	0.351935	3.36286	1.00882	3.60825	2.93303	0	0	0	0
N_cont_pecten_140034	11.6722	0.610613	10.1211	0.617793	4.67213	2.93041	0	0	0	0
N_cont_pecten_14834	10.4521	0.380846	8.90143	0.77569	4.50641	2.92961	0	0	EKC26733	0
P_cont_pecten_2877	4.52755	0.433752	2.98409	1.05319	3.38115	2.91494	Q86SQ9	Dehydrodolichyl diphosphate synthase complex subunit DHDDS (EC 2.5.1.87) (Cis-isoprenyltransferase) (CIT) (Cis-IPTase) (Epididymis tissue protein Li 189m)	EKC39111	Dehydrodolichyl diphosphate synthase [Source:UniProtKB/TrEMBL;Acc:K1RW99]
P_cont_pecten_9584	5.67351	0.602817	4.13208	0.326825	6.13022	2.91083	A1L258	D-2-hydroxyglutarate dehydrogenase, mitochondrial (EC 1.1.99.-)	EKC31978	D-2-hydroxyglutarate dehydrogenase, mitochondrial [Source:UniProtKB/TrEMBL;Acc:K1QDC6]
P_cont_pecten_128991	8.34202	0.475199	6.81089	0.431043	6.29326	2.89012	0	0	0	0
P_cont_pecten_9786	4.45687	0.876608	2.93166	0.701575	3.61417	2.87827	P10351	Xanthine dehydrogenase (XD) (EC 1.17.1.4) (Protein rosy locus)	EKC27501	Xanthine dehydrogenase [Source:UniProtKB/TrEMBL;Acc:K1R1A1]
P_cont_pecten_5620	5.56224	0.672362	4.03985	1.12079	2.95251	2.87267	0	0	EKC37466	von Willebrand factor D and EGF domain-containing protein [Source:UniProtKB/TrEMBL;Acc:K1RSH8]
N_cont_pecten_10591	4.69845	0.472016	3.1924	0.854213	3.89559	2.84032	0	0	0	0
P_cont_pecten_4911	9.67116	0.695302	8.18738	0.383607	5.09065	2.79682	A2AWA9	Rab GTPase-activating protein 1 (GAP and centrosome-associated protein) (Rab6 GTPase-activating protein GAPCenA)	EKC28677	Rab GTPase-activating protein 1 [Source:UniProtKB/TrEMBL;Acc:K1PWG1]
P_cont_pecten_30354	10.9092	0.574484	9.43416	1.15532	2.87229	2.77985	0	0	0	0
P_cont_pecten_1181	3.66138	0.70424	2.18722	0.482978	4.64152	2.77823	Q63616	Vacuolar protein sorting-associated protein 33B (r-vps33b)	EKC28664	Vacuolar protein sorting-associated protein 33B [Source:UniProtKB/TrEMBL;Acc:K1QBY8]
P_cont_pecten_21264	4.95966	0.766325	3.48881	0.932336	3.14818	2.77185	0	0	0	0
N_cont_pecten_44865	4.85405	0.457502	3.39043	0.561929	5.21421	2.75798	0	0	0	0
P_cont_pecten_41813	7.35221	0.31996	5.8924	0.607832	5.35289	2.75072	0	0	0	0
P_cont_pecten_31735	3.90406	1.14289	2.44573	0.697457	2.95019	2.74791	Q86VS3	IQ domain-containing protein H (Testis development protein NYD-SP5)	EKC20218	IQ domain-containing protein H [Source:UniProtKB/TrEMBL;Acc:K1PF58]
N_cont_pecten_225624	6.84563	0.316968	5.39692	0.634337	5.13411	2.72965	0	0	EKC21837	0
P_cont_pecten_3860	8.99836	0.72428	7.54975	0.928935	3.16571	2.72946	Q8N2E2	von Willebrand factor D and EGF domain-containing protein	EKC37466	von Willebrand factor D and EGF domain-containing protein [Source:UniProtKB/TrEMBL;Acc:K1RSH8]
N_cont_pecten_25058	3.76845	0.262066	2.32115	0.707408	4.77189	2.72698	0	0	0	0
N_cont_pecten_16665	13.8857	0.269677	12.4498	0.38685	7.7835	2.70551	0	0	0	0
N_cont_pecten_55538	5.64044	0.591508	4.21142	0.421169	5.27823	2.69264	P55215	Caspase-2 (CASP-2) (EC 3.4.22.55) (Protease ICH-1) [Cleaved into: Caspase-2 subunit p18; Caspase-2 subunit p13; Caspase-2 subunit p12]	EKC37340	Caspase-6 [Source:UniProtKB/TrEMBL;Acc:K1R808]
N_cont_pecten_9352	5.49845	0.767461	4.07788	0.8295	3.27367	2.67692	0	0	0	0
P_cont_pecten_19034	5.23458	0.364177	3.81766	0.802428	4.02552	2.67015	0	0	0	0
P_cont_pecten_161455	3.76063	0.574547	2.35132	0.64079	4.25509	2.65611	0	0	EKC26473	0
P_cont_pecten_38207	7.93835	0.719354	6.53043	0.634991	3.87685	2.65354	0	0	EKC40899	Sodium-dependent glucose transporter 1 [Source:UniProtKB/TrEMBL;Acc:K1RB61]
N_cont_pecten_39382	8.88887	0.746187	7.49845	0.558942	3.98619	2.62156	Q5TJF0	Vacuolar protein sorting-associated protein 52 homolog	EKC19046	Vacuolar protein sorting-associated protein 52-like protein [Source:UniProtKB/TrEMBL;Acc:K1QC55]
N_cont_pecten_41096	4.39006	0.538317	3.00037	0.515331	4.8985	2.62023	P51957	Serine/threonine-protein kinase Nek4 (EC 2.7.11.1) (Never in mitosis A-related kinase 4) (NimA-related protein kinase 4) (Serine/threonine-protein kinase 2) (Serine/threonine-protein kinase NRK2)	EKC25385	Serine/threonine-protein kinase Nek4 [Source:UniProtKB/TrEMBL;Acc:K1Q951]
P_cont_pecten_32307	5.53187	0.518746	4.14642	0.818336	3.63524	2.61253	P25160	ADP-ribosylation factor-like protein 1	EKC27547	ADP-ribosylation factor [Source:UniProtKB/TrEMBL;Acc:K1PTH4]
N_cont_pecten_130417	8.96357	0.953214	7.57837	0.839502	2.88186	2.61209	0	0	0	0
N_cont_pecten_23674	7.87023	0.555807	6.4885	0.631056	4.26436	2.6058	0	0	0	0
N_cont_pecten_19048	5.39391	0.365267	4.01447	0.802501	3.91714	2.60167	P82596	Perlucin	EKC33788	Aggrecan core protein [Source:UniProtKB/TrEMBL;Acc:K1QJ24]
P_cont_pecten_45959	4.65753	0.415415	3.2806	0.506165	5.43131	2.59716	0	0	0	0
P_cont_pecten_30195	5.3449	0.663444	3.97347	0.604859	4.02675	2.58728	Q6GM07	Cyclin-dependent kinase 2-interacting protein	EKC24599	Cyclin-dependent kinase 2-interacting protein [Source:UniProtKB/TrEMBL;Acc:K1PZW1]
P_cont_pecten_61834	3.82739	0.430951	2.46097	0.866097	3.54902	2.57831	Q96NB2	Sideroflexin-2	EKC28929	Sideroflexin-1 [Source:UniProtKB/TrEMBL;Acc:K1QCT0]
P_cont_pecten_4744	6.8961	0.389791	5.53504	0.561757	5.08697	2.56874	0	0	EKC29219	0
N_cont_pecten_17710	4.8168	0.53757	3.46157	0.871186	3.36069	2.55837	Q24157	Beta-1,3-galactosyltransferase brn (EC 2.4.1.62) (Brainiac protein) (Neurogenic secreted-signaling protein brn)	EKC40524	Beta-1,3-galactosyltransferase brn [Source:UniProtKB/TrEMBL;Acc:K1RA64]
N_cont_pecten_40860	5.06421	0.511565	3.71646	0.45016	5.22689	2.54515	0	0	0	0
P_cont_pecten_125255	3.73297	0.615234	2.38608	0.598356	4.11783	2.54363	Q9NUV9	GTPase IMAP family member 4 (Immunity-associated nucleotide 1 protein) (IAN-1) (hIAN1) (Immunity-associated protein 4)	EKC42724	GTPase IMAP family member 7 [Source:UniProtKB/TrEMBL;Acc:K1RG37]
N_cont_pecten_7103	7.13258	0.486306	5.7921	0.363395	5.90278	2.53235	Q6UW02	Cytochrome P450 20A1 (EC 1.14.-.-)	EKC33535	Cytochrome P450 20A1 [Source:UniProtKB/TrEMBL;Acc:K1QX53]
P_cont_pecten_13726	9.84958	0.510488	8.51205	0.557444	4.60491	2.52718	0	0	EKC41879	0
N_cont_pecten_55898	4.84717	0.542123	3.5097	0.615706	4.23118	2.52709	B0WWP2	Kelch-like protein diablo	EKC35147	Kelch-like protein 13 [Source:UniProtKB/TrEMBL;Acc:K1QE19]
P_cont_pecten_22724	5.74598	0.688816	4.41232	0.636128	3.746	2.52041	0	0	0	0
P_cont_pecten_47682	4.60925	0.569573	3.27632	0.786819	3.51584	2.51913	Q6ZVK1	Transmembrane protein 179 (Transmembrane protein 179A)	0	0
N_cont_pecten_148684	4.50551	0.617149	3.17357	0.821007	3.33036	2.51741	P29084	Transcription initiation factor IIE subunit beta (TFIIE-beta) (General transcription factor IIE subunit 2)	EKC26367	Transcription initiation factor IIE subunit beta [Source:UniProtKB/TrEMBL;Acc:K1PQ36]
P_cont_pecten_22200	4.59556	0.981412	3.26881	0.504032	3.28885	2.50836	Q05752	NADH dehydrogenase [ubiquinone] 1 alpha subcomplex subunit 7 (Complex I-B14.5a) (CI-B14.5a) (NADH-ubiquinone oxidoreductase subunit B14.5a)	EKC34600	NADH dehydrogenase [ubiquinone] 1 alpha subcomplex subunit 7 [Source:UniProtKB/TrEMBL;Acc:K1R0K2]
N_cont_pecten_204197	3.97104	0.854768	2.64448	0.552952	3.51675	2.50803	Q6NT16	MFS-type transporter SLC18B1 (Solute carrier family 18 member B1)	0	0
P_cont_pecten_118271	5.31562	0.542567	3.99265	0.658273	4.00682	2.5018	0	0	0	0
N_cont_pecten_191763	5.46825	0.850025	4.14555	0.516901	3.60196	2.50135	0	0	0	0
P_cont_pecten_116643	5.13734	0.594716	3.81589	0.460408	4.68554	2.49918	Q9H2U1	ATP-dependent RNA helicase DHX36 (EC 3.6.4.12) (EC 3.6.4.13) (DEAH box protein 36) (G4-resolvase 1) (G4R1) (MLE-like protein 1) (RNA helicase associated with AU-rich element ARE)	EKC25785	0
N_cont_pecten_32216	4.28627	0.765593	2.96731	0.817118	3.07029	2.49487	Q6R3M4	DNA polymerase iota (EC 2.7.7.7) (Rad30 homolog B)	EKC20236	DNA polymerase iota [Source:UniProtKB/TrEMBL;Acc:K1QFB5]
P_cont_pecten_41205	6.02033	0.147336	4.71162	0.381399	7.9708	2.4772	Q04831	Glutamine synthetase (EC 6.3.1.2) (Glutamate--ammonia ligase)	EKC27196	Glutamine synthetase [Source:UniProtKB/TrEMBL;Acc:K1R0H0]
P_cont_pecten_47968	5.78784	0.614881	4.48097	0.54072	4.21811	2.47403	0	0	0	0
N_cont_pecten_303	7.40396	0.757457	6.09883	0.53375	3.78024	2.47107	Q6UWE0	E3 ubiquitin-protein ligase LRSAM1 (EC 6.3.2.-) (Leucine-rich repeat and sterile alpha motif-containing protein 1) (Tsg101-associated ligase) (hTAL)	EKC20611	E3 ubiquitin-protein ligase LRSAM1 [Source:UniProtKB/TrEMBL;Acc:K1QGE1]
N_cont_pecten_127373	4.59542	0.522381	3.2913	0.606839	4.22035	2.46933	0	0	0	0
N_cont_pecten_29431	3.94557	0.321057	2.65355	0.610078	4.7204	2.44871	0	0	0	0
N_cont_pecten_42083	5.91224	0.527239	4.62183	0.344708	5.52487	2.44597	Q6GQN7	Rab9 effector protein with kelch motifs	EKC42253	0
P_cont_pecten_170938	5.83598	0.548179	4.54614	0.632629	3.99453	2.44501	Q60714	Long-chain fatty acid transport protein 1 (FATP-1) (Fatty acid transport protein 1) (EC 6.2.1.-) (Solute carrier family 27 member 1)	EKC20275	Long-chain fatty acid transport protein 4 [Source:UniProtKB/TrEMBL;Acc:K1PVG0]
N_cont_pecten_113343	5.36089	0.51601	4.07196	0.454389	4.95393	2.44346	Q6PCB7	Long-chain fatty acid transport protein 1 (FATP-1) (Fatty acid transport protein 1) (EC 6.2.1.-) (Solute carrier family 27 member 1)	EKC20275	Long-chain fatty acid transport protein 4 [Source:UniProtKB/TrEMBL;Acc:K1PVG0]
P_cont_pecten_31618	6.72663	0.718232	5.44396	0.747479	3.23095	2.43288	0	0	0	0
P_cont_pecten_38876	6.04987	1.05396	4.77579	0.417387	3.10945	2.41843	0	0	0	0
N_cont_pecten_15330	3.97814	1.19156	2.70434	0.621234	2.59045	2.41797	0	0	0	0
N_cont_pecten_2074	9.96299	0.466377	8.69723	0.457692	5.07926	2.40455	P23128	Putative ATP-dependent RNA helicase me31b (EC 3.6.4.13) (Maternal expression at 31B)	EKC18878	Eukaryotic initiation factor 4A-III [Source:UniProtKB/TrEMBL;Acc:K1PBL2]
P_cont_pecten_92204	4.8817	1.3896	3.61845	0.512801	2.36545	2.40036	0	0	0	0
N_cont_pecten_124807	3.45461	0.518289	2.19198	0.701923	3.71211	2.39933	0	0	0	0
N_cont_pecten_50427	6.67761	0.288898	5.42416	0.495216	5.53378	2.3841	0	0	0	0
N_cont_pecten_3785	4.28926	0.413045	3.03969	0.675809	4.00295	2.3777	0	0	0	0
N_cont_pecten_7688	4.76373	0.543099	3.51771	0.780627	3.34891	2.37185	Q17QP1	Protein ABHD8 (EC 3.-.-.-) (Alpha/beta hydrolase domain-containing protein 8) (Abhydrolase domain-containing protein 8)	EKC37171	Maspardin [Source:UniProtKB/TrEMBL;Acc:K1RRU1]
P_cont_pecten_36769	11.3556	0.401287	10.1143	0.332004	6.3266	2.36423	0	0	0	0
P_cont_pecten_205783	5.40773	0.487364	4.17003	0.408954	5.1587	2.35823	Q8N6I4	Transmembrane protein 251	0	0
P_cont_pecten_43604	5.65536	0.381096	4.41925	0.592382	4.46506	2.35562	0	0	0	0
P_cont_pecten_44255	3.55713	0.297873	2.32192	0.754438	3.79474	2.35415	0	0	0	0
P_cont_pecten_16508	4.25228	0.4039	3.01945	0.38143	5.83502	2.35028	0	0	0	0
P_cont_pecten_19015	6.80541	0.54657	5.57279	1.01226	2.70192	2.34994	P82670	28S ribosomal protein S10, mitochondrial (MRP-S10) (S10mt)	EKC35055	28S ribosomal protein S10, mitochondrial [Source:UniProtKB/TrEMBL;Acc:K1R1T1]
N_cont_pecten_11129	4.06798	0.372251	2.84244	0.789622	3.51971	2.33843	0	0	0	0
P_cont_pecten_15257	3.80123	0.504454	2.5799	0.658009	3.7877	2.33162	0	0	0	0
N_cont_pecten_32431	4.86598	0.433302	3.64595	0.866131	3.16599	2.32952	0	0	0	0
N_cont_pecten_141266	3.87102	0.257224	2.66017	0.345988	7.20769	2.31473	0	0	0	0
P_cont_pecten_66143	7.04585	0.522765	5.8376	0.387861	4.96445	2.31056	0	0	EKC25454	Cytochrome P450 20A1 [Source:UniProtKB/TrEMBL;Acc:K1Q263]
P_cont_pecten_71265	4.32341	0.585412	3.11661	0.451324	4.35502	2.30825	0	0	0	0
P_cont_pecten_38886	6.57317	0.627385	5.36941	0.428772	4.26013	2.30339	Q5JRA6	Melanoma inhibitory activity protein 3 (C219-reactive peptide) (D320) (Transport and Golgi organization protein 1)	EKC35214	Melanoma inhibitory activity protein 3 [Source:UniProtKB/TrEMBL;Acc:K1QVE2]
P_cont_pecten_127265	4.35091	0.542796	3.15307	0.612284	3.80106	2.29397	0	0	0	0
N_cont_pecten_4026	6.50188	0.459424	5.30418	1.01102	2.70022	2.29374	P22674	Cyclin-O	EKC26378	Cyclin-O [Source:UniProtKB/TrEMBL;Acc:K1PXF9]
N_cont_pecten_95587	3.99205	0.343281	2.80383	0.572139	4.51408	2.27871	0	0	0	0
P_cont_pecten_114077	4.26923	0.524344	3.08141	0.344459	5.10486	2.27809	P10155	60 kDa SS-A/Ro ribonucleoprotein (60 kDa Ro protein) (60 kDa ribonucleoprotein Ro) (RoRNP) (Ro 60 kDa autoantigen) (Sjoegren syndrome antigen A2) (Sjoegren syndrome type A antigen) (SS-A) (TROVE domain family member 2)	EKC37020	60 kDa SS-A/Ro ribonucleoprotein [Source:UniProtKB/TrEMBL;Acc:K1R769]
P_cont_pecten_41142	13.2291	0.192631	12.0457	0.210881	10.78	2.27104	0	0	0	0
P_cont_pecten_153000	6.10396	0.599876	4.92301	0.607351	3.61941	2.26726	0	0	EKC28113	0
N_cont_pecten_92162	9.44146	0.357644	8.26768	0.694138	3.78259	2.25602	0	0	0	0
P_cont_pecten_27975	3.73408	0.291062	2.56039	0.583154	4.52531	2.25587	0	0	0	0
P_cont_pecten_142661	8.47525	0.397984	7.30178	0.563391	4.35217	2.25555	P45952	Medium-chain specific acyl-CoA dehydrogenase, mitochondrial (MCAD) (EC 1.3.8.7)	EKC39792	Short-chain specific acyl-CoA dehydrogenase, mitochondrial [Source:UniProtKB/TrEMBL;Acc:K1QSA2]
P_cont_pecten_8658	7.92631	0.458572	6.75512	0.55545	4.20141	2.25196	0	0	0	0
N_cont_pecten_9053	5.65671	0.538024	4.48616	0.672194	3.50567	2.25098	Q8TB52	F-box only protein 30	0	0
N_cont_pecten_43141	6.15916	0.282262	4.98927	0.398493	6.12979	2.24995	Q5ZKH3	Polycomb protein EED	EKC17482	Polycomb protein EED [Source:UniProtKB/TrEMBL;Acc:K1P102]
N_cont_pecten_175676	5.63159	0.714314	4.46635	0.52291	3.52372	2.24271	0	0	0	0
P_cont_pecten_41058	5.32475	0.659357	4.1629	0.609882	3.40638	2.23744	Q8VI36	Paxillin	EKC25346	Paxillin [Source:UniProtKB/TrEMBL;Acc:K1QUU3]
N_cont_pecten_3372	9.88312	0.380829	8.72426	0.574502	4.2851	2.23281	0	0	0	0
N_cont_pecten_28118	9.85598	0.558043	8.69778	0.61929	3.6115	2.23178	0	0	0	0
N_cont_pecten_10534	5.66006	0.584165	4.5158	0.685257	3.29061	2.21032	P97275	Alkyldihydroxyacetonephosphate synthase, peroxisomal (Alkyl-DHAP synthase) (EC 2.5.1.26) (Alkylglycerone-phosphate synthase)	EKC33055	Alkyldihydroxyacetonephosphate synthase, peroxisomal [Source:UniProtKB/TrEMBL;Acc:K1QVW3]
N_cont_pecten_75923	8.34824	0.273881	7.20505	0.660207	3.99166	2.20869	0	0	0	0
P_cont_pecten_77328	7.94669	0.158344	6.80776	0.222806	10.6634	2.20218	0	0	0	0
P_cont_pecten_27041	10.8527	0.446227	9.71905	0.400677	4.98838	2.19414	0	0	0	0
N_cont_pecten_28626	3.80067	0.390107	2.67601	0.656131	3.73284	2.1805	0	0	0	0
N_cont_pecten_92790	3.51741	0.501704	2.39358	0.524108	4.04359	2.17925	0	0	0	0
P_cont_pecten_64407	4.08122	0.430938	2.96143	0.732276	3.3373	2.17315	Q02241	Kinesin-like protein KIF23 (Kinesin-like protein 5) (Mitotic kinesin-like protein 1)	EKC24204	Kinesin-like protein KIF23 [Source:UniProtKB/TrEMBL;Acc:K1PYP1]
N_cont_pecten_36722	3.98889	0.656743	2.86913	0.606395	3.29913	2.17311	0	0	0	0
N_cont_pecten_58614	3.5871	0.4789	2.46826	0.514522	4.14697	2.17172	0	0	0	0
P_cont_pecten_58085	4.86547	0.450926	3.7485	0.291788	5.61249	2.1689	Q8N573	Oxidation resistance protein 1	EKC24955	Nuclear receptor coactivator 7 [Source:UniProtKB/TrEMBL;Acc:K1Q7Y2]
P_cont_pecten_129943	11.735	0.918842	10.6186	0.550717	2.82582	2.16806	0	0	0	0
N_cont_pecten_160676	6.31079	0.531446	5.19476	0.528951	3.89887	2.1675	0	0	0	0
N_cont_pecten_72822	9.41885	0.304074	8.31352	0.612502	4.061	2.15149	0	0	0	0
P_cont_pecten_44518	4.39143	0.406382	3.28739	0.857237	2.91833	2.14955	0	0	0	0
N_cont_pecten_23502	4.00303	0.492509	2.90089	0.514357	4.04025	2.14673	0	0	EKC39194	Complement C1q-like protein 4 [Source:UniProtKB/TrEMBL;Acc:K1R6L9]
P_cont_pecten_6664	11.8984	0.205958	10.7988	0.277036	8.17485	2.14299	0	0	0	0
N_cont_pecten_22786	6.04967	0.119608	4.95008	0.241138	10.2629	2.14294	0	0	0	0
P_cont_pecten_75407	4.51626	0.32629	3.41842	0.485247	4.78899	2.14034	Q9VQQ9	Exocyst complex component 2 (Exocyst complex component Sec5)	EKC29075	Exocyst complex component 2 [Source:UniProtKB/TrEMBL;Acc:K1QJP7]
P_cont_pecten_209583	5.94077	0.511559	4.84471	0.23795	5.33878	2.13769	0	0	EKC20313	Fem-1-like protein C [Source:UniProtKB/TrEMBL;Acc:K1PFC5]
P_cont_pecten_6768	5.64147	0.425967	4.54645	0.259973	5.94337	2.13616	Q9NQQ7	Solute carrier family 35 member C2 (Ovarian cancer-overexpressed gene 1 protein)	EKC38428	Solute carrier family 35 member C2 [Source:UniProtKB/TrEMBL;Acc:K1QXL2]
N_cont_pecten_23462	4.49496	0.439906	3.40145	0.67514	3.45524	2.13392	0	0	0	0
P_cont_pecten_146594	6.51842	0.294389	5.4287	0.482204	4.89368	2.12834	P59910	DnaJ homolog subfamily B member 13 (Testis and spermatogenesis cell-related protein 6) (Testis spermatocyte apoptosis-related gene 6 protein) (Testis spermatogenesis apoptosis-related gene 3 protein) (Testis spermatogenesis apoptosis-related gene 6 protein)	EKC20056	DnaJ-like protein subfamily B member 13 [Source:UniProtKB/TrEMBL;Acc:K1QF03]
P_cont_pecten_14363	3.91589	0.724243	2.8268	0.405465	3.57193	2.12741	0	0	0	0
P_cont_pecten_31562	7.62558	0.212335	6.53723	0.251174	8.56398	2.1263	0	0	0	0
P_cont_pecten_35370	10.4248	0.225465	9.33691	0.308261	7.30299	2.12567	0	0	0	0
N_cont_pecten_143071	3.82075	0.486702	2.73435	0.563863	3.78008	2.12344	0	0	0	0
N_cont_pecten_24880	9.65273	0.453851	8.56874	0.307486	5.32075	2.11989	P20664	DNA primase small subunit (EC 2.7.7.-) (DNA primase 49 kDa subunit) (p49)	EKC19433	DNA primase [Source:UniProtKB/TrEMBL;Acc:K1PD41]
N_cont_pecten_31853	5.6291	0.251716	4.54954	0.371838	6.13506	2.11339	0	0	0	0
P_cont_pecten_103991	5.8885	0.773915	4.81051	0.367496	3.45451	2.11109	0	0	0	0
P_cont_pecten_43931	4.41377	0.286704	3.33873	0.21471	8.02219	2.10678	0	0	0	0
P_cont_pecten_96513	5.48767	0.310692	4.41265	0.56502	4.20775	2.10676	0	0	0	0
N_cont_pecten_79797	5.53053	0.516005	4.45848	0.254638	5.10562	2.10242	0	0	0	0
N_cont_pecten_85879	5.15653	0.391827	4.08663	0.233403	6.36321	2.09929	E9Q6P5	Tetratricopeptide repeat protein 7B (TPR repeat protein 7B)	EKC38544	Tetratricopeptide repeat protein 7B [Source:UniProtKB/TrEMBL;Acc:K1R4W2]
N_cont_pecten_24629	3.8793	0.469777	2.81581	0.658838	3.36423	2.08999	0	0	0	0
P_cont_pecten_45200	3.78595	0.231932	2.72266	0.731476	3.43353	2.08969	0	0	0	0
P_cont_pecten_6831	11.4055	0.0755224	10.3432	0.34812	7.34624	2.08827	F5H4B4	Protein FAM227A	EKC29266	0
N_cont_pecten_129007	4.66492	0.285426	3.60376	0.638317	3.79734	2.08661	0	0	0	0
N_cont_pecten_133278	3.84184	0.423316	2.78094	0.24211	5.91501	2.08623	0	0	0	0
N_cont_pecten_179554	4.61711	0.4998	3.55911	0.451444	4.14372	2.08205	0	0	0	0
N_cont_pecten_31803	4.11439	0.433275	3.05678	0.493537	4.17853	2.08148	0	0	0	0
P_cont_pecten_10508	4.54717	0.517813	3.48988	0.499622	3.85759	2.08102	Q80WC9	Acyl-CoA synthetase family member 4 (EC 6.2.1.-) (2-aminoadipic 6-semialdehyde dehydrogenase) (Protein LYS2 homolog) (Putative aminoadipate-semialdehyde dehydrogenase) (EC 1.2.1.31)	EKC25732	Acyl-CoA synthetase family member 4 [Source:UniProtKB/TrEMBL;Acc:K1PNS7]
N_cont_pecten_30481	3.30754	0.466088	2.25282	0.350914	4.83032	2.07731	0	0	0	0
N_cont_pecten_204647	3.44257	0.293678	2.38795	0.47067	4.82864	2.07717	0	0	0	0
P_cont_pecten_175808	7.23613	0.51721	6.18205	0.809185	2.79165	2.07639	0	0	EKC25459	0
P_cont_pecten_15660	5.20851	0.38781	4.15843	0.616522	3.6637	2.07064	0	0	0	0
P_cont_pecten_153450	4.1285	0.402342	3.07955	0.62418	3.59432	2.06903	0	0	0	0
P_cont_pecten_93510	3.88629	0.182983	2.83748	0.806146	3.12701	2.06883	0	0	0	0
N_cont_pecten_212544	4.65474	0.407816	3.60678	1.03709	2.34303	2.06761	0	0	EKC32547	0
N_cont_pecten_17808	3.62239	0.459952	2.57677	0.677128	3.26023	2.06425	Q6ZU64	Cilia- and flagella-associated protein 65 (Coiled-coil domain-containing protein 108)	EKC20008	0
P_cont_pecten_39795	5.2875	0.336982	4.24223	0.401035	5.16228	2.06376	0	0	0	0
P_cont_pecten_98140	4.65778	0.571416	3.61423	0.645439	3.1429	2.06129	Q9H0F7	ADP-ribosylation factor-like protein 6 (Bardet-Biedl syndrome 3 protein)	EKC21057	ADP-ribosylation factor-like protein 6 [Source:UniProtKB/TrEMBL;Acc:K1PBA9]
P_cont_pecten_60818	4.90552	0.385795	3.86319	0.77196	3.0353	2.05955	Q4R3Y4	Long-chain fatty acid transport protein 4 (FATP-4) (Fatty acid transport protein 4) (EC 6.2.1.-) (Solute carrier family 27 member 4)	EKC20275	Long-chain fatty acid transport protein 4 [Source:UniProtKB/TrEMBL;Acc:K1PVG0]
N_cont_pecten_7006	5.45271	0.408579	4.41094	0.552501	3.88936	2.05874	0	0	0	0
P_cont_pecten_49178	4.75945	0.615423	3.71796	0.417827	3.767	2.05835	0	0	0	0
N_cont_pecten_26756	8.63604	0.360457	7.59498	0.460733	4.58213	2.05775	0	0	0	0
P_cont_pecten_21060	9.34986	0.402352	8.30884	0.583038	3.75426	2.05769	Q90YV5	60S ribosomal protein L13	EKC32302	60S ribosomal protein L13 [Source:UniProtKB/TrEMBL;Acc:K1Q6G5]
P_cont_pecten_116306	9.61503	0.574163	8.57681	0.218853	4.68109	2.05369	0	0	0	0
N_cont_pecten_53603	3.93829	0.577588	2.90032	0.629736	3.16141	2.05333	0	0	0	0
P_cont_pecten_578	7.22272	0.676706	6.18827	0.233422	4.01681	2.04834	0	0	EKC36273	0
N_cont_pecten_57147	4.13117	0.301194	3.09931	0.732953	3.24881	2.04465	0	0	0	0
N_cont_pecten_163495	3.32006	0.556571	2.29163	0.355791	4.20486	2.03979	0	0	0	0
P_cont_pecten_8635	4.41968	0.369038	3.39189	0.479923	4.36619	2.03889	P47968	Ribose-5-phosphate isomerase (EC 5.3.1.6) (Phosphoriboisomerase)	EKC37773	Ribose-5-phosphate isomerase [Source:UniProtKB/TrEMBL;Acc:K1QVV1]
N_cont_pecten_89780	3.83599	0.495899	2.8104	0.582091	3.47285	2.03579	0	0	0	0
P_cont_pecten_148444	5.27439	0.702534	4.24995	0.518565	3.13898	2.03418	0	0	0	0
P_cont_pecten_42785	4.45767	0.330506	3.43422	0.936524	2.55996	2.03278	0	0	0	0
N_cont_pecten_161978	5.80847	0.442121	4.78761	0.579838	3.59874	2.02912	0	0	0	0
P_cont_pecten_12109	4.88672	0.490047	3.86608	0.315869	4.72566	2.02883	Q6PAV2	Probable E3 ubiquitin-protein ligase HERC4 (EC 2.3.2.26) (HECT domain and RCC1-like domain-containing protein 4) (HECT-type E3 ubiquitin transferase HERC4)	EKC36643	0
N_cont_pecten_23303	4.77858	0.504613	3.76608	0.688392	3.04163	2.01741	0	0	0	0
P_cont_pecten_8251	5.59277	0.294757	4.58182	0.439289	4.87393	2.01523	Q14849	StAR-related lipid transfer protein 3 (Metastatic lymph node gene 64 protein) (MLN 64) (Protein CAB1) (START domain-containing protein 3) (StARD3)	EKC32179	StAR-related lipid transfer protein 3 [Source:UniProtKB/TrEMBL;Acc:K1QM85]
N_cont_pecten_13005	4.17046	0.41361	3.16123	0.38564	4.69684	2.01283	0	0	0	0
N_cont_pecten_14950	4.49846	0.363806	3.49243	0.200892	6.59486	2.00837	0	0	0	0
N_cont_pecten_2560	8.56853	0.292406	7.56686	0.589773	3.82274	2.00232	Q5R413	mRNA-decapping enzyme 1B (EC 3.-.-.-)	EKC35361	mRNA-decapping enzyme 1B [Source:UniProtKB/TrEMBL;Acc:K1RLV6]
P_cont_pecten_7951	6.59933	0.413308	5.60397	0.444362	4.27296	1.99357	Q9XT54	Retinal rod rhodopsin-sensitive cGMP 3',5'-cyclic phosphodiesterase subunit delta (GMP-PDE delta)	EKC32756	Retinal rod rhodopsin-sensitive cGMP 3',5'-cyclic phosphodiesterase subunit delta [Source:UniProtKB/TrEMBL;Acc:K1RF70]
N_cont_pecten_45049	5.19071	0.970938	4.19747	0.371643	2.64645	1.99066	0	0	0	0
N_cont_pecten_171707	3.62668	0.570013	2.63405	0.553117	3.27969	1.98982	0	0	0	0
P_cont_pecten_86376	5.06269	0.387889	4.07074	0.698024	3.13659	1.98886	Q9I702	Putative 3-oxopropanoate dehydrogenase (EC 1.2.1.-)	EKC35210	Putative methylmalonate-semialdehyde dehydrogenase [acylating], mitochondrial [Source:UniProtKB/TrEMBL;Acc:K1R252]
P_cont_pecten_22884	13.5778	0.351672	12.5864	0.237081	6.29194	1.98811	0	0	EKC42892	0
P_cont_pecten_4367	13.332	0.329121	12.3419	0.847437	2.71247	1.98629	0	0	0	0
P_cont_pecten_38954	11.1299	0.432264	10.1405	0.301362	5.04284	1.98534	0	0	0	0
N_cont_pecten_39563	3.89123	0.352229	2.90306	0.521772	4.00482	1.98366	0	0	0	0
P_cont_pecten_15410	3.35542	0.361179	2.36825	0.655152	3.33073	1.9823	0	0	0	0
N_cont_pecten_45205	4.74904	0.576039	3.7635	0.488152	3.45872	1.98006	Q5RFL4	Zinc finger FYVE domain-containing protein 1	EKC37743	Zinc finger FYVE domain-containing protein 1 [Source:UniProtKB/TrEMBL;Acc:K1QVT2]
P_cont_pecten_13812	11.1193	0.607711	10.1352	0.556305	3.14781	1.97812	0	0	0	0
N_cont_pecten_141101	6.39971	0.274374	5.41612	0.451327	4.72356	1.97737	0	0	0	0
P_cont_pecten_34852	5.45179	0.418889	4.46858	0.505793	3.86925	1.97686	Q9D1A0	Thioredoxin-like protein AAED1 (AhpC/TSA antioxidant enzyme domain-containing protein 1)	0	0
P_cont_pecten_166914	4.72703	0.324156	3.74517	0.58362	3.71366	1.97502	0	0	0	0
P_cont_pecten_160971	5.08826	0.586881	4.10689	0.466705	3.48373	1.97434	Q8BNA6	Protocadherin Fat 3 (FAT tumor suppressor homolog 3)	EKC19796	Protocadherin Fat 1 [Source:UniProtKB/TrEMBL;Acc:K1QE50]
N_cont_pecten_7261	5.73909	0.30922	4.76205	0.670759	3.31366	1.96843	0	0	0	0
N_cont_pecten_21859	4.51082	0.49767	3.53424	0.419308	3.97818	1.9678	0	0	0	0
N_cont_pecten_69547	7.2933	0.262321	6.31752	0.388539	5.31049	1.96669	0	0	0	0
P_cont_pecten_71465	5.88699	0.446738	4.91128	0.488905	3.83339	1.9666	0	0	0	0
P_cont_pecten_48598	4.14109	0.411367	3.16668	0.651199	3.21549	1.96483	0	0	0	0
P_cont_pecten_167616	7.84111	0.274043	6.86702	0.218038	7.40351	1.9644	Q86MA7	Protein PRQFV-amide [Cleaved into: AREFV-amide; PRQFV-amide (PRQFVa); VRDFV-amide; VREFV-amide; IREFV-amide]	0	0
P_cont_pecten_172122	8.32798	0.869371	7.35539	0.506001	2.62626	1.96237	0	0	EKC20084	0
P_cont_pecten_5739	6.83052	0.267251	5.85808	0.427884	4.8965	1.96217	0	0	EKC22820	Zinc finger MYM-type protein 2 [Source:UniProtKB/TrEMBL;Acc:K1Q1U9]
P_cont_pecten_19339	10.3509	0.17026	9.37867	0.340519	6.41792	1.96189	0	0	0	0
P_cont_pecten_97807	4.05733	0.238595	3.08513	0.565185	3.95729	1.96183	Q7TQG1	Pleckstrin homology domain-containing family A member 6 (PH domain-containing family A member 6) (Phosphoinositol 3-phosphate-binding protein 3) (PEPP-3)	EKC31021	Pleckstrin-like protein domain-containing family A member 6 [Source:UniProtKB/TrEMBL;Acc:K1RAF6]
N_cont_pecten_6573	6.74082	0.636741	5.77066	0.193382	4.06667	1.95906	Q16526	Cryptochrome-1	EKC39908	Cryptochrome-1 [Source:UniProtKB/TrEMBL;Acc:K1R2B2]
P_cont_pecten_61329	6.68266	0.567985	5.71271	0.457541	3.53668	1.95878	Q5TJF0	Vacuolar protein sorting-associated protein 52 homolog	EKC19046	Vacuolar protein sorting-associated protein 52-like protein [Source:UniProtKB/TrEMBL;Acc:K1QC55]
P_cont_pecten_107111	4.59155	0.945321	3.62245	0.648515	2.27286	1.95762	Q1RLY6	Kynurenine 3-monooxygenase (EC 1.14.13.9) (Kynurenine 3-hydroxylase)	EKC25689	Kynurenine 3-monooxygenase [Source:UniProtKB/TrEMBL;Acc:K1Q2T3]
N_cont_pecten_7414	7.94481	0.301861	6.97645	0.292283	6.04894	1.95662	Q9BYM8	RanBP-type and C3HC4-type zinc finger-containing protein 1 (EC 6.3.2.-) (HBV-associated factor 4) (Heme-oxidized IRP2 ubiquitin ligase 1) (HOIL-1) (Hepatitis B virus X-associated protein 4) (RING finger protein 54) (Ubiquitin-conjugating enzyme 7-interacting protein 3)	EKC17971	RanBP-type and C3HC4-type zinc finger-containing protein 1 [Source:UniProtKB/TrEMBL;Acc:K1Q9B6]
P_cont_pecten_35541	10.7508	0.56206	9.78293	0.644599	2.93498	1.9559	0	0	0	0
P_cont_pecten_16627	4.4745	0.289228	3.50785	0.842906	2.69272	1.9543	P27041	Activin receptor type-2B (EC 2.7.11.30) (Activin receptor type IIB) (ACTR-IIB)	EKC23512	Activin receptor type-2B [Source:UniProtKB/TrEMBL;Acc:K1PHP4]
P_cont_pecten_38512	8.10111	0.174216	7.13526	0.54737	4.16678	1.95321	Q6NUX8	Rho-related GTP-binding protein RhoA-A	EKC37733	Ras-like GTP-binding protein Rho1 [Source:UniProtKB/TrEMBL;Acc:K1QVS0]
P_cont_pecten_6843	4.04164	0.389626	3.07592	0.686056	3.094	1.95303	Q1JQE6	Neutral cholesterol ester hydrolase 1 (NCEH) (EC 3.1.1.-) (Arylacetamide deacetylase-like 1)	EKC31170	Arylacetamide deacetylase [Source:UniProtKB/TrEMBL;Acc:K1QQN5]
P_cont_pecten_38883	5.24884	0.274175	4.2853	0.428818	4.81506	1.95009	0	0	0	0
N_cont_pecten_14128	9.23314	0.222061	8.27079	0.506078	4.35414	1.94848	0	0	0	0
N_cont_pecten_21921	6.83401	0.983061	5.87481	0.413828	2.48208	1.94423	0	0	0	0
P_cont_pecten_7155	10.601	0.712231	9.64214	0.38938	3.22007	1.94383	Q6V0I7	Protocadherin Fat 4 (hFat4) (Cadherin family member 14) (FAT tumor suppressor homolog 4) (Fat-like cadherin protein FAT-J)	EKC18771	Protocadherin Fat 4 [Source:UniProtKB/TrEMBL;Acc:K1QB61]
P_cont_pecten_21465	5.72529	0.241763	4.76793	0.410009	5.0938	1.94176	0	0	0	0
P_cont_pecten_20650	9.30513	0.275818	8.35013	0.337397	5.65868	1.93858	0	0	0	0
N_cont_pecten_128359	4.39053	0.325476	3.43679	0.332685	5.35773	1.93689	0	0	0	0
N_cont_pecten_13061	5.26758	0.364024	4.31607	0.756984	2.84231	1.93389	0	0	0	0
N_cont_pecten_42278	3.97216	0.231978	3.02236	0.483574	4.44295	1.9316	Q6DIZ8	Kynurenine 3-monooxygenase (EC 1.14.13.9) (Kynurenine 3-hydroxylase)	EKC25689	Kynurenine 3-monooxygenase [Source:UniProtKB/TrEMBL;Acc:K1Q2T3]
N_cont_pecten_2767	4.9956	0.319846	4.0479	0.549776	3.77086	1.9288	0	0	0	0
N_cont_pecten_42105	5.26064	0.394661	4.31358	0.369487	4.60894	1.92793	Q9VCA2	Organic cation transporter protein	EKC24986	Organic cation transporter protein [Source:UniProtKB/TrEMBL;Acc:K1QTU7]
P_cont_pecten_178618	8.03044	0.441084	7.08342	0.398745	4.20092	1.92788	Q9V9A8	Putative homeodomain transcription factor	EKC35357	Putative homeodomain transcription factor [Source:UniProtKB/TrEMBL;Acc:K1QEL4]
N_cont_pecten_5515	8.92801	0.735911	7.9815	0.46726	2.93382	1.9272	Q6PC78	E3 ubiquitin-protein ligase RNF185 (EC 6.3.2.-) (RING finger protein 185)	EKC26251	0
N_cont_pecten_38698	5.00905	0.436456	4.06611	0.458621	3.8864	1.92244	0	0	0	0
P_cont_pecten_24052	9.4801	0.256903	8.54269	0.287737	6.31306	1.91509	0	0	0	0
N_cont_pecten_78969	5.09735	0.553997	4.16323	0.641111	2.85746	1.91073	0	0	0	0
P_cont_pecten_9952	5.84114	0.373348	4.91262	0.631407	3.20617	1.90332	0	0	0	0
N_cont_pecten_97610	5.35867	0.534028	4.43065	0.270172	4.24404	1.90266	0	0	EKC23916	DEP domain-containing protein 5 [Source:UniProtKB/TrEMBL;Acc:K1QQX7]
N_cont_pecten_13935	10.8886	0.0959921	9.96066	0.323614	6.80293	1.90257	0	0	0	0
N_cont_pecten_42270	5.1158	0.289223	4.18843	0.479053	4.20213	1.90181	0	0	0	0
P_cont_pecten_183063	3.86341	0.336266	2.93799	0.557787	3.60252	1.89924	Q3UIL6	Pleckstrin homology domain-containing family A member 7 (PH domain-containing family A member 7) (Heart adapter protein 1)	EKC31243	Pleckstrin-like protein domain-containing family A member 5 [Source:UniProtKB/TrEMBL;Acc:K1QBC0]
P_cont_pecten_3169	6.66518	0.365926	5.73997	0.462836	4.04025	1.89896	0	0	0	0
N_cont_pecten_72537	5.09114	0.566955	4.16714	0.655707	2.76298	1.89737	P32320	Cytidine deaminase (EC 3.5.4.5) (Cytidine aminohydrolase)	EKC20701	Cytidine deaminase [Source:UniProtKB/TrEMBL;Acc:K1QGJ4]
N_cont_pecten_139281	5.06741	0.495666	4.1449	0.176514	4.86856	1.89541	0	0	0	0
N_cont_pecten_14384	13.0317	0.369004	12.11	0.523795	3.67968	1.8944	0	0	0	0
N_cont_pecten_5672	3.59466	0.395444	2.67465	0.581721	3.33839	1.89213	0	0	0	0
P_cont_pecten_33094	5.48942	0.233062	4.57034	0.394925	5.076	1.89091	0	0	0	0
P_cont_pecten_11505	6.00526	0.304623	5.08684	0.50227	3.96526	1.89003	0	0	0	0
P_cont_pecten_115844	4.62545	0.213148	3.70928	0.41328	4.958	1.88709	Q32PD8	Leptin receptor overlapping transcript-like 1	0	0
N_cont_pecten_4461	6.96681	0.480193	6.05302	0.537448	3.29382	1.88399	0	0	0	0
P_cont_pecten_138943	4.54448	0.304752	3.63557	0.556936	3.61244	1.87763	Q14161	ARF GTPase-activating protein GIT2 (ARF GAP GIT2) (Cool-interacting tyrosine-phosphorylated protein 2) (CAT-2) (CAT2) (G protein-coupled receptor kinase-interactor 2) (GRK-interacting protein 2)	EKC40002	ARF GTPase-activating protein GIT2 [Source:UniProtKB/TrEMBL;Acc:K1QT75]
N_cont_pecten_60266	6.0443	0.470894	5.13652	0.472176	3.56402	1.87616	0	0	0	0
P_cont_pecten_120144	4.27451	0.442276	3.36724	0.352647	4.26849	1.87549	0	0	0	0
P_cont_pecten_43338	6.78219	0.520524	5.87509	0.414266	3.62926	1.87528	P81274	G-protein-signaling modulator 2 (Mosaic protein LGN)	EKC32876	G-protein-signaling modulator 2 [Source:UniProtKB/TrEMBL;Acc:K1RFG0]
N_cont_pecten_139756	4.22734	0.231034	3.32127	0.704041	3.03233	1.87394	0	0	0	0
P_cont_pecten_30083	7.82855	0.779668	6.92343	0.540336	2.5637	1.8727	Q8NB25	Protein FAM184A	EKC38901	0
N_cont_pecten_133508	7.64023	0.313276	6.73512	0.328918	5.19981	1.87269	0	0	0	0
N_cont_pecten_157635	8.19019	0.353998	7.28515	0.370723	4.60828	1.87259	0	0	0	0
N_cont_pecten_21821	7.15163	0.653432	6.24823	0.467318	3.01522	1.87048	0	0	0	0
P_cont_pecten_2053	14.5928	0.64362	13.6908	0.397132	3.22846	1.86871	Q7SXP4	Serine/arginine-rich splicing factor 1A (Splicing factor, arginine/serine-rich 1) (Splicing factor, arginine/serine-rich 1A)	EKC33223	Splicing factor, arginine/serine-rich 1 [Source:UniProtKB/TrEMBL;Acc:K1QH74]
N_cont_pecten_45952	4.10537	0.238699	3.20545	0.411002	4.79146	1.86597	0	0	0	0
N_cont_pecten_36484	4.92355	0.532494	4.0255	0.245216	4.21171	1.86354	0	0	0	0
N_cont_pecten_8462	5.82004	0.377921	4.92225	0.476617	3.80359	1.86321	0	0	0	0
P_cont_pecten_42720	5.23994	0.31376	4.34288	0.935879	2.25478	1.86227	0	0	0	0
N_cont_pecten_3492	4.77322	0.236977	3.87819	0.467552	4.29364	1.85966	O95674	Phosphatidate cytidylyltransferase 2 (EC 2.7.7.41) (CDP-DAG synthase 2) (CDP-DG synthase 2) (CDP-diacylglycerol synthase 2) (CDS 2) (CDP-diglyceride pyrophosphorylase 2) (CDP-diglyceride synthase 2) (CTP:phosphatidate cytidylyltransferase 2)	EKC21195	Phosphatidate cytidylyltransferase [Source:UniProtKB/TrEMBL;Acc:K1PXN7]
N_cont_pecten_11917	6.60465	0.424935	5.71038	0.47562	3.64255	1.85867	0	0	0	0
P_cont_pecten_16254	6.73792	0.45258	5.84416	0.344415	4.1958	1.858	Q1LXE6	Tetratricopeptide repeat protein 39C (TPR repeat protein 39C)	EKC24613	Tetratricopeptide repeat protein 39C [Source:UniProtKB/TrEMBL;Acc:K1PSN4]
P_cont_pecten_24109	3.85295	0.38969	2.95962	0.625282	3.0796	1.85745	0	0	0	0
N_cont_pecten_4934	4.65589	0.491831	3.76358	0.314786	4.1268	1.85614	0	0	EKC39170	0
P_cont_pecten_3737	7.7922	0.269513	6.90306	0.316258	5.54093	1.85206	Q5EA86	Transmembrane protein 183	EKC37711	0
N_cont_pecten_15388	5.14279	0.329892	4.25424	0.221743	6.01826	1.85132	0	0	0	0
P_cont_pecten_153862	5.71802	0.479044	4.82976	0.314979	4.17703	1.85093	A6H2D7	ATP synthase subunit alpha (EC 3.6.3.14) (ATP synthase F1 sector subunit alpha) (F-ATPase subunit alpha)	EKC39329	ATP synthase subunit alpha [Source:UniProtKB/TrEMBL;Acc:K1R6Z7]
N_cont_pecten_24809	11.2932	0.260315	10.4056	0.249139	6.47095	1.85012	0	0	0	0
N_cont_pecten_25783	5.52846	0.749769	4.64119	0.689265	2.29512	1.84967	0	0	0	0
N_cont_pecten_89339	4.1865	0.375021	3.2995	0.328531	4.70319	1.84934	0	0	0	0
P_cont_pecten_2735	8.49987	0.396312	7.61331	0.427154	3.96315	1.84877	Q8K4K3	Tribbles homolog 2 (TRB-2)	EKC22747	Tribbles-like protein 2 [Source:UniProtKB/TrEMBL;Acc:K1PFT1]
N_cont_pecten_23533	4.14294	0.302504	3.25771	0.664463	3.03586	1.84705	0	0	0	0
P_cont_pecten_157423	6.87513	0.369287	5.99066	0.48935	3.70604	1.84609	O00411	DNA-directed RNA polymerase, mitochondrial (MtRPOL) (EC 2.7.7.6)	EKC29086	DNA-directed RNA polymerase, mitochondrial [Source:UniProtKB/TrEMBL;Acc:K1R5B9]
N_cont_pecten_40351	5.54861	0.582736	4.66612	0.453011	3.1875	1.84355	Q9HAS3	Solute carrier family 28 member 3 (Concentrative Na(+)-nucleoside cotransporter 3) (CNT 3) (hCNT3)	EKC18737	Solute carrier family 28 member 3 [Source:UniProtKB/TrEMBL;Acc:K1P526]
N_cont_pecten_167077	5.06803	0.475198	4.18592	0.228976	4.58806	1.84307	Q8WZ42	Titin (EC 2.7.11.1) (Connectin) (Rhabdomyosarcoma antigen MU-RMS-40.14)	EKC32610	Titin [Source:UniProtKB/TrEMBL;Acc:K1QUM5]
N_cont_pecten_2455	5.20799	0.334023	4.32627	0.385312	4.48256	1.84257	Q5BJE1	Coiled-coil domain-containing protein 178	EKC30350	0
N_cont_pecten_8058	8.28481	0.491914	7.40384	0.227114	4.46991	1.84162	O15975	Guanine nucleotide-binding protein G(q) subunit alpha (Guanine nucleotide-binding protein alpha-q)	EKC18616	Guanine nucleotide-binding protein G(Q) subunit alpha [Source:UniProtKB/TrEMBL;Acc:K1QAV0]
P_cont_pecten_131	7.80304	0.37105	6.92227	0.515943	3.54942	1.84136	P20664	DNA primase small subunit (EC 2.7.7.-) (DNA primase 49 kDa subunit) (p49)	EKC19433	DNA primase [Source:UniProtKB/TrEMBL;Acc:K1PD41]
N_cont_pecten_187181	4.55519	0.413377	3.67517	0.469791	3.64956	1.8404	0	0	0	0
N_cont_pecten_96723	4.817	0.455669	3.93828	0.362218	4.01828	1.83874	Q295E6	ATP-dependent RNA helicase SUV3 homolog, mitochondrial (EC 3.6.4.13)	EKC41064	ATP-dependent RNA helicase SUV3-like protein, mitochondrial [Source:UniProtKB/TrEMBL;Acc:K1RBT3]
P_cont_pecten_23831	6.44822	0.383548	5.57205	0.268964	5.02139	1.83549	0	0	0	0
P_cont_pecten_76497	4.85736	0.427064	3.98123	0.333581	4.30885	1.83544	Q9V8K2	Exocyst complex component 3 (Exocyst complex component Sec6)	EKC39524	Exocyst complex component 3 [Source:UniProtKB/TrEMBL;Acc:K1R7G8]
P_cont_pecten_166604	6.53264	0.379473	5.65678	0.388035	4.21914	1.83511	0	0	0	0
N_cont_pecten_141308	5.62553	0.554062	4.75085	0.700459	2.52343	1.8336	0	0	0	0
P_cont_pecten_105200	5.08805	0.341991	4.2137	0.549973	3.42865	1.83318	Q9NRA2	Sialin (H(+)/nitrate cotransporter) (H(+)/sialic acid cotransporter) (AST) (Membrane glycoprotein HP59) (Solute carrier family 17 member 5) (Vesicular H(+)/Aspartate-glutamate cotransporter)	EKC24609	Sialin [Source:UniProtKB/TrEMBL;Acc:K1PZW9]
N_cont_pecten_44081	5.27479	0.156529	4.40282	0.517128	3.99532	1.83017	0	0	0	0
N_cont_pecten_73050	4.3627	0.785782	3.49094	0.447241	2.62228	1.8299	0	0	0	0
P_cont_pecten_9184	6.6366	0.55691	5.76509	0.57762	2.83688	1.82958	Q1RM35	Cilia- and flagella-associated protein 36 (Coiled-coil domain-containing protein 104)	EKC23927	0
N_cont_pecten_23511	4.42723	0.259212	3.55795	0.506216	3.84518	1.82675	0	0	0	0
N_cont_pecten_7949	5.55944	0.32603	4.69093	0.418963	4.21078	1.82577	F1P4W9	Cilia- and flagella-associated protein 65 (Coiled-coil domain-containing protein 108)	EKC20008	0
P_cont_pecten_9719	6.06878	0.332084	5.201	0.496442	3.70491	1.82485	Q9WTN5	Two pore calcium channel protein 1 (Voltage-dependent calcium channel protein TPC1)	EKC34009	Two pore calcium channel protein 1 [Source:UniProtKB/TrEMBL;Acc:K1QS60]
P_cont_pecten_102367	5.16738	0.411353	4.30049	0.430088	3.80229	1.82373	Q9NQQ7	Solute carrier family 35 member C2 (Ovarian cancer-overexpressed gene 1 protein)	EKC38428	Solute carrier family 35 member C2 [Source:UniProtKB/TrEMBL;Acc:K1QXL2]
N_cont_pecten_44041	8.97503	0.141316	8.10888	0.412257	4.93359	1.8228	Q9QZ70	Xenotropic and polytropic retrovirus receptor 1 homolog	EKC31905	Xenotropic and polytropic retrovirus receptor 1 [Source:UniProtKB/TrEMBL;Acc:K1QSI1]
N_cont_pecten_206515	8.46944	0.576405	7.6036	0.228911	3.86198	1.8224	Q9ULJ6	Zinc finger MIZ domain-containing protein 1 (PIAS-like protein Zimp10) (Retinoic acid-induced protein 17)	0	0
N_cont_pecten_18624	6.20341	0.58314	5.33758	0.601712	2.6998	1.82239	0	0	0	0
N_cont_pecten_42677	9.14375	0.375449	8.27801	0.342838	4.48804	1.82227	Q8BX09	Retinoblastoma-binding protein 5 (RBBP-5)	EKC33826	U5 small nuclear ribonucleoprotein 40 kDa protein [Source:UniProtKB/TrEMBL;Acc:K1RHY3]
N_cont_pecten_70864	3.81595	0.473848	2.95025	0.367407	3.84984	1.82222	0	0	0	0
N_cont_pecten_33895	11.9227	0.202538	11.0582	0.318461	5.82465	1.82076	0	0	0	0
N_cont_pecten_139385	6.77073	0.288722	5.90673	0.291596	5.50961	1.82007	0	0	0	0
P_cont_pecten_209885	5.38916	0.482059	4.52686	0.298019	4.11786	1.81793	P21369	Pyrazinamidase/nicotinamidase (PZAase) (EC 3.5.1.-) (EC 3.5.1.19) (Nicotine deamidase) (NAMase)	EKC34082	Pyrazinamidase/nicotinamidase [Source:UniProtKB/TrEMBL;Acc:K1QBG5]
P_cont_pecten_63314	4.5668	0.292797	3.70517	0.341321	4.96367	1.8171	Q8CEG5	Coiled-coil domain-containing protein 28B	EKC35245	Coiled-coil domain-containing protein 28B [Source:UniProtKB/TrEMBL;Acc:K1R288]
N_cont_pecten_29583	6.00574	0.321292	5.1451	0.500469	3.6816	1.81585	0	0	0	0
P_cont_pecten_3441	4.84996	0.523428	3.98985	0.377798	3.57032	1.81518	Q14146	Unhealthy ribosome biogenesis protein 2 homolog	EKC39939	Unhealthy ribosome biogenesis protein 2-like protein [Source:UniProtKB/TrEMBL;Acc:K1R8G8]
P_cont_pecten_944	3.66476	0.704188	2.80474	0.503459	2.66385	1.81506	0	0	0	0
N_cont_pecten_139514	7.98736	0.153755	7.12772	0.485675	4.18128	1.81459	0	0	0	0
N_cont_pecten_120133	12.0193	0.197157	11.1608	0.246149	7.01971	1.81316	0	0	0	0
P_cont_pecten_18982	5.0178	0.237048	4.15989	0.23685	6.70448	1.8124	0	0	0	0
P_cont_pecten_6617	4.08637	0.550886	3.22895	0.382715	3.4339	1.81179	0	0	0	0
P_cont_pecten_36298	3.68122	0.286276	2.82409	0.237402	6.11653	1.81144	0	0	0	0
P_cont_pecten_14892	9.00793	0.425708	8.15316	0.573248	3.07196	1.80847	Q9D4V0	Ethanolamine kinase 1 (EKI 1) (EC 2.7.1.82)	EKC31627	Ethanolamine kinase 1 [Source:UniProtKB/TrEMBL;Acc:K1Q4Y0]
P_cont_pecten_92741	9.08666	0.409259	8.23225	0.246463	4.84795	1.80801	0	0	0	0
N_cont_pecten_3005	5.2886	0.368175	4.4355	0.397946	4.09798	1.80638	G5EBI4	Epoxide hydrolase 1 (EC 3.3.2.10)	EKC38150	Epoxide hydrolase 4 [Source:UniProtKB/TrEMBL;Acc:K1RAB9]
P_cont_pecten_115224	5.52947	0.500782	4.67755	0.260013	4.12682	1.80491	Q29397	Synaptic vesicle glycoprotein 2A (p87)	EKC34825	Synaptic vesicle 2-related protein [Source:UniProtKB/TrEMBL;Acc:K1R119]
N_cont_pecten_115654	4.98322	0.394285	4.13136	0.486225	3.51195	1.80482	0	0	0	0
N_cont_pecten_63968	5.23686	0.446471	4.38643	0.483822	3.36342	1.80303	Q0P5N6	ADP-ribosylation factor-like protein 16	EKC21057	ADP-ribosylation factor-like protein 6 [Source:UniProtKB/TrEMBL;Acc:K1PBA9]
P_cont_pecten_103200	6.2344	0.197735	5.38415	0.510422	3.86842	1.80282	0	0	0	0
P_cont_pecten_5480	6.02089	0.3525	5.17071	0.53385	3.38634	1.80272	0	0	0	0
P_cont_pecten_16298	4.32843	0.600753	3.47898	0.367692	3.26602	1.80182	0	0	0	0
P_cont_pecten_197115	6.33927	0.305105	5.4909	0.534356	3.48602	1.80046	Q3ZBE6	Transmembrane protein 135	0	0
N_cont_pecten_2689	7.76786	0.320055	6.91983	0.375114	4.45369	1.80004	Q80UM3	N-alpha-acetyltransferase 15, NatA auxiliary subunit (N-terminal acetyltransferase 1) (NMDA receptor-regulated protein 1) (Protein tubedown-1)	EKC36364	NMDA receptor-regulated protein 1 [Source:UniProtKB/TrEMBL;Acc:K1QYV6]
P_cont_pecten_93556	9.12526	0.341385	8.27807	0.543092	3.35601	1.799	0	0	0	0
N_cont_pecten_111259	5.9756	0.487557	5.1285	0.441734	3.39561	1.79889	Q8CB19	Putative homeodomain transcription factor 2	0	0
P_cont_pecten_32691	6.60619	0.318613	5.76092	0.192564	6.15339	1.7966	0	0	0	0
N_cont_pecten_27041	6.63488	0.516091	5.78968	0.153084	4.38218	1.79651	0	0	0	0
P_cont_pecten_163598	5.89742	0.303317	5.05855	0.389147	4.37655	1.78866	0	0	0	0
P_cont_pecten_55138	3.90374	0.529191	3.06679	0.691074	2.4723	1.78627	Q9VLN1	WD repeat-containing protein 82	EKC30753	WD repeat-containing protein 82 [Source:UniProtKB/TrEMBL;Acc:K1Q9V0]
P_cont_pecten_40206	6.82147	0.723282	5.98461	0.2059	3.10892	1.78616	0	0	0	0
P_cont_pecten_127364	8.28043	0.270035	7.44389	0.179908	6.94486	1.78576	0	0	0	0
N_cont_pecten_135	5.64517	0.358796	4.80898	0.416217	3.9434	1.78533	Q86VV8	Rotatin	EKC36303	Rotatin [Source:UniProtKB/TrEMBL;Acc:K1QRC4]
N_cont_pecten_22327	7.15224	0.261351	6.31657	0.378168	4.64453	1.78468	0	0	0	0
N_cont_pecten_94220	4.82818	0.304982	3.99284	0.286617	5.2499	1.78429	0	0	0	0
N_cont_pecten_8485	5.09462	0.271191	4.2602	0.378794	4.58592	1.78315	0	0	0	0
N_cont_pecten_188192	5.26014	0.117926	4.42577	0.578798	3.47734	1.78307	0	0	0	0
P_cont_pecten_28708	11.9638	0.221717	11.1313	0.284793	5.93685	1.78075	0	0	0	0
P_cont_pecten_28613	4.84501	0.29194	4.01525	0.323331	4.95192	1.77739	Q0P5B9	Ankyrin repeat domain-containing protein 39	EKC20313	Fem-1-like protein C [Source:UniProtKB/TrEMBL;Acc:K1PFC5]
N_cont_pecten_134173	3.75189	0.627227	2.9222	0.360264	3.11795	1.77729	0	0	0	0
P_cont_pecten_22327	10.8231	0.185913	9.99434	0.171346	8.6339	1.77615	0	0	0	0
N_cont_pecten_203064	5.59629	0.441597	4.76809	0.555736	3.00716	1.77546	0	0	EKC38175	0
P_cont_pecten_47393	9.24098	0.393676	8.41361	0.331388	4.26254	1.77444	0	0	0	0
P_cont_pecten_41514	5.59182	0.457721	4.76451	0.415343	3.52958	1.77437	Q9NWW7	Uncharacterized protein C2orf42	EKC34219	0
N_cont_pecten_19657	5.68638	0.665095	4.85992	0.31331	3.08744	1.77333	Q8K370	Acyl-CoA dehydrogenase family member 10 (ACAD-10) (EC 1.3.99.-)	EKC26472	Acyl-CoA dehydrogenase family member 10 [Source:UniProtKB/TrEMBL;Acc:K1PQB4]
P_cont_pecten_32412	5.16417	0.399298	4.33952	0.484701	3.39255	1.7711	0	0	0	0
N_cont_pecten_24953	4.00889	0.412817	3.18552	0.39696	3.7753	1.76954	0	0	0	0
P_cont_pecten_53736	5.2642	0.153373	4.44111	0.37893	5.02109	1.76919	0	0	EKC41372	0
P_cont_pecten_20448	4.27299	0.472298	3.4504	0.411189	3.47417	1.76859	0	0	0	0
N_cont_pecten_60179	5.73539	0.487569	4.9134	0.338963	3.71851	1.76784	Q1T7B8	Centromere protein O (CENP-O)	0	0
P_cont_pecten_30252	8.27221	0.143738	7.45149	0.501598	3.88988	1.76628	P61208	ADP-ribosylation factor-like protein 4C (ADP-ribosylation factor-like 7)	EKC34395	ADP-ribosylation factor-like protein 4C [Source:UniProtKB/TrEMBL;Acc:K1QZV4]
N_cont_pecten_4243	7.04237	0.309568	6.22294	0.263418	5.34039	1.76471	0	0	0	0
N_cont_pecten_19662	6.59172	0.735436	5.77302	0.39484	2.67611	1.76381	O43837	Isocitrate dehydrogenase [NAD] subunit beta, mitochondrial (EC 1.1.1.41) (Isocitric dehydrogenase subunit beta) (NAD(+)-specific ICDH subunit beta)	EKC37608	Isocitrate dehydrogenase [NAD] subunit beta, mitochondrial [Source:UniProtKB/TrEMBL;Acc:K1QVI0]
N_cont_pecten_944	6.43503	0.629075	5.61642	0.326741	3.15644	1.7637	0	0	0	0
N_cont_pecten_136804	5.72359	0.374951	4.90742	0.246387	4.90469	1.76073	0	0	0	0
N_cont_pecten_93819	11.9569	0.197168	11.1409	0.276571	6.14878	1.76041	0	0	0	0
P_cont_pecten_2025	5.29275	0.265984	4.47849	0.542363	3.38482	1.75839	0	0	0	0
P_cont_pecten_63400	6.54098	1.01442	5.72725	0.29484	2.15097	1.75775	Q9CR50	RING finger and CHY zinc finger domain-containing protein 1 (EC 6.3.2.-) (Androgen receptor N-terminal-interacting protein) (CH-rich-interacting match with PLAG1) (E3 ubiquitin-protein ligase Pirh2) (Zinc finger protein 363)	EKC38732	Tyrosine-protein kinase SYK [Source:UniProtKB/TrEMBL;Acc:K1QPA0]
N_cont_pecten_163090	5.86665	0.314663	5.05328	0.609904	2.98246	1.7573	0	0	0	0
N_cont_pecten_188503	5.72487	0.326619	4.91192	0.4994	3.46955	1.7568	Q5ZM45	Ubiquitin carboxyl-terminal hydrolase 48 (EC 3.4.19.12) (Deubiquitinating enzyme 48) (Ubiquitin thioesterase 48) (Ubiquitin-specific-processing protease 48)	EKC35620	Ubiquitin carboxyl-terminal hydrolase 48 [Source:UniProtKB/TrEMBL;Acc:K1R3B1]
N_cont_pecten_24430	6.54458	0.325625	5.732	0.545799	3.23986	1.75634	0	0	0	0
P_cont_pecten_32340	4.4708	0.414974	3.65931	0.248872	4.54715	1.75502	0	0	0	0
P_cont_pecten_12048	7.87476	0.23863	7.0634	0.421002	4.23766	1.75487	0	0	0	0
P_cont_pecten_93206	5.49541	0.357486	4.68527	0.38235	4.0336	1.75338	0	0	0	0
P_cont_pecten_39547	6.39097	0.307549	5.58092	0.666454	2.76464	1.75327	0	0	0	0
P_cont_pecten_17376	8.33094	0.334088	7.52137	0.478749	3.54506	1.7527	0	0	EKC33877	0
N_cont_pecten_6360	4.53097	0.301725	3.72176	0.296757	5.01298	1.75225	Q99JY4	TraB domain-containing protein	EKC35591	TraB domain-containing protein [Source:UniProtKB/TrEMBL;Acc:K1RMJ0]
N_cont_pecten_21147	4.39993	0.672065	3.59089	0.491692	2.60098	1.75204	Q76HM9	Hyaluronidase-3 (Hyal-3) (EC 3.2.1.35) (Hyaluronoglucosaminidase-3)	EKC31491	Hyaluronidase-1 [Source:UniProtKB/TrEMBL;Acc:K1RBN5]
N_cont_pecten_2728	3.94455	0.249433	3.13611	0.367545	4.64499	1.75132	0	0	0	0
P_cont_pecten_81963	7.38522	0.258595	6.57729	0.447667	3.95362	1.7507	0	0	0	0
P_cont_pecten_140932	6.43817	0.331539	5.63081	0.606101	2.94873	1.75001	0	0	0	0
N_cont_pecten_141890	4.127	0.287725	3.31994	0.626693	2.93126	1.74964	0	0	0	0
N_cont_pecten_119436	8.26458	0.431719	7.46047	0.344214	3.87574	1.74607	0	0	0	0
N_cont_pecten_38883	12.0685	0.215948	11.2659	0.286129	5.75127	1.74423	0	0	0	0
N_cont_pecten_79585	3.56591	0.282824	2.76624	0.418876	4.03681	1.7407	0	0	0	0
P_cont_pecten_187398	3.735	0.470053	2.93908	0.551941	2.8427	1.73618	Q8C0T9	Adenylate cyclase type 10 (EC 4.6.1.1) (Germ cell soluble adenylyl cyclase) (sAC) (Testicular soluble adenylyl cyclase)	EKC32844	Adenylate cyclase type 10 [Source:UniProtKB/TrEMBL;Acc:K1QP15]
P_cont_pecten_92289	11.3348	0.191129	10.539	0.530996	3.50455	1.736	0	0	0	0
P_cont_pecten_26995	6.52049	0.714738	5.7253	0.412261	2.61904	1.7353	O43837	Isocitrate dehydrogenase [NAD] subunit beta, mitochondrial (EC 1.1.1.41) (Isocitric dehydrogenase subunit beta) (NAD(+)-specific ICDH subunit beta)	EKC37608	Isocitrate dehydrogenase [NAD] subunit beta, mitochondrial [Source:UniProtKB/TrEMBL;Acc:K1QVI0]
N_cont_pecten_190274	5.86825	0.826762	5.07308	0.345728	2.44972	1.73529	0	0	EKC26323	Aplysianin-A [Source:UniProtKB/TrEMBL;Acc:K1PX82]
P_cont_pecten_168824	7.11523	0.424744	6.32192	0.50741	3.10061	1.73304	P15305	Dynein heavy chain (DYHC) (Fragment)	0	0
P_cont_pecten_21172	6.78603	0.485409	5.99281	0.309587	3.72169	1.73294	0	0	0	0
P_cont_pecten_13616	5.94493	0.4327	5.15195	0.281772	4.14292	1.73265	0	0	EKC22307	0
P_cont_pecten_167013	7.91583	0.654162	7.12337	0.604362	2.34332	1.73203	Q66HF8	Aldehyde dehydrogenase X, mitochondrial (EC 1.2.1.3) (Aldehyde dehydrogenase family 1 member B1)	EKC30500	Aldehyde dehydrogenase, mitochondrial [Source:UniProtKB/TrEMBL;Acc:K1QNT7]
P_cont_pecten_5067	8.74125	0.390392	7.94908	0.193034	4.98419	1.73168	P53568	CCAAT/enhancer-binding protein gamma (C/EBP gamma) (Granulocyte colony-stimulating factor promoter element 1-binding protein) (GPE1-BP) (GPE1-binding protein) (Immunoglobulin enhancer-binding protein 1) (IG/EBP-1)	EKC24064	CCAAT/enhancer-binding protein gamma [Source:UniProtKB/TrEMBL;Acc:K1PYD5]
P_cont_pecten_14054	6.24877	0.333861	5.4568	0.552312	3.11177	1.73144	Q499S9	Inactive rhomboid protein 1 (iRhom1) (Rhomboid family member 1)	EKC18086	Rhomboid family member 2 [Source:UniProtKB/TrEMBL;Acc:K1Q9M5]
P_cont_pecten_43372	4.46778	0.269102	3.67601	0.403818	4.15969	1.73119	Q7ZVQ8	Influenza virus NS1A-binding protein homolog B (NS1-BP homolog B) (NS1-binding protein homolog B)	EKC41960	40S ribosomal protein S23 [Source:UniProtKB/TrEMBL;Acc:K1RK12]
N_cont_pecten_19314	6.24389	0.222272	5.45262	0.299771	5.44057	1.7306	0	0	0	0
P_cont_pecten_69334	4.18855	0.33053	3.39778	0.361583	4.20012	1.72999	O67736	Bifunctional protein FolD [Includes: Methylenetetrahydrofolate dehydrogenase (EC 1.5.1.5); Methenyltetrahydrofolate cyclohydrolase (EC 3.5.4.9)]	EKC35423	0
P_cont_pecten_33337	5.24843	0.14429	4.45835	0.425279	4.36604	1.72916	0	0	0	0
P_cont_pecten_25784	5.34073	0.16713	4.55146	0.470965	3.92386	1.7282	0	0	0	0
N_cont_pecten_144347	6.59902	0.193537	5.81109	0.455414	3.97714	1.72659	0	0	0	0
N_cont_pecten_200191	4.04264	0.159101	3.25554	0.846933	2.2469	1.7256	A4K436	Regulator of telomere elongation helicase 1 (EC 3.6.4.12)	EKC26471	Fanconi anemia group J protein [Source:UniProtKB/TrEMBL;Acc:K1QY39]
N_cont_pecten_144112	4.74138	0.498998	3.95434	0.362997	3.41593	1.72554	0	0	0	0
N_cont_pecten_178667	5.97714	0.427478	5.19022	0.397414	3.54895	1.72538	Q08DA4	Putative homeodomain transcription factor 1	0	0
P_cont_pecten_8034	5.56596	0.436877	4.77904	0.450388	3.27694	1.72538	0	0	0	0
N_cont_pecten_149951	4.59526	0.340625	3.80848	0.371864	4.06017	1.72522	0	0	0	0
P_cont_pecten_8485	8.66663	0.302743	7.88016	0.293434	4.89567	1.72485	0	0	0	0
N_cont_pecten_193741	5.23866	0.13283	4.45254	0.558254	3.37831	1.72442	0	0	0	0
N_cont_pecten_147312	8.1019	0.501282	7.31686	0.402449	3.24838	1.72314	0	0	0	0
P_cont_pecten_19340	5.59228	0.377449	4.80752	0.42085	3.60728	1.72281	0	0	0	0
P_cont_pecten_136834	12.0028	0.293768	11.2184	0.534883	3.2441	1.72243	0	0	0	0
P_cont_pecten_29493	8.48144	0.269447	7.69849	0.461264	3.71003	1.72064	0	0	0	0
N_cont_pecten_145643	4.87761	0.222178	4.09508	0.857873	2.18021	1.72015	0	0	0	0
P_cont_pecten_2028	7.66892	0.284109	6.88726	0.729609	2.48664	1.71911	Q9XUY5	Probable sodium/potassium-transporting ATPase subunit beta-3 (Sodium/potassium-dependent ATPase subunit beta-3)	EKC41758	Putative sodium/potassium-transporting ATPase subunit beta-2 [Source:UniProtKB/TrEMBL;Acc:K1R7J6]
N_cont_pecten_14855	10.1573	0.374952	9.3762	0.441708	3.48997	1.71843	0	0	0	0
N_cont_pecten_938	7.20937	0.21127	6.42882	0.27433	5.79825	1.71779	Q28DT9	SPRY domain-containing SOCS box protein 3 (SSB-3)	EKC30763	SPRY domain-containing SOCS box protein 3 [Source:UniProtKB/TrEMBL;Acc:K1Q9W3]
P_cont_pecten_36299	4.33937	0.152512	3.56002	0.566665	3.28094	1.71637	0	0	0	0
N_cont_pecten_78238	9.67884	0.407318	8.89991	0.292366	4.16444	1.71585	Q3UR70	Transforming growth factor-beta receptor-associated protein 1 (TGF-beta receptor-associated protein 1) (TRAP-1) (TRAP1)	EKC39344	Transforming growth factor-beta receptor-associated protein 1 [Source:UniProtKB/TrEMBL;Acc:K1R712]
N_cont_pecten_8801	6.06374	0.173454	5.28493	0.311037	5.52292	1.71571	0	0	0	0
N_cont_pecten_32787	5.50472	0.30752	4.72598	0.443611	3.6866	1.71562	0	0	0	0
P_cont_pecten_2597	9.0922	0.263659	8.31441	0.548881	3.2048	1.7145	0	0	0	0
N_cont_pecten_40925	13.5413	0.163255	12.7645	0.218323	7.31503	1.71328	Q8WVV9	Heterogeneous nuclear ribonucleoprotein L-like (hnRNPLL) (Stromal RNA-regulating factor)	EKC28300	Heterogeneous nuclear ribonucleoprotein L [Source:UniProtKB/TrEMBL;Acc:K1QHI2]
N_cont_pecten_102971	5.39636	0.508885	4.62046	0.440295	3.05083	1.71226	Q9H9S5	Fukutin-related protein (EC 2.-.-.-)	0	0
N_cont_pecten_25784	4.05632	0.155229	3.28105	0.503598	3.64332	1.71151	0	0	0	0
P_cont_pecten_49518	7.36046	0.364925	6.58661	0.284596	4.45703	1.70983	0	0	0	0
N_cont_pecten_191678	4.66568	0.405555	3.89312	0.237545	4.46306	1.7083	Q96SE0	Protein ABHD1 (EC 3.1.1.-) (Alpha/beta hydrolase domain-containing protein 1) (Abhydrolase domain-containing protein 1) (Lung alpha/beta hydrolase 1)	EKC28195	Abhydrolase domain-containing protein 3 [Source:UniProtKB/TrEMBL;Acc:K1QH99]
P_cont_pecten_6177	4.57052	0.36956	3.8013	0.205141	4.95647	1.70435	P25867	Ubiquitin-conjugating enzyme E2-17 kDa (EC 2.3.2.23) (E2 ubiquitin-conjugating enzyme D1) (Protein effete) (Ubiquitin carrier protein) (Ubiquitin-protein ligase)	EKC40606	Ubiquitin-conjugating enzyme E2 D4 [Source:UniProtKB/TrEMBL;Acc:K1S029]
N_cont_pecten_36339	4.47448	0.223062	3.70551	0.202035	6.73851	1.70406	0	0	0	0
N_cont_pecten_30752	6.27825	0.26841	5.50954	0.274905	5.23034	1.70375	0	0	0	0
N_cont_pecten_140889	4.44052	0.387976	3.67197	0.368977	3.7724	1.70356	0	0	0	0
P_cont_pecten_150861	6.49872	0.113475	5.73074	0.308345	5.81279	1.70289	0	0	0	0
P_cont_pecten_75338	7.99141	0.395825	7.22369	0.335242	3.92206	1.70258	0	0	0	0
P_cont_pecten_138889	5.90344	0.308439	5.13667	0.38489	4.00897	1.70146	0	0	0	0
N_cont_pecten_135772	5.2625	0.50577	4.49698	0.431268	3.05055	1.69999	0	0	0	0
P_cont_pecten_14968	8.1052	0.206776	7.33999	0.458794	3.80581	1.69962	P10180	Homeobox protein cut	EKC20157	Hepatocyte nuclear factor 6 [Source:UniProtKB/TrEMBL;Acc:K1P8V9]
P_cont_pecten_5117	8.63486	0.196396	7.87034	0.0902638	9.72561	1.6988	P61025	Cyclin-dependent kinases regulatory subunit 1 (CKS-1) (Sid 1334)	EKC29841	Cyclin-dependent kinases regulatory subunit 1 [Source:UniProtKB/TrEMBL;Acc:K1R758]
N_cont_pecten_39962	7.24643	0.300502	6.48547	0.283337	4.84501	1.69461	0	0	0	0
N_cont_pecten_42382	3.86957	0.498379	3.1105	0.514357	2.76912	1.6924	0	0	0	0
P_cont_pecten_10835	4.33133	0.296658	3.57547	0.44857	3.58163	1.68863	0	0	0	0
N_cont_pecten_129392	4.51763	0.452122	3.7623	0.235518	4.04918	1.68801	0	0	0	0
P_cont_pecten_26297	14.9097	0.154367	14.1549	0.170032	8.54742	1.68734	Q9VZS3	Protein translation factor SUI1 homolog	0	0
P_cont_pecten_79393	6.06355	0.330587	5.30909	0.345682	4.11729	1.68699	Q5T9C2	Protein FAM102A (Early estrogen-induced gene 1 protein)	0	0
P_cont_pecten_73835	5.2358	0.299201	4.48218	0.230266	5.32525	1.68601	0	0	0	0
P_cont_pecten_90702	6.56315	0.210497	5.81002	0.393278	4.25582	1.68545	0	0	0	0
N_cont_pecten_3065	6.71655	0.572364	5.96542	0.483475	2.6572	1.68312	0	0	0	0
P_cont_pecten_7090	5.93291	0.417278	5.18321	0.348376	3.65845	1.68144	P59722	Egl nine homolog 1 (EC 1.14.11.29) (Hypoxia-inducible factor prolyl hydroxylase 2) (HIF-PH2) (HIF-prolyl hydroxylase 2) (HPH-2) (Prolyl hydroxylase domain-containing protein 2) (PHD2) (Fragment)	EKC36522	Egl nine-like protein 1 [Source:UniProtKB/TrEMBL;Acc:K1QIC1]
P_cont_pecten_36725	4.85117	0.897277	4.10167	0.320552	2.18407	1.68121	0	0	0	0
N_cont_pecten_139352	5.47831	0.221725	4.72913	0.605999	2.88677	1.68083	0	0	0	0
N_cont_pecten_44113	4.77897	0.169056	4.03043	0.45471	3.83827	1.68009	0	0	0	0
P_cont_pecten_53127	4.58771	0.444169	3.83951	0.486959	2.95335	1.6797	0	0	0	0
P_cont_pecten_6608	4.67619	0.509708	3.9291	0.447246	2.91217	1.67841	Q29RZ1	Parkinson disease 7 domain-containing protein 1	EKC25889	Parkinson disease 7 domain-containing protein 1 [Source:UniProtKB/TrEMBL;Acc:K1Q3A8]
N_cont_pecten_92289	5.55156	0.300277	4.80519	0.322632	4.41187	1.67756	0	0	0	0
N_cont_pecten_9260	5.1517	0.402728	4.40547	0.233841	4.35307	1.67741	Q5U3Y0	Kelch domain-containing protein 10	EKC33729	Kelch domain-containing protein 10 [Source:UniProtKB/TrEMBL;Acc:K1QRD5]
P_cont_pecten_48979	5.53005	0.299717	4.78534	0.328249	4.35912	1.67565	0	0	0	0
P_cont_pecten_20299	11.604	0.200395	10.8602	0.471348	3.62758	1.67465	0	0	0	0
N_cont_pecten_174624	7.55726	0.500479	6.81345	0.189177	3.85265	1.6746	Q5IS35	Mitochondrial thiamine pyrophosphate carrier (Solute carrier family 25 member 19)	EKC27751	Mitochondrial thiamine pyrophosphate carrier [Source:UniProtKB/TrEMBL;Acc:K1R1X6]
P_cont_pecten_528	7.17132	0.385842	6.42872	0.49202	3.05836	1.67319	0	0	0	0
N_cont_pecten_39585	8.11294	0.335728	7.37154	0.366615	3.88122	1.67181	B1H1N7	Ancient ubiquitous protein 1	EKC42865	Centromere protein J [Source:UniProtKB/TrEMBL;Acc:K1RMM6]
N_cont_pecten_6087	4.97259	0.376271	4.23183	0.185109	4.84163	1.67106	Q4R3G4	RING finger protein 17	EKC28416	Tudor domain-containing protein 1 [Source:UniProtKB/TrEMBL;Acc:K1R3H4]
N_cont_pecten_178690	5.17559	0.20338	4.4351	0.308582	5.10489	1.67074	0	0	0	0
P_cont_pecten_3847	6.86069	0.297883	6.123	0.199601	5.53985	1.66751	P00504	Aspartate aminotransferase, cytoplasmic (cAspAT) (EC 2.6.1.1) (EC 2.6.1.3) (Cysteine aminotransferase, cytoplasmic) (Cysteine transaminase, cytoplasmic) (cCAT) (Glutamate oxaloacetate transaminase 1) (Transaminase A)	EKC40669	Aspartate aminotransferase, cytoplasmic [Source:UniProtKB/TrEMBL;Acc:K1RAL0]
P_cont_pecten_154807	6.20303	0.328334	5.46667	0.409775	3.61637	1.66597	P62840	Ubiquitin-conjugating enzyme E2 D2 (EC 2.3.2.23) ((E3-independent) E2 ubiquitin-conjugating enzyme D2) (EC 2.3.2.24) (E2 ubiquitin-conjugating enzyme D2) (Ubiquitin carrier protein 4) (xUBC4) (Ubiquitin carrier protein D2) (Ubiquitin-protein ligase D2)	EKC19952	Ubiquitin-conjugating enzyme E2-17 kDa [Source:UniProtKB/TrEMBL;Acc:K1P8B7]
P_cont_pecten_82115	5.68403	0.522876	4.94811	0.212085	3.60505	1.66546	Q9GMF1	Diacylglycerol O-acyltransferase 1 (EC 2.3.1.20) (Acyl-CoA retinol O-fatty-acyltransferase) (ARAT) (Retinol O-fatty-acyltransferase) (EC 2.3.1.76) (Diglyceride acyltransferase)	EKC24153	O-acyltransferase [Source:UniProtKB/TrEMBL;Acc:K1PRB2]
P_cont_pecten_9942	5.67187	0.364494	4.93755	0.195113	4.84708	1.66362	Q80U58	Pumilio homolog 2	EKC42220	Pumilio-like protein 2 [Source:UniProtKB/TrEMBL;Acc:K1RKR8]
N_cont_pecten_38995	4.07524	0.399079	3.34125	0.405884	3.37257	1.66323	0	0	0	0
P_cont_pecten_24953	12.4609	0.204159	11.728	0.29594	5.20791	1.66203	0	0	0	0
P_cont_pecten_123864	7.47132	0.42336	6.7387	0.518722	2.82511	1.66166	Q2HJH3	Ester hydrolase C11orf54 homolog (EC 3.1.-.-)	EKC30286	Ester hydrolase C11orf54-like protein [Source:UniProtKB/TrEMBL;Acc:K1R8G6]
N_cont_pecten_65309	5.0732	0.429648	4.34084	0.386611	3.34323	1.66135	0	0	EKC25399	UPF0394 inner membrane protein yeeE [Source:UniProtKB/TrEMBL;Acc:K1Q216]
P_cont_pecten_38140	4.67814	0.544226	3.94735	0.418155	2.84104	1.65955	0	0	0	0
P_cont_pecten_89674	4.26741	0.473914	3.53772	0.298805	3.52072	1.65828	0	0	0	0
P_cont_pecten_4296	8.18559	0.615479	7.45852	0.420275	2.62377	1.65528	Q4S2L4	2'-deoxynucleoside 5'-phosphate N-hydrolase 1 (EC 3.2.2.-)	EKC19633	Deoxyribonucleoside 5'-monophosphate N-glycosidase [Source:UniProtKB/TrEMBL;Acc:K1PDN3]
P_cont_pecten_39119	5.10353	0.369412	4.37779	0.404757	3.44568	1.65376	F4HZZ4	Receptor homology region, transmembrane domain- and RING domain-containing protein 6 (AtRMR6)	EKC20601	Zinc finger SWIM domain-containing protein 2 [Source:UniProtKB/TrEMBL;Acc:K1QGD5]
P_cont_pecten_1146	4.99728	0.499296	4.27283	0.60253	2.39275	1.65227	Q5ZKV8	Kinesin-like protein KIF2A	EKC31804	Kinesin-like protein KIF2A [Source:UniProtKB/TrEMBL;Acc:K1QKZ8]
P_cont_pecten_31937	11.2993	0.463748	10.5781	0.444835	2.94759	1.64853	0	0	0	0
P_cont_pecten_21554	9.62367	0.324262	8.9028	0.358923	3.87462	1.64817	O09174	Alpha-methylacyl-CoA racemase (EC 5.1.99.4) (2-methylacyl-CoA racemase)	EKC18886	Alpha-methylacyl-CoA racemase [Source:UniProtKB/TrEMBL;Acc:K1QBH3]
N_cont_pecten_8373	3.57109	0.156747	2.85175	0.45111	3.74028	1.64643	0	0	0	0
P_cont_pecten_6491	5.90178	0.323637	5.18273	0.46317	3.25346	1.64611	Q9VTK2	Protein O-mannosyltransferase 1 (EC 2.4.1.109) (Dolichyl-phosphate-mannose--protein mannosyltransferase 1) (dPOMT1) (Protein rotated abdomen)	EKC34345	Protein O-mannosyltransferase 1 [Source:UniProtKB/TrEMBL;Acc:K1QZQ1]
N_cont_pecten_122269	4.2737	0.441615	3.5552	0.149239	4.28698	1.64547	0	0	EKC41400	Proton-coupled folate transporter [Source:UniProtKB/TrEMBL;Acc:K1RII5]
P_cont_pecten_202980	4.59112	0.364815	3.87429	0.385552	3.52253	1.64356	0	0	0	0
P_cont_pecten_36158	8.8736	0.107455	8.15724	0.349788	4.84791	1.64303	Q9MZL5	Voltage-dependent L-type calcium channel subunit beta-2 (CAB2) (Calcium channel voltage-dependent subunit beta 2)	EKC28452	Voltage-dependent L-type calcium channel subunit beta-2 [Source:UniProtKB/TrEMBL;Acc:K1PVT1]
N_cont_pecten_163083	7.52254	0.0950634	6.80692	0.423185	4.06589	1.64218	0	0	0	0
N_cont_pecten_12512	3.91829	0.482521	3.20329	0.378259	3.10725	1.64149	0	0	EKC38645	Tyrosine phosphatase domain-containing protein 1 [Source:UniProtKB/TrEMBL;Acc:K1RBN7]
P_cont_pecten_157068	5.28516	0.484624	4.57146	0.241354	3.6109	1.64001	0	0	EKC20426	Putative ATP-dependent RNA helicase DHX34 [Source:UniProtKB/TrEMBL;Acc:K1QFV8]
P_cont_pecten_49769	6.13567	0.404292	5.42376	0.564486	2.62521	1.63797	Q5R4Q8	Protein prune homolog 2 (BNIP2 motif-containing molecule at the C-terminal region 1)	EKC20978	0
N_cont_pecten_186922	5.12598	0.496866	4.41516	0.206979	3.64646	1.63674	0	0	0	0
P_cont_pecten_162176	5.045	0.333606	4.33442	0.222583	4.77245	1.63646	0	0	EKC34423	Kelch-like protein 26 [Source:UniProtKB/TrEMBL;Acc:K1QKS2]
N_cont_pecten_39884	7.90954	0.603682	7.20069	0.3984	2.64156	1.63449	0	0	EKC35574	Serine/threonine kinase 11-interacting protein [Source:UniProtKB/TrEMBL;Acc:K1QWS0]
P_cont_pecten_44442	3.90628	0.37142	3.19759	0.417607	3.29323	1.63433	0	0	0	0
N_cont_pecten_25224	7.12625	0.440097	6.41898	0.121354	4.33127	1.63272	0	0	0	0
N_cont_pecten_219072	4.92316	0.776882	4.21602	0.223828	2.44286	1.63256	A8WG43	Coiled-coil domain-containing protein 89 (Bc8 orange-interacting protein)	EKC31850	Coiled-coil domain-containing protein 89 [Source:UniProtKB/TrEMBL;Acc:K1QSD1]
N_cont_pecten_34542	4.5791	0.32158	3.87262	0.326649	4.03141	1.63181	0	0	0	0
P_cont_pecten_32949	8.49606	0.31268	7.79306	0.200796	5.10801	1.62788	Q8NCT1	Arrestin domain-containing protein 4	EKC20632	Arrestin domain-containing protein 3 [Source:UniProtKB/TrEMBL;Acc:K1PA58]
P_cont_pecten_63828	6.96807	0.296359	6.26512	0.36489	3.85976	1.62784	Q6YHK3	CD109 antigen (150 kDa TGF-beta-1-binding protein) (C3 and PZP-like alpha-2-macroglobulin domain-containing protein 7) (Platelet-specific Gov antigen) (p180) (r150) (CD antigen CD109)	EKC28380	0
N_cont_pecten_203243	4.8579	0.288876	4.15572	0.521143	2.97535	1.62697	Q9W735	Prominin-1-A (Prominin-like protein 1)	EKC24042	Prominin-1 [Source:UniProtKB/TrEMBL;Acc:K1PJ91]
N_cont_pecten_60637	6.43008	0.557188	5.72845	0.259165	3.13775	1.62635	Q6P1U0	Protein downstream neighbor of son homolog	EKC22869	Protein downstream neighbor of Son [Source:UniProtKB/TrEMBL;Acc:K1PV51]
P_cont_pecten_15015	6.13583	0.16164	5.43567	0.163939	7.95581	1.62469	0	0	0	0
P_cont_pecten_11426	8.0148	0.456455	7.31526	0.211992	3.82005	1.62399	A2BGR3	DNA excision repair protein ERCC-6-like (EC 3.6.4.12) (ATP-dependent helicase ERCC6-like)	EKC37977	DNA excision repair protein ERCC-6-like protein [Source:UniProtKB/TrEMBL;Acc:K1QMC1]
N_cont_pecten_148312	6.1753	0.259861	5.47609	0.398852	3.73981	1.62361	0	0	0	0
N_cont_pecten_20953	9.36156	0.457415	8.66281	0.341431	3.27278	1.62309	0	0	0	0
P_cont_pecten_164013	11.3715	0.497452	10.6736	0.439041	2.77909	1.62211	0	0	0	0
P_cont_pecten_74891	4.62123	0.394622	3.92357	0.294625	3.78728	1.62186	0	0	0	0
N_cont_pecten_28389	8.96663	0.228816	8.26992	0.392542	3.88106	1.62081	0	0	0	0
P_cont_pecten_15477	7.9905	0.187106	7.29445	0.152899	7.65291	1.62007	P97742	Carnitine O-palmitoyltransferase 1, liver isoform (CPT1-L) (EC 2.3.1.21) (Carnitine O-palmitoyltransferase I, liver isoform) (CPT I) (CPTI-L) (Carnitine palmitoyltransferase 1A)	EKC29705	Carnitine O-palmitoyltransferase 1, liver isoform [Source:UniProtKB/TrEMBL;Acc:K1QLN5]
N_cont_pecten_162930	7.13377	0.25648	6.43842	0.466945	3.29395	1.61927	P34528	Putative serine protease K12H4.7 (EC 3.4.-.-)	EKC26449	Putative serine protease F56F10.1 [Source:UniProtKB/TrEMBL;Acc:K1Q569]
N_cont_pecten_41185	5.65633	0.262419	4.96202	0.405367	3.65959	1.61811	Q14008	Cytoskeleton-associated protein 5 (Colonic and hepatic tumor overexpressed gene protein) (Ch-TOG)	EKC36006	Cytoskeleton-associated protein 5 [Source:UniProtKB/TrEMBL;Acc:K1RNN9]
N_cont_pecten_67734	4.40924	0.282563	3.71539	0.57595	2.71594	1.61759	0	0	0	0
P_cont_pecten_158443	5.59997	0.300411	4.90711	0.257563	4.63586	1.61649	0	0	0	0
P_cont_pecten_14111	8.82161	0.39765	8.13173	0.294571	3.72889	1.61314	0	0	EKC42863	0
P_cont_pecten_48019	7.44049	0.316132	6.75096	0.158802	5.3365	1.61276	0	0	0	0
P_cont_pecten_3981	8.78159	0.393607	8.09309	0.424025	3.09984	1.61161	0	0	EKC21298	0
P_cont_pecten_6050	8.67713	0.328083	7.9907	0.305944	4.02703	1.6093	Q5XHC1	UPF0602 protein C4orf47 homolog	EKC19293	UPF0602 protein C4orf47-like protein [Source:UniProtKB/TrEMBL;Acc:K1PCP3]
P_cont_pecten_169361	8.84486	0.315824	8.15915	0.308214	4.07604	1.60849	P09925	Surfeit locus protein 1	EKC33586	Surfeit locus protein 1 [Source:UniProtKB/TrEMBL;Acc:K1RHI6]
P_cont_pecten_32739	6.91991	0.214626	6.23539	0.42936	3.58377	1.60717	O43715	TP53-regulated inhibitor of apoptosis 1 (Protein 15E1.1) (WF-1) (p53-inducible cell-survival factor) (p53CSV)	EKC25955	TP53-regulated inhibitor of apoptosis 1 [Source:UniProtKB/TrEMBL;Acc:K1QAU6]
P_cont_pecten_114199	3.91601	0.471598	3.23282	0.226804	3.58216	1.60568	A5WUT8	Ectopic P granules protein 5 homolog	EKC19823	0
P_cont_pecten_22786	14.0553	0.198707	13.3728	0.101009	8.37786	1.60489	0	0	0	0
N_cont_pecten_40999	6.84914	0.167656	6.16684	0.291808	5.12773	1.6047	0	0	0	0
P_cont_pecten_2573	8.22945	0.555331	7.54749	0.241117	3.10499	1.60432	Q9H7F4	Transmembrane protein 185B (Protein FAM11B)	EKC40901	0
P_cont_pecten_4431	4.95957	0.3236	4.27854	0.301176	4.05494	1.60329	Q8BK67	Protein RCC2	EKC38864	Protein RCC2 [Source:UniProtKB/TrEMBL;Acc:K1R5P6]
P_cont_pecten_89971	12.8024	0.16118	12.1234	0.457143	3.47963	1.60102	0	0	0	0
N_cont_pecten_38736	7.35509	0.210681	6.67618	0.297567	4.76429	1.60093	P21868	Casein kinase II subunit alpha (CK II) (EC 2.7.11.1)	EKC28117	Casein kinase II subunit alpha [Source:UniProtKB/TrEMBL;Acc:K1PUX5]
P_cont_pecten_115222	5.06352	0.114984	4.3847	0.179807	8.08967	1.60082	0	0	0	0
N_cont_pecten_182593	5.75923	0.511238	5.08098	0.334501	2.994	1.6002	Q4FZT2	Protein phosphatase methylesterase 1 (PME-1) (EC 3.1.1.89)	0	0
P_cont_pecten_80200	4.31675	0.402822	3.63867	0.420741	3.03891	1.6	0	0	0	0
P_cont_pecten_20901	5.98292	0.378683	5.3052	0.445804	2.99958	1.59961	0	0	0	0
N_cont_pecten_92417	7.43234	0.321014	6.75472	0.143891	5.30231	1.59949	Q56A55	ATP-binding cassette sub-family B member 8, mitochondrial	EKC24099	ATP-binding cassette sub-family B member 8, mitochondrial [Source:UniProtKB/TrEMBL;Acc:K1PYF9]
P_cont_pecten_17827	5.90442	0.377842	5.22683	0.35014	3.46331	1.59947	0	0	0	0
P_cont_pecten_43689	5.32677	0.290155	4.64955	0.432392	3.31701	1.59906	Q68EA5	Zinc finger protein 57 (Zinc finger protein 424)	EKC18249	0
P_cont_pecten_87	9.98419	0.309815	9.30966	0.358856	3.68749	1.59608	0	0	0	0
P_cont_pecten_80762	4.71521	0.479513	4.04071	0.228362	3.4862	1.59604	0	0	0	0
N_cont_pecten_29749	4.40769	0.320763	3.73402	0.146077	5.25767	1.59512	0	0	0	0
N_cont_pecten_39727	5.72395	0.150367	5.05094	0.243214	5.97547	1.59439	0	0	0	0
P_cont_pecten_7818	4.1446	0.407433	3.47162	0.428197	2.97101	1.59436	P0CB05	Centrosomal protein of 63 kDa (Cep63)	EKC38110	Centrosomal protein of 63 kDa [Source:UniProtKB/TrEMBL;Acc:K1RA94]
N_cont_pecten_148735	6.48485	0.258067	5.81191	0.30346	4.37378	1.59433	0	0	0	0
P_cont_pecten_5902	7.2466	0.531165	6.57367	0.282024	3.05488	1.59431	P33215	Protein NEDD1 (Neural precursor cell expressed developmentally down-regulated protein 1) (NEDD-1)	0	0
N_cont_pecten_209946	6.6407	0.391492	5.96928	0.307631	3.59245	1.59264	A2A8Z1	Oxysterol-binding protein-related protein 9 (ORP-9) (OSBP-related protein 9)	EKC21514	Pleckstrin-like protein domain-containing family A member 8 [Source:UniProtKB/TrEMBL;Acc:K1PRP9]
P_cont_pecten_7288	9.32543	0.202696	8.65473	0.23571	5.59007	1.59185	P97742	Carnitine O-palmitoyltransferase 1, liver isoform (CPT1-L) (EC 2.3.1.21) (Carnitine O-palmitoyltransferase I, liver isoform) (CPT I) (CPTI-L) (Carnitine palmitoyltransferase 1A)	EKC29705	Carnitine O-palmitoyltransferase 1, liver isoform [Source:UniProtKB/TrEMBL;Acc:K1QLN5]
N_cont_pecten_28773	6.72911	0.269877	6.05869	0.211462	5.21022	1.59153	0	0	0	0
N_cont_pecten_27415	5.56185	0.308842	4.89271	0.261396	4.38268	1.59013	0	0	0	0
P_cont_pecten_9131	9.98584	0.191474	9.31678	0.274459	5.11085	1.59004	F6S215	AP-5 complex subunit beta-1 (Adaptor-related protein complex 5 beta subunit) (Beta5)	EKC22126	0
P_cont_pecten_2568	7.12359	0.191909	6.45545	0.155609	7.18826	1.58902	0	0	0	0
N_cont_pecten_31128	7.68182	0.462811	7.01519	0.336332	3.12081	1.58735	0	0	0	0
N_cont_pecten_183324	10.7736	0.225803	10.1078	0.458429	3.27184	1.58636	P14866	Heterogeneous nuclear ribonucleoprotein L (hnRNP L)	EKC28300	Heterogeneous nuclear ribonucleoprotein L [Source:UniProtKB/TrEMBL;Acc:K1QHI2]
N_cont_pecten_25746	6.27215	0.292328	5.60651	0.404442	3.41718	1.58627	0	0	0	0
N_cont_pecten_21111	3.92369	0.18254	3.25947	0.485861	3.18439	1.58471	0	0	0	0
N_cont_pecten_30709	5.76488	0.284385	5.10072	0.192856	5.20074	1.58464	0	0	0	0
N_cont_pecten_26187	6.74896	0.169119	6.08598	0.326281	4.54073	1.58335	0	0	0	0
P_cont_pecten_163988	5.80358	0.278413	5.14073	0.294762	4.26359	1.5832	0	0	0	0
P_cont_pecten_17252	4.62711	0.41362	3.96492	0.274106	3.59612	1.58248	Q86VV8	Rotatin	EKC36303	Rotatin [Source:UniProtKB/TrEMBL;Acc:K1QRC4]
N_cont_pecten_216084	4.79167	0.148662	4.13073	0.40818	3.78261	1.58111	Q9P2N4	A disintegrin and metalloproteinase with thrombospondin motifs 9 (ADAM-TS 9) (ADAM-TS9) (ADAMTS-9) (EC 3.4.24.-)	EKC28244	A disintegrin and metalloproteinase with thrombospondin motifs 9 [Source:UniProtKB/TrEMBL;Acc:K1QAB9]
P_cont_pecten_38791	6.39096	0.0933502	5.73147	0.347711	4.52513	1.57952	0	0	0	0
P_cont_pecten_45678	8.32588	0.285789	7.66707	0.275278	4.35936	1.57878	0	0	0	0
P_cont_pecten_157757	6.96171	0.13986	6.30321	0.2998	4.98847	1.57844	0	0	0	0
P_cont_pecten_33895	14.8962	0.200699	14.2379	0.183818	6.37366	1.57818	0	0	0	0
P_cont_pecten_23844	6.67438	0.359988	6.01746	0.41365	3.10652	1.57671	0	0	0	0
P_cont_pecten_2694	5.67704	0.509717	5.02031	0.229028	3.23474	1.5765	0	0	0	0
N_cont_pecten_14421	9.47024	0.230956	8.8142	0.325281	4.20831	1.57575	0	0	EKC42683	Rho GTPase-activating protein 11A [Source:UniProtKB/TrEMBL;Acc:K1RAC2]
P_cont_pecten_10735	12.3709	0.121051	11.7161	0.314677	4.8357	1.57439	0	0	0	0
N_cont_pecten_50003	7.92246	0.248369	7.26895	0.306188	4.27798	1.57299	0	0	0	0
P_cont_pecten_11813	5.62768	0.287612	4.97547	0.239901	4.61969	1.57158	Q8TC05	Nuclear protein MDM1	EKC42562	Nuclear protein MDM1 [Source:UniProtKB/TrEMBL;Acc:K1QZU5]
P_cont_pecten_93372	8.53114	0.174918	7.87939	0.331026	4.38534	1.57107	0	0	0	0
P_cont_pecten_42794	8.5901	0.448028	7.93862	0.341068	3.08906	1.57078	0	0	0	0
P_cont_pecten_90355	4.71079	0.460019	4.05939	0.301813	3.19241	1.57068	0	0	0	0
P_cont_pecten_26471	5.77925	0.183739	5.12795	0.370102	3.96005	1.57058	Q8IWG1	WD repeat-containing protein 63 (Testis development protein NYD-SP29)	EKC33867	WD repeat-containing protein 63 [Source:UniProtKB/TrEMBL;Acc:K1QAU3]
P_cont_pecten_39448	6.24625	0.392157	5.59588	0.156059	4.26233	1.56957	0	0	0	0
P_cont_pecten_103497	5.25148	0.400411	4.60206	0.3211	3.36595	1.56854	0	0	0	0
P_cont_pecten_134741	11.0906	0.282152	10.4422	0.17551	5.27913	1.56742	Q12798	Centrin-1 (Caltractin isoform 2)	EKC24440	Centrin-1 [Source:UniProtKB/TrEMBL;Acc:K1Q6D7]
P_cont_pecten_99670	5.25523	0.181693	4.60768	0.206127	6.11668	1.56651	Q5F3A6	Ubiquitin thioesterase OTU1 (EC 3.4.19.12)	0	0
P_cont_pecten_40770	5.78686	0.356977	5.13961	0.49969	2.69821	1.56619	Q62767	Dual specificity protein phosphatase 4 (EC 3.1.3.16) (EC 3.1.3.48) (Mitogen-activated protein kinase phosphatase 2) (MAP kinase phosphatase 2) (MKP-2)	EKC23256	Dual specificity protein phosphatase 4 [Source:UniProtKB/TrEMBL;Acc:K1QNW8]
N_cont_pecten_18936	6.003	0.31552	5.35606	0.355956	3.53137	1.56584	Q3V0C5	Ubiquitin carboxyl-terminal hydrolase 48 (EC 3.4.19.12) (Deubiquitinating enzyme 48) (Ubiquitin thioesterase 48) (Ubiquitin-specific-processing protease 48)	EKC35620	Ubiquitin carboxyl-terminal hydrolase 48 [Source:UniProtKB/TrEMBL;Acc:K1R3B1]
P_cont_pecten_5425	8.88879	0.205919	8.24262	0.323329	4.28648	1.565	O54753	17-beta-hydroxysteroid dehydrogenase type 6 (17-beta-HSD 6) (17-beta-HSD6) (EC 1.1.1.105) (EC 1.1.1.239) (EC 1.1.1.62) (3-alpha->beta-hydroxysteroid epimerase) (3-alpha->beta-HSE) (Oxidative 3-alpha hydroxysteroid dehydrogenase)	EKC19022	D-beta-hydroxybutyrate dehydrogenase, mitochondrial [Source:UniProtKB/TrEMBL;Acc:K1P606]
P_cont_pecten_75856	8.33683	0.298123	7.69252	0.446076	3.06211	1.56299	0	0	0	0
P_cont_pecten_3172	5.85696	0.240545	5.21298	0.372807	3.69369	1.56264	0	0	0	0
N_cont_pecten_38765	14.1241	0.155031	13.4803	0.203151	6.47563	1.56239	0	0	0	0
P_cont_pecten_21948	8.73846	0.271009	8.09541	0.209117	5.01078	1.56162	Q12798	Centrin-1 (Caltractin isoform 2)	EKC29847	Centrin-3 [Source:UniProtKB/TrEMBL;Acc:K1Q050]
P_cont_pecten_90775	5.40308	0.128315	4.76111	0.333666	4.47137	1.56046	Q9JJB9	Transmembrane protein 183	EKC37711	0
P_cont_pecten_39657	8.28442	0.213735	7.64307	0.190091	5.92105	1.55979	0	0	0	0
P_cont_pecten_2525	10.3217	0.204178	9.68048	0.220661	5.55479	1.55967	Q17G75	Adenylosuccinate synthetase (AMPSase) (AdSS) (EC 6.3.4.4) (IMP--aspartate ligase)	EKC37720	Adenylosuccinate synthetase [Source:UniProtKB/TrEMBL;Acc:K1R984]
N_cont_pecten_6535	6.25158	0.363865	5.61171	0.343229	3.36382	1.55819	0	0	0	0
P_cont_pecten_1130	10.9887	0.252142	10.3491	0.411973	3.36013	1.5579	0	0	0	0
P_cont_pecten_132922	11.3822	0.286064	10.7431	0.386554	3.40959	1.55734	Q02654	Cytochrome c oxidase subunit 3 (EC 1.9.3.1) (Cytochrome c oxidase polypeptide III)	0	0
P_cont_pecten_26909	3.66567	0.277985	3.02728	0.671026	2.19345	1.55659	P81623	Endoplasmic reticulum resident protein 29 (ERp29)	EKC40268	Endoplasmic reticulum protein ERp29 [Source:UniProtKB/TrEMBL;Acc:K1R3D5]
P_cont_pecten_5081	9.37279	0.225644	8.73597	0.228336	5.19027	1.5549	O95487	Protein transport protein Sec24B (SEC24-related protein B)	EKC39650	Transport protein Sec24B [Source:UniProtKB/TrEMBL;Acc:K1RE81]
P_cont_pecten_96258	5.90498	0.285542	5.26819	0.241481	4.51287	1.55486	0	0	0	0
N_cont_pecten_16598	7.88549	0.302233	7.2487	0.240483	4.3883	1.55486	O14562	Ubiquitin domain-containing protein UBFD1 (Ubiquitin-binding protein homolog)	EKC39595	Ubiquitin domain-containing protein UBFD1 [Source:UniProtKB/TrEMBL;Acc:K1RE52]
P_cont_pecten_7058	3.63564	0.309087	2.99978	0.644723	2.23117	1.55387	0	0	0	0
P_cont_pecten_41129	5.05412	0.376396	4.42035	0.279524	3.61528	1.55162	O57579	Aminopeptidase Ey (EC 3.4.11.20)	EKC24134	Aminopeptidase N [Source:UniProtKB/TrEMBL;Acc:K1PYH9]
N_cont_pecten_115897	6.17913	0.254502	5.54729	0.419217	3.26771	1.54953	0	0	0	0
N_cont_pecten_200479	3.70356	0.518653	3.07233	0.343109	2.73554	1.54888	O18016	Ig-like and fibronectin type-III domain-containing protein 1	EKC43043	Ig-like and fibronectin type-III domain-containing protein T04A11.3 [Source:UniProtKB/TrEMBL;Acc:K1RBC6]
P_cont_pecten_118723	6.61373	0.202735	5.98536	0.338453	4.0369	1.54582	0	0	0	0
N_cont_pecten_46186	4.74921	0.304084	4.121	0.378103	3.3396	1.54565	0	0	0	0
N_cont_pecten_5317	5.13801	0.328663	4.50986	0.371433	3.28807	1.54558	P10079	Fibropellin-1 (Epidermal growth factor-related protein 1) (Fibropellin-I) (SpEGF I) (UEGF-1)	EKC38175	0
P_cont_pecten_4524	8.33367	0.251797	7.70579	0.154555	5.75424	1.5453	Q9VAT2	DDB1- and CUL4-associated factor 10 homolog (WD repeat-containing protein 32 homolog)	EKC28911	WD repeat-containing protein 32 [Source:UniProtKB/TrEMBL;Acc:K1R4P9]
N_cont_pecten_40547	5.52986	0.386723	4.90251	0.137192	4.24593	1.54473	Q6AYY8	Acetyl-coenzyme A transporter 1 (AT-1) (Acetyl-CoA transporter 1) (Solute carrier family 33 member 1)	EKC28991	Acetyl-coenzyme A transporter 1 [Source:UniProtKB/TrEMBL;Acc:K1R4Y1]
P_cont_pecten_20006	8.88531	0.367051	8.25826	0.220799	3.96849	1.5444	Q9BRT3	Migration and invasion enhancer 1 (HBV X-transactivated gene 4 protein) (HBV XAg-transactivated protein 4) (Protein C35)	0	0
N_cont_pecten_138447	6.55569	0.236496	5.93007	0.183319	5.5752	1.54288	0	0	0	0
P_cont_pecten_90241	5.68856	0.203214	5.06398	0.353456	3.8747	1.54177	Q8R3L8	Cyclin-dependent kinase 8 (EC 2.7.11.22) (EC 2.7.11.23) (Cell division protein kinase 8) (Mediator complex subunit CDK8) (Mediator of RNA polymerase II transcription subunit CDK8)	EKC23376	Cell division protein kinase 8 [Source:UniProtKB/TrEMBL;Acc:K1QPD9]
P_cont_pecten_2360	14.0519	0.221142	13.4275	0.130765	6.5955	1.54158	0	0	0	0
N_cont_pecten_24967	6.47558	0.393534	5.85158	0.481732	2.59019	1.54114	0	0	0	0
N_cont_pecten_31567	6.44455	0.345333	5.82104	0.510136	2.58279	1.54063	0	0	0	0
P_cont_pecten_43433	6.50434	0.303342	5.88152	0.245897	4.23976	1.53988	O75751	Solute carrier family 22 member 3 (Extraneuronal monoamine transporter) (EMT) (Organic cation transporter 3)	EKC42127	Solute carrier family 22 member 6-A [Source:UniProtKB/TrEMBL;Acc:K1QYR5]
P_cont_pecten_99553	13.7846	0.265889	13.1619	0.356327	3.5951	1.53973	B3EWZ6	MAM and LDL-receptor class A domain-containing protein 2 (Skeletal organic matrix MAM and LDL-receptor 2) (SOM MAM and LDL-receptor 2) (Fragment)	EKC34821	0
P_cont_pecten_21111	13.6804	0.17124	13.0584	0.236712	5.45402	1.53896	0	0	0	0
P_cont_pecten_82373	5.05458	0.328943	4.43401	0.360268	3.30965	1.53748	0	0	0	0
N_cont_pecten_89203	6.33646	0.236984	5.7165	0.2642	4.53921	1.53683	P55011	Solute carrier family 12 member 2 (Basolateral Na-K-Cl symporter) (Bumetanide-sensitive sodium-(potassium)-chloride cotransporter 1)	EKC27450	Solute carrier family 12 member 2 [Source:UniProtKB/TrEMBL;Acc:K1QF19]
N_cont_pecten_11211	4.56315	0.423806	3.94341	0.331336	3.07008	1.53659	Q13569	G/T mismatch-specific thymine DNA glycosylase (EC 3.2.2.29) (Thymine-DNA glycosylase) (hTDG)	EKC23562	G/T mismatch-specific thymine DNA glycosylase [Source:UniProtKB/TrEMBL;Acc:K1PHY0]
N_cont_pecten_44593	4.80788	0.453275	4.18832	0.29171	3.10305	1.53641	Q6PC78	E3 ubiquitin-protein ligase RNF185 (EC 6.3.2.-) (RING finger protein 185)	EKC26251	0
P_cont_pecten_23325	11.8894	0.235631	11.2709	0.402321	3.35805	1.53521	Q64620	Serine/threonine-protein phosphatase 6 catalytic subunit (PP6C) (EC 3.1.3.16) (Protein phosphatase V) (PP-V) [Cleaved into: Serine/threonine-protein phosphatase 6 catalytic subunit, N-terminally processed]	EKC31278	Serine/threonine-protein phosphatase [Source:UniProtKB/TrEMBL;Acc:K1QBE4]
P_cont_pecten_85888	6.38101	0.224129	5.76297	0.200444	5.42561	1.53478	Q8CEG5	Coiled-coil domain-containing protein 28B	EKC35245	Coiled-coil domain-containing protein 28B [Source:UniProtKB/TrEMBL;Acc:K1R288]
N_cont_pecten_23636	5.72823	0.557152	5.11047	0.245956	2.79404	1.53449	Q8NF91	Nesprin-1 (Enaptin) (Myocyte nuclear envelope protein 1) (Myne-1) (Nuclear envelope spectrin repeat protein 1) (Synaptic nuclear envelope protein 1) (Syne-1)	EKC32674	Nesprin-1 [Source:UniProtKB/TrEMBL;Acc:K1QNN8]
N_cont_pecten_3132	7.7093	0.289061	7.09283	0.272179	4.08344	1.53312	A2ANX9	Zinc finger protein 711	EKC25906	Zinc finger Y-chromosomal protein 1 [Source:UniProtKB/TrEMBL;Acc:K1QWG4]
P_cont_pecten_29057	5.16182	0.356869	4.54538	0.334369	3.31628	1.53309	0	0	EKC41796	0
P_cont_pecten_9127	7.2664	0.382978	6.65062	0.407948	2.86892	1.5324	0	0	0	0
N_cont_pecten_122789	5.40038	0.346993	4.78715	0.225434	3.99853	1.52968	P02572	Actin-42A	EKC27138	Actin CyI, cytoplasmic [Source:UniProtKB/TrEMBL;Acc:K1PZQ5]
P_cont_pecten_16677	8.43019	0.418198	7.81877	0.286713	3.24224	1.52776	Q4V8E4	Cilia- and flagella-associated protein 36 (Coiled-coil domain-containing protein 104)	EKC17404	0
N_cont_pecten_3537	8.82291	0.146572	8.2129	0.375507	3.76962	1.52627	Q5U4Q0	WW domain-containing adapter protein with coiled-coil	EKC27653	WW domain-containing adapter protein with coiled-coil [Source:UniProtKB/TrEMBL;Acc:K1Q163]
N_cont_pecten_224064	8.52187	0.156998	7.91354	0.267701	4.96292	1.5245	Q9Y2V2	Calcium-regulated heat-stable protein 1 (Calcium-regulated heat-stable protein of 24 kDa) (CRHSP-24)	EKC38381	Calcium-regulated heat stable protein 1 [Source:UniProtKB/TrEMBL;Acc:K1RUK6]
N_cont_pecten_213039	4.74196	0.277585	4.13384	0.359406	3.445	1.52427	Q9NRA2	Sialin (H(+)/nitrate cotransporter) (H(+)/sialic acid cotransporter) (AST) (Membrane glycoprotein HP59) (Solute carrier family 17 member 5) (Vesicular H(+)/Aspartate-glutamate cotransporter)	EKC24609	Sialin [Source:UniProtKB/TrEMBL;Acc:K1PZW9]
N_cont_pecten_25089	6.54225	0.330419	5.93508	0.257278	3.86498	1.52327	0	0	0	0
P_cont_pecten_14260	4.73742	0.301641	4.13281	0.184516	4.63067	1.52057	P18583	Protein SON (Bax antagonist selected in saccharomyces 1) (BASS1) (Negative regulatory element-binding protein) (NRE-binding protein) (Protein DBP-5) (SON3)	0	0
N_cont_pecten_207304	8.31908	0.392932	7.7159	0.432636	2.68425	1.51906	Q14CX7	N-alpha-acetyltransferase 25, NatB auxiliary subunit (Mitochondrial distribution and morphology protein 20) (N-terminal acetyltransferase B complex subunit MDM20) (NatB complex subunit MDM20) (N-terminal acetyltransferase B complex subunit NAA25) (p120)	EKC31704	N-terminal acetyltransferase B complex subunit MDM20 [Source:UniProtKB/TrEMBL;Acc:K1QKQ5]
N_cont_pecten_19112	10.9283	0.241567	10.3259	0.333805	3.74552	1.51822	O35218	Cleavage and polyadenylation specificity factor subunit 2 (Cleavage and polyadenylation specificity factor 100 kDa subunit) (CPSF 100 kDa subunit)	EKC34107	Cleavage and polyadenylation specificity factor subunit 2 [Source:UniProtKB/TrEMBL;Acc:K1QBH9]
N_cont_pecten_14629	10.046	0.209379	9.44425	0.249367	4.78086	1.51759	Q4KLT3	Probable tRNA (uracil-O(2)-)-methyltransferase (EC 2.1.1.211) (Methyltransferase-like protein 19)	EKC36605	Putative tRNA (Uracil-O(2)-)-methyltransferase [Source:UniProtKB/TrEMBL;Acc:K1R5Y7]
P_cont_pecten_37024	12.8804	0.136883	12.2789	0.1721	7.05082	1.51733	0	0	0	0
N_cont_pecten_4232	6.03156	0.637814	5.43123	0.33248	2.28089	1.51607	0	0	0	0
N_cont_pecten_39711	4.1823	0.273971	3.58411	0.451765	2.8715	1.51382	0	0	0	0
P_cont_pecten_69308	8.72464	0.274869	8.12729	0.363541	3.36723	1.51293	0	0	0	0
N_cont_pecten_118585	5.15592	0.382434	4.56006	0.23092	3.61496	1.51137	0	0	0	0
N_cont_pecten_151363	5.42472	0.390538	4.82911	0.395409	2.8039	1.51111	Q5R5H7	Solute carrier family 22 member 2 (Organic cation transporter 2)	EKC24986	Organic cation transporter protein [Source:UniProtKB/TrEMBL;Acc:K1QTU7]
N_cont_pecten_873	6.92307	0.244544	6.32794	0.219572	4.77858	1.51061	O94901	SUN domain-containing protein 1 (Protein unc-84 homolog A) (Sad1/unc-84 protein-like 1)	EKC31725	Unc-84-like protein A [Source:UniProtKB/TrEMBL;Acc:K1QS52]
N_cont_pecten_23280	8.41806	0.367681	7.82387	0.240456	3.64763	1.50962	Q05AM4	Fatty-acid amide hydrolase 2-B (EC 3.5.1.99)	EKC18029	Fatty-acid amide hydrolase 2 [Source:UniProtKB/TrEMBL;Acc:K1PGN0]
N_cont_pecten_25886	8.86369	0.266664	8.27152	0.234935	4.40309	1.50752	0	0	0	0
P_cont_pecten_79274	7.50522	0.240774	6.9131	0.242291	4.53733	1.50747	Q3T0Q2	Transmembrane protein 59	EKC23903	0
N_cont_pecten_70954	8.5166	0.329077	7.92679	0.413232	2.87809	1.50505	0	0	0	0
P_cont_pecten_126195	6.03271	0.456395	5.44333	0.17681	3.33419	1.5046	0	0	0	0
P_cont_pecten_40531	6.02082	0.101697	5.43317	0.408435	3.44514	1.5028	Q96HN2	Adenosylhomocysteinase 3 (AdoHcyase 3) (EC 3.3.1.1) (IP(3)Rs binding protein released with IP(3) 2) (IRBIT2) (Long-IRBIT) (S-adenosyl-L-homocysteine hydrolase 3) (S-adenosylhomocysteine hydrolase-like protein 2)	EKC42316	Adenosylhomocysteinase [Source:UniProtKB/TrEMBL;Acc:K1S4H5]
P_cont_pecten_19698	11.2736	0.24761	10.6867	0.113394	5.92707	1.50207	0	0	0	0
N_cont_pecten_3823	7.16521	0.252803	6.5798	0.490112	2.67134	1.50046	0	0	0	0
N_cont_pecten_81007	4.7669	0.318794	4.18184	0.365565	3.12834	1.50011	0	0	EKC21013	Protein kinase C delta type [Source:UniProtKB/TrEMBL;Acc:K1PHK0]
