# Supplementary material for: Transcriptomic features of Pecten maximus oocyte quality and maturation
Source: PLoS One. 2017 Mar 2;12(3):e0172805. doi: 10.1371/journal.pone.0172805 (PMC5333834; doi:10.1371/journal.pone.0172805)
Supplement: S5 Table — (XLSX) [file pone.0172805.s007.xlsx]

## Sheet: Foglio1
BP terms DIRECT	Count	P-value	Genes	Fold enrichment
GO:0007017~microtubule-based process	11	1.57836e-07	Q8T6A5, P06605, P06603, Q32KN8, P18288, Q22799, P09645, Q68FR8, P18700, P30883, P02552	9.29506
GO:0000281~mitotic cytokinesis	9	0.000421089	P35580, P02572, P18583, P06605, Q9QX47, Q62261, Q9VQQ9, Q9H444, Q02241	4.93661
GO:0043484~regulation of RNA splicing	6	0.000430185	O35737, P18583, Q9QX47, P49760, P31943, F2Z3T4	8.93292
GO:0048025~negative regulation of mRNA splicing, via spliceosome	5	0.00270484	Q6IRQ4, Q9Z118, P26369, Q12872, Q8WXF0	8.22769
GO:0001554~luteolysis	3	0.00952643	Q9JHI0, Q99542, P55215	18.7591
GO:0030707~ovarian follicle cell development	5	0.0100195	P23128, Q24157, P13395, Q9V8K2, P10180	5.78985
GO:0007009~plasma membrane organization	4	0.0110245	Q6V0I7, P13395, Q62261, Q9V8K2	8.33739
GO:0043433~negative regulation of sequence-specific DNA binding transcription factor activity	5	0.0114013	P59722, Q8BTM8, Q9UMX1, Q8K4K3, P53568	5.58307
GO:0006646~phosphatidylethanolamine biosynthetic process	4	0.0132524	Q60714, Q9D4V0, Q92539, Q6PCB7	7.8163
GO:0000381~regulation of alternative mRNA splicing, via spliceosome	5	0.0222464	Q6IRQ4, P26686, P14866, F2Z3T4, Q8WXF0	4.59782
GO:0006655~phosphatidylglycerol biosynthetic process	3	0.0250328	Q60714, Q6PCB7, O95674	11.7245
GO:0006869~lipid transport	7	0.0255174	A2A8Z1, Q60714, Q14849, A1A4M6, P18947, P20063, P35951	3.08249
GO:0050885~neuromuscular process controlling balance	5	0.0378087	Q9MYM4, P35580, Q5SPC5, Q60648, Q00546	3.90815
GO:0048024~regulation of mRNA splicing, via spliceosome	3	0.0385749	P18583, P26686, Q9QX47	9.37956
GO:0051301~cell division	19	0.0431429	Q01112, A1L1F4, Q08DA3, P51957, P61025, Q14008, Q8CFN2, P0CB05, Q4V8R6, Q12798, Q5EA49, P33215, Q6P1U0, Q9DAZ9, Q6GM07, P22674, Q8BK67, Q5ZKV8, A2BGR3	1.63647
GO:0032049~cardiolipin biosynthetic process	3	0.0461705	Q60714, Q6PCB7, O60733	8.52687
CC terms DIRECT	Count	P-value	Genes	Fold enrichment
GO:0005874~microtubule	23	0.000713889	Q8T6A5, Q32KN8, P30622, P15305, Q8TC05, Q22799, Q921G8, P18700, Q68FR8, A6H782, Q02241, P02552, Q6PDL0, Q2VPM9, P06605, Q3T0K2, P06603, P18288, A3KGV1, P09645, Q8BK67, Q5ZKV8, P30883	2.22149
GO:0005903~brush border	8	0.00220499	Q9Z1P2, P35580, Q80X90, Q8BTM8, Q9Z0G0, Q17R14, Q05096, O94832	4.36504
GO:0045177~apical part of cell	8	0.0160634	Q6V0I7, Q8C0T9, P81274, P33215, Q8CFN2, P20063, Q05096, P35951	3.03424
GO:0019013~viral nucleocapsid	4	0.0186937	O35737, P26369, Q8WVV9, P14866	6.91131
GO:0016323~basolateral plasma membrane	10	0.0274401	Q5SPC5, P56677, P13395, O15439, Q5F364, P55087, Q17R14, P20063, P35951, O94832	2.33841
GO:0031430~M band	4	0.0321115	Q14596, Q8WZ42, Q62261, O01761	5.65471
GO:0097440~apical dendrite	3	0.0389622	Q8BTM8, Q17R14, O94832	9.33028
GO:0098793~presynapse	6	0.0455836	Q5SPC5, P40946, Q9V8K2, Q9VQQ9, Q99572, P25160	3.05911
GO:0005915~zonula adherens	3	0.0466285	Q9Z1P2, Q9V8K2, Q3UIL6	8.48207
MF terms DIRECT	Count	P-value	Genes	Fold enrichment
GO:0005200~structural constituent of cytoskeleton	14	4.14009e-07	Q8T6A5, Q32KN8, P18700, Q68FR8, Q921G8, P02552, P06605, P02572, P06603, P18288, Q62261, A3KGV1, P09645, P30883	6.02534
GO:0003924~GTPase activity	16	0.000531003	Q8T6A5, Q01112, Q32KN8, P40946, Q8CFN2, P18700, Q68FR8, P02552, P17609, P06605, P06603, P18288, O14807, P09645, P25160, P30883	2.83314
GO:0005525~GTP binding	22	0.00344364	Q8T6A5, Q6NUX8, Q01112, Q32KN8, P61208, P40946, Q9H0F7, Q9NUV9, Q8CFN2, P18700, Q68FR8, Q0P5N6, P02552, P17609, P06605, P06603, P18288, O14807, P09645, P25160, Q17G75, P30883	1.99919
GO:0051015~actin filament binding	10	0.00520724	Q9Z1P2, P35580, Q8NF91, Q9MZL5, Q8WZ42, Q8BTM8, O18016, Q17R14, Q05096, O94832	3.06806
GO:0030898~actin-dependent ATPase activity	4	0.00744328	P35580, Q17R14, Q05096, O94832	9.5346
GO:0044822~poly(A) RNA binding	41	0.00773881	Q9H2U1, O14562, Q8BFY9, O35737, O75179, Q6NZN1, Q9QX47, P14866, P29084, Q6ZU64, P31943, F1P4W9, P35979, B8A4F4, A2AR02, Q3T0K2, Q8NF91, Q62261, Q9UKA9, Q80UM3, Q9Z118, P18583, Q9D0D3, P26369, Q8WVV9, Q3SX11, Q80U58, Q5RC65, Q8BRH4, F2Z3T4, Q8WXF0, O08679, Q9P2E9, Q80X90, P52758, Q8BTM8, O43719, Q8BK67, O00411, Q61595, Q92979	1.5179
GO:0004844~uracil DNA N-glycosylase activity	3	0.00969024	P22674, P97931, Q13569	18.5925
GO:0050733~RS domain binding	3	0.00969024	P18583, Q9QX47, Q8WXF0	18.5925
GO:0003723~RNA binding	30	0.016753	O35737, Q39244, O75179, Q6NZN1, Q12872, Q9QX47, P14866, Q7SXP4, P31943, P23128, P35979, Q5U231, P10155, Q9UKA9, Q6IRQ4, Q8SX83, P18583, Q9Z118, Q9D0D3, Q8WVV9, P26369, Q80U58, Q5M7P5, Q8WXF0, P22232, Q6INN8, Q6DDB9, O35218, O43719, Q92979	1.56502
GO:0003774~motor activity	7	0.0179078	Q6PDL0, P35580, P15305, Q22799, Q17R14, Q05096, O94832	3.33711
GO:0008134~transcription factor binding	12	0.0184669	P49021, Q6NZN1, P42858, Q99MZ3, Q99NA2, Q8BTM8, Q9UMX1, Q8K4K3, P53568, Q13569, P40338, Q16526	2.24006
GO:0005521~lamin binding	3	0.0194976	O94901, Q8NF91, P10687	13.2803
GO:0017017~MAP kinase tyrosine/serine/threonine phosphatase activity	3	0.0254491	Q9ESS0, Q16829, Q62767	11.6203
GO:0022857~transmembrane transporter activity	5	0.0329761	Q5R5H7, Q6NT16, Q9VCA2, Q29397, Q66J52	4.07729
GO:0015101~organic cation transmembrane transporter activity	3	0.0469127	Q5R5H7, O75751, Q9VCA2	8.45112
KEGG PATHWAY	Count	P-value	Genes	Fold enrichment
rno04912:GnRH signaling pathway	3	0.0396574	P10687, Q9QW07, Q8CFN2	9.19831
dme04145:Phagosome	3	0.0396574	P02572, P06603, Q24583	9.19831
rno04062:Chemokine signaling pathway	3	0.0396574	P10687, Q9QW07, Q8CFN2	9.19831
rno05146:Amoebiasis	3	0.0474556	Q9Z1P2, P10687, Q9QW07	8.3621
mmu03320:PPAR signaling pathway	3	0.0474556	Q60714, P45952, P97742	8.3621
rno04540:Gap junction	3	0.0474556	P10687, Q9QW07, Q68FR8	8.3621
